# Supplementary material for: Comprehensive circRNA profiling of platelets and exosomes identifies hsa_circ_0061274 as a novel biomarker for lung adenocarcinoma
Source: Front Immunol. 2026 Mar 18;17:1761129. doi: 10.3389/fimmu.2026.1761129 (PMC13038969; doi:10.3389/fimmu.2026.1761129)
Supplement: Supplementary Table 1 — CirRna count and length 1. [file Table1.xlsx]

## Sheet: Sheet1
	X	circRNA_ID	chr	circRNA_start	circRNA_end	X.junction_reads	SM_MS_SMS	X.non_junction_reads	junction_reads_ratio	circRNA_type	gene_id	strand	junction_reads_ID	length	sample	id	pathology	age	type	gender	nid	X.query	name	pos	pos_gene	query_Coverage	db_Coverage	Similarity	query_length	query_start	query_end	db_length	db_start	db_end	e.value	bit_score	query_seq	db_seq
2	2	1:1223244|1223968	1	1223244	1223968	251	9_20_20	328	0.605	exon	SDF4,	-	A00204:690:HYN52DSXY:2:2533:25536:6386,A00204:690:HYN52DSXY:2:2664:24957:8171,A00204:690:HYN52DSXY:2:1101:8947:35931,A00204:690:HYN52DSXY:2:1104:7591:11443,A00204:690:HYN52DSXY:2:1118:24261:5525,A00204:690:HYN52DSXY:2:1141:8947:18897,A00204:690:HYN52DSXY:2:1173:22173:29872,A00204:690:HYN52DSXY:2:1306:14678:25410,A00204:690:HYN52DSXY:2:1335:17137:9909,A00204:690:HYN52DSXY:2:1339:10917:7968,A00204:…	252	A352-01	A352-01	LACC	57	platelet	female	C1P	1:1223244|1223968	hsa_circ_0000002	chr1:1158623-1159348-	NM_016176	100	100	100	251	1	251	251	251	1	1.49e-129	464	TTTCCTCATC...CACATCCACC	GGTGGATGTG...GATGAGGAAA
3	3	1:1256992|1267992	1	1256992	1267992	21	0_1_2	67	0.385	exon	UBE2J2,	-	A00204:690:HYN52DSXY:2:1176:10456:29121,A00204:690:HYN52DSXY:2:2144:16812:18803,A00204:690:HYN52DSXY:2:2452:5339:23140,A00204:690:HYN52DSXY:2:2636:18738:3724,A00204:690:HYN52DSXY:2:1323:26169:31626,A00204:690:HYN52DSXY:2:1361:1298:36088,A00204:690:HYN52DSXY:2:1363:30074:30123,A00204:690:HYN52DSXY:2:2510:2148:6245,A00204:690:HYN52DSXY:2:1418:9932:6887,A00204:690:HYN52DSXY:2:1666:2555:20196,A00204:…	1006	A352-01	A352-01	LACC	57	platelet	female	C1P	1:1256992|1267992	hsa_circ_0008063	chr1:1192371-1192690-	NM_194458	24.08	100	100	1005	1	242	242	242	1	6.51e-124	448	CGTGAAGTCC...TGCTGCTCAT	GTGGCTATTA...GGACTTCACG
4	4	1:1645126|1649637	1	1645126	1649637	17	4_4_1	180	0.159	exon	CDK11B,	-	A00204:690:HYN52DSXY:2:2665:15302:15468,A00204:690:HYN52DSXY:2:2678:6072:33051,A00204:690:HYN52DSXY:2:1335:28510:33739,A00204:690:HYN52DSXY:2:2320:7030:14982,A00204:690:HYN52DSXY:2:2518:23900:11350,A00204:690:HYN52DSXY:2:2678:6162:30044,A00204:690:HYN52DSXY:2:2426:13033:15139,A00204:690:HYN52DSXY:2:2643:3360:22091,A00204:690:HYN52DSXY:2:1104:24966:17362,A00204:690:HYN52DSXY:2:2254:23809:15170,A00…	277	A352-01	A352-01	LACC	57	platelet	female	C1P	NA	NA	NA	NA	NA	NA	NA	NA	NA	NA	NA	NA	NA	NA	NA	NA	NA
6	6	1:1649499|1655484	1	1649499	1655484	38	1_5_5	71	0.517	exon	CDK11B,	-	A00204:690:HYN52DSXY:2:2557:23556:2832,A00204:690:HYN52DSXY:2:1508:31259:3865,A00204:690:HYN52DSXY:2:1508:31033:5040,A00204:690:HYN52DSXY:2:1556:24108:3129,A00204:690:HYN52DSXY:2:1369:30074:27774,A00204:690:HYN52DSXY:2:1645:4255:2910,A00204:690:HYN52DSXY:2:2315:11288:16814,A00204:690:HYN52DSXY:2:2473:17300:28134,A00204:690:HYN52DSXY:2:1130:8305:2440,A00204:690:HYN52DSXY:2:1308:30770:9345,A00204:6…	384	A352-01	A352-01	LACC	57	platelet	female	C1P	NA	NA	NA	NA	NA	NA	NA	NA	NA	NA	NA	NA	NA	NA	NA	NA	NA
7	7	1:1649499|1657498	1	1649499	1657498	17	1_3_2	36	0.486	exon	CDK11B,	-	A00204:690:HYN52DSXY:2:1160:19542:9846,A00204:690:HYN52DSXY:2:2555:2166:25692,A00204:690:HYN52DSXY:2:2445:2392:2221,A00204:690:HYN52DSXY:2:2655:5999:1799,A00204:690:HYN52DSXY:2:2377:8531:15358,A00204:690:HYN52DSXY:2:2542:6632:6590,A00204:690:HYN52DSXY:2:1318:15393:5697,A00204:690:HYN52DSXY:2:1407:9498:16407,A00204:690:HYN52DSXY:2:2252:26060:12023,A00204:690:HYN52DSXY:2:2657:21169:20400,A00204:690…	555	A352-01	A352-01	LACC	57	platelet	female	C1P	NA	NA	NA	NA	NA	NA	NA	NA	NA	NA	NA	NA	NA	NA	NA	NA	NA
11	11	1:1712264|1716478	1	1712264	1716478	41	8_9_5	113	0.421	exon	CDK11A,	-	A00204:690:HYN52DSXY:2:2529:20555:16047,A00204:690:HYN52DSXY:2:1467:26892:30311,A00204:690:HYN52DSXY:2:2205:25608:9204,A00204:690:HYN52DSXY:2:2209:27823:31673,A00204:690:HYN52DSXY:2:2435:22390:15217,A00204:690:HYN52DSXY:2:2469:12572:26866,A00204:690:HYN52DSXY:2:2570:21414:19789,A00204:690:HYN52DSXY:2:2610:21061:35023,A00204:690:HYN52DSXY:2:1113:15130:2394,A00204:690:HYN52DSXY:2:1333:31548:29919,A…	298	A352-01	A352-01	LACC	57	platelet	female	C1P	NA	NA	NA	NA	NA	NA	NA	NA	NA	NA	NA	NA	NA	NA	NA	NA	NA
12	12	1:1719358|1722831	1	1719358	1722831	9	0_1_2	130	0.122	exon	CDK11A,	-	A00204:690:HYN52DSXY:2:1623:21025:11976,A00204:690:HYN52DSXY:2:1246:3649:14763,A00204:690:HYN52DSXY:2:1623:21630:19852,A00204:690:HYN52DSXY:2:2362:3830:33896,A00204:690:HYN52DSXY:2:1351:26558:7529,A00204:690:HYN52DSXY:2:2251:29026:13870,A00204:690:HYN52DSXY:2:1161:4716:26725,A00204:690:HYN52DSXY:2:1409:28890:19586,A00204:690:HYN52DSXY:2:1409:28601:20369,	582	A352-01	A352-01	LACC	57	platelet	female	C1P	NA	NA	NA	NA	NA	NA	NA	NA	NA	NA	NA	NA	NA	NA	NA	NA	NA
13	13	1:1804419|1806538	1	1804419	1806538	104	4_6_9	1241	0.144	exon	GNB1,	-	A00204:690:HYN52DSXY:2:2520:28022:27727,A00204:690:HYN52DSXY:2:2626:24469:33160,A00204:690:HYN52DSXY:2:1140:1777:15468,A00204:690:HYN52DSXY:2:1243:21414:3818,A00204:690:HYN52DSXY:2:1253:9372:5165,A00204:690:HYN52DSXY:2:1366:8748:9972,A00204:690:HYN52DSXY:2:1376:4878:11381,A00204:690:HYN52DSXY:2:1426:15854:16861,A00204:690:HYN52DSXY:2:1658:20591:9220,A00204:690:HYN52DSXY:2:2378:6008:26616,A00204:6…	228	A352-01	A352-01	LACC	57	platelet	female	C1P	1:1804419|1806538	hsa_circ_0000007	chr1:1735857-1737977-	NM_002074	100	100	100	227	1	227	227	227	1	2.92e-116	420	CTGTGTGTCC...GACGAGAAGC	GCTTCTCGTC...GGACACACAG
14	14	1:1804419|1817875	1	1804419	1817875	85	3_2_8	1637	0.094	exon	GNB1,	-	A00204:690:HYN52DSXY:2:2304:11379:6417,A00204:690:HYN52DSXY:2:2612:29686:36839,A00204:690:HYN52DSXY:2:2675:22309:24032,A00204:690:HYN52DSXY:2:1116:9561:28416,A00204:690:HYN52DSXY:2:1351:32362:25692,A00204:690:HYN52DSXY:2:2508:1316:28322,A00204:690:HYN52DSXY:2:1215:23014:9220,A00204:690:HYN52DSXY:2:2664:16631:35837,A00204:690:HYN52DSXY:2:1560:15980:33113,A00204:690:HYN52DSXY:2:1625:29496:29684,A00…	374	A352-01	A352-01	LACC	57	platelet	female	C1P	1:1804419|1817875	hsa_circ_0009353	chr1:1735857-1749314-	NM_002074	100	100	100	373	1	373	373	373	1	0	689	CTGTGTGTCC...TCCTGGCGTC	GACGCCAGGA...GGACACACAG
16	16	1:1815756|1825499	1	1815756	1825499	990	18_59_73	9551	0.172	exon	GNB1,	-	A00204:690:HYN52DSXY:2:2515:20898:15076,A00204:690:HYN52DSXY:2:2524:22444:1188,A00204:690:HYN52DSXY:2:2531:15013:21856,A00204:690:HYN52DSXY:2:2532:9588:14559,A00204:690:HYN52DSXY:2:2533:22752:22451,A00204:690:HYN52DSXY:2:2544:2835:31641,A00204:690:HYN52DSXY:2:2553:19144:17801,A00204:690:HYN52DSXY:2:2559:9932:36793,A00204:690:HYN52DSXY:2:2561:28745:14293,A00204:690:HYN52DSXY:2:2571:1796:29810,A002…
52DSXY:2:1514:31964:8343	A00204:690:HYN52DSXY:2:1614:32154:16063	A00204:690:HYN52DSXY:2:2367:19488:9220	A00204:690:HYN52DSXY:2:1420:14904:29465	A00204:690:HYN52DSXY:2:1433:2971:2253	A00204:690:HYN52DSXY:2:1212:5385:19366	A00204:690:HYN52DSXY:2:1651:23619:33442	A00204:690:HYN52DSXY:2:2141:21965:33614	A00204:690:HYN52DSXY:2:2271:31665:24142	A00204:690:HYN52DSXY:2:2577:31105:2409	A00204:690:HYN52DSXY:2:1131:20238:2253	A00204:690:HYN52DSXY:2:1459:17372:4241	A00204:690:HYN52DSXY:2:2261:31213:17190	A00204:690:HYN52DSXY:2:2513:31340:31313	A00204:690:HYN52DSXY:2:2551:30364:36793	A00204:690:HYN52DSXY:2:2552:17653:9392	A00204:690:HYN52DSXY:2:1134:26042:35884	A00204:690:HYN52DSXY:2:1441:22535:21355	A00204:690:HYN52DSXY:2:1530:3305:25066	A00204:690:HYN52DSXY:2:2223:19144:6402	A00204:690:HYN52DSXY:2:2518:7554:16548	A00204:690:HYN52DSXY:2:1131:6045:13777	A00204:690:HYN52DSXY:2:1175:3495:30561	A00204:690:HYN52DSXY:2:1205:16260:10676	A00204:690:HYN52DSXY:2:1226:27091:1188	A00204:690:HYN52DSXY:2:1247:10556:29700	A00204:690:HYN52DSXY:2:1423:8883:30123	A00204:690:HYN52DSXY:2:1564:18873:16078	A00204:690:HYN52DSXY:2:1607:1651:26052	A00204:690:HYN52DSXY:2:2105:2148:5807	A00204:690:HYN52DSXY:2:2303:2220:17268	A00204:690:HYN52DSXY:2:2509:8820:21872	A00204:690:HYN52DSXY:2:2669:30517:2863	A00204:690:HYN52DSXY:2:1167:7762:5760	A00204:690:HYN52DSXY:2:1208:13973:23688	A00204:690:HYN52DSXY:2:1248:18819:22905	A00204:690:HYN52DSXY:2:1262:28854:36589	A00204:690:HYN52DSXY:2:1350:25256:14043	A00204:690:HYN52DSXY:2:2550:11243:13573
17	17	1:1815756|1839238	1	1815756	1839238	2591	55_30_140	9049	0.364	exon	GNB1,	-	A00204:690:HYN52DSXY:2:2514:12228:16877,A00204:690:HYN52DSXY:2:2521:21332:32894,A00204:690:HYN52DSXY:2:2541:10972:14888,A00204:690:HYN52DSXY:2:2544:29080:14090,A00204:690:HYN52DSXY:2:2559:3893:3035,A00204:690:HYN52DSXY:2:2561:1597:28025,A00204:690:HYN52DSXY:2:2601:14669:8672,A00204:690:HYN52DSXY:2:2602:31141:3474,A00204:690:HYN52DSXY:2:2602:10673:25833,A00204:690:HYN52DSXY:2:2609:11062:8437,A0020…
2:2573:10366:35446	A00204:690:HYN52DSXY:2:2574:24469:14967	A00204:690:HYN52DSXY:2:2611:1271:36949	A00204:690:HYN52DSXY:2:2613:1994:29277	A00204:690:HYN52DSXY:2:2617:25364:3396	A00204:690:HYN52DSXY:2:2623:1154:10974	A00204:690:HYN52DSXY:2:2627:30563:31594	A00204:690:HYN52DSXY:2:2634:1090:27899	A00204:690:HYN52DSXY:2:1409:11894:7780	A00204:690:HYN52DSXY:2:1415:4725:7420	A00204:690:HYN52DSXY:2:1419:14344:5321	A00204:690:HYN52DSXY:2:1420:22625:35383	A00204:690:HYN52DSXY:2:1423:14036:33880	A00204:690:HYN52DSXY:2:1426:3568:15812	A00204:690:HYN52DSXY:2:1427:19452:24064	A00204:690:HYN52DSXY:2:1427:10303:24439	A00204:690:HYN52DSXY:2:1427:25870:29857	A00204:690:HYN52DSXY:2:1428:31159:3662	A00204:690:HYN52DSXY:2:1428:30752:9251	A00204:690:HYN52DSXY:2:1429:20283:13291	A00204:690:HYN52DSXY:2:1430:24162:17065	A00204:690:HYN52DSXY:2:1433:23448:17018	A00204:690:HYN52DSXY:2:1435:30689:9079	A00204:690:HYN52DSXY:2:1437:21820:24251	A00204:690:HYN52DSXY:2:1438:22055:2080	A00204:690:HYN52DSXY:2:1442:20329:21919	A00204:690:HYN52DSXY:2:1444:11171:23375	A00204:690:HYN52DSXY:2:1447:7392:21746	A00204:690:HYN52DSXY:2:1447:19705:31328	A00204:690:HYN52DSXY:2:1452:13955:16548	A00204:690:HYN52DSXY:2:1452:9661:18662	A00204:690:HYN52DSXY:2:1453:25147:12759	A00204:690:HYN52DSXY:2:1456:6659:16031	A00204:690:HYN52DSXY:2:1459:19759:24627	A00204:690:HYN52DSXY:2:1460:8956:35509	A00204:690:HYN52DSXY:2:1462:30617:30624	A00204:690:HYN52DSXY:2:1463:26476:13213	A00204:690:HYN52DSXY:2:1463:17282:35493	A00204:690:HYN52DSXY:2:1466:19217:33739
20	20	1:6192930|6197756	1	6192930	6197756	24	3_3_2	13	0.787	exon	RPL22,	-	A00204:690:HYN52DSXY:2:2116:13051:19366,A00204:690:HYN52DSXY:2:2550:2844:5822,A00204:690:HYN52DSXY:2:2608:27877:18427,A00204:690:HYN52DSXY:2:1170:30617:19319,A00204:690:HYN52DSXY:2:1503:31792:28808,A00204:690:HYN52DSXY:2:1170:30906:18881,A00204:690:HYN52DSXY:2:1341:7789:23844,A00204:690:HYN52DSXY:2:2419:7726:10332,A00204:690:HYN52DSXY:2:2534:20175:5431,A00204:690:HYN52DSXY:2:2429:14073:28745,A002…	335	A352-01	A352-01	LACC	57	platelet	female	C1P	1:6192930|6197756	hsa_circ_0009476	chr1:6252989-6253114-	NM_000983	37.31	100	100	335	1	125	125	125	1	2.25e-59	231	CTTTTGGAGA...CAAGCTTTTT	GAGCAGTTTT...TCTCCAAAAG
21	21	1:6667709|6681037	1	6667709	6681037	33	3_3_2	22	0.75	exon	DNAJC11,	-	A00204:690:HYN52DSXY:2:2326:15591:15405,A00204:690:HYN52DSXY:2:2564:27480:27508,A00204:690:HYN52DSXY:2:2564:27642:27508,A00204:690:HYN52DSXY:2:1142:5475:22905,A00204:690:HYN52DSXY:2:2334:3134:18035,A00204:690:HYN52DSXY:2:2205:4670:32722,A00204:690:HYN52DSXY:2:2237:7139:36182,A00204:690:HYN52DSXY:2:1141:3314:4977,A00204:690:HYN52DSXY:2:1258:13160:13573,A00204:690:HYN52DSXY:2:1347:18783:34366,A0020…	307	A352-01	A352-01	LACC	57	platelet	female	C1P	1:6667709|6681037	hsa_circ_0008389	chr1:6727768-6741097-	NM_018198	100	100	100	306	1	306	306	306	1	4.92e-160	566	CTTGGGATTG...CAGAAGAGGC	GCCTCTTCTG...CAATCCCAAG
22	22	1:6806983|6825210	1	6806983	6825210	412	29_15_28	1060	0.437	exon	CAMTA1,	+	A00204:690:HYN52DSXY:2:2540:9399:3458,A00204:690:HYN52DSXY:2:2542:11180:15342,A00204:690:HYN52DSXY:2:2545:14091:34319,A00204:690:HYN52DSXY:2:2610:28483:31845,A00204:690:HYN52DSXY:2:2621:21721:7858,A00204:690:HYN52DSXY:2:2625:25861:17722,A00204:690:HYN52DSXY:2:2648:24144:31031,A00204:690:HYN52DSXY:2:2662:7175:12633,A00204:690:HYN52DSXY:2:1115:14995:7670,A00204:690:HYN52DSXY:2:1136:1470:11146,A0020…	296	A352-01	A352-01	LACC	57	platelet	female	C1P	1:6806983|6825210	hsa_circ_0009541	chr1:6880240-6885270+	NM_015215	64.07	100	100	295	107	295	189	1	189	5.18e-95	350	GCACAAGGAA...CACTAATGAG	AGCGTTTCCC...CACTAATGAG
28	28	1:6851058|6853189	1	6851058	6853189	5	1_0_2	14	0.417	intron	CAMTA1,	+	A00204:690:HYN52DSXY:2:1456:29794:26569,A00204:690:HYN52DSXY:2:1173:22155:34475,A00204:690:HYN52DSXY:2:1525:11397:30154,A00204:690:HYN52DSXY:2:2613:20039:28463,A00204:690:HYN52DSXY:2:2613:20844:26256,	2132	A352-01	A352-01	LACC	57	platelet	female	C1P	NA	NA	NA	NA	NA	NA	NA	NA	NA	NA	NA	NA	NA	NA	NA	NA	NA
30	30	1:7777160|7778169	1	7777160	7778169	2366	100_10_108	1188	0.799	exon	VAMP3,	+	A00204:690:HYN52DSXY:2:2517:12382:7153,A00204:690:HYN52DSXY:2:2517:20708:19382,A00204:690:HYN52DSXY:2:2519:11731:2581,A00204:690:HYN52DSXY:2:2520:4218:9111,A00204:690:HYN52DSXY:2:2523:5846:35102,A00204:690:HYN52DSXY:2:2532:23610:33301,A00204:690:HYN52DSXY:2:2533:24768:25692,A00204:690:HYN52DSXY:2:2542:9010:20635,A00204:690:HYN52DSXY:2:2543:7672:10582,A00204:690:HYN52DSXY:2:2547:1985:36401,A00204:…
690:HYN52DSXY:2:1605:24560:32910	A00204:690:HYN52DSXY:2:1606:2392:21825	A00204:690:HYN52DSXY:2:1608:4643:23500	A00204:690:HYN52DSXY:2:1611:14633:35289	A00204:690:HYN52DSXY:2:1612:27163:11365	A00204:690:HYN52DSXY:2:1613:28239:16611	A00204:690:HYN52DSXY:2:1617:25265:15655	A00204:690:HYN52DSXY:2:1618:1398:27618	A00204:690:HYN52DSXY:2:1621:7572:21026	A00204:690:HYN52DSXY:2:1621:22507:26224	A00204:690:HYN52DSXY:2:1623:12608:23328	A00204:690:HYN52DSXY:2:1624:11849:20228	A00204:690:HYN52DSXY:2:1624:14199:28056	A00204:690:HYN52DSXY:2:1627:9986:34507	A00204:690:HYN52DSXY:2:1631:5132:5588	A00204:690:HYN52DSXY:2:1636:25066:9612	A00204:690:HYN52DSXY:2:1638:27787:8500	A00204:690:HYN52DSXY:2:1638:9200:29042	A00204:690:HYN52DSXY:2:1641:8359:3067	A00204:690:HYN52DSXY:2:1644:15465:6918	A00204:690:HYN52DSXY:2:1646:26069:17989	A00204:690:HYN52DSXY:2:1649:32154:5948	A00204:690:HYN52DSXY:2:1650:17499:36808	A00204:690:HYN52DSXY:2:1653:5529:27289	A00204:690:HYN52DSXY:2:1656:6063:11741	A00204:690:HYN52DSXY:2:1656:15275:21245	A00204:690:HYN52DSXY:2:1658:17996:5541	A00204:690:HYN52DSXY:2:1658:25066:18975	A00204:690:HYN52DSXY:2:1658:3775:26944	A00204:690:HYN52DSXY:2:1660:30255:1219	A00204:690:HYN52DSXY:2:1660:24144:2065	A00204:690:HYN52DSXY:2:1660:14045:30264	A00204:690:HYN52DSXY:2:1660:8386:32017	A00204:690:HYN52DSXY:2:1661:27100:33144	A00204:690:HYN52DSXY:2:1661:14145:36072	A00204:690:HYN52DSXY:2:1665:15944:21371	A00204:690:HYN52DSXY:2:1666:31521:26396	A00204:690:HYN52DSXY:2:1667:24325:21167	A00204:690:HYN52DSXY:2:1669:4833:34006
31	31	1:7819285|7820640	1	7819285	7820640	6	2_1_1	0	1	exon	PER3,	+	A00204:690:HYN52DSXY:2:2641:14154:35117,A00204:690:HYN52DSXY:2:1649:16405:16689,A00204:690:HYN52DSXY:2:2513:13060:4006,A00204:690:HYN52DSXY:2:1649:15302:2503,A00204:690:HYN52DSXY:2:2209:19822:34475,A00204:690:HYN52DSXY:2:2174:1949:36714,	436	A352-01	A352-01	LACC	57	platelet	female	C1P	NA	NA	NA	NA	NA	NA	NA	NA	NA	NA	NA	NA	NA	NA	NA	NA	NA
32	32	1:8495063|8541318	1	8495063	8541318	36	0_4_4	524	0.121	exon	RERE,	-	A00204:690:HYN52DSXY:2:2177:29469:11631,A00204:690:HYN52DSXY:2:2544:15447:28933,A00204:690:HYN52DSXY:2:2575:8006:5838,A00204:690:HYN52DSXY:2:2601:26386:9424,A00204:690:HYN52DSXY:2:1215:19316:14998,A00204:690:HYN52DSXY:2:1349:10113:29841,A00204:690:HYN52DSXY:2:2315:10077:13307,A00204:690:HYN52DSXY:2:1309:9082:1814,A00204:690:HYN52DSXY:2:1324:19524:27383,A00204:690:HYN52DSXY:2:2415:28800:2863,A0020…	732	A352-01	A352-01	LACC	57	platelet	female	C1P	1:8495063|8541318	hsa_circ_0009580	chr1:8555122-8568734-	NM_012102	37.48	100	100	731	1	274	274	274	1	7.62e-142	507	TGTGTTCAGT...ACACTTCCCT	GAGGCTGAAC...ACTGAACACA
33	33	1:8495063|8614686	1	8495063	8614686	12	0_2_2	51	0.32	exon	RERE,	-	A00204:690:HYN52DSXY:2:1251:20184:23109,A00204:690:HYN52DSXY:2:1251:19976:23406,A00204:690:HYN52DSXY:2:1267:6442:36511,A00204:690:HYN52DSXY:2:2319:11162:35164,A00204:690:HYN52DSXY:2:1578:2302:6324,A00204:690:HYN52DSXY:2:1602:20844:20275,A00204:690:HYN52DSXY:2:2115:13259:9079,A00204:690:HYN52DSXY:2:2158:8594:31093,A00204:690:HYN52DSXY:2:2225:29044:16532,A00204:690:HYN52DSXY:2:1625:3522:5713,A00204…	1061	A352-01	A352-01	LACC	57	platelet	female	C1P	1:8495063|8614686	hsa_circ_0008501	chr1:8601272-8674745-	NM_012102	40.94	100	100	1060	627	1060	434	434	1	0	802	TGTGTTCAGT...AGTTGTGGAC	GTCCACAACT...CTGAGACAAG
34	34	1:8508627|8557523	1	8508627	8557523	54	1_1_8	215	0.334	exon	RERE,	-	A00204:690:HYN52DSXY:2:1545:15501:3756,A00204:690:HYN52DSXY:2:2212:28944:29481,A00204:690:HYN52DSXY:2:2230:19913:3505,A00204:690:HYN52DSXY:2:2278:4137:27759,A00204:690:HYN52DSXY:2:2430:30382:6042,A00204:690:HYN52DSXY:2:2514:2989:16783,A00204:690:HYN52DSXY:2:2514:4200:28588,A00204:690:HYN52DSXY:2:2517:5113:36432,A00204:690:HYN52DSXY:2:1508:14778:6386,A00204:690:HYN52DSXY:2:1662:1081:23218,A00204:6…	710	A352-01	A352-01	LACC	57	platelet	female	C1P	1:8508627|8557523	hsa_circ_0002158	chr1:8601272-8617582-	NM_012102	43.44	100	100	709	402	709	308	308	1	9.28e-161	569	CTGATGACTA...CCCTCTTACT	AGTAAGAGGG...CTGAGACAAG
35	35	1:8541214|8557523	1	8541214	8557523	220	1_16_22	211	0.676	exon	RERE,	-	A00204:690:HYN52DSXY:2:2559:15872:12007,A00204:690:HYN52DSXY:2:2616:24469:12305,A00204:690:HYN52DSXY:2:2644:26919:11851,A00204:690:HYN52DSXY:2:2647:8558:13870,A00204:690:HYN52DSXY:2:2666:22842:15405,A00204:690:HYN52DSXY:2:1134:21187:25755,A00204:690:HYN52DSXY:2:1234:28917:28808,A00204:690:HYN52DSXY:2:1269:30210:17581,A00204:690:HYN52DSXY:2:1301:21124:32252,A00204:690:HYN52DSXY:2:1328:29143:10629,…	309	A352-01	A352-01	LACC	57	platelet	female	C1P	1:8541214|8557523	hsa_circ_0002158	chr1:8601272-8617582-	NM_012102	100	100	100	308	1	308	308	308	1	3.83e-161	569	CTTGTCTCAG...CCCTCTTACT	AGTAAGAGGG...CTGAGACAAG
36	36	1:8541214|8614686	1	8541214	8614686	24	0_3_3	89	0.35	exon	RERE,	-	A00204:690:HYN52DSXY:2:1106:10077:9392,A00204:690:HYN52DSXY:2:1476:22092:34929,A00204:690:HYN52DSXY:2:1522:8440:9032,A00204:690:HYN52DSXY:2:2340:1579:3411,A00204:690:HYN52DSXY:2:2563:4065:4993,A00204:690:HYN52DSXY:2:1136:27127:2848,A00204:690:HYN52DSXY:2:1408:3911:17472,A00204:690:HYN52DSXY:2:2114:9480:11271,A00204:690:HYN52DSXY:2:2459:12744:21402,A00204:690:HYN52DSXY:2:2408:20889:5008,A00204:690…	435	A352-01	A352-01	LACC	57	platelet	female	C1P	1:8541214|8614686	hsa_circ_0008501	chr1:8601272-8674745-	NM_012102	100	100	100	434	1	434	434	434	1	0	802	CTTGTCTCAG...AGTTGTGGAC	GTCCACAACT...CTGAGACAAG
37	37	1:8541214|8624380	1	8541214	8624380	47	1_0_4	63	0.599	exon	RERE,	-	A00204:690:HYN52DSXY:2:1624:28673:5118,A00204:690:HYN52DSXY:2:1624:28863:7420,A00204:690:HYN52DSXY:2:2145:16016:33520,A00204:690:HYN52DSXY:2:2428:8775:14779,A00204:690:HYN52DSXY:2:2607:4535:23093,A00204:690:HYN52DSXY:2:2607:8838:9220,A00204:690:HYN52DSXY:2:1203:6072:11537,A00204:690:HYN52DSXY:2:1352:24668:20102,A00204:690:HYN52DSXY:2:1609:3721:13009,A00204:690:HYN52DSXY:2:2233:18358:1125,A00204:6…	506	A352-01	A352-01	LACC	57	platelet	female	C1P	1:8541214|8624380	hsa_circ_0114342	chr1:8601272-8684439-	NM_012102	100	100	100	505	1	505	505	505	1	0	933	CTTGTCTCAG...TACACACAGT	ACTGTGTGTA...CTGAGACAAG
38	38	1:8541214|8656441	1	8541214	8656441	35	0_3_3	110	0.389	exon	RERE,	-	A00204:690:HYN52DSXY:2:1454:14073:31626,A00204:690:HYN52DSXY:2:2219:19533:6793,A00204:690:HYN52DSXY:2:2335:21142:27712,A00204:690:HYN52DSXY:2:1235:22525:36276,A00204:690:HYN52DSXY:2:1247:8874:2926,A00204:690:HYN52DSXY:2:1514:28330:26130,A00204:690:HYN52DSXY:2:1660:30092:21073,A00204:690:HYN52DSXY:2:1210:26096:26804,A00204:690:HYN52DSXY:2:1161:6714:5635,A00204:690:HYN52DSXY:2:1261:18819:27884,A002…	975	A352-01	A352-01	LACC	57	platelet	female	C1P	1:8541214|8656441	hsa_circ_0009592	chr1:8616533-8716500-	NM_012102	89.22	100	100	974	106	974	869	869	1	0	1605	CTTGTCTCAG...TTCAAAAATG	CATTTTTGAA...CTGCCCTTAG
39	39	1:8614561|8624380	1	8614561	8624380	12	0_1_5	138	0.148	exon	RERE,	-	A00204:690:HYN52DSXY:2:1147:14904:21292,A00204:690:HYN52DSXY:2:1271:8296:5995,A00204:690:HYN52DSXY:2:1417:1579:4351,A00204:690:HYN52DSXY:2:1226:23095:13463,A00204:690:HYN52DSXY:2:2640:26648:30608,A00204:690:HYN52DSXY:2:2225:23538:12289,A00204:690:HYN52DSXY:2:2527:10917:16141,A00204:690:HYN52DSXY:2:2270:14199:11083,A00204:690:HYN52DSXY:2:2641:27498:12915,A00204:690:HYN52DSXY:2:1526:11351:10441,A00…	198	A352-01	A352-01	LACC	57	platelet	female	C1P	1:8614561|8624380	hsa_circ_0009594	chr1:8674619-8684439-	NM_012102	100	100	100	197	1	197	197	197	1	1.18e-99	364	CCCTACAGGC...TACACACAGT	ACTGTGTGTA...GCCTGTAGGG
40	40	1:8624310|8656441	1	8624310	8656441	23	0_2_2	103	0.309	exon	RERE,	-	A00204:690:HYN52DSXY:2:1271:22860:1313,A00204:690:HYN52DSXY:2:1308:29568:25488,A00204:690:HYN52DSXY:2:2135:13250:27633,A00204:690:HYN52DSXY:2:1366:13123:10661,A00204:690:HYN52DSXY:2:1569:14597:7952,A00204:690:HYN52DSXY:2:2465:22480:6605,A00204:690:HYN52DSXY:2:1260:27688:6511,A00204:690:HYN52DSXY:2:1367:13132:7263,A00204:690:HYN52DSXY:2:2659:10746:10144,A00204:690:HYN52DSXY:2:1453:26449:29356,A002…	541	A352-01	A352-01	LACC	57	platelet	female	C1P	1:8624310|8656441	hsa_circ_0009596	chr1:8684368-8716500-	NM_012102	100	100	100	540	1	540	540	540	1	0	998	CAGTTTGAAG...TTCAAAAATG	CATTTTTGAA...CTTCAAACTG
41	41	1:8655973|8656441	1	8655973	8656441	187	6_15_13	111	0.771	exon	RERE,	-	A00204:690:HYN52DSXY:2:2616:7184:2221,A00204:690:HYN52DSXY:2:2627:11785:30326,A00204:690:HYN52DSXY:2:2671:6569:9643,A00204:690:HYN52DSXY:2:1121:1488:3317,A00204:690:HYN52DSXY:2:1157:11496:9815,A00204:690:HYN52DSXY:2:1303:6714:31438,A00204:690:HYN52DSXY:2:1343:23131:17534,A00204:690:HYN52DSXY:2:1345:16776:36182,A00204:690:HYN52DSXY:2:1358:5159:26459,A00204:690:HYN52DSXY:2:1426:25473:29418,A00204:6…	470	A352-01	A352-01	LACC	57	platelet	female	C1P	1:8655973|8656441	hsa_circ_0114356	chr1:8716031-8716500-	NM_012102	100	100	100	469	1	469	469	469	1	0	867	CTCCTGGTCT...TTCAAAAATG	CATTTTTGAA...AGACCAGGAG
43	43	1:8792404|8792588	1	8792404	8792588	15	0_2_2	14	0.682	exon	RERE,	-	A00204:690:HYN52DSXY:2:2115:11758:14779,A00204:690:HYN52DSXY:2:1167:2727:18865,A00204:690:HYN52DSXY:2:1413:4227:6214,A00204:690:HYN52DSXY:2:2413:2374:24048,A00204:690:HYN52DSXY:2:1627:16387:8108,A00204:690:HYN52DSXY:2:2115:11948:15452,A00204:690:HYN52DSXY:2:2115:12834:20055,A00204:690:HYN52DSXY:2:1411:10077:29778,A00204:690:HYN52DSXY:2:2338:5014:12305,A00204:690:HYN52DSXY:2:2543:15058:5118,A00204…	186	A352-01	A352-01	LACC	57	platelet	female	C1P	NA	NA	NA	NA	NA	NA	NA	NA	NA	NA	NA	NA	NA	NA	NA	NA	NA
44	44	1:9931891|9934860	1	9931891	9934860	2411	29_83_106	1252	0.794	exon	LZIC,	-	A00204:690:HYN52DSXY:2:2515:15013:8578,A00204:690:HYN52DSXY:2:2517:4933:10441,A00204:690:HYN52DSXY:2:2517:29866:15577,A00204:690:HYN52DSXY:2:2518:11505:22169,A00204:690:HYN52DSXY:2:2522:29469:7560,A00204:690:HYN52DSXY:2:2524:11369:5932,A00204:690:HYN52DSXY:2:2525:10248:16955,A00204:690:HYN52DSXY:2:2525:5972:24893,A00204:690:HYN52DSXY:2:2527:13187:25770,A00204:690:HYN52DSXY:2:2527:5358:31344,A0020…
:2:1319:18385:34929	A00204:690:HYN52DSXY:2:1320:20636:2660	A00204:690:HYN52DSXY:2:1342:1624:3145	A00204:690:HYN52DSXY:2:1348:4092:29528	A00204:690:HYN52DSXY:2:1363:13892:33254	A00204:690:HYN52DSXY:2:1369:22679:5228	A00204:690:HYN52DSXY:2:1439:21124:15593	A00204:690:HYN52DSXY:2:1441:8567:6558	A00204:690:HYN52DSXY:2:1444:30644:33051	A00204:690:HYN52DSXY:2:1451:11659:27195	A00204:690:HYN52DSXY:2:1478:3531:13495	A00204:690:HYN52DSXY:2:1501:2763:23437	A00204:690:HYN52DSXY:2:1506:7663:27633	A00204:690:HYN52DSXY:2:1538:30960:14434	A00204:690:HYN52DSXY:2:1540:18313:21934	A00204:690:HYN52DSXY:2:1554:16161:10598	A00204:690:HYN52DSXY:2:1578:16125:35243	A00204:690:HYN52DSXY:2:1601:25798:5619	A00204:690:HYN52DSXY:2:1601:30680:26944	A00204:690:HYN52DSXY:2:1609:26250:15327	A00204:690:HYN52DSXY:2:1645:16233:3051	A00204:690:HYN52DSXY:2:1654:12491:7686	A00204:690:HYN52DSXY:2:1659:26684:24126	A00204:690:HYN52DSXY:2:1665:13973:30859	A00204:690:HYN52DSXY:2:2117:19208:20290	A00204:690:HYN52DSXY:2:2127:2682:1470	A00204:690:HYN52DSXY:2:2128:2419:18176	A00204:690:HYN52DSXY:2:2128:2220:19586	A00204:690:HYN52DSXY:2:2147:1316:31297	A00204:690:HYN52DSXY:2:2162:14507:28056	A00204:690:HYN52DSXY:2:2207:4435:15436	A00204:690:HYN52DSXY:2:2227:10963:31720	A00204:690:HYN52DSXY:2:2231:5927:3208	A00204:690:HYN52DSXY:2:2236:7292:2973	A00204:690:HYN52DSXY:2:2236:21567:29951	A00204:690:HYN52DSXY:2:2244:5023:23625	A00204:690:HYN52DSXY:2:2246:22155:26866	A00204:690:HYN52DSXY:2:2251:13404:16219	A00204:690:HYN52DSXY:2:2251:5918:18944
45	45	1:9931891|9935627	1	9931891	9935627	454	1_28_42	538	0.628	exon	LZIC,	-	A00204:690:HYN52DSXY:2:2529:11849:24205,A00204:690:HYN52DSXY:2:2539:20184:24142,A00204:690:HYN52DSXY:2:2550:8874:28855,A00204:690:HYN52DSXY:2:2611:16034:24815,A00204:690:HYN52DSXY:2:2674:23547:12931,A00204:690:HYN52DSXY:2:1110:9715:9987,A00204:690:HYN52DSXY:2:1131:7889:6543,A00204:690:HYN52DSXY:2:1132:18846:8829,A00204:690:HYN52DSXY:2:1147:23258:32252,A00204:690:HYN52DSXY:2:1152:12698:22514,A0020…	414	A352-01	A352-01	LACC	57	platelet	female	C1P	1:9931891|9935627	hsa_circ_0007803	chr1:9991948-9995685-	NM_032368	100	100	100	413	1	413	413	413	1	0	763	CAAGGTCTGT...AAGTTCCTCT	AGAGGAACTT...ACAGACCTTG
46	46	1:9931891|9936627	1	9931891	9936627	112	5_15_10	731	0.235	exon	LZIC,	-	A00204:690:HYN52DSXY:2:2544:13666:9471,A00204:690:HYN52DSXY:2:2558:4679:5932,A00204:690:HYN52DSXY:2:2609:24713:35430,A00204:690:HYN52DSXY:2:2623:29008:28620,A00204:690:HYN52DSXY:2:1115:26711:22827,A00204:690:HYN52DSXY:2:1154:21287:8171,A00204:690:HYN52DSXY:2:1154:15745:23844,A00204:690:HYN52DSXY:2:1223:27344:19006,A00204:690:HYN52DSXY:2:1278:11460:12164,A00204:690:HYN52DSXY:2:1374:18692:29356,A00…	523	A352-01	A352-01	LACC	57	platelet	female	C1P	1:9931891|9936627	hsa_circ_0114654	chr1:9991948-9996685-	ENST00000377223.1	100	100	100	522	1	522	522	522	1	0	965	CAAGGTCTGT...ATTTTAATCT	AGATTAAAAT...ACAGACCTTG
47	47	1:9934762|9936627	1	9934762	9936627	75	2_5_6	976	0.133	exon	LZIC,	-	A00204:690:HYN52DSXY:2:1146:18882:23547,A00204:690:HYN52DSXY:2:1178:15971:36793,A00204:690:HYN52DSXY:2:1525:13313:23516,A00204:690:HYN52DSXY:2:1552:26585:5760,A00204:690:HYN52DSXY:2:1620:1190:2394,A00204:690:HYN52DSXY:2:2119:28890:34334,A00204:690:HYN52DSXY:2:1111:14895:16799,A00204:690:HYN52DSXY:2:1318:2519:29403,A00204:690:HYN52DSXY:2:1320:23231:11068,A00204:690:HYN52DSXY:2:1474:13349:7795,A002…	345	A352-01	A352-01	LACC	57	platelet	female	C1P	1:9934762|9936627	hsa_circ_0114656	chr1:9994819-9996685-	ENST00000377223.1	100	100	100	344	1	344	344	344	1	0	636	CTCTGCTAAC...ATTTTAATCT	AGATTAAAAT...GTTAGCAGAG
48	48	1:9972018|9981170	1	9972018	9981170	25	2_1_1	18	0.735	exon	NMNAT1,	+	A00204:690:HYN52DSXY:2:1202:7175:12696,A00204:690:HYN52DSXY:2:2556:24994:4758,A00204:690:HYN52DSXY:2:1350:16749:21762,A00204:690:HYN52DSXY:2:2408:10710:11428,A00204:690:HYN52DSXY:2:1245:15709:13949,A00204:690:HYN52DSXY:2:2213:15374:29653,A00204:690:HYN52DSXY:2:2318:7591:10254,A00204:690:HYN52DSXY:2:2555:25599:35712,A00204:690:HYN52DSXY:2:1164:20139:1329,A00204:690:HYN52DSXY:2:1311:9995:21840,A002…	496	A352-01	A352-01	LACC	57	platelet	female	C1P	1:9972018|9981170	hsa_circ_0110116	chr1:10032075-10041228+	ENST00000377205.1	100	100	100	495	1	495	495	1	495	0	915	ACAACAAGGG...AAAACAAAAG	ACAACAAGGG...AAAACAAAAG
49	49	1:10095461|10105744	1	10095461	10105744	13	1_1_1	102	0.203	exon	UBE4B,	+	A00204:690:HYN52DSXY:2:2674:20265:16517,A00204:690:HYN52DSXY:2:1524:4779:25833,A00204:690:HYN52DSXY:2:1415:14760:5916,A00204:690:HYN52DSXY:2:1415:15501:32722,A00204:690:HYN52DSXY:2:2170:24542:32784,A00204:690:HYN52DSXY:2:2175:16306:10003,A00204:690:HYN52DSXY:2:2366:6949:4539,A00204:690:HYN52DSXY:2:2220:28637:4961,A00204:690:HYN52DSXY:2:1360:30228:18615,A00204:690:HYN52DSXY:2:1524:4625:23563,A0020…	599	A352-01	A352-01	LACC	57	platelet	female	C1P	1:10095461|10105744	hsa_circ_0005199	chr1:10155518-10165802+	NM_001105562	100	100	100	598	1	598	598	1	598	0	1105	GAGTAGCCCA...CTTTGTCTAG	GAGTAGCCCA...CTTTGTCTAG
50	50	1:10132369|10137205	1	10132369	10137205	25	1_2_2	174	0.223	exon	UBE4B,	+	A00204:690:HYN52DSXY:2:1436:28980:17926,A00204:690:HYN52DSXY:2:1472:3748:4038,A00204:690:HYN52DSXY:2:2344:27778:31344,A00204:690:HYN52DSXY:2:2466:25355:21981,A00204:690:HYN52DSXY:2:2642:28763:23500,A00204:690:HYN52DSXY:2:1145:20681:13322,A00204:690:HYN52DSXY:2:1213:21567:7247,A00204:690:HYN52DSXY:2:1107:15881:7545,A00204:690:HYN52DSXY:2:1236:3766:7576,A00204:690:HYN52DSXY:2:1415:2663:21637,A00204…	453	A352-01	A352-01	LACC	57	platelet	female	C1P	1:10132369|10137205	hsa_circ_0110195	chr1:10192426-10197263+	NM_001105562	100	100	100	452	1	452	452	1	452	0	835	CAAGAGCTTT...AGCTCAATAG	CAAGAGCTTT...AGCTCAATAG
51	51	1:10134988|10135186	1	10134988	10135186	11	1_0_2	149	0.129	exon	UBE4B,	+	A00204:690:HYN52DSXY:2:1128:9272:24471,A00204:690:HYN52DSXY:2:1660:20437:19257,A00204:690:HYN52DSXY:2:2310:17680:15828,A00204:690:HYN52DSXY:2:1307:17517:11819,A00204:690:HYN52DSXY:2:2128:14479:23218,A00204:690:HYN52DSXY:2:1656:18692:17206,A00204:690:HYN52DSXY:2:1656:19072:21934,A00204:690:HYN52DSXY:2:2265:15890:10598,A00204:690:HYN52DSXY:2:1370:22598:5682,A00204:690:HYN52DSXY:2:1307:17562:12148,A…	200	A352-01	A352-01	LACC	57	platelet	female	C1P	NA	NA	NA	NA	NA	NA	NA	NA	NA	NA	NA	NA	NA	NA	NA	NA	NA
52	52	1:10134988|10137205	1	10134988	10137205	84	10_6_7	120	0.583	exon	UBE4B,	+	A00204:690:HYN52DSXY:2:2535:21477:25598,A00204:690:HYN52DSXY:2:2559:17427:10066,A00204:690:HYN52DSXY:2:2629:29342:35180,A00204:690:HYN52DSXY:2:2649:4824:3458,A00204:690:HYN52DSXY:2:1125:17960:27774,A00204:690:HYN52DSXY:2:1332:17526:27962,A00204:690:HYN52DSXY:2:1370:9082:1501,A00204:690:HYN52DSXY:2:1378:16721:29982,A00204:690:HYN52DSXY:2:1453:22164:8625,A00204:690:HYN52DSXY:2:1534:11089:16094,A002…	339	A352-01	A352-01	LACC	57	platelet	female	C1P	1:10134988|10137205	hsa_circ_0006955	chr1:10195045-10197263+	NM_001105562	100	100	100	338	1	338	338	1	338	8.92e-178	625	ACAGATGATA...AGCTCAATAG	ACAGATGATA...AGCTCAATAG
53	53	1:10144940|10151561	1	10144940	10151561	25	1_1_2	41	0.549	exon	UBE4B,	+	A00204:690:HYN52DSXY:2:1522:8314:8030,A00204:690:HYN52DSXY:2:2140:18087:16720,A00204:690:HYN52DSXY:2:1471:8829:32878,A00204:690:HYN52DSXY:2:1610:4707:18380,A00204:690:HYN52DSXY:2:2143:22064:34788,A00204:690:HYN52DSXY:2:1207:16993:26537,A00204:690:HYN52DSXY:2:1566:22390:29904,A00204:690:HYN52DSXY:2:2367:10773:15264,A00204:690:HYN52DSXY:2:2422:23421:18161,A00204:690:HYN52DSXY:2:2478:19361:9596,A002…	564	A352-01	A352-01	LACC	57	platelet	female	C1P	1:10144940|10151561	hsa_circ_0110199	chr1:10204997-10211619+	NM_001105562	100	100	100	563	1	563	563	1	563	0	1040	AACTGTAGAA...TTTTATACAG	AACTGTAGAA...TTTTATACAG
54	54	1:10146963|10161286	1	10146963	10161286	23	1_0_2	31	0.597	exon	UBE4B,	+	A00204:690:HYN52DSXY:2:2540:15374:4194,A00204:690:HYN52DSXY:2:2653:21495:6903,A00204:690:HYN52DSXY:2:2222:27968:16329,A00204:690:HYN52DSXY:2:2561:15835:36432,A00204:690:HYN52DSXY:2:2653:24677:21089,A00204:690:HYN52DSXY:2:2250:16568:27712,A00204:690:HYN52DSXY:2:2307:4047:9001,A00204:690:HYN52DSXY:2:1266:24099:23187,A00204:690:HYN52DSXY:2:1561:17183:16564,A00204:690:HYN52DSXY:2:2259:29604:6417,A002…	738	A352-01	A352-01	LACC	57	platelet	female	C1P	1:10146963|10161286	hsa_circ_0110202	chr1:10207020-10221344+	NM_001105562	100	100	99.73	737	1	737	735	1	735	0	1349	AAACTGGTAC...GTTGCCCCGG	AAACTGGTAC...GTTGCCCCGG
55	55	1:10149184|10161286	1	10149184	10161286	53	3_1_2	34	0.757	exon	UBE4B,	+	A00204:690:HYN52DSXY:2:2654:7030:25222,A00204:690:HYN52DSXY:2:1330:22562:32456,A00204:690:HYN52DSXY:2:1365:15067:26741,A00204:690:HYN52DSXY:2:1575:23493:18067,A00204:690:HYN52DSXY:2:2317:28393:23703,A00204:690:HYN52DSXY:2:2519:9372:24799,A00204:690:HYN52DSXY:2:1105:25789:20666,A00204:690:HYN52DSXY:2:1210:31304:19445,A00204:690:HYN52DSXY:2:2677:2781:21903,A00204:690:HYN52DSXY:2:1371:21124:19664,A0…	610	A352-01	A352-01	LACC	57	platelet	female	C1P	1:10149184|10161286	hsa_circ_0009701	chr1:10209241-10221344+	NM_001105562	100	100	99.67	609	1	609	607	1	607	0	1112	TATAACACTG...GTTGCCCCGG	TATAACACTG...GTTGCCCCGG
56	56	1:10320043|10324895	1	10320043	10324895	17	2_2_0	275	0.11	exon	KIF1B,	+	A00204:690:HYN52DSXY:2:1373:1334:10880,A00204:690:HYN52DSXY:2:1553:18747:36432,A00204:690:HYN52DSXY:2:2622:29496:9330,A00204:690:HYN52DSXY:2:1404:15501:4883,A00204:690:HYN52DSXY:2:1237:1931:18490,A00204:690:HYN52DSXY:2:1211:29921:12132,A00204:690:HYN52DSXY:2:2449:11225:24408,A00204:690:HYN52DSXY:2:2661:3143:20118,A00204:690:HYN52DSXY:2:1139:8124:36886,A00204:690:HYN52DSXY:2:1409:21341:27774,A0020…	561	A352-01	A352-01	LACC	57	platelet	female	C1P	1:10320043|10324895	hsa_circ_0110258	chr1:10380100-10384953+	ENST00000377086.1	100	100	100	560	1	560	560	1	560	0	1035	GACTATGAGA...TTGTGGGGAG	GACTATGAGA...TTGTGGGGAG
57	57	1:10403071|10404279	1	10403071	10404279	63	5_4_11	651	0.162	exon	PGD,	+	A00204:690:HYN52DSXY:2:2558:13901:18834,A00204:690:HYN52DSXY:2:1246:25183:7091,A00204:690:HYN52DSXY:2:1562:13621:2660,A00204:690:HYN52DSXY:2:2473:4625:27665,A00204:690:HYN52DSXY:2:1106:25310:30138,A00204:690:HYN52DSXY:2:1113:8323:22013,A00204:690:HYN52DSXY:2:1126:20781:20478,A00204:690:HYN52DSXY:2:1166:4282:25379,A00204:690:HYN52DSXY:2:2207:28574:24330,A00204:690:HYN52DSXY:2:1525:30798:36166,A002…	186	A352-01	A352-01	LACC	57	platelet	female	C1P	1:10403071|10404279	hsa_circ_0110291	chr1:10463127-10464336+	ENST00000538557.1	100	100	100	185	1	185	185	1	185	5.15e-93	342	GTACCATTGT...AAGAAGCGTG	GTACCATTGT...AAGAAGCGTG
58	58	1:10440347|10442441	1	10440347	10442441	108	5_5_8	72	0.75	exon	CENPS-CORT,	+	A00204:690:HYN52DSXY:2:2572:11849:19382,A00204:690:HYN52DSXY:2:1115:24930:22216,A00204:690:HYN52DSXY:2:1156:10917:12884,A00204:690:HYN52DSXY:2:1169:16920:17519,A00204:690:HYN52DSXY:2:1232:16107:3176,A00204:690:HYN52DSXY:2:1313:19379:28980,A00204:690:HYN52DSXY:2:1325:25301:9987,A00204:690:HYN52DSXY:2:1333:3920:36839,A00204:690:HYN52DSXY:2:1344:4616:12994,A00204:690:HYN52DSXY:2:1348:2040:25723,A002…	421	A352-01	A352-01	LACC	57	platelet	female	C1P	1:10440347|10442441	hsa_circ_0006905	chr1:10500403-10502498+	NR_036462	57.96	100	100	421	1	244	244	1	244	2.03e-125	451	ACATGCGAAA...CCTTCTACAG	ACATGCGAAA...CCTTCTACAG
59	59	1:11016844|11018873	1	11016844	11018873	23	3_3_2	127	0.266	exon	AL109811.3,TARDBP,	+	A00204:690:HYN52DSXY:2:1169:12264:24079,A00204:690:HYN52DSXY:2:1361:23330:18192,A00204:690:HYN52DSXY:2:2236:23104:17425,A00204:690:HYN52DSXY:2:1143:14154:22279,A00204:690:HYN52DSXY:2:1143:14733:27821,A00204:690:HYN52DSXY:2:1544:16360:9095,A00204:690:HYN52DSXY:2:2352:1389:19742,A00204:690:HYN52DSXY:2:1125:3766:36417,A00204:690:HYN52DSXY:2:1525:7925:28651,A00204:690:HYN52DSXY:2:1634:27199:13839,A00…	306	A352-01	A352-01	LACC	57	platelet	female	C1P	1:11016844|11018873	hsa_circ_0008660	chr1:11076900-11078930+	NM_007375	100	100	100	305	1	305	305	1	305	1.76e-159	564	ATAACAAAAG...TAATTCTAAG	ATAACAAAAG...TAATTCTAAG
61	61	1:11077330|11077651	1	11077330	11077651	14	1_1_3	8	0.778	intron	EXOSC10,	-	A00204:690:HYN52DSXY:2:1204:31114:12101,A00204:690:HYN52DSXY:2:1358:26865:9972,A00204:690:HYN52DSXY:2:1678:9607:21699,A00204:690:HYN52DSXY:2:2105:3378:24283,A00204:690:HYN52DSXY:2:2105:6343:34240,A00204:690:HYN52DSXY:2:2255:23140:31767,A00204:690:HYN52DSXY:2:1169:18159:2440,A00204:690:HYN52DSXY:2:1205:29722:13228,A00204:690:HYN52DSXY:2:1232:13612:20650,A00204:690:HYN52DSXY:2:2205:3947:11240,A0020…	322	A352-01	A352-01	LACC	57	platelet	female	C1P	NA	NA	NA	NA	NA	NA	NA	NA	NA	NA	NA	NA	NA	NA	NA	NA	NA
62	62	1:11090554|11091597	1	11090554	11091597	30	0_2_2	1	0.984	exon	EXOSC10,	-	A00204:690:HYN52DSXY:2:2632:5457:12446,A00204:690:HYN52DSXY:2:1613:23891:34194,A00204:690:HYN52DSXY:2:2219:18249:34851,A00204:690:HYN52DSXY:2:2315:15185:7185,A00204:690:HYN52DSXY:2:2329:29875:35289,A00204:690:HYN52DSXY:2:2413:9308:29825,A00204:690:HYN52DSXY:2:2537:24225:25629,A00204:690:HYN52DSXY:2:2544:3694:35916,A00204:690:HYN52DSXY:2:1221:23909:31000,A00204:690:HYN52DSXY:2:1332:25437:33865,A00…	387	A352-01	A352-01	LACC	57	platelet	female	C1P	1:11090554|11091597	hsa_circ_0000017	chr1:11150610-11151654-	NM_001001998	100	100	100	386	1	386	386	386	1	0	713	ATGTCTTGCT...GTAAAATACC	GGTATTTTAC...AGCAAGACAT
63	63	1:11121246|11122126	1	11121246	11122126	21	0_2_2	2	0.955	exon	MTOR,	-	A00204:690:HYN52DSXY:2:1155:7084:33144,A00204:690:HYN52DSXY:2:1556:12852:9565,A00204:690:HYN52DSXY:2:1616:10348:11710,A00204:690:HYN52DSXY:2:1630:14940:12931,A00204:690:HYN52DSXY:2:2641:31647:17033,A00204:690:HYN52DSXY:2:1620:29939:23062,A00204:690:HYN52DSXY:2:1658:6488:21621,A00204:690:HYN52DSXY:2:2173:3161:3740,A00204:690:HYN52DSXY:2:2411:1985:25441,A00204:690:HYN52DSXY:2:2525:20085:32174,A0020…	272	A352-01	A352-01	LACC	57	platelet	female	C1P	1:11121246|11122126	hsa_circ_0009792	chr1:11181302-11182183-	NM_004958	100	100	100	271	1	271	271	271	1	1.24e-140	501	CTCGGAGCTG...TCTCTGGATG	CATCCAGAGA...CAGCTCCGAG
64	64	1:12275825|12278038	1	12275825	12278038	21	3_2_1	4	0.913	exon	VPS13D,	+	A00204:690:HYN52DSXY:2:1131:15591:8390,A00204:690:HYN52DSXY:2:1220:17996:21418,A00204:690:HYN52DSXY:2:1501:24144:9017,A00204:690:HYN52DSXY:2:1556:21359:34256,A00204:690:HYN52DSXY:2:2228:26386:21073,A00204:690:HYN52DSXY:2:2622:14534:22717,A00204:690:HYN52DSXY:2:1364:31720:8328,A00204:690:HYN52DSXY:2:2470:20302:34053,A00204:690:HYN52DSXY:2:2410:12653:29136,A00204:690:HYN52DSXY:2:1178:24849:27993,A0…	2215	A352-01	A352-01	LACC	57	platelet	female	C1P	1:12275825|12278038	hsa_circ_0009964	chr1:12335881-12338095+	NM_015378	100	100	100	2214	1	2214	2214	1	2214	0	4089	ATAACTCCAG...AGAGGTCAAG	ATAACTCCAG...AGAGGTCAAG
65	65	1:12299202|12308641	1	12299202	12308641	17	2_2_0	1	0.971	exon	VPS13D,	+	A00204:690:HYN52DSXY:2:2535:8648:7420,A00204:690:HYN52DSXY:2:1130:18656:24659,A00204:690:HYN52DSXY:2:1614:25382:12821,A00204:690:HYN52DSXY:2:2345:20365:30843,A00204:690:HYN52DSXY:2:1360:7916:20431,A00204:690:HYN52DSXY:2:1647:3079:20572,A00204:690:HYN52DSXY:2:1354:31602:33990,A00204:690:HYN52DSXY:2:1360:6912:9048,A00204:690:HYN52DSXY:2:1646:3730:17221,A00204:690:HYN52DSXY:2:1559:25021:1329,A00204:…	618	A352-01	A352-01	LACC	57	platelet	female	C1P	1:12299202|12308641	hsa_circ_0008275	chr1:12359258-12368698+	NM_015378	100	100	100	617	1	617	617	1	617	0	1140	GTGAGAGATC...ATTTGGACAA	GTGAGAGATC...ATTTGGACAA
66	66	1:13731000|13742157	1	13731000	13742157	80	6_1_5	182	0.468	exon	PRDM2,	+	A00204:690:HYN52DSXY:2:1343:18882:10019,A00204:690:HYN52DSXY:2:1512:8621:26381,A00204:690:HYN52DSXY:2:1522:3034:33176,A00204:690:HYN52DSXY:2:1545:30445:13761,A00204:690:HYN52DSXY:2:2147:23900:4867,A00204:690:HYN52DSXY:2:2233:6189:26209,A00204:690:HYN52DSXY:2:2259:20971:6433,A00204:690:HYN52DSXY:2:2262:24352:36965,A00204:690:HYN52DSXY:2:2406:30228:2174,A00204:690:HYN52DSXY:2:2517:27868:21104,A0020…	376	A352-01	A352-01	LACC	57	platelet	female	C1P	1:13731000|13742157	hsa_circ_0005986	chr1:14057494-14068652+	NM_012231	100	100	100	375	1	375	375	1	375	0	693	AACACTACTG...AACTTTAAAG	AACACTACTG...AACTTTAAAG
67	67	1:13731000|13749487	1	13731000	13749487	81	4_0_5	76	0.681	exon	PRDM2,	+	A00204:690:HYN52DSXY:2:2658:28230:18756,A00204:690:HYN52DSXY:2:1150:14217:35415,A00204:690:HYN52DSXY:2:1430:29478:22200,A00204:690:HYN52DSXY:2:1465:5367:36902,A00204:690:HYN52DSXY:2:2538:29306:7185,A00204:690:HYN52DSXY:2:2227:20274:27398,A00204:690:HYN52DSXY:2:1537:8657:17989,A00204:690:HYN52DSXY:2:2647:24388:8719,A00204:690:HYN52DSXY:2:2227:19777:24878,A00204:690:HYN52DSXY:2:2503:30879:26412,A00…	503	A352-01	A352-01	LACC	57	platelet	female	C1P	1:13731000|13749487	hsa_circ_0004861	chr1:14057494-14075982+	NM_012231	100	100	100	502	1	502	502	1	502	0	928	AACACTACTG...AGCCGGAAAG	AACACTACTG...AGCCGGAAAG
68	68	1:13753186|13753994	1	13753186	13753994	19	4_1_3	22	0.633	intron	PRDM2,	+	A00204:690:HYN52DSXY:2:1369:5430:34569,A00204:690:HYN52DSXY:2:1411:24288:33880,A00204:690:HYN52DSXY:2:1471:3757:9940,A00204:690:HYN52DSXY:2:1232:30165:18599,A00204:690:HYN52DSXY:2:1329:23918:1611,A00204:690:HYN52DSXY:2:2523:10456:32189,A00204:690:HYN52DSXY:2:1415:26386:33661,A00204:690:HYN52DSXY:2:1454:15347:10817,A00204:690:HYN52DSXY:2:1528:31485:3850,A00204:690:HYN52DSXY:2:2460:7274:17347,A0020…	809	A352-01	A352-01	LACC	57	platelet	female	C1P	NA	NA	NA	NA	NA	NA	NA	NA	NA	NA	NA	NA	NA	NA	NA	NA	NA
69	69	1:13769118|13773188	1	13769118	13773188	38	2_2_5	76	0.5	exon	PRDM2,	+	A00204:690:HYN52DSXY:2:2609:25382:21339,A00204:690:HYN52DSXY:2:2640:3522:20588,A00204:690:HYN52DSXY:2:2655:17481:15045,A00204:690:HYN52DSXY:2:2656:13160:11788,A00204:690:HYN52DSXY:2:1144:18231:3662,A00204:690:HYN52DSXY:2:1230:30852:10520,A00204:690:HYN52DSXY:2:1233:28592:11052,A00204:690:HYN52DSXY:2:1241:6388:34538,A00204:690:HYN52DSXY:2:1525:9724:5682,A00204:690:HYN52DSXY:2:2548:1958:16845,A0020…	657	A352-01	A352-01	LACC	57	platelet	female	C1P	NA	NA	NA	NA	NA	NA	NA	NA	NA	NA	NA	NA	NA	NA	NA	NA	NA
73	73	1:14944357|14946257	1	14944357	14946257	12	2_1_1	0	1	intron	KAZN,	+	A00204:690:HYN52DSXY:2:1606:22055:20055,A00204:690:HYN52DSXY:2:2257:16938:2237,A00204:690:HYN52DSXY:2:2418:24496:12853,A00204:690:HYN52DSXY:2:1371:22896:9518,A00204:690:HYN52DSXY:2:2465:31738:14403,A00204:690:HYN52DSXY:2:1417:28492:4366,A00204:690:HYN52DSXY:2:2248:14452:13683,A00204:690:HYN52DSXY:2:1226:13069:21465,A00204:690:HYN52DSXY:2:1509:18331:28134,A00204:690:HYN52DSXY:2:1146:25789:8516,A00…	1901	A352-01	A352-01	LACC	57	platelet	female	C1P	NA	NA	NA	NA	NA	NA	NA	NA	NA	NA	NA	NA	NA	NA	NA	NA	NA
76	76	1:15043989|15044159	1	15043989	15044159	5	3_2_2	0	1	exon	KAZN,	+	A00204:690:HYN52DSXY:2:1672:23014:12289,A00204:690:HYN52DSXY:2:2659:9164:11287,A00204:690:HYN52DSXY:2:1611:5204:28541,A00204:690:HYN52DSXY:2:2433:17354:19460,A00204:690:HYN52DSXY:2:1504:15058:4648,	172	A352-01	A352-01	LACC	57	platelet	female	C1P	1:15043989|15044159	hsa_circ_0010031	chr1:15370484-15370655+	NM_201628	100	100	100	171	1	171	171	1	171	2.85e-85	316	GAGAGCGAGG...GCTGGCCATG	GAGAGCGAGG...GCTGGCCATG
77	77	1:15534237|15536814	1	15534237	15536814	1803	39_31_77	338	0.914	exon	DNAJC16,	+	A00204:690:HYN52DSXY:2:2526:27868:23265,A00204:690:HYN52DSXY:2:2526:27335:23750,A00204:690:HYN52DSXY:2:2529:12599:36119,A00204:690:HYN52DSXY:2:2550:4689:19038,A00204:690:HYN52DSXY:2:2556:10420:32283,A00204:690:HYN52DSXY:2:2558:12816:11130,A00204:690:HYN52DSXY:2:2566:18891:5431,A00204:690:HYN52DSXY:2:2574:1398:23265,A00204:690:HYN52DSXY:2:2608:12445:36730,A00204:690:HYN52DSXY:2:2617:22978:30890,A0…
:690:HYN52DSXY:2:2460:16794:1078	A00204:690:HYN52DSXY:2:2464:4607:8155	A00204:690:HYN52DSXY:2:2473:13476:11772	A00204:690:HYN52DSXY:2:2473:9579:19116	A00204:690:HYN52DSXY:2:2505:11912:16454	A00204:690:HYN52DSXY:2:2506:30355:26443	A00204:690:HYN52DSXY:2:2174:31566:20400	A00204:690:HYN52DSXY:2:1417:22309:10097	A00204:690:HYN52DSXY:2:2358:9598:11443	A00204:690:HYN52DSXY:2:1320:25093:22216	A00204:690:HYN52DSXY:2:2246:15320:15468	A00204:690:HYN52DSXY:2:2413:22670:33364	A00204:690:HYN52DSXY:2:1256:32841:14465	A00204:690:HYN52DSXY:2:1324:23077:29371	A00204:690:HYN52DSXY:2:1202:29704:22654	A00204:690:HYN52DSXY:2:2249:10095:32753	A00204:690:HYN52DSXY:2:2503:24207:23625	A00204:690:HYN52DSXY:2:1334:32913:23516	A00204:690:HYN52DSXY:2:2570:26512:3537	A00204:690:HYN52DSXY:2:2672:31638:30671	A00204:690:HYN52DSXY:2:1142:29749:27461	A00204:690:HYN52DSXY:2:1348:4869:35070	A00204:690:HYN52DSXY:2:2462:32579:18584	A00204:690:HYN52DSXY:2:2559:10854:25895	A00204:690:HYN52DSXY:2:2673:20518:4210	A00204:690:HYN52DSXY:2:2167:17192:25848	A00204:690:HYN52DSXY:2:2134:5195:9987	A00204:690:HYN52DSXY:2:2569:20618:23829	A00204:690:HYN52DSXY:2:2574:2275:17206	A00204:690:HYN52DSXY:2:1121:6244:35289	A00204:690:HYN52DSXY:2:1340:24406:3176	A00204:690:HYN52DSXY:2:1377:32344:22529	A00204:690:HYN52DSXY:2:1637:17616:32127	A00204:690:HYN52DSXY:2:2370:13612:34334	A00204:690:HYN52DSXY:2:2476:15049:28338	A00204:690:HYN52DSXY:2:1409:21215:9706	A00204:690:HYN52DSXY:2:2216:17020:32471	A00204:690:HYN52DSXY:2:2371:18629:33223	A00204:690:HYN52DSXY:2:1227:14823:20431
78	78	1:15534237|15546871	1	15534237	15546871	21	1_3_1	380	0.1	exon	DNAJC16,	+	A00204:690:HYN52DSXY:2:2573:13160:8249,A00204:690:HYN52DSXY:2:1547:7735:1611,A00204:690:HYN52DSXY:2:1145:4273:32847,A00204:690:HYN52DSXY:2:1145:3848:25347,A00204:690:HYN52DSXY:2:1525:16685:34428,A00204:690:HYN52DSXY:2:2213:24768:20713,A00204:690:HYN52DSXY:2:2248:29568:11209,A00204:690:HYN52DSXY:2:2454:6470:29825,A00204:690:HYN52DSXY:2:2138:20772:15671,A00204:690:HYN52DSXY:2:2139:21549:6527,A00204…	698	A352-01	A352-01	LACC	57	platelet	female	C1P	1:15534237|15546871	hsa_circ_0110947	chr1:15860731-15873366+	ENST00000375847.3	100	100	100	697	1	697	697	1	697	0	1288	GCATCCTGAC...GTTATACAAG	GCATCCTGAC...GTTATACAAG
79	79	1:15534237|15548428	1	15534237	15548428	62	5_3_9	273	0.312	exon	DNAJC16,	+	A00204:690:HYN52DSXY:2:2536:8712:3709,A00204:690:HYN52DSXY:2:2678:13096:13244,A00204:690:HYN52DSXY:2:1255:26422:32628,A00204:690:HYN52DSXY:2:1525:15320:32221,A00204:690:HYN52DSXY:2:1658:26422:22921,A00204:690:HYN52DSXY:2:2163:6759:30013,A00204:690:HYN52DSXY:2:2223:26431:34898,A00204:690:HYN52DSXY:2:2350:22788:13495,A00204:690:HYN52DSXY:2:2377:21242:36119,A00204:690:HYN52DSXY:2:2420:30517:25222,A0…	857	A352-01	A352-01	LACC	57	platelet	female	C1P	1:15534237|15548428	hsa_circ_0009118	chr1:15860731-15874923+	NM_015291	100	100	100	856	1	856	856	1	856	0	1581	GCATCCTGAC...TGTTATCCAG	GCATCCTGAC...TGTTATCCAG
80	80	1:15536475|15536814	1	15536475	15536814	279	20_10_15	402	0.581	exon	DNAJC16,	+	A00204:690:HYN52DSXY:2:2573:8386:8782,A00204:690:HYN52DSXY:2:2575:27534:12038,A00204:690:HYN52DSXY:2:2675:5819:19210,A00204:690:HYN52DSXY:2:1120:30680:12571,A00204:690:HYN52DSXY:2:1134:2320:5666,A00204:690:HYN52DSXY:2:1155:5611:10582,A00204:690:HYN52DSXY:2:1206:18692:8469,A00204:690:HYN52DSXY:2:1212:25111:23970,A00204:690:HYN52DSXY:2:1220:31259:8124,A00204:690:HYN52DSXY:2:1243:23312:12399,A00204:…	341	A352-01	A352-01	LACC	57	platelet	female	C1P	1:15536475|15536814	hsa_circ_0002898	chr1:15862969-15863309+	NM_015291	100	100	100	340	1	340	340	1	340	6.94e-179	628	ATTCTTTCAA...GAAGAATTGG	ATTCTTTCAA...GAAGAATTGG
81	81	1:15563929|15564359	1	15563929	15564359	25	3_0_3	57	0.467	exon	DNAJC16,	+	A00204:690:HYN52DSXY:2:1211:24126:12900,A00204:690:HYN52DSXY:2:1211:24144:12931,A00204:690:HYN52DSXY:2:2177:20066:9251,A00204:690:HYN52DSXY:2:2434:8666:34914,A00204:690:HYN52DSXY:2:2446:21404:12727,A00204:690:HYN52DSXY:2:1220:25690:32675,A00204:690:HYN52DSXY:2:1340:20880:24659,A00204:690:HYN52DSXY:2:1342:10176:24878,A00204:690:HYN52DSXY:2:1551:27254:9017,A00204:690:HYN52DSXY:2:1659:27389:26976,A0…	261	A352-01	A352-01	LACC	57	platelet	female	C1P	1:15563929|15564359	hsa_circ_0010047	chr1:15890423-15890854+	NM_015291	100	100	100	260	1	260	260	1	260	1.54e-134	481	GTGTCTATTT...ACAACAACTG	GTGTCTATTT...ACAACAACTG
82	82	1:15626669|15643650	1	15626669	15643650	36	3_2_1	234	0.235	exon	DDI2,	+	A00204:690:HYN52DSXY:2:1250:21296:14450,A00204:690:HYN52DSXY:2:1306:4571:11193,A00204:690:HYN52DSXY:2:2152:15356:17785,A00204:690:HYN52DSXY:2:2159:14136:33520,A00204:690:HYN52DSXY:2:1117:8395:36479,A00204:690:HYN52DSXY:2:1250:21766:7780,A00204:690:HYN52DSXY:2:2251:19913:4257,A00204:690:HYN52DSXY:2:2208:3387:5822,A00204:690:HYN52DSXY:2:2444:21929:9314,A00204:690:HYN52DSXY:2:2178:26919:18396,A00204…	834	A352-01	A352-01	LACC	57	platelet	female	C1P	1:15626669|15643650	hsa_circ_0000019	chr1:15964801-15970145+	NM_032341	30.85	100	100	833	577	833	257	1	257	2.46e-132	475	ATCGTCTATG...GTACATCTAG	GCAACAGAAC...GTACATCTAG
83	83	1:15633439|15633879	1	15633439	15633879	14	2_0_2	172	0.14	exon	DDI2,	+	A00204:690:HYN52DSXY:2:1405:28040:18959,A00204:690:HYN52DSXY:2:2469:1316:24001,A00204:690:HYN52DSXY:2:1432:1714:3020,A00204:690:HYN52DSXY:2:2470:2031:25488,A00204:690:HYN52DSXY:2:1559:11162:34945,A00204:690:HYN52DSXY:2:1575:10447:28447,A00204:690:HYN52DSXY:2:2257:18059:32831,A00204:690:HYN52DSXY:2:2577:7374:33959,A00204:690:HYN52DSXY:2:1413:23873:7357,A00204:690:HYN52DSXY:2:2210:8079:25629,A00204…	210	A352-01	A352-01	LACC	57	platelet	female	C1P	1:15633439|15633879	hsa_circ_0010053	chr1:15959933-15960060+	NM_032341	60.77	100	100	209	1	127	127	1	127	1.03e-60	235	AGAAATTTTC...CCACCATCTG	AGAAATTTTC...AAGATATAAG
84	84	1:15638307|15643650	1	15638307	15643650	103	10_7_6	284	0.42	exon	DDI2,	+	A00204:690:HYN52DSXY:2:2551:25870:32268,A00204:690:HYN52DSXY:2:2567:30535:24721,A00204:690:HYN52DSXY:2:1123:16179:31360,A00204:690:HYN52DSXY:2:1145:8585:29418,A00204:690:HYN52DSXY:2:1212:25464:12994,A00204:690:HYN52DSXY:2:1238:15655:2487,A00204:690:HYN52DSXY:2:1363:26756:5588,A00204:690:HYN52DSXY:2:1421:24325:11428,A00204:690:HYN52DSXY:2:1441:7672:34194,A00204:690:HYN52DSXY:2:1477:24026:18740,A00…	258	A352-01	A352-01	LACC	57	platelet	female	C1P	1:15638307|15643650	hsa_circ_0000019	chr1:15964801-15970145+	NM_032341	100	100	100	257	1	257	257	1	257	7.07e-133	475	GCAACAGAAC...GTACATCTAG	GCAACAGAAC...GTACATCTAG
85	85	1:15911101|15916279	1	15911101	15916279	42	2_1_4	40	0.677	exon	SPEN,	+	A00204:690:HYN52DSXY:2:1625:19280:14465,A00204:690:HYN52DSXY:2:2256:12264:6167,A00204:690:HYN52DSXY:2:2110:8278:18709,A00204:690:HYN52DSXY:2:2362:29197:16391,A00204:690:HYN52DSXY:2:1101:18701:4413,A00204:690:HYN52DSXY:2:1107:15700:7639,A00204:690:HYN52DSXY:2:1351:8287:16344,A00204:690:HYN52DSXY:2:1111:19931:22701,A00204:690:HYN52DSXY:2:1602:23818:34068,A00204:690:HYN52DSXY:2:1667:30210:13792,A002…	354	A352-01	A352-01	LACC	57	platelet	female	C1P	1:15911101|15916279	hsa_circ_0010113	chr1:16237595-16242774+	NM_015001	100	100	100	353	1	353	353	1	353	0	652	ATACAAGCCT...AGAAATTGTG	ATACAAGCCT...AGAAATTGTG
86	86	1:16294783|16315435	1	16294783	16315435	29	0_1_2	53	0.523	exon	FBXO42,	-	A00204:690:HYN52DSXY:2:2577:9715:1438,A00204:690:HYN52DSXY:2:2649:3595:12352,A00204:690:HYN52DSXY:2:2270:29369:9017,A00204:690:HYN52DSXY:2:1118:3766:19100,A00204:690:HYN52DSXY:2:1552:9914:36667,A00204:690:HYN52DSXY:2:1314:19226:31031,A00204:690:HYN52DSXY:2:2166:14651:24267,A00204:690:HYN52DSXY:2:2505:31756:16501,A00204:690:HYN52DSXY:2:2156:4092:16125,A00204:690:HYN52DSXY:2:2605:29035:15953,A00204…	520	A352-01	A352-01	LACC	57	platelet	female	C1P	1:16294783|16315435	hsa_circ_0010144	chr1:16621277-16641930-	NM_018994	100	100	100	519	1	519	519	519	1	0	959	CTGAAGCCAA...CACTCAACAG	CTGTTGAGTG...TTGGCTTCAG
87	87	1:16305803|16315435	1	16305803	16315435	39	3_2_1	52	0.6	exon	FBXO42,	-	A00204:690:HYN52DSXY:2:1127:27932:33708,A00204:690:HYN52DSXY:2:1256:20482:26475,A00204:690:HYN52DSXY:2:1313:17580:25864,A00204:690:HYN52DSXY:2:1427:18882:12806,A00204:690:HYN52DSXY:2:1601:8196:24706,A00204:690:HYN52DSXY:2:2320:15953:1595,A00204:690:HYN52DSXY:2:2539:25735:20635,A00204:690:HYN52DSXY:2:1156:19750:18380,A00204:690:HYN52DSXY:2:1378:30608:22404,A00204:690:HYN52DSXY:2:1443:19551:11898,A…	385	A352-01	A352-01	LACC	57	platelet	female	C1P	1:16305803|16315435	hsa_circ_0010146	chr1:16632297-16641930-	NM_018994	100	100	100	384	1	384	384	384	1	0	710	TGTGCGAGAA...CACTCAACAG	CTGTTGAGTG...TTCTCGCACA
88	88	1:19193433|19197265	1	19193433	19197265	6	0_2_2	29	0.293	exon	UBR4,	-	A00204:690:HYN52DSXY:2:2363:6876:23046,A00204:690:HYN52DSXY:2:2401:20374:32424,A00204:690:HYN52DSXY:2:1640:11948:27101,A00204:690:HYN52DSXY:2:1503:7337:5274,A00204:690:HYN52DSXY:2:1629:18285:10989,A00204:690:HYN52DSXY:2:1502:7193:21433,	251	A352-01	A352-01	LACC	57	platelet	female	C1P	1:19193433|19197265	hsa_circ_0111590	chr1:19519926-19523759-	ENST00000375267.2	100	100	100	250	1	250	250	250	1	5.34e-129	462	ACATTTCTGG...TGAATGAAAG	CTTTCATTCA...CCAGAAATGT
89	89	1:19890385|19897662	1	19890385	19897662	20	3_1_1	19	0.678	exon	OTUD3,	+	A00204:690:HYN52DSXY:2:1219:21233:25958,A00204:690:HYN52DSXY:2:1303:5611:1125,A00204:690:HYN52DSXY:2:2302:11424:36683,A00204:690:HYN52DSXY:2:2304:9191:4914,A00204:690:HYN52DSXY:2:1653:29243:23234,A00204:690:HYN52DSXY:2:1357:15863:23703,A00204:690:HYN52DSXY:2:1156:7346:22889,A00204:690:HYN52DSXY:2:1418:28031:13745,A00204:690:HYN52DSXY:2:1559:7003:24048,A00204:690:HYN52DSXY:2:1672:2564:35211,A00204…	386	A352-01	A352-01	LACC	57	platelet	female	C1P	1:19890385|19897662	hsa_circ_0111712	chr1:20216877-20220973+	NM_015207	68.05	100	100	385	1	262	262	1	262	1.82e-135	484	CAATTGCTTG...CCAGACGGAT	CAATTGCTTG...TTTGTGGCAG
90	90	1:19890385|19904987	1	19890385	19904987	9	2_2_0	15	0.545	exon	OTUD3,	+	A00204:690:HYN52DSXY:2:1526:23827:5713,A00204:690:HYN52DSXY:2:1104:28357:25144,A00204:690:HYN52DSXY:2:1163:32108:23312,A00204:690:HYN52DSXY:2:1567:11623:12696,A00204:690:HYN52DSXY:2:2105:23755:13479,A00204:690:HYN52DSXY:2:1259:25473:34021,A00204:690:HYN52DSXY:2:2305:12138:17879,A00204:690:HYN52DSXY:2:2438:1027:18145,A00204:690:HYN52DSXY:2:1109:28646:18944,	615	A352-01	A352-01	LACC	57	platelet	female	C1P	1:19890385|19904987	hsa_circ_0010415	chr1:20216877-20231480+	NM_015207	100	100	100	614	1	614	614	1	614	0	1134	CAATTGCTTG...AAGAGAAATA	CAATTGCTTG...AAGAGAAATA
91	91	1:19890385|19907660	1	19890385	19907660	12	1_0_2	15	0.615	exon	OTUD3,	+	A00204:690:HYN52DSXY:2:1534:18674:26099,A00204:690:HYN52DSXY:2:1222:28076:2487,A00204:690:HYN52DSXY:2:2664:4969:26443,A00204:690:HYN52DSXY:2:1465:5367:12195,A00204:690:HYN52DSXY:2:2345:16233:13667,A00204:690:HYN52DSXY:2:1447:7572:4961,A00204:690:HYN52DSXY:2:2573:24975:10300,A00204:690:HYN52DSXY:2:1476:13810:18959,A00204:690:HYN52DSXY:2:1520:12400:36683,A00204:690:HYN52DSXY:2:2422:14461:29731,A002…	890	A352-01	A352-01	LACC	57	platelet	female	C1P	1:19890385|19907660	hsa_circ_0010416	chr1:20216877-20233109+	NM_015207	89.78	100	100	890	1	799	799	1	799	0	1476	CAATTGCTTG...GAGAGCAGAG	CAATTGCTTG...GCTCGCAAAG
92	92	1:19904267|19904987	1	19904267	19904987	27	6_1_5	23	0.701	exon	OTUD3,	+	A00204:690:HYN52DSXY:2:1640:26160:6558,A00204:690:HYN52DSXY:2:2408:16975:5838,A00204:690:HYN52DSXY:2:2670:5421:10848,A00204:690:HYN52DSXY:2:1437:9995:20369,A00204:690:HYN52DSXY:2:2222:5448:25300,A00204:690:HYN52DSXY:2:2671:7129:11678,A00204:690:HYN52DSXY:2:1156:20094:4382,A00204:690:HYN52DSXY:2:1160:13015:35650,A00204:690:HYN52DSXY:2:1252:20455:20040,A00204:690:HYN52DSXY:2:2558:11351:1423,A00204:…	230	A352-01	A352-01	LACC	57	platelet	female	C1P	1:19904267|19904987	hsa_circ_0111714	chr1:20230759-20231480+	NM_015207	100	100	100	229	1	229	229	1	229	2.28e-117	424	TTTCAGATGC...AAGAGAAATA	TTTCAGATGC...AAGAGAAATA
93	93	1:20749723|20773610	1	20749723	20773610	120	6_12_5	319	0.429	exon	HP1BP3,	-	A00204:690:HYN52DSXY:2:2543:5014:31688,A00204:690:HYN52DSXY:2:2552:23963:2347,A00204:690:HYN52DSXY:2:2562:18837:33364,A00204:690:HYN52DSXY:2:2625:9444:4726,A00204:690:HYN52DSXY:2:1229:26051:35806,A00204:690:HYN52DSXY:2:1355:30581:30217,A00204:690:HYN52DSXY:2:1473:29351:1752,A00204:690:HYN52DSXY:2:1530:2600:24659,A00204:690:HYN52DSXY:2:1538:13512:15812,A00204:690:HYN52DSXY:2:1572:16966:31375,A0020…	951	A352-01	A352-01	LACC	57	platelet	female	C1P	1:20749723|20773610	hsa_circ_0000023	chr1:21076215-21100103-	NM_016287	83.18	100	100	951	1	791	791	791	1	0	1461	TTTGATAGTT...ATCTTTCTCA	TGAGAAAGAT...AACTATCAAA
94	94	1:20757166|20773610	1	20757166	20773610	425	6_27_23	328	0.722	exon	HP1BP3,	-	A00204:690:HYN52DSXY:2:2537:21983:1611,A00204:690:HYN52DSXY:2:2575:20473:11146,A00204:690:HYN52DSXY:2:2639:10420:5885,A00204:690:HYN52DSXY:2:2650:16550:28902,A00204:690:HYN52DSXY:2:2655:1895:4460,A00204:690:HYN52DSXY:2:2657:4426:26130,A00204:690:HYN52DSXY:2:2666:13639:15906,A00204:690:HYN52DSXY:2:2669:2645:25582,A00204:690:HYN52DSXY:2:2676:24288:26835,A00204:690:HYN52DSXY:2:1121:25409:21167,A0020…	791	A352-01	A352-01	LACC	57	platelet	female	C1P	1:20757166|20773610	hsa_circ_0000024	chr1:21083658-21100103-	NM_016287	79.77	100	100	791	1	631	631	631	1	0	1166	CTGGAATGTC...ATCTTTCTCA	TGAGAAAGAT...GACATTCCAG
95	95	1:20770930|20773610	1	20770930	20773610	209	8_20_17	598	0.411	exon	HP1BP3,	-	A00204:690:HYN52DSXY:2:2545:16333:9862,A00204:690:HYN52DSXY:2:2556:21151:5024,A00204:690:HYN52DSXY:2:1142:26458:17691,A00204:690:HYN52DSXY:2:1262:26530:6042,A00204:690:HYN52DSXY:2:1267:19316:9799,A00204:690:HYN52DSXY:2:1306:16749:6574,A00204:690:HYN52DSXY:2:1474:21341:24048,A00204:690:HYN52DSXY:2:1516:26765:22858,A00204:690:HYN52DSXY:2:1671:28682:10081,A00204:690:HYN52DSXY:2:2265:11984:21715,A002…	464	A352-01	A352-01	LACC	57	platelet	female	C1P	1:20770930|20773610	hsa_circ_0005782	chr1:21097422-21100103-	NM_016287	65.52	100	100	464	1	304	304	304	1	9.97e-159	562	CTGTTTGATG...ATCTTTCTCA	TGAGAAAGAT...CATCAAACAG
96	96	1:20775724|20776005	1	20775724	20776005	166	5_14_11	135	0.711	exon	HP1BP3,	-	A00204:690:HYN52DSXY:2:2557:13123:2300,A00204:690:HYN52DSXY:2:1114:12075:27602,A00204:690:HYN52DSXY:2:1128:6542:2581,A00204:690:HYN52DSXY:2:1143:27850:32315,A00204:690:HYN52DSXY:2:1174:6515:33599,A00204:690:HYN52DSXY:2:1176:16875:28745,A00204:690:HYN52DSXY:2:1205:8974:2910,A00204:690:HYN52DSXY:2:1248:16351:8923,A00204:690:HYN52DSXY:2:1266:21775:33285,A00204:690:HYN52DSXY:2:1311:10068:30044,A00204…	283	A352-01	A352-01	LACC	57	platelet	female	C1P	1:20775724|20776005	hsa_circ_0111829	chr1:21102216-21102498-	ENST00000375000.1	100	100	100	282	1	282	282	282	1	9.88e-147	521	CGTTGTGTTA...ATCAGCTCTC	GAGAGCTGAT...TAACACAACG
97	97	1:20810738|20813239	1	20810738	20813239	53	0_2_3	665	0.137	exon	EIF4G3,	-	A00204:690:HYN52DSXY:2:2568:27263:7247,A00204:690:HYN52DSXY:2:2664:9896:3035,A00204:690:HYN52DSXY:2:1221:2175:9831,A00204:690:HYN52DSXY:2:1222:2510:1517,A00204:690:HYN52DSXY:2:1242:15998:31579,A00204:690:HYN52DSXY:2:1327:12554:31407,A00204:690:HYN52DSXY:2:1504:20961:35102,A00204:690:HYN52DSXY:2:2106:9245:8672,A00204:690:HYN52DSXY:2:2243:17101:28228,A00204:690:HYN52DSXY:2:2636:6162:21277,A00204:69…	230	A352-01	A352-01	LACC	57	platelet	female	C1P	1:20810738|20813239	hsa_circ_0010450	chr1:21137230-21139732-	NM_001198801	100	100	100	229	1	229	229	229	1	2.28e-117	424	TGGCAGGTTG...CTAGATTAGC	GCTAATCTAG...CAACCTGCCA
98	98	1:20840856|20865262	1	20840856	20865262	174	5_15_13	1027	0.253	exon	EIF4G3,	-	A00204:690:HYN52DSXY:2:2531:19795:11600,A00204:690:HYN52DSXY:2:2569:23321:2957,A00204:690:HYN52DSXY:2:2617:21757:19633,A00204:690:HYN52DSXY:2:1132:24279:10942,A00204:690:HYN52DSXY:2:1133:9091:9064,A00204:690:HYN52DSXY:2:1175:20383:1877,A00204:690:HYN52DSXY:2:1245:10276:22701,A00204:690:HYN52DSXY:2:1251:2410:13088,A00204:690:HYN52DSXY:2:1306:15555:3098,A00204:690:HYN52DSXY:2:1403:11794:28620,A0020…	1440	A352-01	A352-01	LACC	57	platelet	female	C1P	1:20840856|20865262	hsa_circ_0010458	chr1:21167348-21191755-	NM_001198801	100	100	100	1439	1	1439	1439	1439	1	0	2658	CCTTTGAAAA...GTACTTTCAG	CTGAAAGTAC...TTTTCAAAGG
99	99	1:20857403|20862332	1	20857403	20862332	136	4_11_14	2272	0.107	exon	EIF4G3,	-	A00204:690:HYN52DSXY:2:2522:9480:12148,A00204:690:HYN52DSXY:2:2529:17300:28761,A00204:690:HYN52DSXY:2:2627:24080:28573,A00204:690:HYN52DSXY:2:2628:24876:17801,A00204:690:HYN52DSXY:2:2628:23954:35712,A00204:690:HYN52DSXY:2:2646:3034:26318,A00204:690:HYN52DSXY:2:1103:1850:2848,A00204:690:HYN52DSXY:2:1151:2537:35822,A00204:690:HYN52DSXY:2:1171:8910:23625,A00204:690:HYN52DSXY:2:1176:18032:15436,A0020…	334	A352-01	A352-01	LACC	57	platelet	female	C1P	1:20857403|20862332	hsa_circ_0111861	chr1:21183895-21188825-	NM_001198801	100	100	100	333	1	333	333	333	1	5.28e-175	616	CTTAGTGATT...CCATACGTGG	CCACGTATGG...AATCACTAAG
100	100	1:20904883|20942330	1	20904883	20942330	564	13_45_39	2538	0.308	exon	EIF4G3,	-	A00204:690:HYN52DSXY:2:2516:17445:30420,A00204:690:HYN52DSXY:2:2524:3703:1799,A00204:690:HYN52DSXY:2:2547:14045:19272,A00204:690:HYN52DSXY:2:2553:14308:5729,A00204:690:HYN52DSXY:2:2608:28610:15875,A00204:690:HYN52DSXY:2:2670:16043:12148,A00204:690:HYN52DSXY:2:1101:24026:7968,A00204:690:HYN52DSXY:2:1104:29360:16799,A00204:690:HYN52DSXY:2:1105:4562:14747,A00204:690:HYN52DSXY:2:1105:18882:16313,A002…	1084	A352-01	A352-01	LACC	57	platelet	female	C1P	1:20904883|20942330	hsa_circ_0010474	chr1:21267983-21268823-	NM_001198801	77.56	100	100	1083	244	1083	840	840	1	0	1552	CTCCAATTCT...GGCTTCTCCT	AGGAGAAGCC...CCTGTCCCAG
101	101	1:20941259|20942330	1	20941259	20942330	94	3_4_3	1339	0.123	exon	EIF4G3,	-	A00204:690:HYN52DSXY:2:2628:25536:28745,A00204:690:HYN52DSXY:2:2629:25455:8938,A00204:690:HYN52DSXY:2:1336:13557:1391,A00204:690:HYN52DSXY:2:1512:20907:11303,A00204:690:HYN52DSXY:2:2224:29695:25927,A00204:690:HYN52DSXY:2:2247:22851:6527,A00204:690:HYN52DSXY:2:2655:23692:36135,A00204:690:HYN52DSXY:2:1505:6587:32847,A00204:690:HYN52DSXY:2:1502:32642:23578,A00204:690:HYN52DSXY:2:2136:22435:9377,A002…	978	A352-01	A352-01	LACC	57	platelet	female	C1P	1:20941259|20942330	hsa_circ_0010474	chr1:21267983-21268823-	NM_001198801	85.98	100	100	977	138	977	840	840	1	0	1552	CTTGGAGGCA...GGCTTCTCCT	AGGAGAAGCC...CCTGTCCCAG
102	102	1:20969474|20981227	1	20969474	20981227	133	4_15_13	1465	0.154	exon	EIF4G3,	-	A00204:690:HYN52DSXY:2:2655:24343:22921,A00204:690:HYN52DSXY:2:1121:19922:16861,A00204:690:HYN52DSXY:2:1233:4725:33191,A00204:690:HYN52DSXY:2:1314:15293:32769,A00204:690:HYN52DSXY:2:1345:4056:13526,A00204:690:HYN52DSXY:2:1360:12753:1971,A00204:690:HYN52DSXY:2:1369:1479:32706,A00204:690:HYN52DSXY:2:1404:24758:18693,A00204:690:HYN52DSXY:2:1421:19470:13917,A00204:690:HYN52DSXY:2:2207:21748:24878,A00…	517	A352-01	A352-01	LACC	57	platelet	female	C1P	1:20969474|20981227	hsa_circ_0000025	chr1:21295966-21307720-	NM_001198802	100	100	100	516	1	516	516	516	1	0	953	CTGAGGAGGA...TCTGGAAAAA	TTTTTCCAGA...TCCTCCTCAG
103	103	1:20997601|21111383	1	20997601	21111383	24	0_1_3	268	0.152	exon	EIF4G3,	-	A00204:690:HYN52DSXY:2:2624:10899:14137,A00204:690:HYN52DSXY:2:1436:13232:23500,A00204:690:HYN52DSXY:2:2473:15157:10927,A00204:690:HYN52DSXY:2:1666:3893:12587,A00204:690:HYN52DSXY:2:1450:28944:22373,A00204:690:HYN52DSXY:2:2601:18430:31563,A00204:690:HYN52DSXY:2:1511:22697:5259,A00204:690:HYN52DSXY:2:2205:31476:17989,A00204:690:HYN52DSXY:2:1468:20835:31219,A00204:690:HYN52DSXY:2:1471:16450:4460,A0…	510	A352-01	A352-01	LACC	57	platelet	female	C1P	1:20997601|21111383	hsa_circ_0007227	chr1:21329205-21437876-	NM_001198803	71.12	100	100	509	148	509	362	362	1	0	669	CTGATGATGG...TGTGGGATTG	CAATCCCACA...CCGTTCTCCG
104	104	1:21001199|21111383	1	21001199	21111383	21	1_1_2	157	0.211	exon	EIF4G3,	-	A00204:690:HYN52DSXY:2:2639:13539:13385,A00204:690:HYN52DSXY:2:1333:20229:19523,A00204:690:HYN52DSXY:2:1544:2049:30530,A00204:690:HYN52DSXY:2:2526:13268:36182,A00204:690:HYN52DSXY:2:2526:13087:36307,A00204:690:HYN52DSXY:2:1560:21820:12540,A00204:690:HYN52DSXY:2:1247:18177:23046,A00204:690:HYN52DSXY:2:2124:32805:23891,A00204:690:HYN52DSXY:2:1143:25364:28260,A00204:690:HYN52DSXY:2:1518:22001:20588,…	477	A352-01	A352-01	LACC	57	platelet	female	C1P	1:21001199|21111383	hsa_circ_0007227	chr1:21329205-21437876-	NM_001198803	76.05	100	100	476	115	476	362	362	1	0	669	AATGCAGTAT...TGTGGGATTG	CAATCCCACA...CCGTTCTCCG
105	105	1:21002713|21111383	1	21002713	21111383	303	4_9_33	661	0.478	exon	EIF4G3,	-	A00204:690:HYN52DSXY:2:2534:20121:16141,A00204:690:HYN52DSXY:2:2648:30255:34350,A00204:690:HYN52DSXY:2:1130:2356:1219,A00204:690:HYN52DSXY:2:1276:27046:35368,A00204:690:HYN52DSXY:2:1471:1976:3599,A00204:690:HYN52DSXY:2:1512:29261:34976,A00204:690:HYN52DSXY:2:1578:29830:33646,A00204:690:HYN52DSXY:2:1610:8675:14606,A00204:690:HYN52DSXY:2:1668:32190:6136,A00204:690:HYN52DSXY:2:2109:24460:27946,A0020…	363	A352-01	A352-01	LACC	57	platelet	female	C1P	1:21002713|21111383	hsa_circ_0007227	chr1:21329205-21437876-	NM_001198803	100	100	100	362	1	362	362	362	1	0	669	CGGAGAACGG...TGTGGGATTG	CAATCCCACA...CCGTTCTCCG
106	106	1:21050866|21089213	1	21050866	21089213	137	4_8_10	2470	0.1	exon	EIF4G3,	-	A00204:690:HYN52DSXY:2:2544:1624:16924,A00204:690:HYN52DSXY:2:2567:20690:7044,A00204:690:HYN52DSXY:2:2639:11252:9298,A00204:690:HYN52DSXY:2:1258:27380:35509,A00204:690:HYN52DSXY:2:1342:25744:36213,A00204:690:HYN52DSXY:2:1353:20817:27931,A00204:690:HYN52DSXY:2:1354:25563:7936,A00204:690:HYN52DSXY:2:1357:29695:32722,A00204:690:HYN52DSXY:2:1357:29740:32863,A00204:690:HYN52DSXY:2:1368:30608:20337,A00…	206	A352-01	A352-01	LACC	57	platelet	female	C1P	1:21050866|21089213	hsa_circ_0005075	chr1:21377358-21415706-	NM_001198801	100	100	100	205	1	205	205	205	1	4.42e-104	379	TTGAGAGAGT...TCTAGGAATT	AATTCCTAGA...ACTCTCTCAA
107	107	1:21050866|21111383	1	21050866	21111383	325	9_7_29	1949	0.25	exon	EIF4G3,	-	A00204:690:HYN52DSXY:2:2537:30599:9048,A00204:690:HYN52DSXY:2:2540:4146:31970,A00204:690:HYN52DSXY:2:1133:5936:8954,A00204:690:HYN52DSXY:2:1169:20518:2832,A00204:690:HYN52DSXY:2:1264:3549:35697,A00204:690:HYN52DSXY:2:1275:4679:7592,A00204:690:HYN52DSXY:2:1328:14859:20494,A00204:690:HYN52DSXY:2:1407:3902:20149,A00204:690:HYN52DSXY:2:1520:6451:14732,A00204:690:HYN52DSXY:2:1550:16875:16971,A00204:69…	267	A352-01	A352-01	LACC	57	platelet	female	C1P	1:21050866|21111383	hsa_circ_0000026	chr1:21377358-21437876-	NM_001198803	100	100	100	266	1	266	266	266	1	7.29e-138	492	TTGAGAGAGT...TGTGGGATTG	CAATCCCACA...ACTCTCTCAA
108	108	1:21089138|21111383	1	21089138	21111383	149	4_8_26	1564	0.16	exon	EIF4G3,	-	A00204:690:HYN52DSXY:2:2654:5222:28166,A00204:690:HYN52DSXY:2:1265:27706:28494,A00204:690:HYN52DSXY:2:1268:4327:24549,A00204:690:HYN52DSXY:2:1272:27706:27837,A00204:690:HYN52DSXY:2:1330:20437:23578,A00204:690:HYN52DSXY:2:1606:6262:29309,A00204:690:HYN52DSXY:2:1621:9127:35994,A00204:690:HYN52DSXY:2:2201:14859:31861,A00204:690:HYN52DSXY:2:2238:16658:34037,A00204:690:HYN52DSXY:2:2266:1434:2253,A0020…	138	A352-01	A352-01	LACC	57	platelet	female	C1P	1:21089138|21111383	hsa_circ_0005735	chr1:21415630-21437876-	NM_001198803	100	100	100	137	1	137	137	137	1	1.73e-66	254	CGTGCTGTAG...TGTGGGATTG	CAATCCCACA...CTACAGCACG
109	109	1:21221747|21228041	1	21221747	21228041	76	4_9_9	523	0.225	exon	ECE1,	-	A00204:690:HYN52DSXY:2:1322:10926:2942,A00204:690:HYN52DSXY:2:1471:6777:6809,A00204:690:HYN52DSXY:2:1505:8395:5729,A00204:690:HYN52DSXY:2:1552:28302:8265,A00204:690:HYN52DSXY:2:1558:28420:27508,A00204:690:HYN52DSXY:2:1614:29469:8531,A00204:690:HYN52DSXY:2:2136:23077:12868,A00204:690:HYN52DSXY:2:2214:30924:14465,A00204:690:HYN52DSXY:2:2355:27172:7122,A00204:690:HYN52DSXY:2:2454:22408:31688,A00204:…	467	A352-01	A352-01	LACC	57	platelet	female	C1P	1:21221747|21228041	hsa_circ_0000027	chr1:21548239-21554534-	NM_001397	100	100	100	466	1	466	466	466	1	0	861	CTGTGCAAAG...CATGCTCCAC	GTGGAGCATG...CTTTGCACAG
110	110	1:21680808|21695221	1	21680808	21695221	27	0_3_3	7	0.885	exon	USP48,	-	A00204:690:HYN52DSXY:2:2556:25129:30733,A00204:690:HYN52DSXY:2:1352:6641:1251,A00204:690:HYN52DSXY:2:2441:3097:17190,A00204:690:HYN52DSXY:2:2463:17381:8860,A00204:690:HYN52DSXY:2:1215:28230:11115,A00204:690:HYN52DSXY:2:1259:28809:9048,A00204:690:HYN52DSXY:2:2134:19678:12023,A00204:690:HYN52DSXY:2:1108:31295:3082,A00204:690:HYN52DSXY:2:2114:28827:17660,A00204:690:HYN52DSXY:2:1477:5457:28917,A00204…	359	A352-01	A352-01	LACC	57	platelet	female	C1P	1:21680808|21695221	hsa_circ_0010523	chr1:22007300-22021714-	NM_032236	100	100	100	358	1	358	358	358	1	0	662	CTTTAAACCC...CACCATTGCT	AGCAATGGTG...GGGTTTAAAG
111	111	1:21701498|21703618	1	21701498	21703618	106	0_4_11	99	0.682	exon	USP48,	-	A00204:690:HYN52DSXY:2:1204:28646:16532,A00204:690:HYN52DSXY:2:1665:5077:22091,A00204:690:HYN52DSXY:2:2358:9724:31203,A00204:690:HYN52DSXY:2:1130:9643:8891,A00204:690:HYN52DSXY:2:1130:10104:9032,A00204:690:HYN52DSXY:2:1130:10122:9032,A00204:690:HYN52DSXY:2:2125:21224:22091,A00204:690:HYN52DSXY:2:2263:6108:27884,A00204:690:HYN52DSXY:2:1129:16495:32064,A00204:690:HYN52DSXY:2:1545:26702:31172,A00204…	213	A352-01	A352-01	LACC	57	platelet	female	C1P	1:21701498|21703618	hsa_circ_0112024	chr1:22027990-22030111-	ENST00000308271.9	100	100	100	212	1	212	212	212	1	5.9e-108	392	TTGATTAAAA...GGACAGAGTT	AACTCTGTCC...TTTTAATCAA
112	112	1:21715389|21721764	1	21715389	21721764	911	2_32_61	1135	0.616	exon	USP48,	-	A00204:690:HYN52DSXY:2:2518:12933:21324,A00204:690:HYN52DSXY:2:2529:28402:12320,A00204:690:HYN52DSXY:2:2540:30129:28150,A00204:690:HYN52DSXY:2:2541:17680:23062,A00204:690:HYN52DSXY:2:2544:14841:17206,A00204:690:HYN52DSXY:2:2569:25825:36605,A00204:690:HYN52DSXY:2:2574:6470:5431,A00204:690:HYN52DSXY:2:2609:16667:22091,A00204:690:HYN52DSXY:2:2615:22263:1094,A00204:690:HYN52DSXY:2:2632:9643:35070,A00…
690:HYN52DSXY:2:1142:4987:2675	A00204:690:HYN52DSXY:2:1161:9986:28056	A00204:690:HYN52DSXY:2:1222:7826:16924	A00204:690:HYN52DSXY:2:1227:10131:22420	A00204:690:HYN52DSXY:2:1241:9661:32158	A00204:690:HYN52DSXY:2:1332:29279:18568	A00204:690:HYN52DSXY:2:1378:17707:36198	A00204:690:HYN52DSXY:2:1409:24704:32127	A00204:690:HYN52DSXY:2:1455:3170:30624	A00204:690:HYN52DSXY:2:1549:3396:6464	A00204:690:HYN52DSXY:2:1612:13006:4225	A00204:690:HYN52DSXY:2:1616:9670:23469	A00204:690:HYN52DSXY:2:1652:16152:10989	A00204:690:HYN52DSXY:2:1652:9833:18709	A00204:690:HYN52DSXY:2:1662:6415:33458	A00204:690:HYN52DSXY:2:2104:22164:21966	A00204:690:HYN52DSXY:2:2209:9543:3176	A00204:690:HYN52DSXY:2:2302:22399:23375	A00204:690:HYN52DSXY:2:2310:21875:4147	A00204:690:HYN52DSXY:2:2314:3775:34115	A00204:690:HYN52DSXY:2:2315:28248:6292	A00204:690:HYN52DSXY:2:2355:14434:35571	A00204:690:HYN52DSXY:2:2358:23800:3756	A00204:690:HYN52DSXY:2:2374:15374:26459	A00204:690:HYN52DSXY:2:2409:22950:21042	A00204:690:HYN52DSXY:2:2518:22715:21418	A00204:690:HYN52DSXY:2:2534:21612:22701	A00204:690:HYN52DSXY:2:2546:20292:4758	A00204:690:HYN52DSXY:2:2548:15356:1720	A00204:690:HYN52DSXY:2:2553:3088:17300	A00204:690:HYN52DSXY:2:2648:16116:17785	A00204:690:HYN52DSXY:2:1173:15691:26036	A00204:690:HYN52DSXY:2:1178:7645:13604	A00204:690:HYN52DSXY:2:1178:8703:23641	A00204:690:HYN52DSXY:2:1206:5773:10019	A00204:690:HYN52DSXY:2:1206:6705:15295	A00204:690:HYN52DSXY:2:1207:7753:4492	A00204:690:HYN52DSXY:2:1249:5710:30984	A00204:690:HYN52DSXY:2:1349:15646:9392
113	113	1:21715389|21724095	1	21715389	21724095	367	2_22_25	388	0.654	exon	USP48,	-	A00204:690:HYN52DSXY:2:2548:11406:31610,A00204:690:HYN52DSXY:2:2662:29225:11083,A00204:690:HYN52DSXY:2:1129:8359:36385,A00204:690:HYN52DSXY:2:1154:10936:21183,A00204:690:HYN52DSXY:2:1165:19334:20854,A00204:690:HYN52DSXY:2:1166:20772:19899,A00204:690:HYN52DSXY:2:1177:28836:18082,A00204:690:HYN52DSXY:2:1205:5665:7701,A00204:690:HYN52DSXY:2:1236:4942:3787,A00204:690:HYN52DSXY:2:1247:9598:16548,A0020…	711	A352-01	A352-01	LACC	57	platelet	female	C1P	1:21715389|21724095	hsa_circ_0112054	chr1:22041881-22050588-	ENST00000308271.9	72.15	100	100	711	1	513	513	513	1	0	948	CATGTGGACA...TCATAGGGCT	AGCCCTATGA...TGTCCACATG
114	114	1:21715389|21729832	1	21715389	21729832	44	0_5_5	180	0.328	exon	USP48,	-	A00204:690:HYN52DSXY:2:2518:26549:3912,A00204:690:HYN52DSXY:2:2567:30825:6402,A00204:690:HYN52DSXY:2:1133:4408:3646,A00204:690:HYN52DSXY:2:1230:31322:34726,A00204:690:HYN52DSXY:2:2278:25183:21183,A00204:690:HYN52DSXY:2:2347:13829:16986,A00204:690:HYN52DSXY:2:2550:8413:35352,A00204:690:HYN52DSXY:2:2640:18403:10410,A00204:690:HYN52DSXY:2:2670:11930:29951,A00204:690:HYN52DSXY:2:1346:13503:24846,A002…	2536	A352-01	A352-01	LACC	57	platelet	female	C1P	1:21715389|21729832	hsa_circ_0112054	chr1:22041881-22050588-	ENST00000308271.9	20.24	100	100	2535	1	513	513	513	1	0	948	CATGTGGACA...GAAGGTTCTG	AGCCCTATGA...TGTCCACATG
115	115	1:21736430|21757783	1	21736430	21757783	6	2_2_0	24	0.333	exon	USP48,	-	A00204:690:HYN52DSXY:2:2225:22516:21887,A00204:690:HYN52DSXY:2:2538:15085:18944,A00204:690:HYN52DSXY:2:1543:11496:24471,A00204:690:HYN52DSXY:2:1105:5556:16407,A00204:690:HYN52DSXY:2:1147:7211:25316,A00204:690:HYN52DSXY:2:1522:1777:33098,	1054	A352-01	A352-01	LACC	57	platelet	female	C1P	1:21736430|21757783	hsa_circ_0010539	chr1:22073559-22084276-	NM_032236	81.39	100	100	1053	197	1053	857	857	1	0	1583	AACTTAAAGG...GCAGTTTCGT	ACGAAACTGC...GAACATAAAG
116	116	1:21747067|21757783	1	21747067	21757783	37	0_4_4	20	0.787	exon	USP48,	-	A00204:690:HYN52DSXY:2:2611:21215:11929,A00204:690:HYN52DSXY:2:1153:26178:6652,A00204:690:HYN52DSXY:2:1224:27642:21840,A00204:690:HYN52DSXY:2:1370:12753:11584,A00204:690:HYN52DSXY:2:1515:24397:8735,A00204:690:HYN52DSXY:2:1559:20817:28870,A00204:690:HYN52DSXY:2:1566:10303:19961,A00204:690:HYN52DSXY:2:1627:8504:5666,A00204:690:HYN52DSXY:2:2367:6451:34240,A00204:690:HYN52DSXY:2:2519:25889:3020,A0020…	858	A352-01	A352-01	LACC	57	platelet	female	C1P	1:21747067|21757783	hsa_circ_0010539	chr1:22073559-22084276-	NM_032236	100	100	100	857	1	857	857	857	1	0	1583	CTTTATGTTC...GCAGTTTCGT	ACGAAACTGC...GAACATAAAG
119	119	1:23030469|23044486	1	23030469	23044486	105	14_0_22	414	0.337	exon	KDM1A,	+	A00204:690:HYN52DSXY:2:2608:27805:1047,A00204:690:HYN52DSXY:2:2655:22697:29653,A00204:690:HYN52DSXY:2:2677:2410:24298,A00204:690:HYN52DSXY:2:1127:5710:17832,A00204:690:HYN52DSXY:2:1128:10167:5572,A00204:690:HYN52DSXY:2:1153:14190:1266,A00204:690:HYN52DSXY:2:1228:10502:24815,A00204:690:HYN52DSXY:2:1353:14308:9862,A00204:690:HYN52DSXY:2:1509:19443:1470,A00204:690:HYN52DSXY:2:2446:29089:33583,A00204…	227	A352-01	A352-01	LACC	57	platelet	female	C1P	1:23030469|23044486	hsa_circ_0112434	chr1:23356961-23370979+	NM_001009999	100	100	100	226	1	226	226	1	226	1.05e-115	418	GTAGAGTACA...CAAGCATCAG	GTAGAGTACA...CAAGCATCAG
120	120	1:23030469|23050520	1	23030469	23050520	496	19_12_22	312	0.761	exon	KDM1A,	+	A00204:690:HYN52DSXY:2:2518:11433:15718,A00204:690:HYN52DSXY:2:2552:5403:6715,A00204:690:HYN52DSXY:2:2670:21856:24972,A00204:690:HYN52DSXY:2:1117:17517:16986,A00204:690:HYN52DSXY:2:1120:16025:33912,A00204:690:HYN52DSXY:2:1123:4191:13228,A00204:690:HYN52DSXY:2:1139:21242:32174,A00204:690:HYN52DSXY:2:1152:20500:8375,A00204:690:HYN52DSXY:2:1165:26784:5228,A00204:690:HYN52DSXY:2:1165:4589:23657,A0020…	361	A352-01	A352-01	LACC	57	platelet	female	C1P	1:23030469|23050520	hsa_circ_0009061	chr1:23356961-23377013+	NM_001009999	100	100	100	360	1	360	360	1	360	0	665	GTAGAGTACA...AAACCGCACA	GTAGAGTACA...AAACCGCACA
121	121	1:23030469|23059167	1	23030469	23059167	145	11_3_11	225	0.563	exon	KDM1A,	+	A00204:690:HYN52DSXY:2:1150:19298:35133,A00204:690:HYN52DSXY:2:1178:27172:23375,A00204:690:HYN52DSXY:2:1202:23583:8891,A00204:690:HYN52DSXY:2:1205:29505:27790,A00204:690:HYN52DSXY:2:1238:2663:23077,A00204:690:HYN52DSXY:2:1248:12048:4288,A00204:690:HYN52DSXY:2:1439:13449:7654,A00204:690:HYN52DSXY:2:1563:19352:34006,A00204:690:HYN52DSXY:2:2105:20537:6120,A00204:690:HYN52DSXY:2:2260:5457:29356,A0020…	817	A352-01	A352-01	LACC	57	platelet	female	C1P	1:23030469|23059167	hsa_circ_0007822	chr1:23356961-23385660+	NM_001009999	100	100	100	816	1	816	816	1	816	0	1507	GTAGAGTACA...CGGACAAGCT	GTAGAGTACA...CGGACAAGCT
122	122	1:23055069|23069151	1	23055069	23069151	57	2_0_2	170	0.401	exon	KDM1A,	+	A00204:690:HYN52DSXY:2:2561:19226:25050,A00204:690:HYN52DSXY:2:2616:24496:36683,A00204:690:HYN52DSXY:2:2648:31855:35023,A00204:690:HYN52DSXY:2:2652:12048:8516,A00204:690:HYN52DSXY:2:2677:28185:21966,A00204:690:HYN52DSXY:2:1126:17011:30013,A00204:690:HYN52DSXY:2:1178:10456:19914,A00204:690:HYN52DSXY:2:1237:2112:13917,A00204:690:HYN52DSXY:2:1322:13205:36824,A00204:690:HYN52DSXY:2:1338:19099:10645,A…	624	A352-01	A352-01	LACC	57	platelet	female	C1P	1:23055069|23069151	hsa_circ_0003685	chr1:23381561-23395644+	NM_001009999	100	100	100	623	1	623	623	1	623	0	1151	GTGATACTGT...TCTTAATAAG	GTGATACTGT...TCTTAATAAG
123	123	1:23071225|23072197	1	23071225	23072197	288	41_3_42	168	0.774	exon	KDM1A,	+	A00204:690:HYN52DSXY:2:2542:19488:12853,A00204:690:HYN52DSXY:2:2615:29622:18255,A00204:690:HYN52DSXY:2:2636:20401:8923,A00204:690:HYN52DSXY:2:2655:13666:36088,A00204:690:HYN52DSXY:2:2671:14199:20102,A00204:690:HYN52DSXY:2:2674:24288:3223,A00204:690:HYN52DSXY:2:1104:14814:17942,A00204:690:HYN52DSXY:2:1107:9019:12446,A00204:690:HYN52DSXY:2:1134:10728:1501,A00204:690:HYN52DSXY:2:1144:1425:4930,A0020…	210	A352-01	A352-01	LACC	57	platelet	female	C1P	1:23071225|23072197	hsa_circ_0010835	chr1:23397717-23398690+	NM_001009999	100	100	100	209	1	209	209	1	209	2.7e-106	387	ATGGTAAATT...ATCCCCCAAG	ATGGTAAATT...ATCCCCCAAG
124	124	1:23333518|23341017	1	23333518	23341017	16	2_1_0	293	0.098	exon	HNRNPR,	-	A00204:690:HYN52DSXY:2:2638:3495:15781,A00204:690:HYN52DSXY:2:1106:24044:21120,A00204:690:HYN52DSXY:2:2115:32696:35258,A00204:690:HYN52DSXY:2:1155:32199:18490,A00204:690:HYN52DSXY:2:1375:3902:21621,A00204:690:HYN52DSXY:2:1634:30608:11287,A00204:690:HYN52DSXY:2:2359:14940:4570,A00204:690:HYN52DSXY:2:2638:3423:31125,A00204:690:HYN52DSXY:2:2520:1732:31454,A00204:690:HYN52DSXY:2:2343:3423:22420,A0020…	774	A352-01	A352-01	LACC	57	platelet	female	C1P	1:23333518|23341017	hsa_circ_0010851	chr1:23667344-23667510-	NM_001102398	21.45	100	100	774	609	774	166	166	1	8.8e-82	307	CTCCGTTCCA...TTTTATTATG	CATAATAAAA...TTTCAGACAG
125	125	1:23816675|23820593	1	23816675	23820593	9	0_2_2	25	0.419	exon	HMGCL,	-	A00204:690:HYN52DSXY:2:1332:26241:11428,A00204:690:HYN52DSXY:2:1134:17987:5807,A00204:690:HYN52DSXY:2:1604:17870:20854,A00204:690:HYN52DSXY:2:2409:19334:30185,A00204:690:HYN52DSXY:2:2428:9344:24283,A00204:690:HYN52DSXY:2:1365:25355:24455,A00204:690:HYN52DSXY:2:1656:24153:13228,A00204:690:HYN52DSXY:2:1511:32597:10535,A00204:690:HYN52DSXY:2:1434:16568:13056,	289	A352-01	A352-01	LACC	57	platelet	female	C1P	1:23816675|23820593	hsa_circ_0010902	chr1:24143164-24147083-	NM_000191	100	100	100	288	1	288	288	288	1	4.67e-150	532	CGCTGCCTCG...AGGTGCTGAC	GTCAGCACCT...CGAGGCAGCG
127	127	1:23970019|23970448	1	23970019	23970448	3	2_1_0	4	0.6	exon	SRSF10,	-	A00204:690:HYN52DSXY:2:1372:17942:27273,A00204:690:HYN52DSXY:2:2112:22372:10739,A00204:690:HYN52DSXY:2:1606:24713:5682,	430	A352-01	A352-01	LACC	57	platelet	female	C1P	NA	NA	NA	NA	NA	NA	NA	NA	NA	NA	NA	NA	NA	NA	NA	NA	NA
128	128	1:23971573|23972012	1	23971573	23972012	21	0_4_4	112	0.273	exon	SRSF10,	-	A00204:690:HYN52DSXY:2:1336:12020:36025,A00204:690:HYN52DSXY:2:1448:5466:32503,A00204:690:HYN52DSXY:2:2349:28221:3677,A00204:690:HYN52DSXY:2:2632:1723:14810,A00204:690:HYN52DSXY:2:1131:6795:29450,A00204:690:HYN52DSXY:2:1201:11595:10708,A00204:690:HYN52DSXY:2:1351:11876:12759,A00204:690:HYN52DSXY:2:1352:30318:33677,A00204:690:HYN52DSXY:2:1353:31638:11788,A00204:690:HYN52DSXY:2:1321:5656:28291,A002…	441	A352-01	A352-01	LACC	57	platelet	female	C1P	NA	NA	NA	NA	NA	NA	NA	NA	NA	NA	NA	NA	NA	NA	NA	NA	NA
130	130	1:24440172|24445244	1	24440172	24445244	25	1_1_3	48	0.51	exon	NIPAL3,	+	A00204:690:HYN52DSXY:2:2558:6424:1438,A00204:690:HYN52DSXY:2:2637:2736:9330,A00204:690:HYN52DSXY:2:2639:7699:8281,A00204:690:HYN52DSXY:2:1218:27046:5838,A00204:690:HYN52DSXY:2:1352:25021:18584,A00204:690:HYN52DSXY:2:1603:25735:16438,A00204:690:HYN52DSXY:2:1362:15040:12226,A00204:690:HYN52DSXY:2:1368:15103:2942,A00204:690:HYN52DSXY:2:1651:32407:5321,A00204:690:HYN52DSXY:2:2148:3052:24690,A00204:69…	302	A352-01	A352-01	LACC	57	platelet	female	C1P	1:24440172|24445244	hsa_circ_0010909	chr1:24766661-24771734+	NM_020448	100	100	100	301	1	301	301	1	301	2.91e-157	556	GAAAACCTGA...GACTTTCTGA	GAAAACCTGA...GACTTTCTGA
131	131	1:24514314|24514567	1	24514314	24514567	2627	117_38_119	481	0.916	exon	RCAN3,	+	A00204:690:HYN52DSXY:2:2517:8495:7122,A00204:690:HYN52DSXY:2:2520:26756:1861,A00204:690:HYN52DSXY:2:2522:25563:8656,A00204:690:HYN52DSXY:2:2523:5358:18411,A00204:690:HYN52DSXY:2:2524:25437:30859,A00204:690:HYN52DSXY:2:2529:12952:2065,A00204:690:HYN52DSXY:2:2530:12075:13730,A00204:690:HYN52DSXY:2:2532:3278:24205,A00204:690:HYN52DSXY:2:2532:4390:28823,A00204:690:HYN52DSXY:2:2533:19705:30107,A00204:…
52DSXY:2:2446:18213:33066	A00204:690:HYN52DSXY:2:2450:13702:35462	A00204:690:HYN52DSXY:2:2473:28067:18630	A00204:690:HYN52DSXY:2:2476:29640:1125	A00204:690:HYN52DSXY:2:2509:18313:1642	A00204:690:HYN52DSXY:2:2548:6008:2754	A00204:690:HYN52DSXY:2:2564:31946:15076	A00204:690:HYN52DSXY:2:2564:14687:23610	A00204:690:HYN52DSXY:2:2637:31168:8970	A00204:690:HYN52DSXY:2:2656:17291:28150	A00204:690:HYN52DSXY:2:2659:27199:30248	A00204:690:HYN52DSXY:2:1154:31367:20431	A00204:690:HYN52DSXY:2:1163:13792:25817	A00204:690:HYN52DSXY:2:1164:23954:8437	A00204:690:HYN52DSXY:2:1202:21450:3004	A00204:690:HYN52DSXY:2:1212:18710:33051	A00204:690:HYN52DSXY:2:1216:18701:5541	A00204:690:HYN52DSXY:2:1220:18891:10316	A00204:690:HYN52DSXY:2:1221:15772:14591	A00204:690:HYN52DSXY:2:1268:1922:36886	A00204:690:HYN52DSXY:2:1302:10710:24518	A00204:690:HYN52DSXY:2:1313:1814:34945	A00204:690:HYN52DSXY:2:1340:31015:15624	A00204:690:HYN52DSXY:2:1374:19642:28244	A00204:690:HYN52DSXY:2:1401:26051:25817	A00204:690:HYN52DSXY:2:1402:1931:1172	A00204:690:HYN52DSXY:2:1420:3441:35102	A00204:690:HYN52DSXY:2:1428:20247:20055	A00204:690:HYN52DSXY:2:1432:29613:14325	A00204:690:HYN52DSXY:2:1458:13639:19382	A00204:690:HYN52DSXY:2:1462:32244:33254	A00204:690:HYN52DSXY:2:1503:8956:20729	A00204:690:HYN52DSXY:2:1514:2727:30545	A00204:690:HYN52DSXY:2:1521:13123:30170	A00204:690:HYN52DSXY:2:1548:31638:13135	A00204:690:HYN52DSXY:2:1549:31819:9314	A00204:690:HYN52DSXY:2:1614:23773:29888	A00204:690:HYN52DSXY:2:1621:27606:12978	A00204:690:HYN52DSXY:2:1633:1181:1595
132	132	1:24514314|24531391	1	24514314	24531391	119	13_7_10	523	0.313	exon	RCAN3,	+	A00204:690:HYN52DSXY:2:2519:23520:20901,A00204:690:HYN52DSXY:2:2662:21576:24017,A00204:690:HYN52DSXY:2:1125:5132:10473,A00204:690:HYN52DSXY:2:1134:9733:6417,A00204:690:HYN52DSXY:2:1175:30508:1939,A00204:690:HYN52DSXY:2:1218:28944:25848,A00204:690:HYN52DSXY:2:1218:29071:26036,A00204:690:HYN52DSXY:2:1241:19488:24627,A00204:690:HYN52DSXY:2:1251:10981:26177,A00204:690:HYN52DSXY:2:1367:2383:22842,A002…	429	A352-01	A352-01	LACC	57	platelet	female	C1P	1:24514314|24531391	hsa_circ_0112890	chr1:24840803-24857881+	NM_013441	100	100	100	428	1	428	428	1	428	0	791	TGGGTGCCTG...TTTTGCACAG	TGGGTGCCTG...TTTTGCACAG
133	133	1:24645984|24649029	1	24645984	24649029	7	2_2_0	78	0.152	exon	SRRM1,	+	A00204:690:HYN52DSXY:2:2257:27715:5055,A00204:690:HYN52DSXY:2:2256:29342:35149,A00204:690:HYN52DSXY:2:1668:24225:7874,A00204:690:HYN52DSXY:2:1153:16396:24377,A00204:690:HYN52DSXY:2:1371:26521:34209,A00204:690:HYN52DSXY:2:1122:15157:16157,A00204:690:HYN52DSXY:2:1572:17183:23484,	658	A352-01	A352-01	LACC	57	platelet	female	C1P	1:24645984|24649029	hsa_circ_0010912	chr1:24973157-24973280+	NM_005839	18.72	100	100	657	91	213	123	1	123	5.95e-58	228	GGAACAAGTG...ACAAAGACAG	GTGGACATGA...GGAAGTGAAG
134	134	1:24646667|24649029	1	24646667	24649029	11	2_1_1	68	0.244	exon	SRRM1,	+	A00204:690:HYN52DSXY:2:1523:5267:28401,A00204:690:HYN52DSXY:2:1371:28655:14293,A00204:690:HYN52DSXY:2:2372:28791:14434,A00204:690:HYN52DSXY:2:1460:3513:22514,A00204:690:HYN52DSXY:2:1524:5791:23985,A00204:690:HYN52DSXY:2:1159:29722:11224,A00204:690:HYN52DSXY:2:1444:24632:5165,A00204:690:HYN52DSXY:2:1302:28040:29763,A00204:690:HYN52DSXY:2:2171:14868:18192,A00204:690:HYN52DSXY:2:1315:29288:23343,A00…	568	A352-01	A352-01	LACC	57	platelet	female	C1P	1:24646667|24649029	hsa_circ_0010912	chr1:24973157-24973280+	NM_005839	21.69	100	100	567	1	123	123	1	123	5.11e-58	228	GTGGACATGA...ACAAAGACAG	GTGGACATGA...GGAAGTGAAG
135	135	1:24649971|24651612	1	24649971	24651612	22	4_4_1	90	0.328	exon	SRRM1,	+	A00204:690:HYN52DSXY:2:1377:16604:18411,A00204:690:HYN52DSXY:2:1363:7672:13025,A00204:690:HYN52DSXY:2:1266:2067:8672,A00204:690:HYN52DSXY:2:2134:12138:10050,A00204:690:HYN52DSXY:2:2429:20582:10394,A00204:690:HYN52DSXY:2:1157:30563:5040,A00204:690:HYN52DSXY:2:1302:16405:20760,A00204:690:HYN52DSXY:2:1678:12310:12915,A00204:690:HYN52DSXY:2:1326:23637:34820,A00204:690:HYN52DSXY:2:1551:5068:1313,A0020…	321	A352-01	A352-01	LACC	57	platelet	female	C1P	1:24649971|24651612	hsa_circ_0010914	chr1:24976461-24978103+	NM_005839	100	100	100	320	1	320	320	1	320	8.53e-168	592	ATTGAACAAG...CTTCTACTAG	ATTGAACAAG...CTTCTACTAG
136	136	1:24662660|24670315	1	24662660	24670315	10	2_1_1	10	0.667	exon	SRRM1,	+	A00204:690:HYN52DSXY:2:2261:14073:29622,A00204:690:HYN52DSXY:2:2261:14416:28776,A00204:690:HYN52DSXY:2:1617:6533:1313,A00204:690:HYN52DSXY:2:2557:5376:17347,A00204:690:HYN52DSXY:2:2532:27597:22889,A00204:690:HYN52DSXY:2:1171:14516:18740,A00204:690:HYN52DSXY:2:2460:6903:6464,A00204:690:HYN52DSXY:2:1131:24749:1360,A00204:690:HYN52DSXY:2:1214:10917:12226,A00204:690:HYN52DSXY:2:2652:3558:27164,	960	A352-01	A352-01	LACC	57	platelet	female	C1P	1:24662660|24670315	hsa_circ_0010923	chr1:24993305-24993416+	NM_005839	11.57	100	100	959	188	298	111	1	111	4.12e-51	206	ACTCTGGCTC...ACCGCCAAGA	TGGTAGACGG...CACGACGAAG
137	137	1:24666815|24670315	1	24666815	24670315	110	2_6_5	9	0.961	exon	SRRM1,	+	A00204:690:HYN52DSXY:2:1107:22860:18568,A00204:690:HYN52DSXY:2:1454:2917:15624,A00204:690:HYN52DSXY:2:2532:2691:26882,A00204:690:HYN52DSXY:2:1141:15266:32753,A00204:690:HYN52DSXY:2:2118:27163:7764,A00204:690:HYN52DSXY:2:2375:26060:29716,A00204:690:HYN52DSXY:2:1318:18023:28855,A00204:690:HYN52DSXY:2:2101:19542:31892,A00204:690:HYN52DSXY:2:1468:30174:17237,A00204:690:HYN52DSXY:2:1545:9326:11725,A00…	773	A352-01	A352-01	LACC	57	platelet	female	C1P	1:24666815|24670315	hsa_circ_0010923	chr1:24993305-24993416+	NM_005839	14.38	100	100	772	1	111	111	1	111	3.3e-51	206	TGGTAGACGG...ACCGCCAAGA	TGGTAGACGG...CACGACGAAG
138	138	1:25225002|25228235	1	25225002	25228235	72	3_7_3	1073	0.118	exon	SYF2,	-	A00204:690:HYN52DSXY:2:2634:27543:21574,A00204:690:HYN52DSXY:2:1649:29360:16767,A00204:690:HYN52DSXY:2:1676:7084:10598,A00204:690:HYN52DSXY:2:2269:5891:36808,A00204:690:HYN52DSXY:2:2368:24316:24001,A00204:690:HYN52DSXY:2:2463:19994:27978,A00204:690:HYN52DSXY:2:2512:28528:8124,A00204:690:HYN52DSXY:2:2517:2591:29027,A00204:690:HYN52DSXY:2:2578:20636:29778,A00204:690:HYN52DSXY:2:1561:30617:28025,A00…	309	A352-01	A352-01	LACC	57	platelet	female	C1P	1:25225002|25228235	hsa_circ_0112896	chr1:25551492-25554726-	NM_015484	100	100	100	308	1	308	308	308	1	3.83e-161	569	TGTTTTTCCA...CCGCACATTC	GAATGTGCGG...TGGAAAAACA
139	139	1:25227442|25228235	1	25227442	25228235	392	4_33_44	1066	0.424	exon	SYF2,	-	A00204:690:HYN52DSXY:2:2515:24758:3286,A00204:690:HYN52DSXY:2:2525:25491:4178,A00204:690:HYN52DSXY:2:2608:14461:4053,A00204:690:HYN52DSXY:2:2614:18973:13557,A00204:690:HYN52DSXY:2:2655:23674:1752,A00204:690:HYN52DSXY:2:2656:14335:24189,A00204:690:HYN52DSXY:2:1111:3875:33411,A00204:690:HYN52DSXY:2:1125:9209:9298,A00204:690:HYN52DSXY:2:1126:17390:18427,A00204:690:HYN52DSXY:2:1167:28113:7968,A00204:…	210	A352-01	A352-01	LACC	57	platelet	female	C1P	1:25227442|25228235	hsa_circ_0112897	chr1:25553932-25554726-	NM_015484	100	100	100	209	1	209	209	209	1	2.7e-106	387	TGTTTTTCTC...CCGCACATTC	GAATGTGCGG...GAGAAAAACA
140	140	1:25242374|25243633	1	25242374	25243633	35	0_0_4	18	0.795	exon	RSRP1,	-	A00204:690:HYN52DSXY:2:1409:21640:6245,A00204:690:HYN52DSXY:2:1505:4300:30295,A00204:690:HYN52DSXY:2:2162:12599:8876,A00204:690:HYN52DSXY:2:2178:23511:2973,A00204:690:HYN52DSXY:2:2369:20446:19241,A00204:690:HYN52DSXY:2:2419:21866:29403,A00204:690:HYN52DSXY:2:2606:17146:21042,A00204:690:HYN52DSXY:2:1341:28049:28776,A00204:690:HYN52DSXY:2:1369:14416:7639,A00204:690:HYN52DSXY:2:1203:13856:29904,A002…	500	A352-01	A352-01	LACC	57	platelet	female	C1P	1:25242374|25243633	hsa_circ_0112898	chr1:25568864-25570124-	ENST00000243189.7	83.2	100	100	500	1	416	416	416	1	0	769	CTGTGCATAA...TTTCCGACAG	CTGTCGGAAA...TTATGCACAG
141	141	1:26257597|26259802	1	26257597	26259802	87	10_2_10	17	0.911	exon	CEP85,	+	A00204:690:HYN52DSXY:2:2646:22815:7185,A00204:690:HYN52DSXY:2:2660:9426:21418,A00204:690:HYN52DSXY:2:1341:14570:15389,A00204:690:HYN52DSXY:2:1349:5014:29810,A00204:690:HYN52DSXY:2:1375:24749:36996,A00204:690:HYN52DSXY:2:1511:7771:27226,A00204:690:HYN52DSXY:2:1545:17173:17769,A00204:690:HYN52DSXY:2:2107:30734:29011,A00204:690:HYN52DSXY:2:2424:24966:15922,A00204:690:HYN52DSXY:2:2442:29234:8750,A002…	439	A352-01	A352-01	LACC	57	platelet	female	C1P	1:26257597|26259802	hsa_circ_0000033	chr1:26584087-26586293+	NM_022778	100	100	100	438	1	438	438	1	438	0	809	CTTCAGAATG...GGAAGAAAGG	CTTCAGAATG...GGAAGAAAGG
142	142	1:26268483|26269614	1	26268483	26269614	124	12_6_7	13	0.95	exon	CEP85,	+	A00204:690:HYN52DSXY:2:2614:22706:23218,A00204:690:HYN52DSXY:2:2667:23348:11992,A00204:690:HYN52DSXY:2:1126:24279:9095,A00204:690:HYN52DSXY:2:1133:9146:15421,A00204:690:HYN52DSXY:2:1148:25238:11725,A00204:690:HYN52DSXY:2:1174:8115:5776,A00204:690:HYN52DSXY:2:1212:12174:36824,A00204:690:HYN52DSXY:2:1230:21097:11819,A00204:690:HYN52DSXY:2:1235:18982:27759,A00204:690:HYN52DSXY:2:1238:32262:2065,A002…	309	A352-01	A352-01	LACC	57	platelet	female	C1P	1:26268483|26269614	hsa_circ_0112926	chr1:26594973-26596105+	NM_022778	100	100	100	308	1	308	308	1	308	3.83e-161	569	GTCAAAGGTC...CTGGACATAG	GTCAAAGGTC...CTGGACATAG
143	143	1:26446316|26447660	1	26446316	26447660	34	3_0_3	10	0.872	exon	DHDDS,	+	A00204:690:HYN52DSXY:2:2662:7889:3756,A00204:690:HYN52DSXY:2:1258:3215:26162,A00204:690:HYN52DSXY:2:1349:23827:9627,A00204:690:HYN52DSXY:2:1506:30291:28119,A00204:690:HYN52DSXY:2:1529:21097:33739,A00204:690:HYN52DSXY:2:1555:29270:19586,A00204:690:HYN52DSXY:2:1647:4318:17143,A00204:690:HYN52DSXY:2:2542:29839:11522,A00204:690:HYN52DSXY:2:2618:24361:29966,A00204:690:HYN52DSXY:2:2677:29984:13056,A002…	321	A352-01	A352-01	LACC	57	platelet	female	C1P	1:26446316|26447660	hsa_circ_0112929	chr1:26772806-26774173+	ENST00000374185.3	76.32	99.17	97.14	321	1	245	241	1	240	9.25e-113	409	GGAGAAACTG...TGGATCCCAG	GGAGAAACTG...GTTTTGCATG
145	145	1:26729651|26732792	1	26729651	26732792	59	10_3_8	261	0.311	exon	ARID1A,	+	A00204:690:HYN52DSXY:2:1373:27805:35931,A00204:690:HYN52DSXY:2:1404:12029:28463,A00204:690:HYN52DSXY:2:1532:7319:30107,A00204:690:HYN52DSXY:2:1559:1289:2253,A00204:690:HYN52DSXY:2:1559:1488:2378,A00204:690:HYN52DSXY:2:2218:3323:29293,A00204:690:HYN52DSXY:2:2552:8250:24205,A00204:690:HYN52DSXY:2:2603:5873:22936,A00204:690:HYN52DSXY:2:1111:5122:27993,A00204:690:HYN52DSXY:2:1309:26178:15013,A00204:6…	784	A352-01	A352-01	LACC	57	platelet	female	C1P	1:26729651|26732792	hsa_circ_0008494	chr1:27056141-27059283+	NM_006015	100	100	100	783	1	783	783	1	783	0	1447	CCATCCAGTC...CAGCTTGCCT	CCATCCAGTC...CAGCTTGCCT
146	146	1:26941457|26941818	1	26941457	26941818	181	19_5_8	153	0.703	exon	NUDC,	+	A00204:690:HYN52DSXY:2:2538:1416:14403,A00204:690:HYN52DSXY:2:1243:2383:33082,A00204:690:HYN52DSXY:2:1374:3161:15295,A00204:690:HYN52DSXY:2:1460:27489:27305,A00204:690:HYN52DSXY:2:1564:1524:11490,A00204:690:HYN52DSXY:2:1564:20826:35086,A00204:690:HYN52DSXY:2:1575:27724:23328,A00204:690:HYN52DSXY:2:1663:28655:35023,A00204:690:HYN52DSXY:2:1667:2889:11819,A00204:690:HYN52DSXY:2:2116:14235:8296,A0020…	271	A352-01	A352-01	LACC	57	platelet	female	C1P	1:26941457|26941818	hsa_circ_0003940	chr1:27267947-27268309+	NM_006600	100	100	100	270	1	270	270	1	270	4.43e-140	499	CTTATCACAC...AGGGAAGCAG	CTTATCACAC...AGGGAAGCAG
147	147	1:26942660|26943065	1	26942660	26943065	89	8_12_7	61	0.745	exon	NUDC,	+	A00204:690:HYN52DSXY:2:1555:5547:29387,A00204:690:HYN52DSXY:2:1604:18412:18223,A00204:690:HYN52DSXY:2:1229:6641:31501,A00204:690:HYN52DSXY:2:1578:23032:6778,A00204:690:HYN52DSXY:2:2419:28999:2769,A00204:690:HYN52DSXY:2:1658:31620:1673,A00204:690:HYN52DSXY:2:1517:27434:12461,A00204:690:HYN52DSXY:2:1634:6325:4867,A00204:690:HYN52DSXY:2:1654:13160:28447,A00204:690:HYN52DSXY:2:1664:7943:10895,A00204:…	313	A352-01	A352-01	LACC	57	platelet	female	C1P	1:26942660|26943065	hsa_circ_0005087	chr1:27269150-27269556+	NM_006600	100	100	100	312	1	312	312	1	312	2.32e-163	577	GATACTGAGG...TCTGGAGAAG	GATACTGAGG...TCTGGAGAAG
148	148	1:27749068|27755330	1	27749068	27755330	8	2_0_2	18	0.471	exon	FAM76A,	+	A00204:690:HYN52DSXY:2:1634:9995:19147,A00204:690:HYN52DSXY:2:2176:23493:9017,A00204:690:HYN52DSXY:2:1350:29460:11365,A00204:690:HYN52DSXY:2:1462:4625:28040,A00204:690:HYN52DSXY:2:2239:11162:10833,A00204:690:HYN52DSXY:2:2501:11487:30467,A00204:690:HYN52DSXY:2:2677:30201:36041,A00204:690:HYN52DSXY:2:1462:3206:20228,	224	A352-01	A352-01	LACC	57	platelet	female	C1P	1:27749068|27755330	hsa_circ_0006585	chr1:28075578-28081841+	NM_001143912	100	100	100	223	1	223	223	1	223	4.79e-114	412	CCAGAAAACA...AGAGAAGAAG	CCAGAAAACA...AGAGAAGAAG
149	149	1:27749068|27759627	1	27749068	27759627	16	2_0_1	4	0.889	exon	FAM76A,	+	A00204:690:HYN52DSXY:2:2667:14724:1125,A00204:690:HYN52DSXY:2:1169:24686:1908,A00204:690:HYN52DSXY:2:1309:23484:36464,A00204:690:HYN52DSXY:2:1374:22191:17347,A00204:690:HYN52DSXY:2:1575:23014:36151,A00204:690:HYN52DSXY:2:2311:5348:8500,A00204:690:HYN52DSXY:2:2322:9191:24831,A00204:690:HYN52DSXY:2:2322:9200:24846,A00204:690:HYN52DSXY:2:2342:28881:33880,A00204:690:HYN52DSXY:2:1450:31819:7999,A00204…	427	A352-01	A352-01	LACC	57	platelet	female	C1P	1:27749068|27759627	hsa_circ_0006585	chr1:28075578-28081841+	NM_001143912	52.22	100	100	427	1	223	223	1	223	9.73e-114	412	CCAGAAAACA...ACAACTGCAG	CCAGAAAACA...AGAGAAGAAG
150	150	1:27789562|27793632	1	27789562	27793632	69	6_3_7	29	0.826	exon	STX12,	+	A00204:690:HYN52DSXY:2:2667:27109:36949,A00204:690:HYN52DSXY:2:1129:23032:34147,A00204:690:HYN52DSXY:2:1140:22987:31000,A00204:690:HYN52DSXY:2:1250:31485:13589,A00204:690:HYN52DSXY:2:1255:10818:21887,A00204:690:HYN52DSXY:2:1377:20455:13088,A00204:690:HYN52DSXY:2:1504:21567:23531,A00204:690:HYN52DSXY:2:1618:9100:11835,A00204:690:HYN52DSXY:2:2129:7726:23797,A00204:690:HYN52DSXY:2:2159:31485:24361,A…	171	A352-01	A352-01	LACC	57	platelet	female	C1P	1:27789562|27793632	hsa_circ_0008126	chr1:28116072-28120143+	NM_177424	100	100	100	170	1	170	170	1	170	1.02e-84	315	CTGCTCAGAT...TTCAGAACAG	CTGCTCAGAT...TTCAGAACAG
151	151	1:28010947|28017239	1	28010947	28017239	34	1_1_3	15	0.819	exon	EYA3,	-	A00204:690:HYN52DSXY:2:1258:26404:8672,A00204:690:HYN52DSXY:2:1468:22842:17973,A00204:690:HYN52DSXY:2:2118:22263:26897,A00204:690:HYN52DSXY:2:1202:5665:9643,A00204:690:HYN52DSXY:2:2456:20961:32471,A00204:690:HYN52DSXY:2:2675:6659:8735,A00204:690:HYN52DSXY:2:2274:10682:4836,A00204:690:HYN52DSXY:2:1245:25473:19085,A00204:690:HYN52DSXY:2:1364:24578:18098,A00204:690:HYN52DSXY:2:1624:29686:20588,A0020…	411	A352-01	A352-01	LACC	57	platelet	female	C1P	1:28010947|28017239	hsa_circ_0011115	chr1:28337457-28343750-	NM_001990	100	100	100	410	1	410	410	410	1	0	758	TTCTAATTCA...GTGCTTGAAG	CTTCAAGCAC...TGAATTAGAA
152	152	1:28027789|28048426	1	28027789	28048426	35	5_2_1	32	0.686	exon	EYA3,	-	A00204:690:HYN52DSXY:2:1246:27010:20588,A00204:690:HYN52DSXY:2:1268:19018:34240,A00204:690:HYN52DSXY:2:1612:26621:34100,A00204:690:HYN52DSXY:2:1516:9435:6809,A00204:690:HYN52DSXY:2:1654:25852:10661,A00204:690:HYN52DSXY:2:1678:2248:30499,A00204:690:HYN52DSXY:2:2619:22770:7451,A00204:690:HYN52DSXY:2:2647:23728:36448,A00204:690:HYN52DSXY:2:1429:31675:26757,A00204:690:HYN52DSXY:2:1649:26549:13964,A00…	467	A352-01	A352-01	LACC	57	platelet	female	C1P	1:28027789|28048426	hsa_circ_0112954	chr1:28354299-28374937-	ENST00000373871.3	100	100	100	466	1	466	466	466	1	0	861	CTTGAATGGG...CTTTTTTCAC	GTGAAAAAAG...CCCATTCAAG
153	153	1:28027789|28058094	1	28027789	28058094	13	2_2_2	29	0.473	exon	EYA3,	-	A00204:690:HYN52DSXY:2:2644:21332:28792,A00204:690:HYN52DSXY:2:2661:8684:20635,A00204:690:HYN52DSXY:2:2677:14525:9987,A00204:690:HYN52DSXY:2:2148:3938:27258,A00204:690:HYN52DSXY:2:2260:20139:15421,A00204:690:HYN52DSXY:2:2661:8693:20619,A00204:690:HYN52DSXY:2:1242:18629:5071,A00204:690:HYN52DSXY:2:1337:19958:36902,A00204:690:HYN52DSXY:2:2661:8314:20995,A00204:690:HYN52DSXY:2:2218:31846:23891,A0020…	568	A352-01	A352-01	LACC	57	platelet	female	C1P	1:28027789|28058094	hsa_circ_0112955	chr1:28354299-28384605-	ENST00000373871.3	100	100	100	567	1	567	567	567	1	0	1048	CTTGAATGGG...TTTTCACAAT	ATTGTGAAAA...CCCATTCAAG
154	154	1:28035544|28048426	1	28035544	28048426	56	2_2_6	37	0.752	exon	EYA3,	-	A00204:690:HYN52DSXY:2:2556:24795:20666,A00204:690:HYN52DSXY:2:1148:3079:27305,A00204:690:HYN52DSXY:2:1237:15103:28526,A00204:690:HYN52DSXY:2:1341:8666:34350,A00204:690:HYN52DSXY:2:2438:22372:7670,A00204:690:HYN52DSXY:2:2570:26693:7012,A00204:690:HYN52DSXY:2:1132:25979:22060,A00204:690:HYN52DSXY:2:2641:9073:11412,A00204:690:HYN52DSXY:2:1120:4725:17127,A00204:690:HYN52DSXY:2:1472:20446:17174,A0020…	329	A352-01	A352-01	LACC	57	platelet	female	C1P	1:28035544|28048426	hsa_circ_0008057	chr1:28362054-28374937-	NM_001990	100	100	100	328	1	328	328	328	1	3.13e-172	606	CAAAAGGAGG...CTTTTTTCAC	GTGAAAAAAG...CCTCCTTTTG
155	155	1:28035544|28058094	1	28035544	28058094	389	16_24_31	35	0.957	exon	EYA3,	-	A00204:690:HYN52DSXY:2:2536:31855:4272,A00204:690:HYN52DSXY:2:2552:8133:8594,A00204:690:HYN52DSXY:2:2575:22887:19304,A00204:690:HYN52DSXY:2:2616:28194:10802,A00204:690:HYN52DSXY:2:2644:23990:25567,A00204:690:HYN52DSXY:2:2650:21856:1642,A00204:690:HYN52DSXY:2:2654:7039:28808,A00204:690:HYN52DSXY:2:2668:8106:8296,A00204:690:HYN52DSXY:2:1107:11532:17237,A00204:690:HYN52DSXY:2:1126:6931:18537,A00204:…	430	A352-01	A352-01	LACC	57	platelet	female	C1P	1:28035544|28058094	hsa_circ_0007895	chr1:28362054-28384605-	NM_001990	100	100	100	429	1	429	429	429	1	0	793	CAAAAGGAGG...TTTTCACAAT	ATTGTGAAAA...CCTCCTTTTG
156	156	1:28048383|28058094	1	28048383	28058094	13	0_2_2	45	0.366	exon	EYA3,	-	A00204:690:HYN52DSXY:2:1119:1172:36213,A00204:690:HYN52DSXY:2:2202:21016:31720,A00204:690:HYN52DSXY:2:2230:3007:28776,A00204:690:HYN52DSXY:2:1453:29297:10708,A00204:690:HYN52DSXY:2:1617:6686:13135,A00204:690:HYN52DSXY:2:2363:19199:35681,A00204:690:HYN52DSXY:2:1607:30978:5040,A00204:690:HYN52DSXY:2:2324:29026:33473,A00204:690:HYN52DSXY:2:1113:32479:2660,A00204:690:HYN52DSXY:2:1340:32054:15201,A002…	146	A352-01	A352-01	LACC	57	platelet	female	C1P	1:28048383|28058094	hsa_circ_0011124	chr1:28374893-28384605-	NM_001990	100	100	100	145	1	145	145	145	1	6.63e-71	268	CTTATAGTTT...TTTTCACAAT	ATTGTGAAAA...AAACTATAAG
157	157	1:28203747|28205349	1	28203747	28205349	11	0_2_3	6	0.786	exon	DNAJC8,	-	A00204:690:HYN52DSXY:2:1173:19958:7122,A00204:690:HYN52DSXY:2:1665:28646:34569,A00204:690:HYN52DSXY:2:1604:24768:19398,A00204:690:HYN52DSXY:2:1371:3848:27665,A00204:690:HYN52DSXY:2:2122:10890:4100,A00204:690:HYN52DSXY:2:2473:21893:12853,A00204:690:HYN52DSXY:2:1142:21983:18677,A00204:690:HYN52DSXY:2:1511:8124:23015,A00204:690:HYN52DSXY:2:1610:19307:20713,A00204:690:HYN52DSXY:2:1242:8115:24095,A002…	260	A352-01	A352-01	LACC	57	platelet	female	C1P	NA	NA	NA	NA	NA	NA	NA	NA	NA	NA	NA	NA	NA	NA	NA	NA	NA
158	158	1:28459085|28466535	1	28459085	28466535	67	7_6_3	98	0.578	exon	PHACTR4,	+	A00204:690:HYN52DSXY:2:1225:27896:4899,A00204:690:HYN52DSXY:2:1307:12264:1094,A00204:690:HYN52DSXY:2:1534:28122:31939,A00204:690:HYN52DSXY:2:1542:31177:28682,A00204:690:HYN52DSXY:2:1571:14000:16908,A00204:690:HYN52DSXY:2:2106:4191:3333,A00204:690:HYN52DSXY:2:2245:29894:15217,A00204:690:HYN52DSXY:2:2258:25102:10676,A00204:690:HYN52DSXY:2:2517:10465:25848,A00204:690:HYN52DSXY:2:2542:6668:30389,A002…	574	A352-01	A352-01	LACC	57	platelet	female	C1P	1:28459085|28466535	hsa_circ_0005406	chr1:28785595-28793046+	NM_001048183	100	100	100	574	1	574	574	1	574	0	1061	AGGAAGCAGA...GCACGGCAAG	AGGAAGCAGA...GCACGGCAAG
159	159	1:28473554|28474151	1	28473554	28474151	166	16_5_9	507	0.396	exon	PHACTR4,	+	A00204:690:HYN52DSXY:2:2565:7853:31281,A00204:690:HYN52DSXY:2:1206:22887:13792,A00204:690:HYN52DSXY:2:1374:14886:8140,A00204:690:HYN52DSXY:2:1433:28971:4194,A00204:690:HYN52DSXY:2:1517:7220:28307,A00204:690:HYN52DSXY:2:1545:23321:17644,A00204:690:HYN52DSXY:2:1545:23791:28103,A00204:690:HYN52DSXY:2:1651:24650:13119,A00204:690:HYN52DSXY:2:1672:26856:3756,A00204:690:HYN52DSXY:2:2212:8250:2910,A00204…	599	A352-01	A352-01	LACC	57	platelet	female	C1P	1:28473554|28474151	hsa_circ_0002909	chr1:28800065-28800663+	NM_001048183	100	100	100	598	1	598	598	1	598	0	1105	CTGAACTGTC...TGCTAAAAGT	CTGAACTGTC...TGCTAAAAGT
160	160	1:28473554|28476291	1	28473554	28476291	515	29_7_24	195	0.841	exon	PHACTR4,	+	A00204:690:HYN52DSXY:2:2516:22733:28275,A00204:690:HYN52DSXY:2:2517:27489:7169,A00204:690:HYN52DSXY:2:2519:22535:17691,A00204:690:HYN52DSXY:2:2603:17734:17394,A00204:690:HYN52DSXY:2:2604:17327:11490,A00204:690:HYN52DSXY:2:2614:7057:31000,A00204:690:HYN52DSXY:2:2645:29062:12806,A00204:690:HYN52DSXY:2:2657:5430:3850,A00204:690:HYN52DSXY:2:2657:28167:17707,A00204:690:HYN52DSXY:2:2662:16984:10927,A00…	784	A352-01	A352-01	LACC	57	platelet	female	C1P	1:28473554|28476291	hsa_circ_0000038	chr1:28800065-28802803+	NM_001048183	100	100	100	783	1	783	783	1	783	0	1447	CTGAACTGTC...AGCTATCAGA	CTGAACTGTC...AGCTATCAGA
161	161	1:28473554|28480604	1	28473554	28480604	44	4_2_2	171	0.34	exon	PHACTR4,	+	A00204:690:HYN52DSXY:2:2539:7871:26584,A00204:690:HYN52DSXY:2:1136:4797:12085,A00204:690:HYN52DSXY:2:1137:7120:14888,A00204:690:HYN52DSXY:2:1150:30463:29418,A00204:690:HYN52DSXY:2:1275:8232:17722,A00204:690:HYN52DSXY:2:2303:6623:35634,A00204:690:HYN52DSXY:2:2402:30337:28761,A00204:690:HYN52DSXY:2:2441:14045:10191,A00204:690:HYN52DSXY:2:2501:11677:31454,A00204:690:HYN52DSXY:2:1274:25382:8500,A0020…	938	A352-01	A352-01	LACC	57	platelet	female	C1P	1:28473554|28480604	hsa_circ_0011137	chr1:28800065-28807116+	NM_001048183	100	100	100	937	1	937	937	1	937	0	1731	CTGAACTGTC...CACTGATCCG	CTGAACTGTC...CACTGATCCG
162	162	1:28473554|28489225	1	28473554	28489225	23	2_0_1	108	0.299	exon	PHACTR4,	+	A00204:690:HYN52DSXY:2:2604:12120:22764,A00204:690:HYN52DSXY:2:1670:20283:10661,A00204:690:HYN52DSXY:2:2402:7817:29309,A00204:690:HYN52DSXY:2:1177:31195:16125,A00204:690:HYN52DSXY:2:2314:11740:25833,A00204:690:HYN52DSXY:2:2564:7220:31688,A00204:690:HYN52DSXY:2:2113:18150:36307,A00204:690:HYN52DSXY:2:2304:1253:14810,A00204:690:HYN52DSXY:2:1218:26313:16595,A00204:690:HYN52DSXY:2:1218:26277:16626,A0…	994	A352-01	A352-01	LACC	57	platelet	female	C1P	1:28473554|28489225	hsa_circ_0011138	chr1:28800065-28815737+	NM_001048183	100	100	100	993	1	993	993	1	993	0	1834	CTGAACTGTC...ATATTGCAAC	CTGAACTGTC...ATATTGCAAC
163	163	1:28476107|28491012	1	28476107	28491012	44	2_1_2	418	0.174	exon	PHACTR4,	+	A00204:690:HYN52DSXY:2:2639:19840:25864,A00204:690:HYN52DSXY:2:1330:4444:11443,A00204:690:HYN52DSXY:2:2139:18909:12696,A00204:690:HYN52DSXY:2:2139:19723:13072,A00204:690:HYN52DSXY:2:2227:21495:24972,A00204:690:HYN52DSXY:2:2662:14091:5666,A00204:690:HYN52DSXY:2:2234:28854:27320,A00204:690:HYN52DSXY:2:1373:6976:1986,A00204:690:HYN52DSXY:2:2316:7925:14935,A00204:690:HYN52DSXY:2:1232:2682:36072,A0020…	579	A352-01	A352-01	LACC	57	platelet	female	C1P	1:28476107|28491012	hsa_circ_0112970	chr1:28802618-28817524+	ENST00000493669.1	100	100	100	578	1	578	578	1	578	0	1068	TCCAGACGAT...CACTAGAAAG	TCCAGACGAT...CACTAGAAAG
164	164	1:28580560|28581229	1	28580560	28581229	306	8_31_25	26	0.959	intergenic_region	n/a	-	A00204:690:HYN52DSXY:2:2550:11623:33614,A00204:690:HYN52DSXY:2:2556:1841:33677,A00204:690:HYN52DSXY:2:2623:30861:6402,A00204:690:HYN52DSXY:2:2623:20555:22028,A00204:690:HYN52DSXY:2:2634:11541:6386,A00204:690:HYN52DSXY:2:2638:4797:13839,A00204:690:HYN52DSXY:2:2639:7175:33238,A00204:690:HYN52DSXY:2:2669:11487:8422,A00204:690:HYN52DSXY:2:1102:6668:31610,A00204:690:HYN52DSXY:2:1109:16025:13745,A00204…	670	A352-01	A352-01	LACC	57	platelet	female	C1P	1:28580560|28581229	hsa_circ_0011158	chr1:28907622-28907741-	NR_024127	17.76	100	100	670	552	670	119	119	1	1.02e-55	220	CAGGTCCCCT...TTTTATCCGC	GCGGATAAAA...ACTTAAGCAG
165	165	1:28617953|28622165	1	28617953	28622165	26	1_1_1	38	0.578	exon	TAF12,	-	A00204:690:HYN52DSXY:2:2622:24234:7858,A00204:690:HYN52DSXY:2:1111:28565:34554,A00204:690:HYN52DSXY:2:2426:23972:7341,A00204:690:HYN52DSXY:2:2457:7735:17112,A00204:690:HYN52DSXY:2:1243:20708:10614,A00204:690:HYN52DSXY:2:1601:6876:13777,A00204:690:HYN52DSXY:2:1139:5611:19069,A00204:690:HYN52DSXY:2:1330:4842:32080,A00204:690:HYN52DSXY:2:2468:31765:23719,A00204:690:HYN52DSXY:2:1603:31747:11694,A0020…	331	A352-01	A352-01	LACC	57	platelet	female	C1P	1:28617953|28622165	hsa_circ_0011162	chr1:28944464-28948677-	NM_001135218	100	100	100	330	1	330	330	330	1	2.43e-173	610	CTCCTCCACA...GGCCAATTAA	TTAATTGGCC...TGTGGAGGAG
166	166	1:28742403|28743986	1	28742403	28743986	40	5_0_2	29	0.734	exon	YTHDF2,	+	A00204:690:HYN52DSXY:2:1629:20247:32362,A00204:690:HYN52DSXY:2:1139:7609:27946,A00204:690:HYN52DSXY:2:1151:4182:21637,A00204:690:HYN52DSXY:2:1629:9019:35023,A00204:690:HYN52DSXY:2:1432:28420:15013,A00204:690:HYN52DSXY:2:2331:29921:6809,A00204:690:HYN52DSXY:2:2456:5376:30248,A00204:690:HYN52DSXY:2:1447:18186:20870,A00204:690:HYN52DSXY:2:1570:20491:22200,A00204:690:HYN52DSXY:2:2561:21920:22921,A002…	1585	A352-01	A352-01	LACC	57	platelet	female	C1P	1:28742403|28743986	hsa_circ_0000039	chr1:29068914-29070498+	NM_001173128	100	100	100	1584	1	1584	1584	1	1584	0	2926	AATAATGCAT...TGTTAAAAAG	AATAATGCAT...TGTTAAAAAG
167	167	1:28987431|28987905	1	28987431	28987905	607	37_16_26	3290	0.27	exon	EPB41,	+	A00204:690:HYN52DSXY:2:2519:15347:36933,A00204:690:HYN52DSXY:2:2522:9317:7576,A00204:690:HYN52DSXY:2:2539:28185:17425,A00204:690:HYN52DSXY:2:2539:27154:20149,A00204:690:HYN52DSXY:2:2555:6894:20666,A00204:690:HYN52DSXY:2:2567:10402:25050,A00204:690:HYN52DSXY:2:2569:29423:32002,A00204:690:HYN52DSXY:2:2603:15555:17879,A00204:690:HYN52DSXY:2:2605:9290:23938,A00204:690:HYN52DSXY:2:2638:24885:16908,A00…	476	A352-01	A352-01	LACC	57	platelet	female	C1P	1:28987431|28987905	hsa_circ_0011167	chr1:29313942-29314417+	NM_203342	100	100	100	475	1	475	475	1	475	0	878	CAACATCATG...AGAAACACAG	CAACATCATG...AGAAACACAG
168	168	1:29035826|29039426	1	29035826	29039426	151	8_2_15	2341	0.114	exon	EPB41,	+	A00204:690:HYN52DSXY:2:2568:10357:29356,A00204:690:HYN52DSXY:2:2632:23800:2347,A00204:690:HYN52DSXY:2:1133:26775:10661,A00204:690:HYN52DSXY:2:1217:12563:14481,A00204:690:HYN52DSXY:2:1260:9923:13604,A00204:690:HYN52DSXY:2:1323:25644:13119,A00204:690:HYN52DSXY:2:1370:12346:28855,A00204:690:HYN52DSXY:2:1431:23475:35978,A00204:690:HYN52DSXY:2:1446:25238:6120,A00204:690:HYN52DSXY:2:1471:2003:16172,A00…	272	A352-01	A352-01	LACC	57	platelet	female	C1P	1:29035826|29039426	hsa_circ_0000042	chr1:29362337-29365938+	NM_001166007	100	100	100	271	1	271	271	1	271	1.24e-140	501	CAAGAGCAGT...CTCGATGGAG	CAAGAGCAGT...CTCGATGGAG
169	169	1:29154696|29154910	1	29154696	29154910	525	11_57_51	418	0.715	exon	SRSF4,	-	A00204:690:HYN52DSXY:2:2522:4553:22592,A00204:690:HYN52DSXY:2:2540:26621:12931,A00204:690:HYN52DSXY:2:2544:5258:27445,A00204:690:HYN52DSXY:2:2547:2926:25034,A00204:690:HYN52DSXY:2:2562:10755:34491,A00204:690:HYN52DSXY:2:2631:6072:11569,A00204:690:HYN52DSXY:2:2632:7563:24142,A00204:690:HYN52DSXY:2:2646:20690:3192,A00204:690:HYN52DSXY:2:2655:18810:31000,A00204:690:HYN52DSXY:2:1103:19614:18176,A0020…	216	A352-01	A352-01	LACC	57	platelet	female	C1P	1:29154696|29154910	hsa_circ_0006602	chr1:29481207-29481422-	NM_005626	100	100	100	215	1	215	215	215	1	1.29e-109	398	CTTGAATGAC...GCATATAATC	GATTATATGC...GTCATTCAAG
170	170	1:30992390|30995220	1	30992390	30995220	60	5_5_1	80	0.6	exon	PUM1,	-	A00204:690:HYN52DSXY:2:2565:4047:33082,A00204:690:HYN52DSXY:2:2608:17716:18709,A00204:690:HYN52DSXY:2:2640:17210:28291,A00204:690:HYN52DSXY:2:1516:25301:30248,A00204:690:HYN52DSXY:2:2317:29839:5008,A00204:690:HYN52DSXY:2:1115:21079:36526,A00204:690:HYN52DSXY:2:1275:28140:27837,A00204:690:HYN52DSXY:2:1658:2582:26412,A00204:690:HYN52DSXY:2:2208:14470:7326,A00204:690:HYN52DSXY:2:1249:7871:32722,A002…	439	A352-01	A352-01	LACC	57	platelet	female	C1P	1:30992390|30995220	hsa_circ_0000043	chr1:31465236-31468067-	NM_014676	100	100	100	438	1	438	438	438	1	0	809	CTGTTGTTGA...CCCTTGGGCC	GGCCCAAGGG...TCAACAACAG
171	171	1:31267871|31292006	1	31267871	31292006	10	1_2_0	8	0.714	exon	SNRNP40,	-	A00204:690:HYN52DSXY:2:1665:12789:27085,A00204:690:HYN52DSXY:2:2238:11794:26804,A00204:690:HYN52DSXY:2:1628:22842:5791,A00204:690:HYN52DSXY:2:2615:30816:2722,A00204:690:HYN52DSXY:2:2503:13431:15734,A00204:690:HYN52DSXY:2:2625:5882:5165,A00204:690:HYN52DSXY:2:2508:11822:16579,A00204:690:HYN52DSXY:2:2439:11342:22952,A00204:690:HYN52DSXY:2:1128:32841:30968,A00204:690:HYN52DSXY:2:2577:11487:35321,	1076	A352-01	A352-01	LACC	57	platelet	female	C1P	1:31267871|31292006	hsa_circ_0011265	chr1:31762100-31764853-	NM_004814	24.19	100	100	1075	816	1075	260	260	1	6.88e-134	481	CTGTCGGCTG...TTCCACAGTA	TACTGTGGAA...CACAGTTAAG
172	172	1:31337175|31348974	1	31337175	31348974	278	16_6_20	4835	0.103	exon	ZCCHC17,	+	A00204:690:HYN52DSXY:2:2514:17906:29089,A00204:690:HYN52DSXY:2:2559:9390:9079,A00204:690:HYN52DSXY:2:2612:4408:19366,A00204:690:HYN52DSXY:2:2617:11903:25019,A00204:690:HYN52DSXY:2:2618:12509:4022,A00204:690:HYN52DSXY:2:2627:16224:7545,A00204:690:HYN52DSXY:2:2643:13810:3991,A00204:690:HYN52DSXY:2:2643:13838:10457,A00204:690:HYN52DSXY:2:2648:17119:36245,A00204:690:HYN52DSXY:2:1104:9516:13338,A00204…	519	A352-01	A352-01	LACC	57	platelet	female	C1P	1:31337175|31348974	hsa_circ_0113036	chr1:31819486-31821821+	ENST00000422613.2	62.74	100	100	518	194	518	325	1	325	2.37e-170	601	GTCTGGTCCA...AAGAAAGAAG	GCAAGAAGAG...AAGAAAGAAG
173	173	1:31910038|31911826	1	31910038	31911826	84	7_10_4	1044	0.139	exon	PTP4A2,	-	A00204:690:HYN52DSXY:2:2542:12156:35102,A00204:690:HYN52DSXY:2:1107:12771:35196,A00204:690:HYN52DSXY:2:1142:28330:9940,A00204:690:HYN52DSXY:2:1245:10592:19867,A00204:690:HYN52DSXY:2:1255:15438:5619,A00204:690:HYN52DSXY:2:1258:6424:15123,A00204:690:HYN52DSXY:2:1473:26738:20369,A00204:690:HYN52DSXY:2:1513:8214:4069,A00204:690:HYN52DSXY:2:1533:29342:31234,A00204:690:HYN52DSXY:2:1578:16387:14184,A002…	207	A352-01	A352-01	LACC	57	platelet	female	C1P	1:31910038|31911826	hsa_circ_0005674	chr1:32375638-32377427-	NM_080391	100	100	100	206	1	206	206	206	1	1.23e-104	381	TGTCTTATAA...ATGGCCAATC	GATTGGCCAT...TTATAAGACA
175	175	1:31915895|31919658	1	31915895	31919658	389	8_40_31	854	0.477	exon	PTP4A2,	-	A00204:690:HYN52DSXY:2:2550:25527:30326,A00204:690:HYN52DSXY:2:2610:29297:15655,A00204:690:HYN52DSXY:2:2618:10538:8218,A00204:690:HYN52DSXY:2:2675:10926:15655,A00204:690:HYN52DSXY:2:1101:20708:17848,A00204:690:HYN52DSXY:2:1124:4725:25363,A00204:690:HYN52DSXY:2:1177:9453:13135,A00204:690:HYN52DSXY:2:1229:29215:4366,A00204:690:HYN52DSXY:2:1317:7175:5087,A00204:690:HYN52DSXY:2:1342:29514:20979,A0020…	783	A352-01	A352-01	LACC	57	platelet	female	C1P	1:31915895|31919658	hsa_circ_0007364	chr1:32381495-32385259-	NM_080391	100	100	100	782	1	782	782	782	1	0	1445	TAGAACGTGG...AACGAAAAAC	GTTTTTCGTT...CCACGTTCTA
176	176	1:32030298|32033334	1	32030298	32033334	138	19_15_6	341	0.447	exon	KHDRBS1,	+	A00204:690:HYN52DSXY:2:2674:20961:5321,A00204:690:HYN52DSXY:2:1146:8892:29168,A00204:690:HYN52DSXY:2:1146:8703:30123,A00204:690:HYN52DSXY:2:1209:16441:8390,A00204:690:HYN52DSXY:2:1214:26838:3380,A00204:690:HYN52DSXY:2:1214:15600:16110,A00204:690:HYN52DSXY:2:1221:7554:14669,A00204:690:HYN52DSXY:2:1273:6714:31093,A00204:690:HYN52DSXY:2:1403:24171:26537,A00204:690:HYN52DSXY:2:1432:27787:2957,A00204:…	390	A352-01	A352-01	LACC	57	platelet	female	C1P	1:32030298|32033334	hsa_circ_0007777	chr1:32495898-32498935+	NM_006559	100	100	100	389	1	389	389	1	389	0	719	AAATTGAGAA...TCTAGTACCG	AAATTGAGAA...TCTAGTACCG
177	177	1:32192311|32193300	1	32192311	32193300	47	2_2_1	172	0.353	exon	TXLNA,	+	A00204:690:HYN52DSXY:2:1358:30083:25003,A00204:690:HYN52DSXY:2:1422:13413:12226,A00204:690:HYN52DSXY:2:2162:5629:7106,A00204:690:HYN52DSXY:2:2211:5421:4930,A00204:690:HYN52DSXY:2:2256:31946:27696,A00204:690:HYN52DSXY:2:2375:20482:26005,A00204:690:HYN52DSXY:2:2468:31069:36949,A00204:690:HYN52DSXY:2:2571:27995:18192,A00204:690:HYN52DSXY:2:2615:27887:14278,A00204:690:HYN52DSXY:2:2618:27344:32690,A00…	289	A352-01	A352-01	LACC	57	platelet	female	C1P	1:32192311|32193300	hsa_circ_0011363	chr1:32657911-32658901+	NM_175852	100	100	100	288	1	288	288	1	288	4.67e-150	532	CATATCGACA...GATGGAAAAG	CATATCGACA...GATGGAAAAG
178	178	1:32226171|32226530	1	32226171	32226530	8	3_0_2	58	0.216	exon	EIF3I,	+	A00204:690:HYN52DSXY:2:1102:29315:36605,A00204:690:HYN52DSXY:2:1162:17861:7467,A00204:690:HYN52DSXY:2:1124:5972:5415,A00204:690:HYN52DSXY:2:1444:19027:28432,A00204:690:HYN52DSXY:2:1444:18385:33802,A00204:690:HYN52DSXY:2:1652:2935:35884,A00204:690:HYN52DSXY:2:1148:28375:6918,A00204:690:HYN52DSXY:2:2512:8205:36902,	279	A352-01	A352-01	LACC	57	platelet	female	C1P	1:32226171|32226530	hsa_circ_0011385	chr1:32691771-32692131+	NM_003757	100	100	100	278	1	278	278	1	278	1.63e-144	514	GAAAGCAGCT...TAGTGCCAAG	GAAAGCAGCT...TAGTGCCAAG
179	179	1:32631827|32634110	1	32631827	32634110	18	1_3_1	85	0.298	exon	ZBTB8OS,	-	A00204:690:HYN52DSXY:2:2421:5150:29168,A00204:690:HYN52DSXY:2:2462:31539:16344,A00204:690:HYN52DSXY:2:1369:14516:20275,A00204:690:HYN52DSXY:2:2143:14651:24236,A00204:690:HYN52DSXY:2:2251:13566:7513,A00204:690:HYN52DSXY:2:2466:21486:29058,A00204:690:HYN52DSXY:2:1160:2211:36479,A00204:690:HYN52DSXY:2:1327:31286:3912,A00204:690:HYN52DSXY:2:2243:10583:14779,A00204:690:HYN52DSXY:2:1561:26124:20087,A00…	528	A352-01	A352-01	LACC	57	platelet	female	C1P	1:32631827|32634110	hsa_circ_0113065	chr1:33099245-33099711-	ENST00000468695.1	46.11	100	100	527	285	527	243	243	1	9.27e-125	449	CCAATTGATC...ATACAATCCA	TGGATTGTAT...CATACCCCGG
180	180	1:32633645|32634072	1	32633645	32634072	16	2_3_1	111	0.224	exon	ZBTB8OS,	-	A00204:690:HYN52DSXY:2:1212:12843:6574,A00204:690:HYN52DSXY:2:2438:18322:19069,A00204:690:HYN52DSXY:2:2635:1533:2080,A00204:690:HYN52DSXY:2:1561:16306:30389,A00204:690:HYN52DSXY:2:1539:19063:6449,A00204:690:HYN52DSXY:2:2270:11207:15671,A00204:690:HYN52DSXY:2:2543:31566:30452,A00204:690:HYN52DSXY:2:1123:13123:11068,A00204:690:HYN52DSXY:2:1158:9037:35336,A00204:690:HYN52DSXY:2:1447:8757:19789,A0020…	327	A352-01	A352-01	LACC	57	platelet	female	C1P	1:32633645|32634072	hsa_circ_0011426	chr1:33099245-33099673-	NM_178547	62.69	100	100	327	1	205	205	205	1	7.4e-104	379	CCGGGGTATG...TGCGTGTAAC	GTTACACGCA...CATACCCCGG
181	181	1:32633645|32634110	1	32633645	32634110	19	1_2_0	60	0.388	exon	ZBTB8OS,	-	A00204:690:HYN52DSXY:2:1354:30924:24862,A00204:690:HYN52DSXY:2:1159:27977:8108,A00204:690:HYN52DSXY:2:2548:18710:12602,A00204:690:HYN52DSXY:2:2564:24722:14622,A00204:690:HYN52DSXY:2:1611:10908:19132,A00204:690:HYN52DSXY:2:2115:11297:7936,A00204:690:HYN52DSXY:2:2170:26485:13416,A00204:690:HYN52DSXY:2:1160:18023:4460,A00204:690:HYN52DSXY:2:2515:28094:5337,A00204:690:HYN52DSXY:2:2609:18927:13730,A00…	244	A352-01	A352-01	LACC	57	platelet	female	C1P	1:32633645|32634110	hsa_circ_0113065	chr1:33099245-33099711-	ENST00000468695.1	100	100	100	243	1	243	243	243	1	4.02e-125	449	CCGGGGTATG...ATACAATCCA	TGGATTGTAT...CATACCCCGG
182	182	1:32948222|32949774	1	32948222	32949774	112	3_12_9	37	0.858	exon	RNF19B,	-	A00204:690:HYN52DSXY:2:2542:3676:5228,A00204:690:HYN52DSXY:2:2638:12988:19695,A00204:690:HYN52DSXY:2:1157:15429:9799,A00204:690:HYN52DSXY:2:1161:7862:31015,A00204:690:HYN52DSXY:2:1170:28004:2425,A00204:690:HYN52DSXY:2:1242:29252:30921,A00204:690:HYN52DSXY:2:1276:23411:34460,A00204:690:HYN52DSXY:2:1330:19479:32722,A00204:690:HYN52DSXY:2:1345:20672:8516,A00204:690:HYN52DSXY:2:1345:27850:11303,A0020…	352	A352-01	A352-01	LACC	57	platelet	female	C1P	1:32948222|32949774	hsa_circ_0000048	chr1:33413822-33415375-	NM_153341	100	100	100	351	1	351	351	351	1	0	649	CTGAGGTAAT...AACAGCATAA	TTATGCTGTT...ATTACCTCAG
183	183	1:33294937|33295305	1	33294937	33295305	398	18_18_24	21	0.974	exon	ZNF362,	+	A00204:690:HYN52DSXY:2:2534:10791:20870,A00204:690:HYN52DSXY:2:2622:3179:10254,A00204:690:HYN52DSXY:2:2638:15682:19476,A00204:690:HYN52DSXY:2:2664:29378:18458,A00204:690:HYN52DSXY:2:1114:13105:6308,A00204:690:HYN52DSXY:2:1133:15293:32330,A00204:690:HYN52DSXY:2:1140:6650:11757,A00204:690:HYN52DSXY:2:1140:5918:21418,A00204:690:HYN52DSXY:2:1150:16107:28886,A00204:690:HYN52DSXY:2:1151:16414:6840,A002…	239	A352-01	A352-01	LACC	57	platelet	female	C1P	1:33294937|33295305	hsa_circ_0009027	chr1:33760537-33760906+	NM_152493	100	100	100	238	1	238	238	1	238	2.37e-122	440	AATCCACACA...CTACACCTCG	AATCCACACA...CTACACCTCG
184	184	1:34992234|34992387	1	34992234	34992387	8	1_2_1	72	0.182	exon	AC114490.2,ZMYM6,	-	A00204:690:HYN52DSXY:2:2616:1750:27070,A00204:690:HYN52DSXY:2:2164:7609:26725,A00204:690:HYN52DSXY:2:1423:18439:15515,A00204:690:HYN52DSXY:2:1446:13268:26256,A00204:690:HYN52DSXY:2:2125:16007:15436,A00204:690:HYN52DSXY:2:1120:30590:34115,A00204:690:HYN52DSXY:2:1404:32253:6746,A00204:690:HYN52DSXY:2:2659:4164:20071,	155	A352-01	A352-01	LACC	57	platelet	female	C1P	1:34992234|34992387	hsa_circ_0011515	chr1:35457834-35457988-	NM_007167	100	100	100	154	1	154	154	154	1	7.08e-76	285	CTGTCTGACA...GTGTACTTTC	GAAAGTACAC...TGTCAGACAG
185	185	1:35095819|35104769	1	35095819	35104769	11	2_0_2	63	0.259	exon	ZMYM1,	+	A00204:690:HYN52DSXY:2:1131:14895:8531,A00204:690:HYN52DSXY:2:1160:26567:7889,A00204:690:HYN52DSXY:2:1372:29089:34460,A00204:690:HYN52DSXY:2:2140:12454:5682,A00204:690:HYN52DSXY:2:2150:30165:23985,A00204:690:HYN52DSXY:2:2268:10565:33442,A00204:690:HYN52DSXY:2:1131:14516:8813,A00204:690:HYN52DSXY:2:2373:26558:27038,A00204:690:HYN52DSXY:2:1520:5620:26757,A00204:690:HYN52DSXY:2:1248:1687:9612,A00204…	712	A352-01	A352-01	LACC	57	platelet	female	C1P	1:35095819|35104769	hsa_circ_0011521	chr1:35561419-35570370+	NM_024772	100	100	100	711	1	711	711	1	711	0	1314	GAGTATTGTC...ATATAAGCAG	GAGTATTGTC...ATATAAGCAG
186	186	1:35177989|35188090	1	35177989	35188090	41	0_1_5	607	0.119	exon	SFPQ,	-	A00204:690:HYN52DSXY:2:1604:21811:34976,A00204:690:HYN52DSXY:2:1210:27688:32283,A00204:690:HYN52DSXY:2:1312:14326:3223,A00204:690:HYN52DSXY:2:2321:11098:24972,A00204:690:HYN52DSXY:2:1312:14208:3051,A00204:690:HYN52DSXY:2:1654:4137:14732,A00204:690:HYN52DSXY:2:2109:14172:27978,A00204:690:HYN52DSXY:2:1211:27868:36323,A00204:690:HYN52DSXY:2:1604:21658:34898,A00204:690:HYN52DSXY:2:1311:25608:35446,A0…	1996	A352-01	A352-01	LACC	57	platelet	female	C1P	1:35177989|35188090	hsa_circ_0011528	chr1:35649200-35652852-	NM_005066	58.4	100	100	1995	713	1877	1165	1165	1	0	2152	TTCATGTGAA...CTCCTCTTGC	CGGGAAAGAG...TAAACATGAA
187	187	1:35294257|35295988	1	35294257	35295988	7	1_0_2	5	0.737	intron	ZMYM4,	+	A00204:690:HYN52DSXY:2:2257:11017:24424,A00204:690:HYN52DSXY:2:2258:27633:9737,A00204:690:HYN52DSXY:2:1271:21649:2691,A00204:690:HYN52DSXY:2:2632:3604:20948,A00204:690:HYN52DSXY:2:1477:11785:18176,A00204:690:HYN52DSXY:2:2539:12626:36918,A00204:690:HYN52DSXY:2:2649:31439:25880,	1732	A352-01	A352-01	LACC	57	platelet	female	C1P	1:35294257|35295988	hsa_circ_0011534	chr1:35761527-35761589+	NM_005095	3.58	100	100	1732	1671	1732	62	1	62	1.31e-23	115	AATGTGTGAA...CTGATTACCG	GAACATCGTG...CTGATTACCG
188	188	1:35358925|35361789	1	35358925	35361789	342	28_14_15	91	0.883	exon	ZMYM4,	+	A00204:690:HYN52DSXY:2:2521:28926:3803,A00204:690:HYN52DSXY:2:2543:19804:33912,A00204:690:HYN52DSXY:2:2614:9824:31939,A00204:690:HYN52DSXY:2:2630:8368:32925,A00204:690:HYN52DSXY:2:2660:5990:10050,A00204:690:HYN52DSXY:2:1133:8621:1861,A00204:690:HYN52DSXY:2:1134:9652:31829,A00204:690:HYN52DSXY:2:1134:10194:32393,A00204:690:HYN52DSXY:2:1139:3332:25144,A00204:690:HYN52DSXY:2:1161:8766:7936,A00204:69…	756	A352-01	A352-01	LACC	57	platelet	female	C1P	1:35358925|35361789	hsa_circ_0011536	chr1:35824525-35827390+	NM_005095	100	100	100	755	1	755	755	1	755	0	1395	GTGGTGGTAT...CAATGCTCAA	GTGGTGGTAT...CAATGCTCAA
189	189	1:35381259|35381758	1	35381259	35381758	17	3_0_3	113	0.231	exon	ZMYM4,	+	A00204:690:HYN52DSXY:2:2631:23484:26193,A00204:690:HYN52DSXY:2:1611:21649:1595,A00204:690:HYN52DSXY:2:2441:31376:13620,A00204:690:HYN52DSXY:2:1363:14055:22169,A00204:690:HYN52DSXY:2:2302:7491:13495,A00204:690:HYN52DSXY:2:2549:8712:12821,A00204:690:HYN52DSXY:2:1577:12952:11334,A00204:690:HYN52DSXY:2:2345:32868:33677,A00204:690:HYN52DSXY:2:2619:24180:11303,A00204:690:HYN52DSXY:2:2133:21748:36839,A0…	389	A352-01	A352-01	LACC	57	platelet	female	C1P	1:35381259|35381758	hsa_circ_0002043	chr1:35846859-35847359+	NM_005095	100	100	100	388	1	388	388	1	388	0	717	AGACATTTTA...ATACAAGCAG	AGACATTTTA...ATACAAGCAG
190	190	1:35381259|35389082	1	35381259	35389082	62	6_2_4	66	0.653	exon	ZMYM4,	+	A00204:690:HYN52DSXY:2:2554:16387:20541,A00204:690:HYN52DSXY:2:2631:21712:14325,A00204:690:HYN52DSXY:2:1406:8612:17503,A00204:690:HYN52DSXY:2:1147:23050:13886,A00204:690:HYN52DSXY:2:2236:10357:3991,A00204:690:HYN52DSXY:2:2525:14498:12727,A00204:690:HYN52DSXY:2:2676:21775:29904,A00204:690:HYN52DSXY:2:1115:31412:23516,A00204:690:HYN52DSXY:2:1126:26603:16063,A00204:690:HYN52DSXY:2:1462:8576:19038,A0…	1256	A352-01	A352-01	LACC	57	platelet	female	C1P	1:35381259|35389082	hsa_circ_0000051	chr1:35846859-35854683+	NM_005095	100	100	100	1255	1	1255	1255	1	1255	0	2318	AGACATTTTA...GTTCTATCAG	AGACATTTTA...GTTCTATCAG
191	191	1:35381259|35390098	1	35381259	35390098	22	6_3_4	33	0.571	exon	ZMYM4,	+	A00204:690:HYN52DSXY:2:2550:4209:12727,A00204:690:HYN52DSXY:2:2560:22887:21746,A00204:690:HYN52DSXY:2:1123:11939:21230,A00204:690:HYN52DSXY:2:2340:26982:12680,A00204:690:HYN52DSXY:2:2558:7446:27258,A00204:690:HYN52DSXY:2:1243:11930:16924,A00204:690:HYN52DSXY:2:1123:12057:21277,A00204:690:HYN52DSXY:2:2363:16966:24925,A00204:690:HYN52DSXY:2:1155:13295:12085,A00204:690:HYN52DSXY:2:2103:15347:18208,A…	1407	A352-01	A352-01	LACC	57	platelet	female	C1P	1:35381259|35390098	hsa_circ_0011542	chr1:35846859-35855699+	NM_005095	100	100	100	1406	1	1406	1406	1	1406	0	2597	AGACATTTTA...AATAATGCAG	AGACATTTTA...AATAATGCAG
192	192	1:35388910|35390098	1	35388910	35390098	34	6_2_3	412	0.142	exon	ZMYM4,	+	A00204:690:HYN52DSXY:2:2640:5791:16908,A00204:690:HYN52DSXY:2:1136:10294:32002,A00204:690:HYN52DSXY:2:1157:3025:21198,A00204:690:HYN52DSXY:2:1372:21522:25363,A00204:690:HYN52DSXY:2:1677:15176:6511,A00204:690:HYN52DSXY:2:2545:2573:12712,A00204:690:HYN52DSXY:2:1145:31042:2112,A00204:690:HYN52DSXY:2:1277:18050:19664,A00204:690:HYN52DSXY:2:1323:18295:22811,A00204:690:HYN52DSXY:2:2143:6759:13166,A0020…	325	A352-01	A352-01	LACC	57	platelet	female	C1P	1:35388910|35390098	hsa_circ_0011555	chr1:35854510-35855699+	NM_005095	100	100	100	324	1	324	324	1	324	5.17e-170	599	GTTGCAAATT...AATAATGCAG	GTTGCAAATT...AATAATGCAG
193	193	1:35393595|35393739	1	35393595	35393739	6	2_0_3	58	0.171	exon	ZMYM4,	+	A00204:690:HYN52DSXY:2:2515:8965:7435,A00204:690:HYN52DSXY:2:1314:30807:32080,A00204:690:HYN52DSXY:2:2577:5556:9236,A00204:690:HYN52DSXY:2:2541:25012:11052,A00204:690:HYN52DSXY:2:2541:24722:11052,A00204:690:HYN52DSXY:2:2251:10881:17237,	146	A352-01	A352-01	LACC	57	platelet	female	C1P	1:35393595|35393739	hsa_circ_0011557	chr1:35859195-35859340+	NM_005095	100	100	100	145	1	145	145	1	145	6.63e-71	268	GCAAGTACTC...TGCCAGACAG	GCAAGTACTC...TGCCAGACAG
194	194	1:35398413|35399043	1	35398413	35399043	22	0_1_3	138	0.242	exon	ZMYM4,	+	A00204:690:HYN52DSXY:2:1138:28691:14043,A00204:690:HYN52DSXY:2:1263:4878:24377,A00204:690:HYN52DSXY:2:1269:2700:7607,A00204:690:HYN52DSXY:2:1514:14904:24361,A00204:690:HYN52DSXY:2:2359:28176:15311,A00204:690:HYN52DSXY:2:2610:25183:14293,A00204:690:HYN52DSXY:2:2637:5077:7467,A00204:690:HYN52DSXY:2:2570:19452:18740,A00204:690:HYN52DSXY:2:2209:4001:30874,A00204:690:HYN52DSXY:2:2161:10800:4445,A00204…	235	A352-01	A352-01	LACC	57	platelet	female	C1P	NA	NA	NA	NA	NA	NA	NA	NA	NA	NA	NA	NA	NA	NA	NA	NA	NA
195	195	1:35413972|35415714	1	35413972	35415714	58	8_5_5	0	1	exon	ZMYM4,	+	A00204:690:HYN52DSXY:2:2605:22607:16094,A00204:690:HYN52DSXY:2:1106:9073:31673,A00204:690:HYN52DSXY:2:1128:2230:10958,A00204:690:HYN52DSXY:2:1356:19859:28119,A00204:690:HYN52DSXY:2:1474:28040:28792,A00204:690:HYN52DSXY:2:1665:27227:6934,A00204:690:HYN52DSXY:2:2263:6081:4664,A00204:690:HYN52DSXY:2:2378:19153:14685,A00204:690:HYN52DSXY:2:2457:26087:7122,A00204:690:HYN52DSXY:2:2554:27679:11506,A0020…	362	A352-01	A352-01	LACC	57	platelet	female	C1P	1:35413972|35415714	hsa_circ_0004709	chr1:35879572-35881315+	NM_005095	100	100	100	361	1	361	361	1	361	0	667	TACCTGTTTG...TCAGAACCAG	TACCTGTTTG...TCAGAACCAG
197	197	1:35470863|35479212	1	35470863	35479212	38	0_2_2	4	0.95	exon	KIAA0319L,	-	A00204:690:HYN52DSXY:2:2537:24108:32252,A00204:690:HYN52DSXY:2:2540:19777:8124,A00204:690:HYN52DSXY:2:2661:9146:29888,A00204:690:HYN52DSXY:2:1413:25635:34679,A00204:690:HYN52DSXY:2:1429:9968:23703,A00204:690:HYN52DSXY:2:2119:5683:26741,A00204:690:HYN52DSXY:2:2524:20455:11083,A00204:690:HYN52DSXY:2:2547:18936:17660,A00204:690:HYN52DSXY:2:1255:25934:29371,A00204:690:HYN52DSXY:2:2122:2202:19774,A002…	448	A352-01	A352-01	LACC	57	platelet	female	C1P	1:35470863|35479212	hsa_circ_0011571	chr1:35936463-35944813-	NM_024874	100	100	100	447	1	447	447	447	1	0	826	CTTCGATAGT...CCTTGTGGAC	GTCCACAAGG...ACTATCGAAG
198	198	1:35474805|35479212	1	35474805	35479212	16	1_3_2	62	0.34	exon	KIAA0319L,	-	A00204:690:HYN52DSXY:2:1670:8323:31156,A00204:690:HYN52DSXY:2:2242:21757:11083,A00204:690:HYN52DSXY:2:1277:19922:23907,A00204:690:HYN52DSXY:2:2666:6912:15468,A00204:690:HYN52DSXY:2:1202:5050:36010,A00204:690:HYN52DSXY:2:2377:16866:29293,A00204:690:HYN52DSXY:2:2162:19479:4977,A00204:690:HYN52DSXY:2:1410:25970:10864,A00204:690:HYN52DSXY:2:1121:30065:29074,A00204:690:HYN52DSXY:2:1614:21278:33708,A00…	350	A352-01	A352-01	LACC	57	platelet	female	C1P	1:35474805|35479212	hsa_circ_0011572	chr1:35940405-35944813-	NM_024874	100	100	100	349	1	349	349	349	1	0	645	CTTTAGGTGG...CCTTGTGGAC	GTCCACAAGG...CCACCTAAAG
199	199	1:35478966|35479212	1	35478966	35479212	24	2_2_0	130	0.27	exon	KIAA0319L,	-	A00204:690:HYN52DSXY:2:1315:8413:7044,A00204:690:HYN52DSXY:2:1343:5032:18035,A00204:690:HYN52DSXY:2:1654:15971:35509,A00204:690:HYN52DSXY:2:2124:12066:11240,A00204:690:HYN52DSXY:2:2558:22842:9111,A00204:690:HYN52DSXY:2:2317:32027:36260,A00204:690:HYN52DSXY:2:2622:2320:19445,A00204:690:HYN52DSXY:2:1127:31774:31031,A00204:690:HYN52DSXY:2:1604:17933:30201,A00204:690:HYN52DSXY:2:1662:24596:33004,A002…	248	A352-01	A352-01	LACC	57	platelet	female	C1P	1:35478966|35479212	hsa_circ_0004660	chr1:35944566-35944813-	NM_024874	100	100	100	247	1	247	247	247	1	2.45e-127	457	CTGGGTATGG...CCTTGTGGAC	GTCCACAAGG...CCATACCCAG
200	200	1:35751250|35753936	1	35751250	35753936	14	0_3_4	9	0.757	exon	CLSPN,	-	A00204:690:HYN52DSXY:2:2236:6822:12461,A00204:690:HYN52DSXY:2:2374:17481:8594,A00204:690:HYN52DSXY:2:2463:14290:5572,A00204:690:HYN52DSXY:2:2643:13892:8923,A00204:690:HYN52DSXY:2:1444:7554:4648,A00204:690:HYN52DSXY:2:1167:21739:24737,A00204:690:HYN52DSXY:2:1252:7853:30499,A00204:690:HYN52DSXY:2:2159:13602:27586,A00204:690:HYN52DSXY:2:1577:15185:13135,A00204:690:HYN52DSXY:2:1454:19587:20541,A00204…	450	A352-01	A352-01	LACC	57	platelet	female	C1P	NA	NA	NA	NA	NA	NA	NA	NA	NA	NA	NA	NA	NA	NA	NA	NA	NA
201	201	1:35901474|35902337	1	35901474	35902337	42	3_3_1	548	0.133	exon	AGO1,	+	A00204:690:HYN52DSXY:2:1106:7518:25692,A00204:690:HYN52DSXY:2:1313:21748:10128,A00204:690:HYN52DSXY:2:1338:1172:19899,A00204:690:HYN52DSXY:2:1405:16197:9220,A00204:690:HYN52DSXY:2:2253:13693:2722,A00204:690:HYN52DSXY:2:2456:11668:6230,A00204:690:HYN52DSXY:2:2511:2211:33661,A00204:690:HYN52DSXY:2:1342:8684:17660,A00204:690:HYN52DSXY:2:1361:16830:31641,A00204:690:HYN52DSXY:2:1373:21242:19179,A00204…	378	A352-01	A352-01	LACC	57	platelet	female	C1P	1:35901474|35902337	hsa_circ_0011625	chr1:36367074-36367938+	NM_012199	100	100	100	377	1	377	377	1	377	0	697	GTCTGTAACA...AGGTGCTCAA	GTCTGTAACA...AGGTGCTCAA
202	202	1:36004341|36027298	1	36004341	36027298	26	6_3_3	44	0.542	exon	AGO3,	+	A00204:690:HYN52DSXY:2:1145:4869:3380,A00204:690:HYN52DSXY:2:1256:30192:9846,A00204:690:HYN52DSXY:2:1450:29116:6230,A00204:690:HYN52DSXY:2:1535:11324:32565,A00204:690:HYN52DSXY:2:2216:30373:7059,A00204:690:HYN52DSXY:2:2272:10800:7764,A00204:690:HYN52DSXY:2:2638:12843:33599,A00204:690:HYN52DSXY:2:1129:12274:10254,A00204:690:HYN52DSXY:2:2532:26413:5024,A00204:690:HYN52DSXY:2:2236:6153:34162,A00204:…	1074	A352-01	A352-01	LACC	57	platelet	female	C1P	1:36004341|36027298	hsa_circ_0113217	chr1:36474290-36492899+	ENST00000373191.3	74.37	100	100	1073	276	1073	798	1	798	0	1474	TTTCTGCCAC...CCAGTGTATG	GTTTGAAGGT...CCAGTGTATG
203	203	1:36008690|36009594	1	36008690	36009594	22	2_2_0	185	0.192	exon	AGO3,	+	A00204:690:HYN52DSXY:2:1334:29026:25300,A00204:690:HYN52DSXY:2:1636:9751:1125,A00204:690:HYN52DSXY:2:1206:18430:12430,A00204:690:HYN52DSXY:2:1344:10158:2206,A00204:690:HYN52DSXY:2:1262:17680:23187,A00204:690:HYN52DSXY:2:1145:31494:23719,A00204:690:HYN52DSXY:2:1350:22553:19476,A00204:690:HYN52DSXY:2:1128:16288:22592,A00204:690:HYN52DSXY:2:1262:17680:22842,A00204:690:HYN52DSXY:2:2312:20754:28855,A0…	357	A352-01	A352-01	LACC	57	platelet	female	C1P	1:36008690|36009594	hsa_circ_0011641	chr1:36474290-36475195+	NM_024852	100	100	100	356	1	356	356	1	356	0	658	GTTTGAAGGT...TAGCAGATTG	GTTTGAAGGT...TAGCAGATTG
204	204	1:36009475|36034333	1	36009475	36034333	84	4_3_2	335	0.334	exon	AGO3,	+	A00204:690:HYN52DSXY:2:2643:12156:21825,A00204:690:HYN52DSXY:2:1135:23818:7357,A00204:690:HYN52DSXY:2:1146:14127:11866,A00204:690:HYN52DSXY:2:1222:18439:21652,A00204:690:HYN52DSXY:2:1327:14027:1423,A00204:690:HYN52DSXY:2:1430:19696:17472,A00204:690:HYN52DSXY:2:1501:27706:25269,A00204:690:HYN52DSXY:2:1511:23140:27915,A00204:690:HYN52DSXY:2:1522:21721:4507,A00204:690:HYN52DSXY:2:1540:29487:30170,A0…	723	A352-01	A352-01	LACC	57	platelet	female	C1P	1:36009475|36034333	hsa_circ_0113220	chr1:36475075-36499934+	ENST00000373191.3	100	100	100	722	1	722	722	1	722	0	1334	GTCTGTAATA...CTCATCAAAG	GTCTGTAATA...CTCATCAAAG
205	205	1:36284513|36284924	1	36284513	36284924	5	1_0_2	0	1	intron	THRAP3,	+	A00204:690:HYN52DSXY:2:1304:21838:6903,A00204:690:HYN52DSXY:2:1271:2293:12571,A00204:690:HYN52DSXY:2:2377:10456:30467,A00204:690:HYN52DSXY:2:1304:21775:29997,A00204:690:HYN52DSXY:2:2339:3577:4961,	412	A352-01	A352-01	LACC	57	platelet	female	C1P	NA	NA	NA	NA	NA	NA	NA	NA	NA	NA	NA	NA	NA	NA	NA	NA	NA
207	207	1:36361221|36362656	1	36361221	36362656	568	14_34_46	1090	0.51	intron	STK40,	-	A00204:690:HYN52DSXY:2:2521:15591:1939,A00204:690:HYN52DSXY:2:2523:7771:16329,A00204:690:HYN52DSXY:2:2541:28980:21245,A00204:690:HYN52DSXY:2:2564:28384:8343,A00204:690:HYN52DSXY:2:2615:28049:7701,A00204:690:HYN52DSXY:2:2622:13964:12367,A00204:690:HYN52DSXY:2:2637:4951:16830,A00204:690:HYN52DSXY:2:2638:28113:8531,A00204:690:HYN52DSXY:2:2647:29767:2785,A00204:690:HYN52DSXY:2:2655:18177:36667,A00204…	1436	A352-01	A352-01	LACC	57	platelet	female	C1P	1:36361221|36362656	hsa_circ_0000053	chr1:36826821-36828257-	NM_032017	100	100	100	1436	1	1436	1436	1436	1	0	2652	CAAGGATGAA...CTGATGTTCT	AGAACATCAG...TTCATCCTTG
208	208	1:37700436|37703347	1	37700436	37703347	18	4_0_5	3	0.923	exon	CDCA8,	+	A00204:690:HYN52DSXY:2:1428:15908:20901,A00204:690:HYN52DSXY:2:1455:4354:34929,A00204:690:HYN52DSXY:2:1431:4119:4899,A00204:690:HYN52DSXY:2:1454:27977:15436,A00204:690:HYN52DSXY:2:2670:28149:25786,A00204:690:HYN52DSXY:2:1344:29830:10817,A00204:690:HYN52DSXY:2:1473:18674:18521,A00204:690:HYN52DSXY:2:2171:3197:1736,A00204:690:HYN52DSXY:2:1121:25545:27821,A00204:690:HYN52DSXY:2:1449:27218:29183,A002…	248	A352-01	A352-01	LACC	57	platelet	female	C1P	1:37700436|37703347	hsa_circ_0011712	chr1:38166107-38169019+	NM_018101	100	100	100	247	1	247	247	1	247	2.45e-127	457	CACGAAAGGT...TTGACTCAAG	CACGAAAGGT...TTGACTCAAG
209	209	1:37864312|37868614	1	37864312	37868614	14	0_3_3	141	0.166	exon	INPP5B,	-	A00204:690:HYN52DSXY:2:2578:23231:34835,A00204:690:HYN52DSXY:2:1220:23448:20055,A00204:690:HYN52DSXY:2:2417:25663:31501,A00204:690:HYN52DSXY:2:2560:26982:10927,A00204:690:HYN52DSXY:2:1611:31195:7451,A00204:690:HYN52DSXY:2:1661:15365:12352,A00204:690:HYN52DSXY:2:2429:3007:29277,A00204:690:HYN52DSXY:2:2553:7464:29825,A00204:690:HYN52DSXY:2:1470:29948:20447,A00204:690:HYN52DSXY:2:1678:31503:15749,A0…	440	A352-01	A352-01	LACC	57	platelet	female	C1P	1:37864312|37868614	hsa_circ_0011725	chr1:38329983-38334286-	NM_005540	100	100	100	439	1	439	439	439	1	0	811	CTAGAATATT...GCATCAGAGT	ACTCTGATGC...AATATTCTAG
210	210	1:37865761|37868614	1	37865761	37868614	16	0_2_1	110	0.225	exon	INPP5B,	-	A00204:690:HYN52DSXY:2:2129:1497:31955,A00204:690:HYN52DSXY:2:2458:10375:5337,A00204:690:HYN52DSXY:2:2463:8160:3411,A00204:690:HYN52DSXY:2:1132:24930:34616,A00204:690:HYN52DSXY:2:1206:20374:15890,A00204:690:HYN52DSXY:2:1604:6750:28025,A00204:690:HYN52DSXY:2:2129:1687:35759,A00204:690:HYN52DSXY:2:1604:6894:17315,A00204:690:HYN52DSXY:2:1555:18819:6057,A00204:690:HYN52DSXY:2:2421:19434:15358,A00204:…	328	A352-01	A352-01	LACC	57	platelet	female	C1P	1:37865761|37868614	hsa_circ_0011726	chr1:38331432-38334286-	NM_005540	100	100	100	327	1	327	327	327	1	1.12e-171	604	CTGTTTGCTT...GCATCAGAGT	ACTCTGATGC...AAGCAAACAG
211	211	1:37866459|37874088	1	37866459	37874088	19	2_3_4	60	0.388	exon	INPP5B,	-	A00204:690:HYN52DSXY:2:1351:24966:19366,A00204:690:HYN52DSXY:2:1162:24343:22983,A00204:690:HYN52DSXY:2:2114:24343:22858,A00204:690:HYN52DSXY:2:2256:2058:6527,A00204:690:HYN52DSXY:2:2230:16794:4429,A00204:690:HYN52DSXY:2:1636:28031:14873,A00204:690:HYN52DSXY:2:2301:22652:2550,A00204:690:HYN52DSXY:2:1136:5511:14512,A00204:690:HYN52DSXY:2:1162:24415:23140,A00204:690:HYN52DSXY:2:1320:5927:14356,A0020…	531	A352-01	A352-01	LACC	57	platelet	female	C1P	1:37866459|37874088	hsa_circ_0005807	chr1:38332130-38339760-	NM_005540	100	100	100	531	1	531	531	531	1	0	981	AGAGGTTATC...TGACAGGGTA	TACCCTGTCA...GATAACCTCT
212	212	1:37889557|37891454	1	37889557	37891454	13	0_2_2	180	0.126	exon	INPP5B,	-	A00204:690:HYN52DSXY:2:1307:23176:2143,A00204:690:HYN52DSXY:2:2345:21133:24846,A00204:690:HYN52DSXY:2:2355:25617:12164,A00204:690:HYN52DSXY:2:2645:32750:15906,A00204:690:HYN52DSXY:2:1332:8187:31454,A00204:690:HYN52DSXY:2:2308:6135:28432,A00204:690:HYN52DSXY:2:2648:31403:25410,A00204:690:HYN52DSXY:2:1676:9381:27978,A00204:690:HYN52DSXY:2:2241:10556:32581,A00204:690:HYN52DSXY:2:2645:32723:16110,A00…	266	A352-01	A352-01	LACC	57	platelet	female	C1P	1:37889557|37891454	hsa_circ_0011738	chr1:38355228-38357126-	NM_005540	100	100	100	265	1	265	265	265	1	2.61e-137	490	CTGAAGTTCT...TTAGAACCAC	GTGGTTCTAA...AGAACTTCAG
213	213	1:37987573|37987836	1	37987573	37987836	8	0_2_2	0	1	exon	SF3A3,	-	A00204:690:HYN52DSXY:2:1145:16884:24126,A00204:690:HYN52DSXY:2:1565:30065:6120,A00204:690:HYN52DSXY:2:1602:3188:36198,A00204:690:HYN52DSXY:2:1146:23909:2190,A00204:690:HYN52DSXY:2:1628:25807:14465,A00204:690:HYN52DSXY:2:2615:22218:6026,A00204:690:HYN52DSXY:2:2339:11134:19116,A00204:690:HYN52DSXY:2:2107:14488:30968,	160	A352-01	A352-01	LACC	57	platelet	female	C1P	NA	NA	NA	NA	NA	NA	NA	NA	NA	NA	NA	NA	NA	NA	NA	NA	NA
214	214	1:38998171|39001106	1	38998171	39001106	20	1_1_2	260	0.133	exon	AKIRIN1,	+	A00204:690:HYN52DSXY:2:2326:1380:2033,A00204:690:HYN52DSXY:2:2326:1434:4633,A00204:690:HYN52DSXY:2:2544:27281:18991,A00204:690:HYN52DSXY:2:1149:13747:4476,A00204:690:HYN52DSXY:2:1159:27308:28432,A00204:690:HYN52DSXY:2:1304:15139:15436,A00204:690:HYN52DSXY:2:2668:20148:5008,A00204:690:HYN52DSXY:2:1305:1850:24956,A00204:690:HYN52DSXY:2:1522:21432:20854,A00204:690:HYN52DSXY:2:1443:5095:4586,A00204:6…	277	A352-01	A352-01	LACC	57	platelet	female	C1P	1:38998171|39001106	hsa_circ_0003529	chr1:39463842-39466778+	NM_024595	100	100	100	276	1	276	276	1	276	2.1e-143	510	AGCAAATTTT...AAACTAGCAG	AGCAAATTTT...AAACTAGCAG
216	216	1:39340804|39340953	1	39340804	39340953	21	4_0_4	135	0.237	exon	MACF1,	+	A00204:690:HYN52DSXY:2:1123:19407:33943,A00204:690:HYN52DSXY:2:1231:3387:15342,A00204:690:HYN52DSXY:2:1231:4047:15608,A00204:690:HYN52DSXY:2:1665:16839:25645,A00204:690:HYN52DSXY:2:2433:25003:6746,A00204:690:HYN52DSXY:2:1154:15637:11631,A00204:690:HYN52DSXY:2:1231:2428:15374,A00204:690:HYN52DSXY:2:1454:9308:22905,A00204:690:HYN52DSXY:2:1454:9417:23187,A00204:690:HYN52DSXY:2:1654:9742:27633,A00204…	151	A352-01	A352-01	LACC	57	platelet	female	C1P	1:39340804|39340953	hsa_circ_0113287	chr1:39806475-39806625+	ENST00000564288.1	100	100	100	150	1	150	150	1	150	1.15e-73	278	ACTAAAGTGT...ACAGTATGAG	ACTAAAGTGT...ACAGTATGAG
217	217	1:39422374|39422900	1	39422374	39422900	54	7_1_5	450	0.194	exon	MACF1,	+	A00204:690:HYN52DSXY:2:2556:15591:3286,A00204:690:HYN52DSXY:2:2564:19081:8171,A00204:690:HYN52DSXY:2:1330:24858:13072,A00204:690:HYN52DSXY:2:1452:17047:11976,A00204:690:HYN52DSXY:2:1465:27805:11099,A00204:690:HYN52DSXY:2:1504:6316:14309,A00204:690:HYN52DSXY:2:1517:31015:3349,A00204:690:HYN52DSXY:2:2128:22580:13197,A00204:690:HYN52DSXY:2:2251:16712:31000,A00204:690:HYN52DSXY:2:2275:11026:17863,A00…	334	A352-01	A352-01	LACC	57	platelet	female	C1P	1:39422374|39422900	hsa_circ_0113302	chr1:39888045-39888572+	ENST00000564288.1	100	100	100	333	1	333	333	1	333	5.28e-175	616	ATGTTTCAGA...AGAACAGAAG	ATGTTTCAGA...AGAACAGAAG
218	218	1:39439274|39439500	1	39439274	39439500	35	5_2_3	507	0.121	exon	MACF1,	+	A00204:690:HYN52DSXY:2:2523:20681:23124,A00204:690:HYN52DSXY:2:2664:31033:7357,A00204:690:HYN52DSXY:2:1168:24379:26710,A00204:690:HYN52DSXY:2:1331:24234:8672,A00204:690:HYN52DSXY:2:1633:20184:9486,A00204:690:HYN52DSXY:2:1643:19687:22247,A00204:690:HYN52DSXY:2:2139:11559:8860,A00204:690:HYN52DSXY:2:2165:13178:18709,A00204:690:HYN52DSXY:2:2270:26151:20353,A00204:690:HYN52DSXY:2:2419:8838:34929,A002…	228	A352-01	A352-01	LACC	57	platelet	female	C1P	1:39439274|39439500	hsa_circ_0011843	chr1:39904945-39905172+	NM_012090	100	100	100	227	1	227	227	1	227	2.92e-116	420	AAATCCAGGA...AGCTGCTGAG	AAATCCAGGA...AGCTGCTGAG
219	219	1:39853970|39857417	1	39853970	39857417	32	1_3_3	6	0.914	exon	TRIT1,	-	A00204:690:HYN52DSXY:2:2538:14751:2331,A00204:690:HYN52DSXY:2:1110:22272:6151,A00204:690:HYN52DSXY:2:1127:20012:15170,A00204:690:HYN52DSXY:2:1313:20003:36761,A00204:690:HYN52DSXY:2:1463:11116:24345,A00204:690:HYN52DSXY:2:1609:3360:27195,A00204:690:HYN52DSXY:2:2168:18195:33411,A00204:690:HYN52DSXY:2:2236:25111:30545,A00204:690:HYN52DSXY:2:2255:8820:7091,A00204:690:HYN52DSXY:2:2262:8874:22968,A0020…	241	A352-01	A352-01	LACC	57	platelet	female	C1P	1:39853970|39857417	hsa_circ_0000057	chr1:40319641-40323089-	NM_017646	100	100	100	240	1	240	240	240	1	1.85e-123	444	CTTGGTATTG...CTTCATAGAC	GTCTATGAAG...CAATACCAAG
220	220	1:40064227|40064559	1	40064227	40064559	75	7_1_3	254	0.371	exon	CAP1,	+	A00204:690:HYN52DSXY:2:2503:31846:28432,A00204:690:HYN52DSXY:2:2503:31846:28776,A00204:690:HYN52DSXY:2:1124:16034:4022,A00204:690:HYN52DSXY:2:1225:23692:13150,A00204:690:HYN52DSXY:2:1376:10276:25363,A00204:690:HYN52DSXY:2:1513:20618:35008,A00204:690:HYN52DSXY:2:1566:24605:15013,A00204:690:HYN52DSXY:2:2552:29387:2409,A00204:690:HYN52DSXY:2:2667:20654:34444,A00204:690:HYN52DSXY:2:2668:19370:4163,A0…	231	A352-01	A352-01	LACC	57	platelet	female	C1P	1:40064227|40064559	hsa_circ_0009142	chr1:40529898-40530231+	NM_006367	100	100	100	230	1	230	230	1	230	6.37e-118	425	AATAAGCTTT...ACAAAGATGT	AATAAGCTTT...ACAAAGATGT
221	221	1:40189055|40202614	1	40189055	40202614	94	9_2_10	17	0.917	exon	RLF,	+	A00204:690:HYN52DSXY:2:2526:12138:18850,A00204:690:HYN52DSXY:2:1156:20672:31720,A00204:690:HYN52DSXY:2:1336:22318:6731,A00204:690:HYN52DSXY:2:1345:21748:22561,A00204:690:HYN52DSXY:2:1413:7636:7357,A00204:690:HYN52DSXY:2:1576:1325:4476,A00204:690:HYN52DSXY:2:2104:18891:34992,A00204:690:HYN52DSXY:2:2110:30906:19664,A00204:690:HYN52DSXY:2:2117:10601:30937,A00204:690:HYN52DSXY:2:2304:21287:26616,A002…	574	A352-01	A352-01	LACC	57	platelet	female	C1P	1:40189055|40202614	hsa_circ_0006373	chr1:40654726-40668286+	NM_012421	100	100	100	573	1	573	573	1	573	0	1059	ACCTTATTGC...TATTAAGGAG	ACCTTATTGC...TATTAAGGAG
222	222	1:40190772|40202614	1	40190772	40202614	48	2_2_4	123	0.438	exon	RLF,	+	A00204:690:HYN52DSXY:2:1101:11785:21151,A00204:690:HYN52DSXY:2:1167:6605:3286,A00204:690:HYN52DSXY:2:1266:13874:27837,A00204:690:HYN52DSXY:2:1365:11369:19147,A00204:690:HYN52DSXY:2:1365:10502:8782,A00204:690:HYN52DSXY:2:2210:7120:30076,A00204:690:HYN52DSXY:2:1176:26115:19100,A00204:690:HYN52DSXY:2:2534:2383:34209,A00204:690:HYN52DSXY:2:1348:18195:27743,A00204:690:HYN52DSXY:2:2510:2817:26162,A0020…	419	A352-01	A352-01	LACC	57	platelet	female	C1P	1:40190772|40202614	hsa_circ_0007302	chr1:40656443-40668286+	NM_012421	100	100	100	418	1	418	418	1	418	0	773	GAGTTGTTTC...TATTAAGGAG	GAGTTGTTTC...TATTAAGGAG
223	223	1:40747534|40753246	1	40747534	40753246	7	1_0_2	61	0.187	exon	NFYC,	+	A00204:690:HYN52DSXY:2:1332:32606:10081,A00204:690:HYN52DSXY:2:1278:30508:18724,A00204:690:HYN52DSXY:2:1673:7437:4100,A00204:690:HYN52DSXY:2:2360:11686:26209,A00204:690:HYN52DSXY:2:1369:11008:36151,A00204:690:HYN52DSXY:2:2173:23249:28166,A00204:690:HYN52DSXY:2:2128:16504:21057,	283	A352-01	A352-01	LACC	57	platelet	female	C1P	1:40747534|40753246	hsa_circ_0011911	chr1:41213205-41218918+	NM_001142590	100	100	100	282	1	282	282	1	282	9.88e-147	521	AAAGACTTCC...AAAGCGTCAG	AAAGACTTCC...AAAGCGTCAG
224	224	1:41008794|41009589	1	41008794	41009589	86	9_7_2	7	0.961	exon	CTPS1,	+	A00204:690:HYN52DSXY:2:2517:22869:14387,A00204:690:HYN52DSXY:2:2578:2392:7795,A00204:690:HYN52DSXY:2:2578:2410:7795,A00204:690:HYN52DSXY:2:1402:14281:17675,A00204:690:HYN52DSXY:2:1414:19786:18944,A00204:690:HYN52DSXY:2:1435:10285:26569,A00204:690:HYN52DSXY:2:1556:2546:30953,A00204:690:HYN52DSXY:2:2121:14389:15170,A00204:690:HYN52DSXY:2:2121:13178:16924,A00204:690:HYN52DSXY:2:2177:27208:28228,A002…	387	A352-01	A352-01	LACC	57	platelet	female	C1P	1:41008794|41009589	hsa_circ_0005157	chr1:41474465-41475261+	NM_001905	62.53	100	100	387	1	242	242	1	242	2.4e-124	448	GTGAATCCAG...TCTCACCCAG	GTGAATCCAG...TCTCACCCAG
225	225	1:41008794|41010254	1	41008794	41010254	5	2_0_2	7	0.588	exon	CTPS1,	+	A00204:690:HYN52DSXY:2:2562:30761:4946,A00204:690:HYN52DSXY:2:1360:7166:1626,A00204:690:HYN52DSXY:2:2311:25057:4648,A00204:690:HYN52DSXY:2:1514:11668:26741,A00204:690:HYN52DSXY:2:1214:15817:36683,	1052	A352-01	A352-01	LACC	57	platelet	female	C1P	1:41008794|41010254	hsa_circ_0005157	chr1:41474465-41475261+	NM_001905	23	100	100	1052	1	242	242	1	242	6.83e-124	448	GTGAATCCAG...ATCTTGTAGC	GTGAATCCAG...TCTCACCCAG
226	226	1:41070595|41075451	1	41070595	41075451	183	9_16_8	28	0.929	exon	SCMH1,	-	A00204:690:HYN52DSXY:2:2554:19153:20384,A00204:690:HYN52DSXY:2:2634:7184:6981,A00204:690:HYN52DSXY:2:2666:29243:9017,A00204:690:HYN52DSXY:2:2674:12798:5776,A00204:690:HYN52DSXY:2:1104:29957:36652,A00204:690:HYN52DSXY:2:1107:8079:3583,A00204:690:HYN52DSXY:2:1133:19813:1423,A00204:690:HYN52DSXY:2:1206:18394:2628,A00204:690:HYN52DSXY:2:1272:27968:16047,A00204:690:HYN52DSXY:2:1307:9986:25958,A00204:6…	361	A352-01	A352-01	LACC	57	platelet	female	C1P	1:41070595|41075451	hsa_circ_0000061	chr1:41536266-41541123-	NM_001172220	100	100	100	360	1	360	360	360	1	0	665	CTGTTGGGGC...GGAATCACAA	TTGTGATTCC...GCCCCAACAG
228	228	1:42188737|42278672	1	42188737	42278672	10	0_2_2	179	0.101	exon	FOXJ3,	-	A00204:690:HYN52DSXY:2:1244:29306:3490,A00204:690:HYN52DSXY:2:1272:24361:1470,A00204:690:HYN52DSXY:2:1272:25138:15342,A00204:690:HYN52DSXY:2:1316:9254:9784,A00204:690:HYN52DSXY:2:1316:8901:9486,A00204:690:HYN52DSXY:2:2147:10339:30138,A00204:690:HYN52DSXY:2:2530:11089:31156,A00204:690:HYN52DSXY:2:2530:11261:30827,A00204:690:HYN52DSXY:2:1146:15094:1423,A00204:690:HYN52DSXY:2:1305:17915:5869,	2713	A352-01	A352-01	LACC	57	platelet	female	C1P	1:42188737|42278672	hsa_circ_0011953	chr1:42656973-42657390-	NM_001198851	15.38	100	100	2712	1074	1490	417	417	1	0	771	CTGTTCCAAT...AGATGTCATC	GTTTGATGAA...TGTAATTCTG
229	229	1:42199102|42205863	1	42199102	42205863	38	0_2_4	47	0.618	exon	FOXJ3,	-	A00204:690:HYN52DSXY:2:2572:11397:36135,A00204:690:HYN52DSXY:2:1317:10818:5885,A00204:690:HYN52DSXY:2:1370:12364:25160,A00204:690:HYN52DSXY:2:1370:14353:32988,A00204:690:HYN52DSXY:2:1650:7500:26569,A00204:690:HYN52DSXY:2:2156:23366:25770,A00204:690:HYN52DSXY:2:2159:25192:25551,A00204:690:HYN52DSXY:2:2259:16107:25661,A00204:690:HYN52DSXY:2:2317:9516:9862,A00204:690:HYN52DSXY:2:2617:24297:27946,A00…	333	A352-01	A352-01	LACC	57	platelet	female	C1P	1:42199102|42205863	hsa_circ_0011955	chr1:42664772-42671534-	NM_001198851	69.37	100	100	333	1	231	231	231	1	2.66e-118	427	CGGTGTATAA...GAGTTGAGGC	GCCTCAACTC...TTATACACCG
230	230	1:42265115|42278672	1	42265115	42278672	176	2_10_11	251	0.584	exon	FOXJ3,	-	A00204:690:HYN52DSXY:2:2518:26268:25034,A00204:690:HYN52DSXY:2:2608:18638:18302,A00204:690:HYN52DSXY:2:1142:2682:31000,A00204:690:HYN52DSXY:2:1148:26214:34616,A00204:690:HYN52DSXY:2:1225:17354:31203,A00204:690:HYN52DSXY:2:1240:18295:16673,A00204:690:HYN52DSXY:2:1242:10583:27712,A00204:690:HYN52DSXY:2:1250:8974:10739,A00204:690:HYN52DSXY:2:1250:9028:11052,A00204:690:HYN52DSXY:2:1366:14931:13009,A0…	401	A352-01	A352-01	LACC	57	platelet	female	C1P	1:42265115|42278672	hsa_circ_0006848	chr1:42730785-42744343-	NM_001198851	100	100	100	400	1	400	400	400	1	0	739	CTTTCCAGGG...AGATGTCATC	GATGACATCT...CCCTGGAAAG
233	233	1:42482663|42498916	1	42482663	42498916	54	5_1_3	102	0.514	exon	CCDC30,	+	A00204:690:HYN52DSXY:2:2605:22281:11397,A00204:690:HYN52DSXY:2:2627:10945:25332,A00204:690:HYN52DSXY:2:1125:5141:24079,A00204:690:HYN52DSXY:2:1406:15736:6449,A00204:690:HYN52DSXY:2:2140:10474:30968,A00204:690:HYN52DSXY:2:2159:16821:22044,A00204:690:HYN52DSXY:2:2638:16089:5588,A00204:690:HYN52DSXY:2:1301:28980:29074,A00204:690:HYN52DSXY:2:2125:30418:4131,A00204:690:HYN52DSXY:2:2403:5403:6934,A0020…	1784	A352-01	A352-01	LACC	57	platelet	female	C1P	NA	NA	NA	NA	NA	NA	NA	NA	NA	NA	NA	NA	NA	NA	NA	NA	NA
234	234	1:42534889|42536601	1	42534889	42536601	21	4_0_4	69	0.378	exon	CCDC30,	+	A00204:690:HYN52DSXY:2:1622:17192:34741,A00204:690:HYN52DSXY:2:2529:31222:34773,A00204:690:HYN52DSXY:2:2569:24117:19930,A00204:690:HYN52DSXY:2:1263:21594:14340,A00204:690:HYN52DSXY:2:1269:14281:19805,A00204:690:HYN52DSXY:2:2426:27995:23422,A00204:690:HYN52DSXY:2:2562:30960:15624,A00204:690:HYN52DSXY:2:2614:7943:23359,A00204:690:HYN52DSXY:2:1141:6931:24142,A00204:690:HYN52DSXY:2:1422:30011:20713,A…	228	A352-01	A352-01	LACC	57	platelet	female	C1P	NA	NA	NA	NA	NA	NA	NA	NA	NA	NA	NA	NA	NA	NA	NA	NA	NA
235	235	1:42534889|42539310	1	42534889	42539310	17	2_1_1	19	0.642	exon	CCDC30,	+	A00204:690:HYN52DSXY:2:1459:23918:30827,A00204:690:HYN52DSXY:2:2413:7337:35086,A00204:690:HYN52DSXY:2:1108:32723:25848,A00204:690:HYN52DSXY:2:1249:2446:36949,A00204:690:HYN52DSXY:2:1416:8910:26819,A00204:690:HYN52DSXY:2:2130:30725:10207,A00204:690:HYN52DSXY:2:1410:13575:29637,A00204:690:HYN52DSXY:2:1572:13150:31939,A00204:690:HYN52DSXY:2:2674:13675:29309,A00204:690:HYN52DSXY:2:1461:5620:3552,A002…	465	A352-01	A352-01	LACC	57	platelet	female	C1P	NA	NA	NA	NA	NA	NA	NA	NA	NA	NA	NA	NA	NA	NA	NA	NA	NA
236	236	1:42581360|42590509	1	42581360	42590509	7	2_1_1	89	0.136	exon	CCDC30,	+	A00204:690:HYN52DSXY:2:1205:23077:13745,A00204:690:HYN52DSXY:2:1617:22535:14278,A00204:690:HYN52DSXY:2:2275:9399:4617,A00204:690:HYN52DSXY:2:2449:15374:3881,A00204:690:HYN52DSXY:2:1415:14262:19366,A00204:690:HYN52DSXY:2:1333:7202:11616,A00204:690:HYN52DSXY:2:2218:30924:25739,	2292	A352-01	A352-01	LACC	57	platelet	female	C1P	NA	NA	NA	NA	NA	NA	NA	NA	NA	NA	NA	NA	NA	NA	NA	NA	NA
237	237	1:42676584|42678869	1	42676584	42678869	23	2_0_2	8	0.852	intergenic_region	n/a	+	A00204:690:HYN52DSXY:2:2337:20085:36119,A00204:690:HYN52DSXY:2:1128:21359:8015,A00204:690:HYN52DSXY:2:2654:25491:10191,A00204:690:HYN52DSXY:2:1252:1389:19304,A00204:690:HYN52DSXY:2:1370:1380:1564,A00204:690:HYN52DSXY:2:1373:29170:10739,A00204:690:HYN52DSXY:2:1658:2989:9862,A00204:690:HYN52DSXY:2:2141:13367:5854,A00204:690:HYN52DSXY:2:2168:12698:22451,A00204:690:HYN52DSXY:2:1601:9869:3959,A00204:6…	2286	A352-01	A352-01	LACC	57	platelet	female	C1P	NA	NA	NA	NA	NA	NA	NA	NA	NA	NA	NA	NA	NA	NA	NA	NA	NA
238	238	1:42773563|42775479	1	42773563	42775479	84	4_2_7	31	0.844	exon	C1orf50,AC098484.3,	+	A00204:690:HYN52DSXY:2:2576:2437:10128,A00204:690:HYN52DSXY:2:2678:21052:23954,A00204:690:HYN52DSXY:2:1101:2510:32049,A00204:690:HYN52DSXY:2:1111:27697:32111,A00204:690:HYN52DSXY:2:1118:23023:19820,A00204:690:HYN52DSXY:2:1144:30092:27179,A00204:690:HYN52DSXY:2:1258:1850:13213,A00204:690:HYN52DSXY:2:1648:1316:36839,A00204:690:HYN52DSXY:2:1653:8549:27915,A00204:690:HYN52DSXY:2:2133:7961:36010,A0020…	761	A352-01	A352-01	LACC	57	platelet	female	C1P	1:42773563|42775479	hsa_circ_0004752	chr1:43239233-43241150+	NM_024097	64.39	100	100	761	1	490	490	1	490	0	905	GCTGATGAAT...TTGAAGACAT	GCTGATGAAT...TTGAAGACAT
239	239	1:42773563|42775522	1	42773563	42775522	14	1_1_1	31	0.475	exon	C1orf50,AC098484.3,	+	A00204:690:HYN52DSXY:2:1173:23701:34679,A00204:690:HYN52DSXY:2:2209:20202:30749,A00204:690:HYN52DSXY:2:2260:9055:30483,A00204:690:HYN52DSXY:2:1516:18656:35430,A00204:690:HYN52DSXY:2:1527:29333:10332,A00204:690:HYN52DSXY:2:2241:13765:1720,A00204:690:HYN52DSXY:2:2660:18222:25692,A00204:690:HYN52DSXY:2:1358:29713:12023,A00204:690:HYN52DSXY:2:2529:16559:4679,A00204:690:HYN52DSXY:2:1543:23674:6073,A00…	847	A352-01	A352-01	LACC	57	platelet	female	C1P	1:42773563|42775522	hsa_circ_0113401	chr1:43239233-43241193+	NM_024097	62.93	100	100	847	1	533	533	1	533	0	985	GCTGATGAAT...CTGTGTGAAT	GCTGATGAAT...CTGTGTGAAT
240	240	1:43801282|43838311	1	43801282	43838311	24	2_0_2	257	0.157	exon	ST3GAL3,	+	A00204:690:HYN52DSXY:2:2641:1814:15248,A00204:690:HYN52DSXY:2:1220:22996:3239,A00204:690:HYN52DSXY:2:2211:6225:23985,A00204:690:HYN52DSXY:2:2212:5303:16845,A00204:690:HYN52DSXY:2:2275:17942:17409,A00204:690:HYN52DSXY:2:1177:20012:12915,A00204:690:HYN52DSXY:2:1465:31250:19946,A00204:690:HYN52DSXY:2:2419:19506:23594,A00204:690:HYN52DSXY:2:1416:19479:19225,A00204:690:HYN52DSXY:2:1476:25084:6073,A002…	897	A352-01	A352-01	LACC	57	platelet	female	C1P	NA	NA	NA	NA	NA	NA	NA	NA	NA	NA	NA	NA	NA	NA	NA	NA	NA
241	241	1:43838219|43858308	1	43838219	43858308	16	4_3_2	184	0.148	exon	ST3GAL3,	+	A00204:690:HYN52DSXY:2:2623:11234:6386,A00204:690:HYN52DSXY:2:1118:21820:35744,A00204:690:HYN52DSXY:2:1544:2537:7795,A00204:690:HYN52DSXY:2:1248:2645:1939,A00204:690:HYN52DSXY:2:1526:18258:23876,A00204:690:HYN52DSXY:2:2323:2365:18646,A00204:690:HYN52DSXY:2:2157:26467:6057,A00204:690:HYN52DSXY:2:1144:23294:35978,A00204:690:HYN52DSXY:2:1641:5918:19069,A00204:690:HYN52DSXY:2:2129:20528:11083,A00204:…	268	A352-01	A352-01	LACC	57	platelet	female	C1P	NA	NA	NA	NA	NA	NA	NA	NA	NA	NA	NA	NA	NA	NA	NA	NA	NA
242	242	1:44308310|44319744	1	44308310	44319744	43	0_1_3	37	0.699	exon	ERI3,	-	A00204:690:HYN52DSXY:2:1209:28926:31078,A00204:690:HYN52DSXY:2:1342:29315:31000,A00204:690:HYN52DSXY:2:1374:29857:34820,A00204:690:HYN52DSXY:2:1408:19949:15781,A00204:690:HYN52DSXY:2:2420:9688:32675,A00204:690:HYN52DSXY:2:1659:16685:15577,A00204:690:HYN52DSXY:2:1408:20681:10535,A00204:690:HYN52DSXY:2:2609:3622:31000,A00204:690:HYN52DSXY:2:2624:8386:25034,A00204:690:HYN52DSXY:2:1603:3197:12414,A00…	270	A352-01	A352-01	LACC	57	platelet	female	C1P	1:44308310|44319744	hsa_circ_0012144	chr1:44773981-44785416-	NM_024066	100	100	100	269	1	269	269	269	1	1.59e-139	497	ATGACTTTTA...CGATGATTTC	GAAATCATCG...TAAAAGTCAT
243	243	1:44308310|44339322	1	44308310	44339322	10	1_4_3	2	0.909	exon	ERI3,	-	A00204:690:HYN52DSXY:2:1274:18340:24111,A00204:690:HYN52DSXY:2:1321:10167:23610,A00204:690:HYN52DSXY:2:1126:25364:16391,A00204:690:HYN52DSXY:2:2178:5321:12023,A00204:690:HYN52DSXY:2:2456:11252:20572,A00204:690:HYN52DSXY:2:1274:18285:19633,A00204:690:HYN52DSXY:2:2451:11487:10269,A00204:690:HYN52DSXY:2:1643:32280:32972,A00204:690:HYN52DSXY:2:1643:32524:33176,A00204:690:HYN52DSXY:2:1458:5231:31845,	867	A352-01	A352-01	LACC	57	platelet	female	C1P	1:44308310|44339322	hsa_circ_0012151	chr1:44804716-44804994-	NM_024066	32.1	100	100	866	589	866	278	278	1	5.43e-144	514	ATGACTTTTA...GCATCTAAAA	TTTTAGATGC...TCATCCTCAG
244	244	1:44411981|44412722	1	44411981	44412722	18	3_1_1	8	0.818	exon	RNF220,	+	A00204:690:HYN52DSXY:2:1271:21178:10144,A00204:690:HYN52DSXY:2:1650:18638:2174,A00204:690:HYN52DSXY:2:1652:12373:30686,A00204:690:HYN52DSXY:2:2423:24234:21386,A00204:690:HYN52DSXY:2:1519:18177:14246,A00204:690:HYN52DSXY:2:1274:14724:36229,A00204:690:HYN52DSXY:2:2569:4933:8312,A00204:690:HYN52DSXY:2:2223:27462:21151,A00204:690:HYN52DSXY:2:1557:28049:30874,A00204:690:HYN52DSXY:2:1271:20871:12085,A0…	1484	A352-01	A352-01	LACC	57	platelet	female	C1P	1:44411981|44412722	hsa_circ_0012152	chr1:44877652-44878394+	NM_018150	50	100	100	1484	1	742	742	1	742	0	1371	GTCTTAGGAG...AATGACAGAT	GTCTTAGGAG...AATGACAGAT
245	245	1:45421725|45457871	1	45421725	45457871	26	2_6_4	9	0.852	exon	TESK2,AL451136.1,	-	A00204:690:HYN52DSXY:2:1261:28673:7780,A00204:690:HYN52DSXY:2:1403:4851:27586,A00204:690:HYN52DSXY:2:1422:21423:17018,A00204:690:HYN52DSXY:2:2146:31837:18364,A00204:690:HYN52DSXY:2:2377:27208:4679,A00204:690:HYN52DSXY:2:2420:27100:24972,A00204:690:HYN52DSXY:2:1236:2926:23594,A00204:690:HYN52DSXY:2:2448:4779:1501,A00204:690:HYN52DSXY:2:2108:32814:4805,A00204:690:HYN52DSXY:2:2335:13720:13009,A00204…	431	A352-01	A352-01	LACC	57	platelet	female	C1P	NA	NA	NA	NA	NA	NA	NA	NA	NA	NA	NA	NA	NA	NA	NA	NA	NA
247	247	1:45457564|45457871	1	45457564	45457871	81	2_8_8	33	0.831	exon	TESK2,AL451136.1,	-	A00204:690:HYN52DSXY:2:2518:15700:3630,A00204:690:HYN52DSXY:2:2561:17137:34992,A00204:690:HYN52DSXY:2:2567:17065:21089,A00204:690:HYN52DSXY:2:2619:11469:24674,A00204:690:HYN52DSXY:2:2630:16767:3818,A00204:690:HYN52DSXY:2:1333:28736:29465,A00204:690:HYN52DSXY:2:1333:28872:29637,A00204:690:HYN52DSXY:2:1333:28311:29731,A00204:690:HYN52DSXY:2:1449:4562:1720,A00204:690:HYN52DSXY:2:2149:11008:5556,A002…	309	A352-01	A352-01	LACC	57	platelet	female	C1P	NA	NA	NA	NA	NA	NA	NA	NA	NA	NA	NA	NA	NA	NA	NA	NA	NA
248	248	1:45615305|45615471	1	45615305	45615471	2	1_0_2	5	0.444	exon	NASP,	+	A00204:690:HYN52DSXY:2:1115:1497:13917,A00204:690:HYN52DSXY:2:1349:30870:28401,	168	A352-01	A352-01	LACC	57	platelet	female	C1P	NA	NA	NA	NA	NA	NA	NA	NA	NA	NA	NA	NA	NA	NA	NA	NA	NA
249	249	1:45640210|45642499	1	45640210	45642499	217	12_9_18	83	0.839	exon	GPBP1L1,	-	A00204:690:HYN52DSXY:2:2519:1497:31516,A00204:690:HYN52DSXY:2:2522:18050:4758,A00204:690:HYN52DSXY:2:2557:5764:13448,A00204:690:HYN52DSXY:2:2610:17490:27618,A00204:690:HYN52DSXY:2:2643:30526:26052,A00204:690:HYN52DSXY:2:1107:12572:29997,A00204:690:HYN52DSXY:2:1122:5963:2707,A00204:690:HYN52DSXY:2:1130:7889:28056,A00204:690:HYN52DSXY:2:1145:29722:9940,A00204:690:HYN52DSXY:2:1149:21504:2628,A00204:…	268	A352-01	A352-01	LACC	57	platelet	female	C1P	1:45640210|45642499	hsa_circ_0008774	chr1:46105881-46108171-	NM_021639	100	100	100	267	1	267	267	267	1	2.04e-138	494	CTTGGAAGGA...TCAAGGAAGG	CCTTCCTTGA...TCCTTCCAAG
250	250	1:46309101|46310316	1	46309101	46310316	22	0_1_4	5	0.898	exon	UQCRH,	+	A00204:690:HYN52DSXY:2:1120:2944:21778,A00204:690:HYN52DSXY:2:1524:15872:2926,A00204:690:HYN52DSXY:2:1571:2781:1110,A00204:690:HYN52DSXY:2:2146:27154:11193,A00204:690:HYN52DSXY:2:1401:29279:7952,A00204:690:HYN52DSXY:2:1537:26630:26130,A00204:690:HYN52DSXY:2:1172:1533:8876,A00204:690:HYN52DSXY:2:2533:16260:17503,A00204:690:HYN52DSXY:2:2574:28221:21559,A00204:690:HYN52DSXY:2:1566:28275:29105,A00204…	338	A352-01	A352-01	LACC	57	platelet	female	C1P	NA	NA	NA	NA	NA	NA	NA	NA	NA	NA	NA	NA	NA	NA	NA	NA	NA
251	251	1:46652581|46658737	1	46652581	46658737	57	3_0_8	341	0.251	exon	ATPAF1,	-	A00204:690:HYN52DSXY:2:1137:7654:7044,A00204:690:HYN52DSXY:2:1321:19868:32518,A00204:690:HYN52DSXY:2:1406:22589:31657,A00204:690:HYN52DSXY:2:1429:11939:8829,A00204:690:HYN52DSXY:2:1476:2899:36260,A00204:690:HYN52DSXY:2:2115:2067:8954,A00204:690:HYN52DSXY:2:2161:28836:24972,A00204:690:HYN52DSXY:2:2368:20763:18443,A00204:690:HYN52DSXY:2:2373:28736:3912,A00204:690:HYN52DSXY:2:2643:4444:7623,A00204:6…	214	A352-01	A352-01	LACC	57	platelet	female	C1P	1:46652581|46658737	hsa_circ_0113477	chr1:47118252-47124409-	ENST00000576409.1	100	100	100	213	1	213	213	213	1	1.65e-108	394	TGTTGGACAG...AGGCATCTGT	ACAGATGCCT...CTGTCCAACA
252	252	1:46683300|46691937	1	46683300	46691937	39	2_3_1	169	0.316	exon	EFCAB14,	-	A00204:690:HYN52DSXY:2:2561:12057:27665,A00204:690:HYN52DSXY:2:1251:31150:25410,A00204:690:HYN52DSXY:2:1315:15772:21230,A00204:690:HYN52DSXY:2:1334:9055:16767,A00204:690:HYN52DSXY:2:2173:6424:13275,A00204:690:HYN52DSXY:2:2436:10267:13228,A00204:690:HYN52DSXY:2:2561:10818:26991,A00204:690:HYN52DSXY:2:2628:21477:26882,A00204:690:HYN52DSXY:2:1138:13277:17722,A00204:690:HYN52DSXY:2:1169:31503:11209,A…	796	A352-01	A352-01	LACC	57	platelet	female	C1P	NA	NA	NA	NA	NA	NA	NA	NA	NA	NA	NA	NA	NA	NA	NA	NA	NA
254	254	1:47280241|47282459	1	47280241	47282459	86	3_9_7	35	0.831	exon	STIL,	-	A00204:690:HYN52DSXY:2:2547:21947:10222,A00204:690:HYN52DSXY:2:2674:6587:18975,A00204:690:HYN52DSXY:2:1120:13521:28040,A00204:690:HYN52DSXY:2:2378:25816:23719,A00204:690:HYN52DSXY:2:2504:19190:21261,A00204:690:HYN52DSXY:2:2526:24650:14027,A00204:690:HYN52DSXY:2:1156:6008:34601,A00204:690:HYN52DSXY:2:2240:8956:23703,A00204:690:HYN52DSXY:2:2548:20754:24565,A00204:690:HYN52DSXY:2:2574:3188:26459,A00…	1085	A352-01	A352-01	LACC	57	platelet	female	C1P	1:47280241|47282459	hsa_circ_0000069	chr1:47745912-47748131-	NM_003035	100	100	100	1084	1	1084	1084	1084	1	0	2002	CTGTGCCTGA...TTGGGAAGAC	GTCTTCCCAA...TCAGGCACAG
255	255	1:47287551|47300152	1	47287551	47300152	19	3_1_2	0	1	exon	STIL,	-	A00204:690:HYN52DSXY:2:1127:29089:24032,A00204:690:HYN52DSXY:2:1433:14425:20870,A00204:690:HYN52DSXY:2:1529:5936:24956,A00204:690:HYN52DSXY:2:1346:28393:16188,A00204:690:HYN52DSXY:2:2501:25889:13980,A00204:690:HYN52DSXY:2:2538:24017:3443,A00204:690:HYN52DSXY:2:1466:15953:25551,A00204:690:HYN52DSXY:2:1607:12048:23703,A00204:690:HYN52DSXY:2:2468:20175:34021,A00204:690:HYN52DSXY:2:1677:29478:11021,A…	681	A352-01	A352-01	LACC	57	platelet	female	C1P	1:47287551|47300152	hsa_circ_0004280	chr1:47753222-47765824-	NM_001048166	100	100	100	680	1	680	680	680	1	0	1256	CTCTTAATTG...ACTGTAGAGC	GCTCTACAGT...CAATTAAGAG
256	256	1:47368469|47375293	1	47368469	47375293	519	43_9_34	8911	0.104	exon	CMPK1,	+	A00204:690:HYN52DSXY:2:2530:8079:29919,A00204:690:HYN52DSXY:2:2533:9724:35712,A00204:690:HYN52DSXY:2:2601:29044:10864,A00204:690:HYN52DSXY:2:2602:6325:13197,A00204:690:HYN52DSXY:2:2629:3604:13307,A00204:690:HYN52DSXY:2:2634:31846:35446,A00204:690:HYN52DSXY:2:2639:22245:10833,A00204:690:HYN52DSXY:2:2645:21395:26960,A00204:690:HYN52DSXY:2:2659:17101:23907,A00204:690:HYN52DSXY:2:2659:2492:30608,A002…	475	A352-01	A352-01	LACC	57	platelet	female	C1P	1:47368469|47375293	hsa_circ_0008201	chr1:47834140-47840965+	NM_016308	100	100	100	474	1	474	474	1	474	0	876	AAATATGGCT...TGTTGATGAA	AAATATGGCT...TGTTGATGAA
257	257	1:48355670|48359770	1	48355670	48359770	36	1_1_1	1	0.986	exon	SPATA6,	-	A00204:690:HYN52DSXY:2:1215:29089:19460,A00204:690:HYN52DSXY:2:1531:17273:32565,A00204:690:HYN52DSXY:2:2373:6460:28056,A00204:690:HYN52DSXY:2:2154:4074:9987,A00204:690:HYN52DSXY:2:2128:13358:11162,A00204:690:HYN52DSXY:2:1346:1741:17597,A00204:690:HYN52DSXY:2:1359:1669:6010,A00204:690:HYN52DSXY:2:2443:25111:36620,A00204:690:HYN52DSXY:2:2465:24442:5494,A00204:690:HYN52DSXY:2:1346:1967:36432,A00204:…	286	A352-01	A352-01	LACC	57	platelet	female	C1P	1:48355670|48359770	hsa_circ_0008202	chr1:48821341-48825442-	NM_019073	100	100	100	285	1	285	285	285	1	2.15e-148	527	ATATAAATGT...TCCTGATAAC	GTTATCAGGA...ACATTTATAT
258	258	1:50490588|50491801	1	50490588	50491801	36	1_3_5	309	0.189	exon	FAF1,	-	A00204:690:HYN52DSXY:2:2229:19940:19116,A00204:690:HYN52DSXY:2:1515:1994:5603,A00204:690:HYN52DSXY:2:2223:31846:36166,A00204:690:HYN52DSXY:2:1438:24948:11412,A00204:690:HYN52DSXY:2:2242:21875:26569,A00204:690:HYN52DSXY:2:2608:12382:20055,A00204:690:HYN52DSXY:2:1655:31024:8218,A00204:690:HYN52DSXY:2:2507:2130:22874,A00204:690:HYN52DSXY:2:2157:32090:33646,A00204:690:HYN52DSXY:2:2545:24957:4225,A002…	160	A352-01	A352-01	LACC	57	platelet	female	C1P	1:50490588|50491801	hsa_circ_0113508	chr1:50956259-50957473-	ENST00000396153.2	100	100	100	159	1	159	159	159	1	1.22e-78	294	CTCACGTTCC...CACGTTCATC	GATGAACGTG...GGAACGTGAG
259	259	1:50490588|50535457	1	50490588	50535457	729	23_50_65	91	0.941	exon	FAF1,	-	A00204:690:HYN52DSXY:2:2517:15085:11772,A00204:690:HYN52DSXY:2:2520:29903:18646,A00204:690:HYN52DSXY:2:2545:6144:23750,A00204:690:HYN52DSXY:2:2553:18701:10739,A00204:690:HYN52DSXY:2:2610:26106:11068,A00204:690:HYN52DSXY:2:2610:25816:14512,A00204:690:HYN52DSXY:2:2630:12509:30107,A00204:690:HYN52DSXY:2:2634:12997:26663,A00204:690:HYN52DSXY:2:2636:25364:12790,A00204:690:HYN52DSXY:2:2639:27001:25050,…	249	A352-01	A352-01	LACC	57	platelet	female	C1P	1:50490588|50535457	hsa_circ_0008981	chr1:50956259-51001129-	NM_007051	100	100	100	248	1	248	248	248	1	6.84e-128	459	CTCACGTTCC...GTTGTGTTCC	GGAACACAAC...GGAACGTGAG
260	260	1:50655442|50744775	1	50655442	50744775	68	2_3_6	129	0.513	exon	FAF1,	-	A00204:690:HYN52DSXY:2:2524:9833:10285,A00204:690:HYN52DSXY:2:1101:28022:11443,A00204:690:HYN52DSXY:2:1111:20609:31641,A00204:690:HYN52DSXY:2:1132:28022:22467,A00204:690:HYN52DSXY:2:1142:28067:19695,A00204:690:HYN52DSXY:2:1215:2239:24471,A00204:690:HYN52DSXY:2:1342:12961:29074,A00204:690:HYN52DSXY:2:1344:11767:28197,A00204:690:HYN52DSXY:2:1620:7853:9893,A00204:690:HYN52DSXY:2:2141:5846:16689,A002…	538	A352-01	A352-01	LACC	57	platelet	female	C1P	1:50655442|50744775	hsa_circ_0012406	chr1:51121113-51171563-	NM_007051	35.94	100	100	537	1	193	193	193	1	5.89e-97	357	TGAGTCGTCT...TTAATCTCTC	TGCCCTGCAG...AGACGACTCA
261	261	1:50705786|50744775	1	50705786	50744775	14	1_2_1	112	0.2	exon	FAF1,	-	A00204:690:HYN52DSXY:2:1233:29613:25379,A00204:690:HYN52DSXY:2:2517:27199:6637,A00204:690:HYN52DSXY:2:1476:1687:16595,A00204:690:HYN52DSXY:2:1476:1678:16767,A00204:690:HYN52DSXY:2:1410:3911:1407,A00204:690:HYN52DSXY:2:2348:27950:22561,A00204:690:HYN52DSXY:2:2458:7735:10222,A00204:690:HYN52DSXY:2:1144:16342:7748,A00204:690:HYN52DSXY:2:2458:7835:10144,A00204:690:HYN52DSXY:2:1245:24325:20948,A00204:…	451	A352-01	A352-01	LACC	57	platelet	female	C1P	1:50705786|50744775	hsa_circ_0012409	chr1:51204534-51210447-	NM_007051	40.89	100	100	450	267	450	184	184	1	4.92e-92	340	CTCTTGAATA...TTAATCTCTC	GAGAGATTAA...GTCATGCTGG
262	262	1:50738863|50744775	1	50738863	50744775	29	1_2_2	73	0.443	exon	FAF1,	-	A00204:690:HYN52DSXY:2:2675:14253:12524,A00204:690:HYN52DSXY:2:2159:25735:15624,A00204:690:HYN52DSXY:2:2241:20871:15468,A00204:690:HYN52DSXY:2:2442:8693:18803,A00204:690:HYN52DSXY:2:2532:15537:9799,A00204:690:HYN52DSXY:2:2561:19361:36558,A00204:690:HYN52DSXY:2:2337:30445:35117,A00204:690:HYN52DSXY:2:1574:28049:34569,A00204:690:HYN52DSXY:2:2675:14000:12837,A00204:690:HYN52DSXY:2:1305:14000:9361,A0…	185	A352-01	A352-01	LACC	57	platelet	female	C1P	1:50738863|50744775	hsa_circ_0012409	chr1:51204534-51210447-	NM_007051	100	100	100	184	1	184	184	184	1	1.84e-92	340	CCAGCATGAC...TTAATCTCTC	GAGAGATTAA...GTCATGCTGG
264	264	1:51363866|51366029	1	51363866	51366029	166	5_3_18	685	0.326	exon	EPS15,	-	A00204:690:HYN52DSXY:2:1208:20401:26303,A00204:690:HYN52DSXY:2:1249:19750:30780,A00204:690:HYN52DSXY:2:1374:26549:10708,A00204:690:HYN52DSXY:2:1405:2962:24972,A00204:690:HYN52DSXY:2:1558:8404:21746,A00204:690:HYN52DSXY:2:2226:27778:20447,A00204:690:HYN52DSXY:2:2448:3821:16438,A00204:690:HYN52DSXY:2:2543:19280:31908,A00204:690:HYN52DSXY:2:2615:20085:31078,A00204:690:HYN52DSXY:2:2616:20645:17112,A0…	241	A352-01	A352-01	LACC	57	platelet	female	C1P	1:51363866|51366029	hsa_circ_0012417	chr1:51829537-51831701-	NM_001981	100	100	100	240	1	240	240	240	1	1.85e-123	444	CAGGTGGTAG...GGGTCTGTGG	CCACAGACCC...CTACCACCTG
265	265	1:51402435|51408332	1	51402435	51408332	614	10_46_40	739	0.624	exon	EPS15,	-	A00204:690:HYN52DSXY:2:2518:20437:6386,A00204:690:HYN52DSXY:2:2519:8675:35744,A00204:690:HYN52DSXY:2:2546:1796:21418,A00204:690:HYN52DSXY:2:2562:7889:22545,A00204:690:HYN52DSXY:2:2562:28212:30311,A00204:690:HYN52DSXY:2:2565:3974:24189,A00204:690:HYN52DSXY:2:2566:10004:6355,A00204:690:HYN52DSXY:2:2567:19226:11866,A00204:690:HYN52DSXY:2:2570:19018:35493,A00204:690:HYN52DSXY:2:2638:26603:4601,A00204…	608	A352-01	A352-01	LACC	57	platelet	female	C1P	1:51402435|51408332	hsa_circ_0005567	chr1:51868106-51874004-	NM_001981	100	100	100	607	1	607	607	607	1	0	1122	TGCCAACAAA...GAGAAGAGAT	ATCTCTTCTC...TTTGTTGGCA
266	266	1:51403419|51406108	1	51403419	51406108	59	2_2_2	859	0.121	exon	EPS15,	-	A00204:690:HYN52DSXY:2:1422:9317:20917,A00204:690:HYN52DSXY:2:1446:7446:33364,A00204:690:HYN52DSXY:2:1514:7808:16579,A00204:690:HYN52DSXY:2:1523:15031:6668,A00204:690:HYN52DSXY:2:2106:9471:7279,A00204:690:HYN52DSXY:2:2208:25843:32158,A00204:690:HYN52DSXY:2:2322:7762:26929,A00204:690:HYN52DSXY:2:2467:16414:6558,A00204:690:HYN52DSXY:2:2543:26377:27132,A00204:690:HYN52DSXY:2:2575:2709:10504,A00204:6…	319	A352-01	A352-01	LACC	57	platelet	female	C1P	1:51403419|51406108	hsa_circ_0012439	chr1:51869090-51871780-	NM_001981	100	100	100	318	1	318	318	318	1	1.1e-166	588	CTCTTTTGAA...TCATTTGCAT	ATGCAAATGA...TTCAAAAGAG
267	267	1:51403419|51408332	1	51403419	51408332	107	3_10_8	768	0.218	exon	EPS15,	-	A00204:690:HYN52DSXY:2:2608:11559:9330,A00204:690:HYN52DSXY:2:1236:6732:36166,A00204:690:HYN52DSXY:2:1263:2157:1313,A00204:690:HYN52DSXY:2:1336:8422:15515,A00204:690:HYN52DSXY:2:1356:22833:9784,A00204:690:HYN52DSXY:2:1357:17653:22294,A00204:690:HYN52DSXY:2:1358:30156:18364,A00204:690:HYN52DSXY:2:1363:23755:24909,A00204:690:HYN52DSXY:2:1408:10122:22060,A00204:690:HYN52DSXY:2:1415:14624:31078,A0020…	517	A352-01	A352-01	LACC	57	platelet	female	C1P	1:51403419|51408332	hsa_circ_0012440	chr1:51869090-51874004-	NM_001981	100	100	100	516	1	516	516	516	1	0	953	CTCTTTTGAA...GAGAAGAGAT	ATCTCTTCTC...TTCAAAAGAG
268	268	1:51405905|51408332	1	51405905	51408332	186	8_17_10	1567	0.192	exon	EPS15,	-	A00204:690:HYN52DSXY:2:2531:18340:34851,A00204:690:HYN52DSXY:2:2605:29613:4648,A00204:690:HYN52DSXY:2:2621:6515:13432,A00204:690:HYN52DSXY:2:1140:13792:6245,A00204:690:HYN52DSXY:2:1155:27199:4977,A00204:690:HYN52DSXY:2:1221:32696:16783,A00204:690:HYN52DSXY:2:1243:6180:29857,A00204:690:HYN52DSXY:2:1327:2239:26850,A00204:690:HYN52DSXY:2:1359:14389:20619,A00204:690:HYN52DSXY:2:1370:1344:21887,A00204…	403	A352-01	A352-01	LACC	57	platelet	female	C1P	1:51405905|51408332	hsa_circ_0004877	chr1:51871576-51874004-	NM_001981	100	100	100	402	1	402	402	402	1	0	743	TGGAGATTCC...GAGAAGAGAT	ATCTCTTCTC...GGAATCTCCA
269	269	1:51461091|51463798	1	51461091	51463798	18	0_2_2	225	0.138	exon	EPS15,	-	A00204:690:HYN52DSXY:2:2537:22101:20102,A00204:690:HYN52DSXY:2:1452:18231:25770,A00204:690:HYN52DSXY:2:2454:22932:14340,A00204:690:HYN52DSXY:2:1124:11822:19711,A00204:690:HYN52DSXY:2:2359:8404:36683,A00204:690:HYN52DSXY:2:2303:21305:4883,A00204:690:HYN52DSXY:2:2558:15383:18239,A00204:690:HYN52DSXY:2:1354:6063:25426,A00204:690:HYN52DSXY:2:1438:24975:1783,A00204:690:HYN52DSXY:2:2608:2871:13761,A002…	187	A352-01	A352-01	LACC	57	platelet	female	C1P	1:51461091|51463798	hsa_circ_0012448	chr1:51926762-51929470-	NM_001981	100	100	100	186	1	186	186	186	1	1.44e-93	344	AACTGCAAAC...TATCTTCAGG	CCTGAAGATA...GTTTGCAGTT
270	270	1:51461091|51465326	1	51461091	51465326	14	1_0_3	245	0.103	exon	EPS15,	-	A00204:690:HYN52DSXY:2:1310:24822:4053,A00204:690:HYN52DSXY:2:1658:30626:32362,A00204:690:HYN52DSXY:2:1151:28583:9752,A00204:690:HYN52DSXY:2:2310:5132:36558,A00204:690:HYN52DSXY:2:1277:15826:33818,A00204:690:HYN52DSXY:2:1416:19099:11647,A00204:690:HYN52DSXY:2:1661:21432:35978,A00204:690:HYN52DSXY:2:2271:16089:15483,A00204:690:HYN52DSXY:2:1451:9019:7122,A00204:690:HYN52DSXY:2:1507:7690:13526,A0020…	253	A352-01	A352-01	LACC	57	platelet	female	C1P	1:51461091|51465326	hsa_circ_0007330	chr1:51926762-51930998-	NM_001981	100	100	100	252	1	252	252	252	1	4.16e-130	466	AACTGCAAAC...TGGTATCATG	CATGATACCA...GTTTGCAGTT
271	271	1:51463673|51465326	1	51463673	51465326	42	1_3_3	150	0.359	exon	EPS15,	-	A00204:690:HYN52DSXY:2:1223:5222:5181,A00204:690:HYN52DSXY:2:1659:29089:21245,A00204:690:HYN52DSXY:2:2370:7627:3521,A00204:690:HYN52DSXY:2:1311:5122:13808,A00204:690:HYN52DSXY:2:2369:31367:4805,A00204:690:HYN52DSXY:2:1569:12843:34507,A00204:690:HYN52DSXY:2:2173:21504:35853,A00204:690:HYN52DSXY:2:2446:8784:34272,A00204:690:HYN52DSXY:2:1166:17146:18161,A00204:690:HYN52DSXY:2:1243:25012:23766,A00204…	193	A352-01	A352-01	LACC	57	platelet	female	C1P	1:51463673|51465326	hsa_circ_0012453	chr1:51929344-51930998-	NM_001981	100	100	100	192	1	192	192	192	1	6.9e-97	355	TCTTCCAAGG...TGGTATCATG	CATGATACCA...CCTTGGAAGA
272	272	1:51750145|51765981	1	51750145	51765981	17	1_0_2	5	0.872	exon	OSBPL9,	+	A00204:690:HYN52DSXY:2:1226:9561:28729,A00204:690:HYN52DSXY:2:2559:1588:8124,A00204:690:HYN52DSXY:2:2559:1452:7357,A00204:690:HYN52DSXY:2:2640:6036:25629,A00204:690:HYN52DSXY:2:1133:10872:2190,A00204:690:HYN52DSXY:2:2551:23023:24173,A00204:690:HYN52DSXY:2:2218:21477:35368,A00204:690:HYN52DSXY:2:2506:12201:8719,A00204:690:HYN52DSXY:2:1570:31765:15264,A00204:690:HYN52DSXY:2:1225:8232:33536,A00204:6…	705	A352-01	A352-01	LACC	57	platelet	female	C1P	1:51750145|51765981	hsa_circ_0012461	chr1:52221991-52231653+	NM_024586	50.57	90.13	100	704	349	704	395	40	395	0	658	AGCATGGTAG...GCTTAATAGA	GACCAGAGTA...GCTTAATAGA
273	273	1:51827796|51834170	1	51827796	51834170	763	9_56_58	998	0.605	exon	NRDC,	-	A00204:690:HYN52DSXY:2:2515:13928:14027,A00204:690:HYN52DSXY:2:2523:23511:20791,A00204:690:HYN52DSXY:2:2530:9200:21026,A00204:690:HYN52DSXY:2:2535:29839:27993,A00204:690:HYN52DSXY:2:2555:6099:19570,A00204:690:HYN52DSXY:2:2558:12436:31015,A00204:690:HYN52DSXY:2:2560:21350:19711,A00204:690:HYN52DSXY:2:2561:28185:29575,A00204:690:HYN52DSXY:2:2565:24198:9925,A00204:690:HYN52DSXY:2:2571:25807:18349,A0…	229	A352-01	A352-01	LACC	57	platelet	female	C1P	1:51827796|51834170	hsa_circ_0009076	chr1:52293467-52299842-	NM_002525	100	100	100	228	1	228	228	228	1	8.17e-117	422	CACTATCAAC...ATGAATACCA	TGGTATTCAT...GTTGATAGTG
274	274	1:51834017|51840514	1	51834017	51840514	403	12_29_20	7107	0.102	exon	NRDC,	-	A00204:690:HYN52DSXY:2:2523:17445:11224,A00204:690:HYN52DSXY:2:2535:5086:30655,A00204:690:HYN52DSXY:2:2537:29215:26913,A00204:690:HYN52DSXY:2:2575:6813:20024,A00204:690:HYN52DSXY:2:2610:18683:19100,A00204:690:HYN52DSXY:2:2619:30282:19899,A00204:690:HYN52DSXY:2:2637:3540:8249,A00204:690:HYN52DSXY:2:2664:25093:4711,A00204:690:HYN52DSXY:2:2669:22987:23077,A00204:690:HYN52DSXY:2:1103:20609:20838,A002…	730	A352-01	A352-01	LACC	57	platelet	female	C1P	1:51834017|51840514	hsa_circ_0012480	chr1:52293467-52306186-	NM_002525	100	90.78	100	729	1	729	803	729	1	0	1347	CTATCAAGAG...TTTGATGTAT	ATACATCAAA...GTTGATAGTG
276	276	1:51836131|51840514	1	51836131	51840514	462	17_48_38	6826	0.119	exon	NRDC,	-	A00204:690:HYN52DSXY:2:2543:13648:32706,A00204:690:HYN52DSXY:2:2606:9561:27352,A00204:690:HYN52DSXY:2:2613:26196:14043,A00204:690:HYN52DSXY:2:2614:28366:5462,A00204:690:HYN52DSXY:2:2627:27181:26240,A00204:690:HYN52DSXY:2:2647:30346:27305,A00204:690:HYN52DSXY:2:2648:7184:1501,A00204:690:HYN52DSXY:2:2651:25274:9032,A00204:690:HYN52DSXY:2:2657:17372:34804,A00204:690:HYN52DSXY:2:2676:11668:8234,A0020…	576	A352-01	A352-01	LACC	57	platelet	female	C1P	NA	NA	NA	NA	NA	NA	NA	NA	NA	NA	NA	NA	NA	NA	NA	NA	NA
278	278	1:51840226|51840514	1	51840226	51840514	506	21_48_38	6958	0.127	exon	NRDC,	-	A00204:690:HYN52DSXY:2:2523:10592:20807,A00204:690:HYN52DSXY:2:2531:10782:26334,A00204:690:HYN52DSXY:2:2605:10827:18897,A00204:690:HYN52DSXY:2:2646:18114:6652,A00204:690:HYN52DSXY:2:2659:6289:27915,A00204:690:HYN52DSXY:2:2663:6090:16266,A00204:690:HYN52DSXY:2:2672:15537:4163,A00204:690:HYN52DSXY:2:1102:25979:12821,A00204:690:HYN52DSXY:2:1112:14823:33332,A00204:690:HYN52DSXY:2:1120:4598:8516,A0020…	290	A352-01	A352-01	LACC	57	platelet	female	C1P	NA	NA	NA	NA	NA	NA	NA	NA	NA	NA	NA	NA	NA	NA	NA	NA	NA
279	279	1:52408569|52409223	1	52408569	52409223	10	2_0_1	15	0.571	intron	PRPF38A,TUT4,	+	A00204:690:HYN52DSXY:2:1119:19515:11397,A00204:690:HYN52DSXY:2:1675:6370:31031,A00204:690:HYN52DSXY:2:2457:9335:2942,A00204:690:HYN52DSXY:2:2675:6587:3067,A00204:690:HYN52DSXY:2:1537:21694:17519,A00204:690:HYN52DSXY:2:1156:30698:28166,A00204:690:HYN52DSXY:2:1336:1859:13479,A00204:690:HYN52DSXY:2:1560:18674:10473,A00204:690:HYN52DSXY:2:2532:10637:27837,A00204:690:HYN52DSXY:2:1608:13747:24392,	655	A352-01	A352-01	LACC	57	platelet	female	C1P	NA	NA	NA	NA	NA	NA	NA	NA	NA	NA	NA	NA	NA	NA	NA	NA	NA
280	280	1:52413879|52415386	1	52413879	52415386	27	1_0_2	15	0.783	exon	PRPF38A,	+	A00204:690:HYN52DSXY:2:2562:9769:9142,A00204:690:HYN52DSXY:2:1401:11089:3537,A00204:690:HYN52DSXY:2:2131:22128:10441,A00204:690:HYN52DSXY:2:2147:25292:11162,A00204:690:HYN52DSXY:2:2152:13639:19601,A00204:690:HYN52DSXY:2:2274:3143:10817,A00204:690:HYN52DSXY:2:2348:18041:6214,A00204:690:HYN52DSXY:2:2425:15537:28087,A00204:690:HYN52DSXY:2:2623:14244:4116,A00204:690:HYN52DSXY:2:1270:14525:7388,A00204…	288	A352-01	A352-01	LACC	57	platelet	female	C1P	1:52413879|52415386	hsa_circ_0012528	chr1:52880433-52881058+	NM_032864	51.22	100	100	287	141	287	147	1	147	1.12e-71	272	TTGGAAAGAG...CTCCCGAAAG	CCCCTCCCCT...CTCCCGAAAG
281	281	1:52436755|52461769	1	52436755	52461769	6	1_0_2	11	0.522	exon	TUT4,	-	A00204:690:HYN52DSXY:2:1641:31873:24032,A00204:690:HYN52DSXY:2:2458:20220:36730,A00204:690:HYN52DSXY:2:2165:24966:14481,A00204:690:HYN52DSXY:2:1651:14633:17566,A00204:690:HYN52DSXY:2:2554:3911:10551,A00204:690:HYN52DSXY:2:2514:28989:14121,	1094	A352-01	A352-01	LACC	57	platelet	female	C1P	1:52436755|52461769	hsa_circ_0113571	chr1:52902426-52927441-	NM_001009881	100	100	100	1093	1	1093	1093	1093	1	0	2019	CTGCCACACT...AATTTAATTT	AAATTAAATT...AGTGTGGCAG
282	282	1:52477708|52490801	1	52477708	52490801	10	2_2_0	26	0.435	exon	TUT4,	-	A00204:690:HYN52DSXY:2:1604:13241:11209,A00204:690:HYN52DSXY:2:1256:8992:28870,A00204:690:HYN52DSXY:2:2516:12138:19946,A00204:690:HYN52DSXY:2:1228:1542:17722,A00204:690:HYN52DSXY:2:2356:4246:23030,A00204:690:HYN52DSXY:2:1243:18701:29935,A00204:690:HYN52DSXY:2:1518:2103:15593,A00204:690:HYN52DSXY:2:1662:22770:15123,A00204:690:HYN52DSXY:2:2266:29496:5635,A00204:690:HYN52DSXY:2:2517:2230:24925,	706	A352-01	A352-01	LACC	57	platelet	female	C1P	1:52477708|52490801	hsa_circ_0113591	chr1:52943379-52956473-	ENST00000371544.3	100	100	100	705	1	705	705	705	1	0	1303	CTTCAATGGC...ACATATAATA	TATTATATGT...GCCATTGAAG
283	283	1:52488909|52493662	1	52488909	52493662	24	2_1_4	162	0.229	exon	TUT4,	-	A00204:690:HYN52DSXY:2:2543:30364:29997,A00204:690:HYN52DSXY:2:2666:6741:20024,A00204:690:HYN52DSXY:2:1440:19642:16626,A00204:690:HYN52DSXY:2:1568:26865:34272,A00204:690:HYN52DSXY:2:2438:20256:18474,A00204:690:HYN52DSXY:2:2526:9372:18505,A00204:690:HYN52DSXY:2:1332:1633:13056,A00204:690:HYN52DSXY:2:2427:25626:10958,A00204:690:HYN52DSXY:2:2601:25238:29356,A00204:690:HYN52DSXY:2:2338:12563:23281,A0…	250	A352-01	A352-01	LACC	57	platelet	female	C1P	1:52488909|52493662	hsa_circ_0012548	chr1:52954580-52959334-	NM_001009881	100	100	100	249	1	249	249	249	1	1.91e-128	460	CTTAGCCCAG...GATGATTCAT	ATGAATCATC...CTGGGCTAAG
284	284	1:52493611|52509712	1	52493611	52509712	207	3_18_27	123	0.771	exon	TUT4,	-	A00204:690:HYN52DSXY:2:2528:25545:5619,A00204:690:HYN52DSXY:2:2545:12111:14606,A00204:690:HYN52DSXY:2:2563:31385:34929,A00204:690:HYN52DSXY:2:1177:17219:32910,A00204:690:HYN52DSXY:2:1238:14064:6245,A00204:690:HYN52DSXY:2:1254:25455:28103,A00204:690:HYN52DSXY:2:1365:17743:7482,A00204:690:HYN52DSXY:2:1406:25138:33379,A00204:690:HYN52DSXY:2:1412:8124:22388,A00204:690:HYN52DSXY:2:1476:23113:6668,A002…	437	A352-01	A352-01	LACC	57	platelet	female	C1P	1:52493611|52509712	hsa_circ_0003632	chr1:52959282-52975384-	NM_001009881	100	100	100	436	1	436	436	436	1	0	806	CATTTTTCTT...CTGGTGATCG	CGATCACCAG...AAGAAAAATG
285	285	1:52509596|52526373	1	52509596	52526373	22	2_4_3	51	0.463	exon	TUT4,	-	A00204:690:HYN52DSXY:2:2544:29740:30545,A00204:690:HYN52DSXY:2:1563:20934:33552,A00204:690:HYN52DSXY:2:2176:26711:33943,A00204:690:HYN52DSXY:2:2237:27498:4648,A00204:690:HYN52DSXY:2:1108:5511:11193,A00204:690:HYN52DSXY:2:1453:32063:19069,A00204:690:HYN52DSXY:2:1233:19551:17127,A00204:690:HYN52DSXY:2:2416:4625:31454,A00204:690:HYN52DSXY:2:2232:26431:33489,A00204:690:HYN52DSXY:2:2261:9616:27195,A00…	2206	A352-01	A352-01	LACC	57	platelet	female	C1P	1:52509596|52526373	hsa_circ_0012553	chr1:52981562-52992045-	NM_001009881	44.22	100	100	2205	1231	2205	975	975	1	0	1801	CAAAATATTT...GGCAAGCAAA	TTTGCTTGCC...ACTTGAAAAA
286	286	1:52509596|52535122	1	52509596	52535122	11	0_2_2	41	0.349	exon	TUT4,	-	A00204:690:HYN52DSXY:2:1149:29704:20306,A00204:690:HYN52DSXY:2:2555:16929:36918,A00204:690:HYN52DSXY:2:1101:29749:10927,A00204:690:HYN52DSXY:2:1133:29758:24533,A00204:690:HYN52DSXY:2:2267:23339:17550,A00204:690:HYN52DSXY:2:1321:28293:22874,A00204:690:HYN52DSXY:2:1410:11577:15718,A00204:690:HYN52DSXY:2:1416:27525:6136,A00204:690:HYN52DSXY:2:1647:20121:30389,A00204:690:HYN52DSXY:2:2514:28574:35603,…	2460	A352-01	A352-01	LACC	57	platelet	female	C1P	1:52509596|52535122	hsa_circ_0012553	chr1:52981562-52992045-	NM_001009881	39.65	100	100	2459	1231	2205	975	975	1	0	1801	CAAAATATTT...TCAGCTGGCT	TTTGCTTGCC...ACTTGAAAAA
287	287	1:52515891|52526373	1	52515891	52526373	140	4_15_10	62	0.819	exon	TUT4,	-	A00204:690:HYN52DSXY:2:2541:18204:24565,A00204:690:HYN52DSXY:2:1107:11044:30827,A00204:690:HYN52DSXY:2:1168:28989:18724,A00204:690:HYN52DSXY:2:1240:22327:15076,A00204:690:HYN52DSXY:2:1260:31232:25833,A00204:690:HYN52DSXY:2:1278:23647:30765,A00204:690:HYN52DSXY:2:1344:8350:35023,A00204:690:HYN52DSXY:2:1442:27606:31297,A00204:690:HYN52DSXY:2:1456:23909:32221,A00204:690:HYN52DSXY:2:1534:23945:7012,A…	976	A352-01	A352-01	LACC	57	platelet	female	C1P	1:52515891|52526373	hsa_circ_0012553	chr1:52981562-52992045-	NM_001009881	100	100	100	975	1	975	975	975	1	0	1801	TTTTTCAAGT...GGCAAGCAAA	TTTGCTTGCC...ACTTGAAAAA
288	288	1:52771020|52779993	1	52771020	52779993	16	1_0_2	8	0.8	exon	ZYG11B,	+	A00204:690:HYN52DSXY:2:1534:28221:5525,A00204:690:HYN52DSXY:2:1628:14733:11350,A00204:690:HYN52DSXY:2:1276:29062:14622,A00204:690:HYN52DSXY:2:2329:2871:22654,A00204:690:HYN52DSXY:2:2109:14443:10191,A00204:690:HYN52DSXY:2:1276:29351:23140,A00204:690:HYN52DSXY:2:1310:17987:14763,A00204:690:HYN52DSXY:2:1371:5828:17597,A00204:690:HYN52DSXY:2:2163:20808:24627,A00204:690:HYN52DSXY:2:2260:10004:20760,A0…	897	A352-01	A352-01	LACC	57	platelet	female	C1P	1:52771020|52779993	hsa_circ_0003739	chr1:53236691-53245665+	NM_024646	100	100	100	896	1	896	896	1	896	0	1655	GTCTATTGAA...AATTTTAAAG	GTCTATTGAA...AATTTTAAAG
289	289	1:52801819|52802139	1	52801819	52802139	7	3_0_4	15	0.483	exon	ZYG11B,	+	A00204:690:HYN52DSXY:2:2556:14244:12821,A00204:690:HYN52DSXY:2:1403:23194:2112,A00204:690:HYN52DSXY:2:1403:19723:13291,A00204:690:HYN52DSXY:2:1643:25970:10958,A00204:690:HYN52DSXY:2:1354:28854:24189,A00204:690:HYN52DSXY:2:1354:28872:25066,A00204:690:HYN52DSXY:2:1325:17779:25770,	211	A352-01	A352-01	LACC	57	platelet	female	C1P	1:52801819|52802139	hsa_circ_0003996	chr1:53267490-53267811+	NM_024646	100	100	100	210	1	210	210	1	210	7.54e-107	388	CAACTTCTTC...AGGACTTTTG	CAACTTCTTC...AGGACTTTTG
290	290	1:53233542|53235635	1	53233542	53235635	15	2_3_3	28	0.517	exon	MAGOH,	-	A00204:690:HYN52DSXY:2:1117:12943:9878,A00204:690:HYN52DSXY:2:1273:8540:2284,A00204:690:HYN52DSXY:2:2462:11993:1939,A00204:690:HYN52DSXY:2:2628:20130:23829,A00204:690:HYN52DSXY:2:1129:15112:22748,A00204:690:HYN52DSXY:2:1225:2935:10394,A00204:690:HYN52DSXY:2:2627:19859:29590,A00204:690:HYN52DSXY:2:2232:19416:7467,A00204:690:HYN52DSXY:2:1657:8856:6120,A00204:690:HYN52DSXY:2:2523:31846:6042,A00204:6…	171	A352-01	A352-01	LACC	57	platelet	female	C1P	1:53233542|53235635	hsa_circ_0113627	chr1:53699213-53701307-	NM_002370	100	100	100	170	1	170	170	170	1	1.02e-84	315	CTGCCGGCCC...CTTAACTTCC	GGAAGTTAAG...GGGCCGGCAG
291	291	1:53800693|53806517	1	53800693	53806517	37	0_4_3	123	0.376	exon	NDC1,	-	A00204:690:HYN52DSXY:2:1654:11776:24392,A00204:690:HYN52DSXY:2:1656:11379:5603,A00204:690:HYN52DSXY:2:2162:14986:26850,A00204:690:HYN52DSXY:2:1355:22046:31031,A00204:690:HYN52DSXY:2:1656:6813:22279,A00204:690:HYN52DSXY:2:1308:9661:6386,A00204:690:HYN52DSXY:2:1319:3540:30170,A00204:690:HYN52DSXY:2:1319:2926:31234,A00204:690:HYN52DSXY:2:2307:8929:6965,A00204:690:HYN52DSXY:2:1262:23402:4507,A00204:6…	332	A352-01	A352-01	LACC	57	platelet	female	C1P	1:53800693|53806517	hsa_circ_0113635	chr1:54266365-54272190-	ENST00000371429.3	100	100	100	331	1	331	331	331	1	6.79e-174	612	CTGGAGAATT...ACACATGAGC	GCTCATGTGT...AATTCTCCAG
292	292	1:54040756|54043525	1	54040756	54043525	19	1_2_1	172	0.181	exon	TMEM59,	-	A00204:690:HYN52DSXY:2:1122:31675:29669,A00204:690:HYN52DSXY:2:1316:7916:34428,A00204:690:HYN52DSXY:2:1641:8901:4225,A00204:690:HYN52DSXY:2:1642:6298:5509,A00204:690:HYN52DSXY:2:2436:24370:32675,A00204:690:HYN52DSXY:2:2621:6967:18787,A00204:690:HYN52DSXY:2:1341:16224:18662,A00204:690:HYN52DSXY:2:1228:22697:15906,A00204:690:HYN52DSXY:2:1238:4182:16595,A00204:690:HYN52DSXY:2:1319:27407:11443,A00204…	470	A352-01	A352-01	LACC	57	platelet	female	C1P	1:54040756|54043525	hsa_circ_0012634	chr1:54506428-54509198-	NM_004872	67.45	100	100	470	1	317	317	317	1	6e-166	586	AGAGAGAGGC...GGGACATAAG	CTTATGTCCC...GCCTCTCTCT
293	293	1:55083772|55094087	1	55083772	55094087	5	0_2_2	19	0.345	exon	USP24,	-	A00204:690:HYN52DSXY:2:2639:5945:11506,A00204:690:HYN52DSXY:2:1423:7817:21637,A00204:690:HYN52DSXY:2:1107:11650:23046,A00204:690:HYN52DSXY:2:1323:4182:7106,A00204:690:HYN52DSXY:2:2473:31602:11537,	680	A352-01	A352-01	LACC	57	platelet	female	C1P	1:55083772|55094087	hsa_circ_0012688	chr1:55555299-55559760-	NM_015306	68.48	100	100	679	215	679	465	465	1	0	859	CTTTTGTACA...TGGAGCTGAC	GTCAGCTCCA...AATTGATAAA
295	295	1:58527261|58536741	1	58527261	58536741	29	0_1_2	174	0.25	exon	OMA1,	-	A00204:690:HYN52DSXY:2:1306:7699:31798,A00204:690:HYN52DSXY:2:1601:23421:33285,A00204:690:HYN52DSXY:2:1601:23439:33379,A00204:690:HYN52DSXY:2:1335:17562:30154,A00204:690:HYN52DSXY:2:1442:9308:32675,A00204:690:HYN52DSXY:2:2508:29894:2503,A00204:690:HYN52DSXY:2:2558:22119:31657,A00204:690:HYN52DSXY:2:2574:15293:20556,A00204:690:HYN52DSXY:2:1306:7500:31297,A00204:690:HYN52DSXY:2:2543:16071:30514,A00…	716	A352-01	A352-01	LACC	57	platelet	female	C1P	1:58527261|58536741	hsa_circ_0000073	chr1:58992932-59002413-	NM_145243	100	100	100	715	1	715	715	715	1	0	1321	CTTTGCAGCA...CCTTATGCCC	GGGCATAAGG...TGCTGCAAAG
296	296	1:58667847|58671958	1	58667847	58671958	15	0_1_2	54	0.357	exon	MYSM1,	-	A00204:690:HYN52DSXY:2:1206:13178:33113,A00204:690:HYN52DSXY:2:1351:16468:30765,A00204:690:HYN52DSXY:2:2523:20130:23703,A00204:690:HYN52DSXY:2:1270:11189:4147,A00204:690:HYN52DSXY:2:1245:17644:4648,A00204:690:HYN52DSXY:2:2303:3920:10473,A00204:690:HYN52DSXY:2:1240:10728:1846,A00204:690:HYN52DSXY:2:2324:9136:30624,A00204:690:HYN52DSXY:2:2373:17689:27398,A00204:690:HYN52DSXY:2:1208:8847:3192,A00204…	408	A352-01	A352-01	LACC	57	platelet	female	C1P	NA	NA	NA	NA	NA	NA	NA	NA	NA	NA	NA	NA	NA	NA	NA	NA	NA
297	297	1:59321536|59346398	1	59321536	59346398	4	1_0_2	25	0.242	exon	FGGY,	+	A00204:690:HYN52DSXY:2:2212:24053:16376,A00204:690:HYN52DSXY:2:1173:5412:15154,A00204:690:HYN52DSXY:2:1409:24035:22764,A00204:690:HYN52DSXY:2:2236:1615:35446,	480	A352-01	A352-01	LACC	57	platelet	female	C1P	1:59321536|59346398	hsa_circ_0000075	chr1:59787207-59812070+	NM_018291	100	100	100	479	1	479	479	1	479	0	885	GTGGAGGAAC...GCTGAAAGAG	GTGGAGGAAC...GCTGAAAGAG
298	298	1:62439799|62443319	1	62439799	62443319	13	3_0_1	152	0.146	exon	USP1,	+	A00204:690:HYN52DSXY:2:1111:15573:30311,A00204:690:HYN52DSXY:2:1611:29903:29262,A00204:690:HYN52DSXY:2:1656:16749:10520,A00204:690:HYN52DSXY:2:1668:8368:13667,A00204:690:HYN52DSXY:2:2171:26585:10676,A00204:690:HYN52DSXY:2:2660:24207:1861,A00204:690:HYN52DSXY:2:2642:24858:26913,A00204:690:HYN52DSXY:2:1340:11939:35383,A00204:690:HYN52DSXY:2:1367:6506:27915,A00204:690:HYN52DSXY:2:2358:31846:10551,A0…	787	A352-01	A352-01	LACC	57	platelet	female	C1P	1:62439799|62443319	hsa_circ_0012797	chr1:62905469-62908990+	NM_003368	79.54	100	100	787	1	626	626	1	626	0	1157	ATATAATTGG...ACACACTGAG	ATATAATTGG...ACACACTGAG
299	299	1:62441488|62442299	1	62441488	62442299	138	7_1_12	75	0.786	exon	USP1,	+	A00204:690:HYN52DSXY:2:2665:29342:12414,A00204:690:HYN52DSXY:2:1169:18059:20744,A00204:690:HYN52DSXY:2:1171:26449:31015,A00204:690:HYN52DSXY:2:1173:28718:24142,A00204:690:HYN52DSXY:2:1207:30779:5854,A00204:690:HYN52DSXY:2:1257:7708:20040,A00204:690:HYN52DSXY:2:1468:14868:15875,A00204:690:HYN52DSXY:2:1476:9335:22482,A00204:690:HYN52DSXY:2:1478:6135:3255,A00204:690:HYN52DSXY:2:1478:27959:24643,A002…	227	A352-01	A352-01	LACC	57	platelet	female	C1P	1:62441488|62442299	hsa_circ_0113805	chr1:62907158-62907970+	ENST00000339950.4	100	100	100	226	1	226	226	1	226	1.05e-115	418	TGATCAAGTT...AAAAGACAAG	TGATCAAGTT...AAAAGACAAG
300	300	1:62444738|62447511	1	62444738	62447511	125	10_2_6	360	0.41	exon	USP1,	+	A00204:690:HYN52DSXY:2:1206:20790:7435,A00204:690:HYN52DSXY:2:1206:27950:13072,A00204:690:HYN52DSXY:2:1209:26087:20149,A00204:690:HYN52DSXY:2:1230:23945:14215,A00204:690:HYN52DSXY:2:1241:19922:13479,A00204:690:HYN52DSXY:2:1260:16134:36260,A00204:690:HYN52DSXY:2:1269:28022:24690,A00204:690:HYN52DSXY:2:1325:11189:6872,A00204:690:HYN52DSXY:2:1405:28718:30874,A00204:690:HYN52DSXY:2:1423:18069:19727,A…	864	A352-01	A352-01	LACC	57	platelet	female	C1P	1:62444738|62447511	hsa_circ_0113811	chr1:62910408-62913182+	ENST00000339950.4	100	100	100	863	1	863	863	1	863	0	1594	GGAACTCAAC...AGTTCTGAAA	GGAACTCAAC...AGTTCTGAAA
302	302	1:62803719|62821209	1	62803719	62821209	261	19_5_14	103	0.835	exon	ATG4C,	+	A00204:690:HYN52DSXY:2:2529:29749:36166,A00204:690:HYN52DSXY:2:2532:7871:35697,A00204:690:HYN52DSXY:2:2553:9100:11616,A00204:690:HYN52DSXY:2:2556:23728:6230,A00204:690:HYN52DSXY:2:2574:32741:18490,A00204:690:HYN52DSXY:2:2642:17888:23703,A00204:690:HYN52DSXY:2:1102:29505:5682,A00204:690:HYN52DSXY:2:1104:9787:5635,A00204:690:HYN52DSXY:2:1110:20491:9862,A00204:690:HYN52DSXY:2:1149:7500:9940,A00204:6…	865	A352-01	A352-01	LACC	57	platelet	female	C1P	1:62803719|62821209	hsa_circ_0012823	chr1:63269389-63286880+	NM_032852	100	100	100	864	1	864	864	1	864	0	1596	TCAGTATAAA...GATTGTACAG	TCAGTATAAA...GATTGTACAG
303	303	1:62803719|62834852	1	62803719	62834852	16	2_0_3	153	0.173	exon	ATG4C,	+	A00204:690:HYN52DSXY:2:1402:2392:8140,A00204:690:HYN52DSXY:2:1616:27796:12273,A00204:690:HYN52DSXY:2:1624:15573:7513,A00204:690:HYN52DSXY:2:2311:26946:32628,A00204:690:HYN52DSXY:2:1322:28113:11631,A00204:690:HYN52DSXY:2:1508:7699:17049,A00204:690:HYN52DSXY:2:2361:26142:18145,A00204:690:HYN52DSXY:2:1351:10954:2707,A00204:690:HYN52DSXY:2:1653:19660:24956,A00204:690:HYN52DSXY:2:2349:25952:29403,A002…	1158	A352-01	A352-01	LACC	57	platelet	female	C1P	1:62803719|62834852	hsa_circ_0113857	chr1:63269389-63300523+	ENST00000317868.4	100	100	100	1157	1	1157	1157	1	1157	0	2137	TCAGTATAAA...CCCTCTTGAG	TCAGTATAAA...CCCTCTTGAG
304	304	1:62803719|62841547	1	62803719	62841547	45	6_3_8	49	0.647	exon	ATG4C,	+	A00204:690:HYN52DSXY:2:1108:8486:27618,A00204:690:HYN52DSXY:2:1373:21414:4413,A00204:690:HYN52DSXY:2:1434:3821:17848,A00204:690:HYN52DSXY:2:2173:23249:5087,A00204:690:HYN52DSXY:2:2378:27389:31516,A00204:690:HYN52DSXY:2:2433:14190:4523,A00204:690:HYN52DSXY:2:1340:12436:14544,A00204:690:HYN52DSXY:2:1525:24225:5619,A00204:690:HYN52DSXY:2:2576:18213:12524,A00204:690:HYN52DSXY:2:2576:15845:23797,A0020…	1422	A352-01	A352-01	LACC	57	platelet	female	C1P	1:62803719|62841547	hsa_circ_0113857	chr1:63269389-63300523+	ENST00000317868.4	81.42	100	100	1421	1	1157	1157	1	1157	0	2137	TCAGTATAAA...AATCACCAAG	TCAGTATAAA...CCCTCTTGAG
305	305	1:62816575|62821209	1	62816575	62821209	25	2_0_2	252	0.166	exon	ATG4C,	+	A00204:690:HYN52DSXY:2:2604:8196:19664,A00204:690:HYN52DSXY:2:1666:21775:23265,A00204:690:HYN52DSXY:2:2328:29875:35759,A00204:690:HYN52DSXY:2:2557:8386:20870,A00204:690:HYN52DSXY:2:2573:9209:24643,A00204:690:HYN52DSXY:2:1176:24415:25081,A00204:690:HYN52DSXY:2:1223:4878:26256,A00204:690:HYN52DSXY:2:1148:3595:6214,A00204:690:HYN52DSXY:2:1270:4191:31861,A00204:690:HYN52DSXY:2:2227:32651:11976,A00204…	637	A352-01	A352-01	LACC	57	platelet	female	C1P	1:62816575|62821209	hsa_circ_0012826	chr1:63282245-63286880+	NM_032852	100	100	100	636	1	636	636	1	636	0	1175	ATGAAGATAA...GATTGTACAG	ATGAAGATAA...GATTGTACAG
306	306	1:63478764|63490218	1	63478764	63490218	73	1_12_12	1132	0.114	exon	ITGB3BP,	-	A00204:690:HYN52DSXY:2:1259:23357:21840,A00204:690:HYN52DSXY:2:1268:29794:6590,A00204:690:HYN52DSXY:2:1312:4978:36980,A00204:690:HYN52DSXY:2:1472:30544:15436,A00204:690:HYN52DSXY:2:1540:19045:16501,A00204:690:HYN52DSXY:2:2176:14235:4038,A00204:690:HYN52DSXY:2:2303:22336:33692,A00204:690:HYN52DSXY:2:2447:28673:8844,A00204:690:HYN52DSXY:2:2451:8549:12790,A00204:690:HYN52DSXY:2:2478:24768:19398,A002…	207	A352-01	A352-01	LACC	57	platelet	female	C1P	1:63478764|63490218	hsa_circ_0113868	chr1:63944434-63955889-	NM_001206739	100	100	100	206	1	206	206	206	1	1.23e-104	381	TCATCATTGT...GATCAAATGA	TCATTTGATC...ACAATGATGA
307	307	1:63478764|63508570	1	63478764	63508570	233	1_3_27	906	0.34	exon	ITGB3BP,	-	A00204:690:HYN52DSXY:2:2667:22761:1799,A00204:690:HYN52DSXY:2:1115:21685:30968,A00204:690:HYN52DSXY:2:1127:6849:36746,A00204:690:HYN52DSXY:2:1317:31539:1313,A00204:690:HYN52DSXY:2:1338:30174:8876,A00204:690:HYN52DSXY:2:1452:30490:1344,A00204:690:HYN52DSXY:2:2260:11577:19820,A00204:690:HYN52DSXY:2:2374:6605:10300,A00204:690:HYN52DSXY:2:2450:2917:25175,A00204:690:HYN52DSXY:2:2657:12581:15984,A00204…	250	A352-01	A352-01	LACC	57	platelet	female	C1P	1:63478764|63508570	hsa_circ_0004586	chr1:63944434-63974241-	NM_001206739	100	100	100	249	1	249	249	249	1	1.91e-128	460	TCATCATTGT...TCTTTTAACA	TGTTAAAAGA...ACAATGATGA
310	310	1:64777623|64814840	1	64777623	64814840	8	2_0_1	21	0.432	exon	RAVER2,	+	A00204:690:HYN52DSXY:2:1342:26973:24126,A00204:690:HYN52DSXY:2:1405:30364:18317,A00204:690:HYN52DSXY:2:1447:13856:6918,A00204:690:HYN52DSXY:2:1661:31593:36636,A00204:690:HYN52DSXY:2:2127:19370:22044,A00204:690:HYN52DSXY:2:2242:6994:17049,A00204:690:HYN52DSXY:2:1665:24614:20885,A00204:690:HYN52DSXY:2:1466:6696:5916,	1750	A352-01	A352-01	LACC	57	platelet	female	C1P	1:64777623|64814840	hsa_circ_0113901	chr1:65234338-65280523+	ENST00000294428.3	92.17	96.01	100	1750	1	1613	1680	68	1680	0	2979	CTTTTGTTAC...TTATGCACAG	GAAGTTCATG...TTATGCACAG
311	311	1:64864787|64873523	1	64864787	64873523	51	1_3_1	643	0.137	exon	JAK1,	-	A00204:690:HYN52DSXY:2:2617:7048:2206,A00204:690:HYN52DSXY:2:1174:7826:23876,A00204:690:HYN52DSXY:2:1516:11053:3850,A00204:690:HYN52DSXY:2:2250:26657:24142,A00204:690:HYN52DSXY:2:1407:5927:34867,A00204:690:HYN52DSXY:2:2402:1353:5619,A00204:690:HYN52DSXY:2:2436:2926:18646,A00204:690:HYN52DSXY:2:2316:6976:2613,A00204:690:HYN52DSXY:2:2635:21169:11945,A00204:690:HYN52DSXY:2:1423:10239:15875,A00204:69…	1001	A352-01	A352-01	LACC	57	platelet	female	C1P	1:64864787|64873523	hsa_circ_0012877	chr1:65339052-65339206-	NM_002227	15.38	100	100	1001	848	1001	154	154	1	5.38e-75	285	CATTTTCTTG...GAAATAGAAC	GTTCTATTTC...GTTTGCTCAG
312	312	1:64989435|64995088	1	64989435	64995088	22	0_1_2	0	1	exon	JAK1,	-	A00204:690:HYN52DSXY:2:2557:12915:10770,A00204:690:HYN52DSXY:2:2560:11333:7623,A00204:690:HYN52DSXY:2:1675:6162:10379,A00204:690:HYN52DSXY:2:1347:25708:34992,A00204:690:HYN52DSXY:2:1435:28284:31751,A00204:690:HYN52DSXY:2:1570:19289:23594,A00204:690:HYN52DSXY:2:1577:14986:24502,A00204:690:HYN52DSXY:2:2336:12382:25786,A00204:690:HYN52DSXY:2:2357:28330:11350,A00204:690:HYN52DSXY:2:2633:21142:28651,A…	307	A352-01	A352-01	LACC	57	platelet	female	C1P	1:64989435|64995088	hsa_circ_0113907	chr1:65455117-65460771-	TCONS_l2_00002523	100	100	100	306	1	306	306	306	1	4.92e-160	566	CTTGCAATGG...AATTCTGGTG	CACCAGAATT...CCATTGCAAG
313	313	1:65364635|65366196	1	65364635	65366196	647	44_13_38	30	0.977	exon	DNAJC6,	+	A00204:690:HYN52DSXY:2:2516:12608:36292,A00204:690:HYN52DSXY:2:2520:3016:13761,A00204:690:HYN52DSXY:2:2521:2040:35524,A00204:690:HYN52DSXY:2:2530:8802:3458,A00204:690:HYN52DSXY:2:2538:10176:21151,A00204:690:HYN52DSXY:2:2547:8892:3803,A00204:690:HYN52DSXY:2:2547:10167:13714,A00204:690:HYN52DSXY:2:2547:14769:21872,A00204:690:HYN52DSXY:2:2557:27127:23171,A00204:690:HYN52DSXY:2:2557:19434:36401,A0020…	351	A352-01	A352-01	LACC	57	platelet	female	C1P	1:65364635|65366196	hsa_circ_0002454	chr1:65830317-65831879+	NM_014787	100	100	100	350	1	350	350	1	350	0	647	GTGCCTCATC...TCACAGCCGG	GTGCCTCATC...TCACAGCCGG
314	314	1:66871370|66905375	1	66871370	66905375	25	0_2_2	41	0.549	exon	WDR78,	-	A00204:690:HYN52DSXY:2:1447:16034:15608,A00204:690:HYN52DSXY:2:1474:32099:21449,A00204:690:HYN52DSXY:2:2430:30409:25066,A00204:690:HYN52DSXY:2:2442:29342:24721,A00204:690:HYN52DSXY:2:2623:21649:11490,A00204:690:HYN52DSXY:2:1172:23158:32268,A00204:690:HYN52DSXY:2:2173:16803:10551,A00204:690:HYN52DSXY:2:2230:19506:21089,A00204:690:HYN52DSXY:2:2246:27606:27759,A00204:690:HYN52DSXY:2:1504:24731:11631…	2084	A352-01	A352-01	LACC	57	platelet	female	C1P	1:66871370|66905375	hsa_circ_0012907	chr1:67356836-67359096-	NM_024763	14.31	100	100	2083	1269	1566	298	298	1	1.01e-154	551	CTTTATCTTC...GGCATTGTTC	GTATTTGACA...AGTTTCACAG
315	315	1:66891154|66905375	1	66891154	66905375	308	3_19_26	95	0.866	exon	WDR78,	-	A00204:690:HYN52DSXY:2:2541:29731:28745,A00204:690:HYN52DSXY:2:2556:15953:27398,A00204:690:HYN52DSXY:2:1108:2772:20290,A00204:690:HYN52DSXY:2:1256:19180:17989,A00204:690:HYN52DSXY:2:1257:9155:7169,A00204:690:HYN52DSXY:2:1263:15619:29074,A00204:690:HYN52DSXY:2:1264:9833:12821,A00204:690:HYN52DSXY:2:1336:11677:1830,A00204:690:HYN52DSXY:2:1425:6822:12868,A00204:690:HYN52DSXY:2:1426:5014:20102,A00204…	816	A352-01	A352-01	LACC	57	platelet	female	C1P	1:66891154|66905375	hsa_circ_0012907	chr1:67356836-67359096-	NM_024763	36.56	100	100	815	1	298	298	298	1	3.89e-155	551	CTGTGAAACT...GGCATTGTTC	GTATTTGACA...AGTTTCACAG
316	316	1:66940028|66963160	1	66940028	66963160	190	3_7_27	1415	0.212	exon	MIER1,	+	A00204:690:HYN52DSXY:2:2556:21070:23484,A00204:690:HYN52DSXY:2:1171:5050:20729,A00204:690:HYN52DSXY:2:1251:4951:17957,A00204:690:HYN52DSXY:2:1268:2103:25300,A00204:690:HYN52DSXY:2:1271:19099:30373,A00204:690:HYN52DSXY:2:1474:9317:18098,A00204:690:HYN52DSXY:2:1613:26549:23860,A00204:690:HYN52DSXY:2:1613:13756:23938,A00204:690:HYN52DSXY:2:1613:27444:24283,A00204:690:HYN52DSXY:2:1653:26838:31970,A00…	2550	A352-01	A352-01	LACC	57	platelet	female	C1P	1:66940028|66963160	hsa_circ_0113954	chr1:67423741-67428843+	NM_001146110	16.99	100	100	2549	2117	2549	433	1	433	0	800	CCATCTGTTG...AATGAAAAAG	GAAGGCGACA...AATGAAAAAG
317	317	1:66946150|66959743	1	66946150	66959743	615	44_4_43	3010	0.29	exon	MIER1,	+	A00204:690:HYN52DSXY:2:2516:10981:28119,A00204:690:HYN52DSXY:2:2524:29722:9721,A00204:690:HYN52DSXY:2:2530:11198:3818,A00204:690:HYN52DSXY:2:2553:18484:14058,A00204:690:HYN52DSXY:2:2612:19768:6167,A00204:690:HYN52DSXY:2:2615:10719:26099,A00204:690:HYN52DSXY:2:2631:21368:19680,A00204:690:HYN52DSXY:2:2674:30798:31344,A00204:690:HYN52DSXY:2:1111:18141:4163,A00204:690:HYN52DSXY:2:1121:19678:24706,A00…	2452	A352-01	A352-01	LACC	57	platelet	female	C1P	1:66946150|66959743	hsa_circ_0113953	chr1:67423741-67425426+	NM_001146110	14.69	100	100	2451	2092	2451	360	1	360	0	665	GAGGTTCAGC...CTGGAAAAAG	GAAGGCGACA...CTGGAAAAAG
318	318	1:66946150|66963160	1	66946150	66963160	335	31_6_27	1923	0.258	exon	MIER1,	+	A00204:690:HYN52DSXY:2:2548:11876:22435,A00204:690:HYN52DSXY:2:2574:17879:12727,A00204:690:HYN52DSXY:2:2666:23936:3270,A00204:690:HYN52DSXY:2:1174:13521:10535,A00204:690:HYN52DSXY:2:1230:1172:21903,A00204:690:HYN52DSXY:2:1237:24912:7153,A00204:690:HYN52DSXY:2:1249:22968:33191,A00204:690:HYN52DSXY:2:1346:15248:24674,A00204:690:HYN52DSXY:2:1354:12861:18850,A00204:690:HYN52DSXY:2:1366:6072:6433,A002…	2525	A352-01	A352-01	LACC	57	platelet	female	C1P	1:66946150|66963160	hsa_circ_0113954	chr1:67423741-67428843+	NM_001146110	17.16	100	100	2524	2092	2524	433	1	433	0	800	GAGGTTCAGC...AATGAAAAAG	GAAGGCGACA...AATGAAAAAG
319	319	1:66958059|66963160	1	66958059	66963160	5351	198_69_204	3763	0.74	exon	MIER1,	+	A00204:690:HYN52DSXY:2:2518:9155:12461,A00204:690:HYN52DSXY:2:2518:27877:20776,A00204:690:HYN52DSXY:2:2519:2636:11475,A00204:690:HYN52DSXY:2:2522:19651:17675,A00204:690:HYN52DSXY:2:2522:30508:22138,A00204:690:HYN52DSXY:2:2522:5764:34397,A00204:690:HYN52DSXY:2:2523:25500:25019,A00204:690:HYN52DSXY:2:2523:3152:34695,A00204:690:HYN52DSXY:2:2523:23972:35963,A00204:690:HYN52DSXY:2:2524:13928:24987,A00…
9758:26600	A00204:690:HYN52DSXY:2:1153:3468:28103	A00204:690:HYN52DSXY:2:1153:11261:35211	A00204:690:HYN52DSXY:2:1154:23140:8218	A00204:690:HYN52DSXY:2:1154:23411:22842	A00204:690:HYN52DSXY:2:1155:29839:17002	A00204:690:HYN52DSXY:2:1156:3613:23093	A00204:690:HYN52DSXY:2:1158:27434:2190	A00204:690:HYN52DSXY:2:1160:28782:7811	A00204:690:HYN52DSXY:2:1160:21079:35117	A00204:690:HYN52DSXY:2:1163:27651:34507	A00204:690:HYN52DSXY:2:1166:29884:33646	A00204:690:HYN52DSXY:2:1168:12789:2754	A00204:690:HYN52DSXY:2:1168:24957:22858	A00204:690:HYN52DSXY:2:1168:14027:35775	A00204:690:HYN52DSXY:2:1172:18041:15107	A00204:690:HYN52DSXY:2:1173:20455:28181	A00204:690:HYN52DSXY:2:1175:3215:16924	A00204:690:HYN52DSXY:2:1178:10827:27132	A00204:690:HYN52DSXY:2:1203:20681:2926	A00204:690:HYN52DSXY:2:1206:30038:24893	A00204:690:HYN52DSXY:2:1208:17662:30232	A00204:690:HYN52DSXY:2:1209:9715:24831	A00204:690:HYN52DSXY:2:1213:10529:13557	A00204:690:HYN52DSXY:2:1213:19913:25207	A00204:690:HYN52DSXY:2:1214:17698:4147	A00204:690:HYN52DSXY:2:1215:27019:2127	A00204:690:HYN52DSXY:2:1215:26567:19914	A00204:690:HYN52DSXY:2:1219:14199:24925	A00204:690:HYN52DSXY:2:1223:27959:3098	A00204:690:HYN52DSXY:2:1227:13964:16908	A00204:690:HYN52DSXY:2:1227:28908:33051	A00204:690:HYN52DSXY:2:1228:16984:26146	A00204:690:HYN52DSXY:2:1230:17616:21324	A00204:690:HYN52DSXY:2:1234:32723:35086	A00204:690:HYN52DSXY:2:1235:15013:15812	A00204:690:HYN52DSXY:2:1236:3332:6386	A00204:690:HYN52DSXY:2:1237:24406:11694	A00204:690:HYN52DSXY:2:1239:12147:6214
320	320	1:66970808|66972991	1	66970808	66972991	42	4_0_4	685	0.109	exon	MIER1,	+	A00204:690:HYN52DSXY:2:2663:2917:36104,A00204:690:HYN52DSXY:2:1170:26747:28808,A00204:690:HYN52DSXY:2:1370:14416:20791,A00204:690:HYN52DSXY:2:1416:28772:1251,A00204:690:HYN52DSXY:2:1563:4237:11428,A00204:690:HYN52DSXY:2:1625:30400:33974,A00204:690:HYN52DSXY:2:2157:16911:24205,A00204:690:HYN52DSXY:2:2246:30517:6339,A00204:690:HYN52DSXY:2:1149:20690:9956,A00204:690:HYN52DSXY:2:1321:18150:11537,A002…	330	A352-01	A352-01	LACC	57	platelet	female	C1P	1:66970808|66972991	hsa_circ_0113957	chr1:67436490-67438674+	NM_001146110	100	100	100	329	1	329	329	1	329	8.73e-173	608	TATATGAAAA...GGCTAATAAA	TATATGAAAA...GGCTAATAAA
321	321	1:68494430|68494695	1	68494430	68494695	6	0_1_2	0	1	exon	DEPDC1,	-	A00204:690:HYN52DSXY:2:1377:21242:25034,A00204:690:HYN52DSXY:2:2115:12048:25895,A00204:690:HYN52DSXY:2:2374:22037:31015,A00204:690:HYN52DSXY:2:1330:16441:25269,A00204:690:HYN52DSXY:2:2378:26865:29982,A00204:690:HYN52DSXY:2:2406:20085:2926,	267	A352-01	A352-01	LACC	57	platelet	female	C1P	1:68494430|68494695	hsa_circ_0002011	chr1:68960112-68960378-	NM_001114120	100	100	100	266	1	266	266	266	1	7.29e-138	492	CTGAAGAGCT...CTTCATTCCA	TGGAATGAAG...AGCTCTTCAG
322	322	1:70145709|70175982	1	70145709	70175982	12	2_1_0	28	0.462	exon	LRRC40,	-	A00204:690:HYN52DSXY:2:2633:30346:4351,A00204:690:HYN52DSXY:2:1554:3685:8500,A00204:690:HYN52DSXY:2:1666:31720:8829,A00204:690:HYN52DSXY:2:2658:1642:25911,A00204:690:HYN52DSXY:2:1131:20537:19053,A00204:690:HYN52DSXY:2:2574:27236:33160,A00204:690:HYN52DSXY:2:1353:22625:28338,A00204:690:HYN52DSXY:2:2337:12210:19507,A00204:690:HYN52DSXY:2:2348:8748:14387,A00204:690:HYN52DSXY:2:1666:31675:9283,A00204…	1384	A352-01	A352-01	LACC	57	platelet	female	C1P	1:70145709|70175982	hsa_circ_0114029	chr1:70614169-70641665-	NM_017768	65	100	100	1383	485	1383	899	899	1	0	1661	CTTTTAAGAT...CGTGCAATTC	GAATTGCACG...TAAACTTAAG
323	323	1:70270856|70276844	1	70270856	70276844	21	4_3_2	126	0.25	exon	ANKRD13C,	-	A00204:690:HYN52DSXY:2:2615:12328:24345,A00204:690:HYN52DSXY:2:1131:8431:19695,A00204:690:HYN52DSXY:2:2244:26666:14512,A00204:690:HYN52DSXY:2:2649:19452:35650,A00204:690:HYN52DSXY:2:1478:17192:36839,A00204:690:HYN52DSXY:2:1651:27633:12837,A00204:690:HYN52DSXY:2:2202:18114:10755,A00204:690:HYN52DSXY:2:2547:28628:14904,A00204:690:HYN52DSXY:2:1447:13937:10254,A00204:690:HYN52DSXY:2:2339:10881:21934,…	281	A352-01	A352-01	LACC	57	platelet	female	C1P	1:70270856|70276844	hsa_circ_0008112	chr1:70736538-70742527-	NM_030816	100	100	100	280	1	280	280	280	1	1.27e-145	518	CTAATTTTAC...TTCGAATCGG	CCGATTCGAA...GTAAAATTAG
324	324	1:70292388|70300908	1	70292388	70300908	63	0_5_5	529	0.192	exon	ANKRD13C,	-	A00204:690:HYN52DSXY:2:2561:14488:35571,A00204:690:HYN52DSXY:2:2567:3721:33583,A00204:690:HYN52DSXY:2:2572:14570:34209,A00204:690:HYN52DSXY:2:1151:16260:23140,A00204:690:HYN52DSXY:2:1212:24180:8797,A00204:690:HYN52DSXY:2:1529:5520:26240,A00204:690:HYN52DSXY:2:1533:24686:35289,A00204:690:HYN52DSXY:2:1557:13214:24377,A00204:690:HYN52DSXY:2:1614:29713:20572,A00204:690:HYN52DSXY:2:2322:18909:24439,A0…	440	A352-01	A352-01	LACC	57	platelet	female	C1P	1:70292388|70300908	hsa_circ_0114049	chr1:70758070-70766591-	NM_030816	100	100	100	439	1	439	439	439	1	0	811	CTCAAAATTC...TGTGTCAAGC	GCTTGACACA...GAATTTTGAG
325	325	1:70292388|70306290	1	70292388	70306290	87	2_2_5	338	0.34	exon	ANKRD13C,	-	A00204:690:HYN52DSXY:2:2539:21359:33974,A00204:690:HYN52DSXY:2:1103:9136:35509,A00204:690:HYN52DSXY:2:1106:14950:33959,A00204:690:HYN52DSXY:2:1123:18421:15013,A00204:690:HYN52DSXY:2:2202:22688:8312,A00204:690:HYN52DSXY:2:2226:19425:26052,A00204:690:HYN52DSXY:2:2233:5755:4507,A00204:690:HYN52DSXY:2:2239:30436:19570,A00204:690:HYN52DSXY:2:2252:10782:30686,A00204:690:HYN52DSXY:2:2555:14705:26897,A00…	507	A352-01	A352-01	LACC	57	platelet	female	C1P	1:70292388|70306290	hsa_circ_0002231	chr1:70758070-70771973-	NM_030816	100	100	100	506	1	506	506	506	1	0	935	CTCAAAATTC...AGTAAAGGCA	TGCCTTTACT...GAATTTTGAG
326	326	1:70292388|70315566	1	70292388	70315566	158	2_9_13	128	0.712	exon	ANKRD13C,	-	A00204:690:HYN52DSXY:2:2642:26323:3458,A00204:690:HYN52DSXY:2:1137:15402:17049,A00204:690:HYN52DSXY:2:1216:11523:29403,A00204:690:HYN52DSXY:2:1343:4453:18098,A00204:690:HYN52DSXY:2:1352:25283:24706,A00204:690:HYN52DSXY:2:1445:9480:13244,A00204:690:HYN52DSXY:2:1449:32597:20776,A00204:690:HYN52DSXY:2:1501:26304:34428,A00204:690:HYN52DSXY:2:1502:9326:13385,A00204:690:HYN52DSXY:2:1546:29930:14904,A00…	639	A352-01	A352-01	LACC	57	platelet	female	C1P	1:70292388|70315566	hsa_circ_0000085	chr1:70758070-70781249-	NM_030816	100	100	100	638	1	638	638	638	1	0	1179	CTCAAAATTC...AGAGCTGTAA	TTACAGCTCT...GAATTTTGAG
327	327	1:70292388|70324957	1	70292388	70324957	68	1_2_2	65	0.677	exon	ANKRD13C,	-	A00204:690:HYN52DSXY:2:1113:8675:36119,A00204:690:HYN52DSXY:2:1308:8802:18208,A00204:690:HYN52DSXY:2:2103:28122:11898,A00204:690:HYN52DSXY:2:2324:19542:15640,A00204:690:HYN52DSXY:2:1456:28962:16673,A00204:690:HYN52DSXY:2:1521:27254:27899,A00204:690:HYN52DSXY:2:2238:19533:22106,A00204:690:HYN52DSXY:2:2260:24867:3818,A00204:690:HYN52DSXY:2:2361:9652:21339,A00204:690:HYN52DSXY:2:2417:4363:16125,A002…	744	A352-01	A352-01	LACC	57	platelet	female	C1P	1:70292388|70324957	hsa_circ_0114051	chr1:70758070-70790640-	NM_030816	100	100	100	743	1	743	743	743	1	0	1373	CTCAAAATTC...TGGGCACATT	AATGTGCCCA...GAATTTTGAG
328	328	1:70296130|70315566	1	70296130	70315566	23	1_2_1	415	0.1	exon	ANKRD13C,	-	A00204:690:HYN52DSXY:2:2651:27407:22717,A00204:690:HYN52DSXY:2:1447:15718:3599,A00204:690:HYN52DSXY:2:1558:22833:36276,A00204:690:HYN52DSXY:2:2158:26603:9424,A00204:690:HYN52DSXY:2:2545:12816:9377,A00204:690:HYN52DSXY:2:1205:25608:6574,A00204:690:HYN52DSXY:2:2139:5575:23202,A00204:690:HYN52DSXY:2:1125:5303:16971,A00204:690:HYN52DSXY:2:1418:22173:1031,A00204:690:HYN52DSXY:2:2256:22345:10598,A00204…	477	A352-01	A352-01	LACC	57	platelet	female	C1P	1:70296130|70315566	hsa_circ_0012942	chr1:70761812-70781249-	NM_030816	100	100	100	476	1	476	476	476	1	0	880	TGTTTTATCT...AGAGCTGTAA	TTACAGCTCT...AGATAAAACA
331	331	1:74236102|74271708	1	74236102	74271708	11	2_1_1	1	0.957	exon	TNNI3K,FPGT-TNNI3K,	+	A00204:690:HYN52DSXY:2:1535:1714:8500,A00204:690:HYN52DSXY:2:1625:30337:25034,A00204:690:HYN52DSXY:2:2127:7853:34882,A00204:690:HYN52DSXY:2:2432:14805:28040,A00204:690:HYN52DSXY:2:1408:7771:3239,A00204:690:HYN52DSXY:2:2344:26286:30953,A00204:690:HYN52DSXY:2:2328:17372:27414,A00204:690:HYN52DSXY:2:2434:27814:22106,A00204:690:HYN52DSXY:2:1101:19849:19680,A00204:690:HYN52DSXY:2:1543:15935:30499,A002…	1222	A352-01	A352-01	LACC	57	platelet	female	C1P	NA	NA	NA	NA	NA	NA	NA	NA	NA	NA	NA	NA	NA	NA	NA	NA	NA
332	332	1:75728401|75740110	1	75728401	75740110	40	2_1_6	217	0.269	exon	ACADM,	+	A00204:690:HYN52DSXY:2:2671:31439:8750,A00204:690:HYN52DSXY:2:2450:16188:32722,A00204:690:HYN52DSXY:2:2124:7410:35618,A00204:690:HYN52DSXY:2:2162:5810:29622,A00204:690:HYN52DSXY:2:2463:15447:31469,A00204:690:HYN52DSXY:2:2568:27706:25989,A00204:690:HYN52DSXY:2:2620:13105:19116,A00204:690:HYN52DSXY:2:2652:25256:16548,A00204:690:HYN52DSXY:2:2162:5502:31814,A00204:690:HYN52DSXY:2:2643:7383:13996,A002…	684	A352-01	A352-01	LACC	57	platelet	female	C1P	1:75728401|75740110	hsa_circ_0114109	chr1:76194085-76205795+	ENST00000370834.5	100	100	97.8	683	1	683	668	1	668	0	1164	GTCCTGAGAA...AAGCTAATTG	GTCCTGAGAA...AAGCTAATTG
333	333	1:75728401|75750546	1	75728401	75750546	13	1_0_2	118	0.181	exon	ACADM,	+	A00204:690:HYN52DSXY:2:1524:22073:20901,A00204:690:HYN52DSXY:2:2570:32714:25614,A00204:690:HYN52DSXY:2:1112:7337:4492,A00204:690:HYN52DSXY:2:2661:21007:35274,A00204:690:HYN52DSXY:2:2437:11071:34820,A00204:690:HYN52DSXY:2:2342:24641:24784,A00204:690:HYN52DSXY:2:2343:24171:8124,A00204:690:HYN52DSXY:2:2127:30517:24972,A00204:690:HYN52DSXY:2:2168:4191:4648,A00204:690:HYN52DSXY:2:1473:15962:34929,A002…	1030	A352-01	A352-01	LACC	57	platelet	female	C1P	1:75728401|75750546	hsa_circ_0114111	chr1:76194085-76216231+	ENST00000370834.5	100	100	98.54	1029	1	1029	1014	1	1014	0	1803	GTCCTGAGAA...ACTTGTAGAG	GTCCTGAGAA...ACTTGTAGAG
334	334	1:75732644|75750546	1	75732644	75750546	60	2_0_5	354	0.253	exon	ACADM,	+	A00204:690:HYN52DSXY:2:2616:8811:9737,A00204:690:HYN52DSXY:2:1241:15248:32690,A00204:690:HYN52DSXY:2:2452:12735:2440,A00204:690:HYN52DSXY:2:1230:17219:8735,A00204:690:HYN52DSXY:2:1259:25220:23343,A00204:690:HYN52DSXY:2:2241:31213:6136,A00204:690:HYN52DSXY:2:1436:31033:1157,A00204:690:HYN52DSXY:2:1647:4598:23265,A00204:690:HYN52DSXY:2:2650:15239:23030,A00204:690:HYN52DSXY:2:1507:3269:35587,A00204:…	942	A352-01	A352-01	LACC	57	platelet	female	C1P	1:75732644|75750546	hsa_circ_0114116	chr1:76198328-76216231+	ENST00000370834.5	100	100	98.41	941	1	941	926	1	926	0	1640	AGTTCACCGA...ACTTGTAGAG	AGTTCACCGA...ACTTGTAGAG
335	335	1:75734791|75740110	1	75734791	75740110	77	3_3_4	952	0.139	exon	ACADM,	+	A00204:690:HYN52DSXY:2:2608:26883:7341,A00204:690:HYN52DSXY:2:2617:12590:1971,A00204:690:HYN52DSXY:2:2673:31033:13088,A00204:690:HYN52DSXY:2:1123:28275:28573,A00204:690:HYN52DSXY:2:1261:7609:3865,A00204:690:HYN52DSXY:2:1272:28456:26757,A00204:690:HYN52DSXY:2:1326:3703:32174,A00204:690:HYN52DSXY:2:1329:13422:25989,A00204:690:HYN52DSXY:2:1367:15383:14011,A00204:690:HYN52DSXY:2:1404:29487:30514,A002…	213	A352-01	A352-01	LACC	57	platelet	female	C1P	1:75734791|75740110	hsa_circ_0114117	chr1:76200475-76205795+	ENST00000370841.4	100	100	100	212	1	212	212	1	212	5.9e-108	392	CAAATGCCTA...AAGCTAATTG	CAAATGCCTA...AAGCTAATTG
336	336	1:75739980|75750546	1	75739980	75750546	154	16_8_10	717	0.3	exon	ACADM,	+	A00204:690:HYN52DSXY:2:2626:28727:24439,A00204:690:HYN52DSXY:2:2636:25491:34710,A00204:690:HYN52DSXY:2:2656:26847:33614,A00204:690:HYN52DSXY:2:2664:10845:2237,A00204:690:HYN52DSXY:2:1119:16387:23797,A00204:690:HYN52DSXY:2:1135:31069:4601,A00204:690:HYN52DSXY:2:1169:19434:5212,A00204:690:HYN52DSXY:2:1248:29234:34366,A00204:690:HYN52DSXY:2:1254:14579:26991,A00204:690:HYN52DSXY:2:1361:24596:25520,A0…	478	A352-01	A352-01	LACC	57	platelet	female	C1P	1:75739980|75750546	hsa_circ_0008129	chr1:76205664-76216231+	NM_001127328	100	100	100	477	1	477	477	1	477	0	881	GCTTATTGTG...ACTTGTAGAG	GCTTATTGTG...ACTTGTAGAG
339	339	1:77631850|77641655	1	77631850	77641655	46	2_8_5	38	0.708	exon	ZZZ3,	-	A00204:690:HYN52DSXY:2:1151:29785:19539,A00204:690:HYN52DSXY:2:1529:22137:5165,A00204:690:HYN52DSXY:2:2341:10140:16767,A00204:690:HYN52DSXY:2:2348:19099:21605,A00204:690:HYN52DSXY:2:2360:16577:25316,A00204:690:HYN52DSXY:2:1232:11677:23594,A00204:690:HYN52DSXY:2:1249:14922:9392,A00204:690:HYN52DSXY:2:1623:26784:22106,A00204:690:HYN52DSXY:2:1210:9417:1705,A00204:690:HYN52DSXY:2:2229:3676:17722,A002…	1908	A352-01	A352-01	LACC	57	platelet	female	C1P	1:77631850|77641655	hsa_circ_0114166	chr1:78097534-78107340-	ENST00000370801.3	100	100	100	1907	1	1907	1907	1907	1	0	3522	TCTTTGTTGT...AACTTGATAT	ATATCAAGTT...ACAACAAAGA
340	340	1:77633115|77641655	1	77633115	77641655	29	2_5_3	283	0.17	exon	ZZZ3,	-	A00204:690:HYN52DSXY:2:2212:26350:23202,A00204:690:HYN52DSXY:2:2339:23502:15640,A00204:690:HYN52DSXY:2:2369:2962:34084,A00204:690:HYN52DSXY:2:2570:12762:35837,A00204:690:HYN52DSXY:2:1153:22688:8061,A00204:690:HYN52DSXY:2:1236:21757:36323,A00204:690:HYN52DSXY:2:1403:25129:17331,A00204:690:HYN52DSXY:2:2421:30770:19179,A00204:690:HYN52DSXY:2:2506:29423:36511,A00204:690:HYN52DSXY:2:2341:3495:36855,A0…	643	A352-01	A352-01	LACC	57	platelet	female	C1P	1:77633115|77641655	hsa_circ_0006395	chr1:78098799-78107340-	NM_015534	100	100	100	642	1	642	642	642	1	0	1186	CCATGATTCT...AACTTGATAT	ATATCAAGTT...AGAATCATGG
341	341	1:77641384|77641655	1	77641384	77641655	24	0_6_6	145	0.249	exon	ZZZ3,	-	A00204:690:HYN52DSXY:2:1470:17481:4899,A00204:690:HYN52DSXY:2:1529:29839:6480,A00204:690:HYN52DSXY:2:2126:14145:1595,A00204:690:HYN52DSXY:2:2171:28411:24298,A00204:690:HYN52DSXY:2:2448:6605:35102,A00204:690:HYN52DSXY:2:2425:3477:36479,A00204:690:HYN52DSXY:2:2121:9543:19272,A00204:690:HYN52DSXY:2:2121:10239:24455,A00204:690:HYN52DSXY:2:2246:24985:33082,A00204:690:HYN52DSXY:2:2378:8260:31829,A00204…	198	A352-01	A352-01	LACC	57	platelet	female	C1P	1:77641384|77641655	hsa_circ_0002717	chr1:78107068-78107340-	NM_015534	100	100	100	197	1	197	197	197	1	1.18e-99	364	AGCTGAGCTC...AACTTGATAT	ATATCAAGTT...GAGCTCAGCT
342	342	1:77701369|77713281	1	77701369	77713281	76	1_1_8	603	0.201	exon	USP33,	-	A00204:690:HYN52DSXY:2:2612:14940:10958,A00204:690:HYN52DSXY:2:1305:31675:7654,A00204:690:HYN52DSXY:2:1268:19560:21809,A00204:690:HYN52DSXY:2:2543:29704:15922,A00204:690:HYN52DSXY:2:2567:9824:24298,A00204:690:HYN52DSXY:2:2652:22046:34976,A00204:690:HYN52DSXY:2:1421:32606:9142,A00204:690:HYN52DSXY:2:1503:28320:13557,A00204:690:HYN52DSXY:2:1535:28628:10113,A00204:690:HYN52DSXY:2:1571:1976:29747,A00…	390	A352-01	A352-01	LACC	57	platelet	female	C1P	1:77701369|77713281	hsa_circ_0012989	chr1:78177431-78178966-	NM_015017	49.1	100	100	389	199	389	191	191	1	5.41e-96	353	CTCCATCTTT...GGAGGAACAC	GTGTTCCTCC...TTTTATTCGG
343	343	1:77701369|77715868	1	77701369	77715868	36	0_3_4	410	0.149	exon	USP33,	-	A00204:690:HYN52DSXY:2:2554:26151:10551,A00204:690:HYN52DSXY:2:1248:18846:31281,A00204:690:HYN52DSXY:2:1303:14525:20415,A00204:690:HYN52DSXY:2:1309:11668:21167,A00204:690:HYN52DSXY:2:2158:25129:25567,A00204:690:HYN52DSXY:2:2404:10267:17456,A00204:690:HYN52DSXY:2:2549:21332:12414,A00204:690:HYN52DSXY:2:2617:4155:16830,A00204:690:HYN52DSXY:2:1157:15637:19774,A00204:690:HYN52DSXY:2:2124:4725:32252,A…	687	A352-01	A352-01	LACC	57	platelet	female	C1P	1:77701369|77715868	hsa_circ_0005374	chr1:78177431-78181553-	NM_015017	71.14	100	100	686	199	686	488	488	1	0	902	CTCCATCTTT...TAGTGTCCAC	GTGGACACTA...TTTTATTCGG
344	344	1:77711747|77713281	1	77711747	77713281	45	1_8_8	872	0.094	exon	USP33,	-	A00204:690:HYN52DSXY:2:2549:21061:20838,A00204:690:HYN52DSXY:2:2558:21034:7639,A00204:690:HYN52DSXY:2:1302:27905:19225,A00204:690:HYN52DSXY:2:1338:17390:23500,A00204:690:HYN52DSXY:2:1626:18222:32236,A00204:690:HYN52DSXY:2:2461:23800:3380,A00204:690:HYN52DSXY:2:2656:13612:27132,A00204:690:HYN52DSXY:2:2676:24758:22795,A00204:690:HYN52DSXY:2:1233:31304:26490,A00204:690:HYN52DSXY:2:1243:11885:9706,A0…	192	A352-01	A352-01	LACC	57	platelet	female	C1P	1:77711747|77713281	hsa_circ_0012989	chr1:78177431-78178966-	NM_015017	100	100	100	191	1	191	191	191	1	2.47e-96	353	CCGAATAAAA...GGAGGAACAC	GTGTTCCTCC...TTTTATTCGG
345	345	1:77711747|77714783	1	77711747	77714783	270	3_33_43	1204	0.31	exon	USP33,	-	A00204:690:HYN52DSXY:2:2563:28004:7028,A00204:690:HYN52DSXY:2:2629:26521:36589,A00204:690:HYN52DSXY:2:2643:4860:1329,A00204:690:HYN52DSXY:2:2655:7148:11177,A00204:690:HYN52DSXY:2:2665:9462:20760,A00204:690:HYN52DSXY:2:2673:29215:1986,A00204:690:HYN52DSXY:2:1102:6117:27806,A00204:690:HYN52DSXY:2:1127:19162:23844,A00204:690:HYN52DSXY:2:1169:24144:11209,A00204:690:HYN52DSXY:2:1170:7798:12305,A00204:…	362	A352-01	A352-01	LACC	57	platelet	female	C1P	1:77711747|77714783	hsa_circ_0114176	chr1:78177431-78180468-	NM_015017	100	100	100	361	1	361	361	361	1	0	667	CCGAATAAAA...GCTGCTCTTC	GAAGAGCAGC...TTTTATTCGG
346	346	1:77711747|77715868	1	77711747	77715868	907	18_47_45	700	0.722	exon	USP33,	-	A00204:690:HYN52DSXY:2:2516:24089:21167,A00204:690:HYN52DSXY:2:2519:28176:23265,A00204:690:HYN52DSXY:2:2520:10845:17801,A00204:690:HYN52DSXY:2:2525:17616:34976,A00204:690:HYN52DSXY:2:2529:29731:31062,A00204:690:HYN52DSXY:2:2541:29758:19460,A00204:690:HYN52DSXY:2:2546:25889:35994,A00204:690:HYN52DSXY:2:2559:14407:24314,A00204:690:HYN52DSXY:2:2572:7410:12633,A00204:690:HYN52DSXY:2:2605:7292:31688,A…
04:690:HYN52DSXY:2:1264:21368:31673	A00204:690:HYN52DSXY:2:1377:28574:9862	A00204:690:HYN52DSXY:2:1443:1759:29496	A00204:690:HYN52DSXY:2:1629:1841:11788	A00204:690:HYN52DSXY:2:2113:31286:13996	A00204:690:HYN52DSXY:2:2241:1072:4163	A00204:690:HYN52DSXY:2:2550:8422:29951	A00204:690:HYN52DSXY:2:2606:6650:1454	A00204:690:HYN52DSXY:2:1175:1732:1611	A00204:690:HYN52DSXY:2:1310:1904:19163	A00204:690:HYN52DSXY:2:1329:3649:16986	A00204:690:HYN52DSXY:2:1508:30355:28009	A00204:690:HYN52DSXY:2:1607:7591:32706	A00204:690:HYN52DSXY:2:1614:26639:16470	A00204:690:HYN52DSXY:2:2124:15329:1110	A00204:690:HYN52DSXY:2:2347:22761:4429	A00204:690:HYN52DSXY:2:2376:1217:25739	A00204:690:HYN52DSXY:2:2439:8648:5353	A00204:690:HYN52DSXY:2:2442:29451:35055	A00204:690:HYN52DSXY:2:2476:26982:2754	A00204:690:HYN52DSXY:2:1234:21115:16830	A00204:690:HYN52DSXY:2:1346:28727:35587	A00204:690:HYN52DSXY:2:1347:1850:33974	A00204:690:HYN52DSXY:2:1401:28917:9925	A00204:690:HYN52DSXY:2:1669:19660:25019	A00204:690:HYN52DSXY:2:1672:19488:24095	A00204:690:HYN52DSXY:2:2112:19985:27931	A00204:690:HYN52DSXY:2:2152:1407:11350	A00204:690:HYN52DSXY:2:2239:12572:34068	A00204:690:HYN52DSXY:2:2244:5303:7451	A00204:690:HYN52DSXY:2:2262:31512:30170	A00204:690:HYN52DSXY:2:2264:5213:13902	A00204:690:HYN52DSXY:2:2507:7491:21919	A00204:690:HYN52DSXY:2:2621:26865:21089	A00204:690:HYN52DSXY:2:2644:12337:32972	A00204:690:HYN52DSXY:2:1131:1913:18771	A00204:690:HYN52DSXY:2:1201:4960:20322	A00204:690:HYN52DSXY:2:1242:32380:24095	A00204:690:HYN52DSXY:2:1244:24985:11819
347	347	1:77713200|77722096	1	77713200	77722096	71	0_1_2	799	0.151	exon	USP33,	-	A00204:690:HYN52DSXY:2:2521:4679:9377,A00204:690:HYN52DSXY:2:2606:14832:36354,A00204:690:HYN52DSXY:2:1132:23140:23970,A00204:690:HYN52DSXY:2:1276:26874:17597,A00204:690:HYN52DSXY:2:1341:13422:7858,A00204:690:HYN52DSXY:2:1613:27697:1611,A00204:690:HYN52DSXY:2:1678:16947:17096,A00204:690:HYN52DSXY:2:2165:18114:27727,A00204:690:HYN52DSXY:2:2211:27760:23891,A00204:690:HYN52DSXY:2:2329:19027:28181,A00…	808	A352-01	A352-01	LACC	57	platelet	female	C1P	1:77713200|77722096	hsa_circ_0012991	chr1:78178884-78187610-	NM_015017	90.97	100	100	808	1	735	735	735	1	0	1358	CTGCTATATA...CCTGCTTTGA	GTTTGTTGTC...TATATAGCAG
348	348	1:77717867|77725762	1	77717867	77725762	34	1_3_2	251	0.213	exon	USP33,	-	A00204:690:HYN52DSXY:2:2658:6081:16939,A00204:690:HYN52DSXY:2:1156:30526:2848,A00204:690:HYN52DSXY:2:1314:15447:13808,A00204:690:HYN52DSXY:2:1466:31078:16517,A00204:690:HYN52DSXY:2:2534:12635:27070,A00204:690:HYN52DSXY:2:1240:16288:13855,A00204:690:HYN52DSXY:2:2145:28537:2096,A00204:690:HYN52DSXY:2:1444:3224:7576,A00204:690:HYN52DSXY:2:1528:32298:20102,A00204:690:HYN52DSXY:2:2237:4001:31407,A0020…	784	A352-01	A352-01	LACC	57	platelet	female	C1P	1:77717867|77725762	hsa_circ_0000087	chr1:78183551-78191447-	NM_201624	100	100	100	783	1	783	783	783	1	0	1447	TACTTGCAGT...GTGATATATT	AATATATCAC...ACTGCAAGTA
349	349	1:77734347|77736158	1	77734347	77736158	44	2_12_12	587	0.13	exon	USP33,	-	A00204:690:HYN52DSXY:2:1271:8413:29215,A00204:690:HYN52DSXY:2:1337:30156:28134,A00204:690:HYN52DSXY:2:1530:7545:30561,A00204:690:HYN52DSXY:2:1565:14841:4272,A00204:690:HYN52DSXY:2:2672:21070:1846,A00204:690:HYN52DSXY:2:1228:26124:6245,A00204:690:HYN52DSXY:2:1271:4869:2722,A00204:690:HYN52DSXY:2:2139:18267:24643,A00204:690:HYN52DSXY:2:2173:3215:9377,A00204:690:HYN52DSXY:2:2438:11388:10066,A00204:6…	174	A352-01	A352-01	LACC	57	platelet	female	C1P	1:77734347|77736158	hsa_circ_0114195	chr1:78200031-78201843-	NM_015017	100	100	100	173	1	173	173	173	1	2.23e-86	320	CAATTAGAAA...TTTTAAAATC	GATTTTAAAA...TTTCTAATTG
350	350	1:77801331|77807101	1	77801331	77807101	98	5_4_2	129	0.603	exon	MIGA1,	+	A00204:690:HYN52DSXY:2:2527:16215:26224,A00204:690:HYN52DSXY:2:2672:13919:17863,A00204:690:HYN52DSXY:2:1104:23068:17174,A00204:690:HYN52DSXY:2:1125:26440:28902,A00204:690:HYN52DSXY:2:1219:27145:15405,A00204:690:HYN52DSXY:2:1264:16098:3693,A00204:690:HYN52DSXY:2:1413:22092:20525,A00204:690:HYN52DSXY:2:1464:22941:30796,A00204:690:HYN52DSXY:2:1501:28944:9721,A00204:690:HYN52DSXY:2:1508:7545:34601,A0…	443	A352-01	A352-01	LACC	57	platelet	female	C1P	1:77801331|77807101	hsa_circ_0114202	chr1:78267015-78272786+	ENST00000370791.3	100	100	100	442	1	442	442	1	442	0	817	ATCAAATTTT...TACTTAATGG	ATCAAATTTT...TACTTAATGG
351	351	1:77801331|77815231	1	77801331	77815231	164	13_6_9	24	0.932	exon	MIGA1,	+	A00204:690:HYN52DSXY:2:1116:27335:18396,A00204:690:HYN52DSXY:2:1216:11107:12461,A00204:690:HYN52DSXY:2:1236:28447:28714,A00204:690:HYN52DSXY:2:1272:27091:33505,A00204:690:HYN52DSXY:2:1301:11351:8469,A00204:690:HYN52DSXY:2:1410:8630:10864,A00204:690:HYN52DSXY:2:1444:6171:23234,A00204:690:HYN52DSXY:2:1518:2808:34507,A00204:690:HYN52DSXY:2:2231:13621:11678,A00204:690:HYN52DSXY:2:2233:29188:11835,A00…	701	A352-01	A352-01	LACC	57	platelet	female	C1P	1:77801331|77815231	hsa_circ_0002570	chr1:78267015-78280916+	NM_198549	100	100	100	700	1	700	700	1	700	0	1293	ATCAAATTTT...GATGATATTG	ATCAAATTTT...GATGATATTG
352	352	1:77803270|77813867	1	77803270	77813867	22	2_1_1	186	0.191	exon	MIGA1,	+	A00204:690:HYN52DSXY:2:1373:13015:34648,A00204:690:HYN52DSXY:2:1475:16740:23782,A00204:690:HYN52DSXY:2:1514:15736:14873,A00204:690:HYN52DSXY:2:1646:15320:10050,A00204:690:HYN52DSXY:2:2164:15492:5274,A00204:690:HYN52DSXY:2:2308:20591:35900,A00204:690:HYN52DSXY:2:1149:27525:35728,A00204:690:HYN52DSXY:2:1149:28230:35947,A00204:690:HYN52DSXY:2:1564:27082:16329,A00204:690:HYN52DSXY:2:1325:14434:30248,…	399	A352-01	A352-01	LACC	57	platelet	female	C1P	1:77803270|77813867	hsa_circ_0114207	chr1:78268954-78279552+	ENST00000370791.3	100	100	100	398	1	398	398	1	398	0	736	GTTCAAGTTG...AAATGTAGAT	GTTCAAGTTG...AAATGTAGAT
353	353	1:77858938|77864028	1	77858938	77864028	14	1_0_2	19	0.596	exon	MIGA1,	+	A00204:690:HYN52DSXY:2:2501:30445:13698,A00204:690:HYN52DSXY:2:2501:29948:17566,A00204:690:HYN52DSXY:2:2603:11342:25551,A00204:690:HYN52DSXY:2:1402:30526:32722,A00204:690:HYN52DSXY:2:1229:29604:12649,A00204:690:HYN52DSXY:2:1664:30752:29669,A00204:690:HYN52DSXY:2:1536:6054:22842,A00204:690:HYN52DSXY:2:2421:28429:31281,A00204:690:HYN52DSXY:2:2208:22950:11459,A00204:690:HYN52DSXY:2:2564:27697:22686,…	514	A352-01	A352-01	LACC	57	platelet	female	C1P	1:77858938|77864028	hsa_circ_0008606	chr1:78324622-78329713+	NM_198549	100	100	100	513	1	513	513	1	513	0	948	CTTGCAGAAC...CAAAGAAACA	CTTGCAGAAC...CAAAGAAACA
354	354	1:77858938|77866391	1	77858938	77866391	42	2_0_3	1	0.988	exon	MIGA1,	+	A00204:690:HYN52DSXY:2:2650:25744:2738,A00204:690:HYN52DSXY:2:1406:6768:18411,A00204:690:HYN52DSXY:2:1409:9073:4805,A00204:690:HYN52DSXY:2:1435:9579:1955,A00204:690:HYN52DSXY:2:2275:23086:24314,A00204:690:HYN52DSXY:2:2347:15854:29230,A00204:690:HYN52DSXY:2:2363:28628:20917,A00204:690:HYN52DSXY:2:2478:24108:29058,A00204:690:HYN52DSXY:2:2541:10926:17440,A00204:690:HYN52DSXY:2:2569:12635:5619,A00204…	568	A352-01	A352-01	LACC	57	platelet	female	C1P	1:77858938|77866391	hsa_circ_0013012	chr1:78324622-78332076+	NM_198549	100	100	100	567	1	567	567	1	567	0	1048	CTTGCAGAAC...ACAGATGAAG	CTTGCAGAAC...ACAGATGAAG
355	355	1:77916055|77918273	1	77916055	77918273	707	33_14_58	8772	0.139	exon	NEXN,	+	A00204:690:HYN52DSXY:2:2517:28022:14481,A00204:690:HYN52DSXY:2:2539:8892:16172,A00204:690:HYN52DSXY:2:2549:25599:1454,A00204:690:HYN52DSXY:2:2555:15492:2487,A00204:690:HYN52DSXY:2:2566:25536:9204,A00204:690:HYN52DSXY:2:2603:22381:26099,A00204:690:HYN52DSXY:2:2626:3748:4413,A00204:690:HYN52DSXY:2:2629:19280:24298,A00204:690:HYN52DSXY:2:2641:5728:26287,A00204:690:HYN52DSXY:2:2642:24270:12962,A00204…	500	A352-01	A352-01	LACC	57	platelet	female	C1P	NA	NA	NA	NA	NA	NA	NA	NA	NA	NA	NA	NA	NA	NA	NA	NA	NA
357	357	1:77940968|77942221	1	77940968	77942221	127	2_1_19	16	0.941	intron	NEXN,	+	A00204:690:HYN52DSXY:2:1455:30373:17738,A00204:690:HYN52DSXY:2:1601:15619:29794,A00204:690:HYN52DSXY:2:1232:26413:9627,A00204:690:HYN52DSXY:2:1454:32280:34726,A00204:690:HYN52DSXY:2:1660:22607:18223,A00204:690:HYN52DSXY:2:1676:27462:10191,A00204:690:HYN52DSXY:2:1676:25075:12696,A00204:690:HYN52DSXY:2:2526:30237:21981,A00204:690:HYN52DSXY:2:2567:19271:7717,A00204:690:HYN52DSXY:2:2324:29577:10786,A…	1254	A352-01	A352-01	LACC	57	platelet	female	C1P	NA	NA	NA	NA	NA	NA	NA	NA	NA	NA	NA	NA	NA	NA	NA	NA	NA
358	358	1:77955255|77956700	1	77955255	77956700	35	0_6_7	115	0.378	exon	FUBP1,	-	A00204:690:HYN52DSXY:2:2563:21197:9017,A00204:690:HYN52DSXY:2:2615:18502:19100,A00204:690:HYN52DSXY:2:2627:4372:3145,A00204:690:HYN52DSXY:2:1103:10248:33176,A00204:690:HYN52DSXY:2:2421:10158:23218,A00204:690:HYN52DSXY:2:2601:11388:20181,A00204:690:HYN52DSXY:2:2607:23511:24392,A00204:690:HYN52DSXY:2:1328:1660:26318,A00204:690:HYN52DSXY:2:1553:19027:16814,A00204:690:HYN52DSXY:2:1156:11162:23703,A00…	205	A352-01	A352-01	LACC	57	platelet	female	C1P	1:77955255|77956700	hsa_circ_0013025	chr1:78420939-78422385-	NM_003902	100	100	100	204	1	204	204	204	1	1.58e-103	377	CCATTTTCTT...CCTGCCTTAG	CTAAGGCAGG...AAGAAAATGG
359	359	1:78655014|78659483	1	78655014	78659483	8	2_1_0	32	0.333	exon	IFI44,	+	A00204:690:HYN52DSXY:2:1635:17128:34507,A00204:690:HYN52DSXY:2:2222:22516:6699,A00204:690:HYN52DSXY:2:2460:24749:9157,A00204:690:HYN52DSXY:2:2677:13756:31454,A00204:690:HYN52DSXY:2:1358:12762:2268,A00204:690:HYN52DSXY:2:1460:24379:12305,A00204:690:HYN52DSXY:2:1523:19470:20181,A00204:690:HYN52DSXY:2:2523:20943:25050,	519	A352-01	A352-01	LACC	57	platelet	female	C1P	1:78655014|78659483	hsa_circ_0013046	chr1:79121046-79125168+	NM_006417	62.16	100	100	518	197	518	322	1	322	1.1e-168	595	GCTCAGGAAG...GTAAACGCTG	TATAGGACAT...GTAAACGCTG
360	360	1:83890321|83911363	1	83890321	83911363	35	0_2_2	356	0.164	exon	TTLL7,	-	A00204:690:HYN52DSXY:2:1348:27977:36573,A00204:690:HYN52DSXY:2:2110:17770:5556,A00204:690:HYN52DSXY:2:2127:1895:15170,A00204:690:HYN52DSXY:2:2419:18728:9095,A00204:690:HYN52DSXY:2:2610:1877:2018,A00204:690:HYN52DSXY:2:1339:6759:3928,A00204:690:HYN52DSXY:2:1342:21169:20149,A00204:690:HYN52DSXY:2:1511:29026:26396,A00204:690:HYN52DSXY:2:1177:14724:27461,A00204:690:HYN52DSXY:2:1451:10800:20603,A00204…	843	A352-01	A352-01	LACC	57	platelet	female	C1P	NA	NA	NA	NA	NA	NA	NA	NA	NA	NA	NA	NA	NA	NA	NA	NA	NA
361	361	1:83911165|83947282	1	83911165	83947282	14	2_4_1	94	0.23	exon	TTLL7,	-	A00204:690:HYN52DSXY:2:1371:20311:19977,A00204:690:HYN52DSXY:2:1451:5032:3662,A00204:690:HYN52DSXY:2:2564:5385:29637,A00204:690:HYN52DSXY:2:2675:4589:4366,A00204:690:HYN52DSXY:2:1151:9950:35509,A00204:690:HYN52DSXY:2:1354:17635:30812,A00204:690:HYN52DSXY:2:1546:11668:33724,A00204:690:HYN52DSXY:2:1613:17454:13839,A00204:690:HYN52DSXY:2:1629:13358:25034,A00204:690:HYN52DSXY:2:1144:11125:34726,A0020…	1643	A352-01	A352-01	LACC	57	platelet	female	C1P	1:83911165|83947282	hsa_circ_0114285	chr1:84383286-84412965-	TTLL7-208.1	75.47	100	100	1643	245	1484	1240	1240	1	0	2290	TGGGTTGTTG...CTTGATCATT	AATGATCAAG...AGGACCAAAG
362	362	1:84179177|84197824	1	84179177	84197824	1153	21_23_81	3642	0.388	exon	PRKACB,	+	A00204:690:HYN52DSXY:2:2517:14705:34475,A00204:690:HYN52DSXY:2:2526:20925:14152,A00204:690:HYN52DSXY:2:2547:29785:35133,A00204:690:HYN52DSXY:2:2551:17571:1360,A00204:690:HYN52DSXY:2:2555:15971:20447,A00204:690:HYN52DSXY:2:2558:23104:5055,A00204:690:HYN52DSXY:2:2559:10556:29168,A00204:690:HYN52DSXY:2:2563:27389:25974,A00204:690:HYN52DSXY:2:2577:22426:25582,A00204:690:HYN52DSXY:2:2611:11930:1736,A0…
90:HYN52DSXY:2:1458:3549:34726	A00204:690:HYN52DSXY:2:1459:6885:2863	A00204:690:HYN52DSXY:2:2136:1172:12195	A00204:690:HYN52DSXY:2:2160:22092:13698	A00204:690:HYN52DSXY:2:2177:6596:11882	A00204:690:HYN52DSXY:2:2506:18873:17613	A00204:690:HYN52DSXY:2:1605:32235:33927	A00204:690:HYN52DSXY:2:2104:11053:34162	A00204:690:HYN52DSXY:2:2163:31349:25473	A00204:690:HYN52DSXY:2:2353:8395:24017	A00204:690:HYN52DSXY:2:2356:8838:19711	A00204:690:HYN52DSXY:2:2560:9579:17707	A00204:690:HYN52DSXY:2:2618:11803:25097	A00204:690:HYN52DSXY:2:2676:29206:26616	A00204:690:HYN52DSXY:2:1114:2067:13902	A00204:690:HYN52DSXY:2:1364:5195:29089	A00204:690:HYN52DSXY:2:2136:1551:21621	A00204:690:HYN52DSXY:2:2218:3423:32095	A00204:690:HYN52DSXY:2:2220:14959:6543	A00204:690:HYN52DSXY:2:2316:3730:22921	A00204:690:HYN52DSXY:2:2327:32127:15045	A00204:690:HYN52DSXY:2:2331:1931:22498	A00204:690:HYN52DSXY:2:2339:22037:23782	A00204:690:HYN52DSXY:2:2343:11379:28338	A00204:690:HYN52DSXY:2:2401:31494:24815	A00204:690:HYN52DSXY:2:2436:31602:4711	A00204:690:HYN52DSXY:2:2524:19741:17926	A00204:690:HYN52DSXY:2:2541:5141:27586	A00204:690:HYN52DSXY:2:2562:27642:24878	A00204:690:HYN52DSXY:2:2602:24532:24126	A00204:690:HYN52DSXY:2:2634:19027:5165	A00204:690:HYN52DSXY:2:1124:29921:18709	A00204:690:HYN52DSXY:2:1215:1579:11021	A00204:690:HYN52DSXY:2:1260:21007:15295	A00204:690:HYN52DSXY:2:1628:31910:28354	A00204:690:HYN52DSXY:2:2125:30906:27179	A00204:690:HYN52DSXY:2:2167:26765:2159	A00204:690:HYN52DSXY:2:2201:18521:19914	A00204:690:HYN52DSXY:2:2249:11098:10254
363	363	1:84179177|84214317	1	84179177	84214317	214	10_8_20	3483	0.109	exon	PRKACB,	+	A00204:690:HYN52DSXY:2:2543:12301:26334,A00204:690:HYN52DSXY:2:2545:15609:33630,A00204:690:HYN52DSXY:2:1159:15212:29246,A00204:690:HYN52DSXY:2:1207:15248:18098,A00204:690:HYN52DSXY:2:1215:8820:36182,A00204:690:HYN52DSXY:2:1241:31204:12007,A00204:690:HYN52DSXY:2:1257:1380:2597,A00204:690:HYN52DSXY:2:1333:9191:19382,A00204:690:HYN52DSXY:2:1354:30120:28948,A00204:690:HYN52DSXY:2:1419:11812:14622,A00…	1915	A352-01	A352-01	LACC	57	platelet	female	C1P	1:84179177|84214317	hsa_circ_0114306	chr1:84644859-84668488+	ENST00000370689.2	34.48	91.79	100	1914	129	788	719	60	719	0	1219	TGAAAGAGTT...CCAGAGGAAG	TGAAAGAGTT...TTCTGGAAAG
365	365	1:84655832|84671308	1	84655832	84671308	121	7_14_11	1745	0.122	exon	SSX2IP,	-	A00204:690:HYN52DSXY:2:2614:30418:9298,A00204:690:HYN52DSXY:2:1275:19352:33035,A00204:690:HYN52DSXY:2:1374:12192:29496,A00204:690:HYN52DSXY:2:1410:25482:1532,A00204:690:HYN52DSXY:2:1434:13756:10786,A00204:690:HYN52DSXY:2:1565:28754:3067,A00204:690:HYN52DSXY:2:1660:19569:18944,A00204:690:HYN52DSXY:2:2113:2474:26944,A00204:690:HYN52DSXY:2:2135:24325:24862,A00204:690:HYN52DSXY:2:2142:30373:4648,A002…	1482	A352-01	A352-01	LACC	57	platelet	female	C1P	1:84655832|84671308	hsa_circ_0114321	chr1:85121514-85136991-	NM_001166417	100	100	99.8	1481	1	1481	1478	1478	1	0	2715	CTCCAATCCC...TAGGCATCTC	GAGATGCCTA...GGGATTGGAG
366	366	1:85730508|85745506	1	85730508	85745506	8	1_2_1	75	0.176	exon	COL24A1,	-	A00204:690:HYN52DSXY:2:2550:11053:19351,A00204:690:HYN52DSXY:2:1569:10926:6574,A00204:690:HYN52DSXY:2:2436:27208:22247,A00204:690:HYN52DSXY:2:1575:31611:36479,A00204:690:HYN52DSXY:2:2252:27308:18035,A00204:690:HYN52DSXY:2:1671:20862:34209,A00204:690:HYN52DSXY:2:1339:5376:11929,A00204:690:HYN52DSXY:2:1632:21287:13839,	1161	A352-01	A352-01	LACC	57	platelet	female	C1P	NA	NA	NA	NA	NA	NA	NA	NA	NA	NA	NA	NA	NA	NA	NA	NA	NA
367	367	1:85730508|85761566	1	85730508	85761566	29	1_0_2	63	0.479	exon	COL24A1,	-	A00204:690:HYN52DSXY:2:1518:29008:18599,A00204:690:HYN52DSXY:2:1644:20292:12430,A00204:690:HYN52DSXY:2:2606:19633:36245,A00204:690:HYN52DSXY:2:1251:31222:4711,A00204:690:HYN52DSXY:2:1553:2320:2722,A00204:690:HYN52DSXY:2:2634:12599:16611,A00204:690:HYN52DSXY:2:1463:17273:2347,A00204:690:HYN52DSXY:2:2543:7645:36526,A00204:690:HYN52DSXY:2:2649:22833:11099,A00204:690:HYN52DSXY:2:1143:31141:19946,A002…	1224	A352-01	A352-01	LACC	57	platelet	female	C1P	NA	NA	NA	NA	NA	NA	NA	NA	NA	NA	NA	NA	NA	NA	NA	NA	NA
368	368	1:85816788|85849406	1	85816788	85849406	20	2_0_2	15	0.727	exon	COL24A1,	-	A00204:690:HYN52DSXY:2:1522:21323:18035,A00204:690:HYN52DSXY:2:2372:17327:35258,A00204:690:HYN52DSXY:2:1657:18475:10629,A00204:690:HYN52DSXY:2:1309:1262:31673,A00204:690:HYN52DSXY:2:1676:18701:35978,A00204:690:HYN52DSXY:2:2565:9715:13088,A00204:690:HYN52DSXY:2:1478:29008:19445,A00204:690:HYN52DSXY:2:2322:2654:26694,A00204:690:HYN52DSXY:2:1156:26648:1799,A00204:690:HYN52DSXY:2:1436:31331:30733,A00…	652	A352-01	A352-01	LACC	57	platelet	female	C1P	NA	NA	NA	NA	NA	NA	NA	NA	NA	NA	NA	NA	NA	NA	NA	NA	NA
369	369	1:85868519|85896409	1	85868519	85896409	11	1_0_5	61	0.265	exon	COL24A1,	-	A00204:690:HYN52DSXY:2:1568:2202:18239,A00204:690:HYN52DSXY:2:2447:9028:32158,A00204:690:HYN52DSXY:2:1216:22408:36886,A00204:690:HYN52DSXY:2:2457:29017:31704,A00204:690:HYN52DSXY:2:1623:25129:18771,A00204:690:HYN52DSXY:2:2365:7111:8609,A00204:690:HYN52DSXY:2:1436:7518:36714,A00204:690:HYN52DSXY:2:2407:10954:3396,A00204:690:HYN52DSXY:2:2407:10954:3458,A00204:690:HYN52DSXY:2:1220:17824:23813,A00204…	523	A352-01	A352-01	LACC	57	platelet	female	C1P	NA	NA	NA	NA	NA	NA	NA	NA	NA	NA	NA	NA	NA	NA	NA	NA	NA
370	370	1:86112567|86146183	1	86112567	86146183	46	3_4_9	19	0.829	exon	COL24A1,	-	A00204:690:HYN52DSXY:2:1111:6614:14638,A00204:690:HYN52DSXY:2:1203:1597:33379,A00204:690:HYN52DSXY:2:1554:11794:2033,A00204:690:HYN52DSXY:2:1568:29993:30953,A00204:690:HYN52DSXY:2:2124:22453:12132,A00204:690:HYN52DSXY:2:2243:5837:30921,A00204:690:HYN52DSXY:2:2462:27109:26866,A00204:690:HYN52DSXY:2:2602:1913:16235,A00204:690:HYN52DSXY:2:1651:27724:31156,A00204:690:HYN52DSXY:2:2133:11406:8375,A0020…	1544	A352-01	A352-01	LACC	57	platelet	female	C1P	1:86112567|86146183	hsa_circ_0114349	chr1:86578249-86611866-	ENST00000370571.2	100	100	100	1543	1	1543	1543	1543	1	0	2850	CTTTGGACCA...AAGTGATTTC	GAAATCACTT...TGGTCCAAAG
371	371	1:86124845|86146183	1	86124845	86146183	187	5_5_20	41	0.901	exon	COL24A1,	-	A00204:690:HYN52DSXY:2:2524:10465:24095,A00204:690:HYN52DSXY:2:2559:18385:14982,A00204:690:HYN52DSXY:2:2572:32786:18192,A00204:690:HYN52DSXY:2:2651:16378:18270,A00204:690:HYN52DSXY:2:1142:30337:3771,A00204:690:HYN52DSXY:2:1254:28293:20588,A00204:690:HYN52DSXY:2:1367:24089:3474,A00204:690:HYN52DSXY:2:1514:7880:29982,A00204:690:HYN52DSXY:2:1544:13937:27164,A00204:690:HYN52DSXY:2:1608:23493:23453,A0…	1436	A352-01	A352-01	LACC	57	platelet	female	C1P	1:86124845|86146183	hsa_circ_0114350	chr1:86590527-86611866-	ENST00000370571.2	100	100	100	1435	1	1435	1435	1435	1	0	2651	GGGAGGTCCA...AAGTGATTTC	GAAATCACTT...TGGACCTCCC
372	372	1:86352859|86354692	1	86352859	86354692	77	2_8_7	62	0.713	exon	ODF2L,	-	A00204:690:HYN52DSXY:2:2518:26205:7044,A00204:690:HYN52DSXY:2:2571:16107:33426,A00204:690:HYN52DSXY:2:1143:12138:36949,A00204:690:HYN52DSXY:2:1223:31521:17754,A00204:690:HYN52DSXY:2:1371:25201:20306,A00204:690:HYN52DSXY:2:1428:18909:23156,A00204:690:HYN52DSXY:2:1454:14850:6324,A00204:690:HYN52DSXY:2:1456:8648:12837,A00204:690:HYN52DSXY:2:2170:24135:8312,A00204:690:HYN52DSXY:2:2170:25681:24925,A00…	290	A352-01	A352-01	LACC	57	platelet	female	C1P	1:86352859|86354692	hsa_circ_0114351	chr1:86818541-86820375-	ENST00000359242.3	100	100	100	289	1	289	289	289	1	1.3e-150	534	ACTGTTCATT...TTCTAATTTT	AAAATTAGAA...AATGAACAGT
373	373	1:86358787|86385590	1	86358787	86385590	12	3_2_0	59	0.289	exon	ODF2L,	-	A00204:690:HYN52DSXY:2:2264:30888:24048,A00204:690:HYN52DSXY:2:1412:12400:24721,A00204:690:HYN52DSXY:2:1173:31584:12633,A00204:690:HYN52DSXY:2:1272:20799:14559,A00204:690:HYN52DSXY:2:2673:7419:20603,A00204:690:HYN52DSXY:2:2657:18150:11694,A00204:690:HYN52DSXY:2:2657:18123:24079,A00204:690:HYN52DSXY:2:2230:5828:14653,A00204:690:HYN52DSXY:2:2405:26078:5102,A00204:690:HYN52DSXY:2:2602:19117:18850,A0…	1247	A352-01	A352-01	LACC	57	platelet	female	C1P	1:86358787|86385590	hsa_circ_0114354	chr1:86824469-86851273-	ENST00000359242.3	100	100	100	1246	1	1246	1246	1246	1	0	2302	CTTCTCTACA...CTGCTTCAGG	CCTGAAGCAG...TGTAGAGAAG
374	374	1:86715724|86724405	1	86715724	86724405	133	13_2_11	560	0.322	exon	SH3GLB1,	+	A00204:690:HYN52DSXY:2:2536:25437:5494,A00204:690:HYN52DSXY:2:2572:25581:15953,A00204:690:HYN52DSXY:2:2612:14579:17534,A00204:690:HYN52DSXY:2:1145:22083:15468,A00204:690:HYN52DSXY:2:1412:5367:9439,A00204:690:HYN52DSXY:2:1530:15157:8140,A00204:690:HYN52DSXY:2:2474:28592:14372,A00204:690:HYN52DSXY:2:2540:27407:29168,A00204:690:HYN52DSXY:2:2572:30608:25786,A00204:690:HYN52DSXY:2:2239:8142:13933,A002…	499	A352-01	A352-01	LACC	57	platelet	female	C1P	1:86715724|86724405	hsa_circ_0114358	chr1:87181406-87190088+	NM_001206651	100	100	100	498	1	498	498	1	498	0	920	TTCACAGAAG...TAGAAATTCA	TTCACAGAAG...TAGAAATTCA
375	375	1:86715724|86742436	1	86715724	86742436	30	1_0_3	567	0.096	exon	SH3GLB1,	+	A00204:690:HYN52DSXY:2:2145:31006:19398,A00204:690:HYN52DSXY:2:2372:9118:12179,A00204:690:HYN52DSXY:2:1254:17381:26459,A00204:690:HYN52DSXY:2:1256:11659:22028,A00204:690:HYN52DSXY:2:1354:20826:27790,A00204:690:HYN52DSXY:2:1243:23972:36025,A00204:690:HYN52DSXY:2:1318:16929:7451,A00204:690:HYN52DSXY:2:1509:25021:1861,A00204:690:HYN52DSXY:2:2106:8929:27508,A00204:690:HYN52DSXY:2:1451:29604:19570,A00…	982	A352-01	A352-01	LACC	57	platelet	female	C1P	1:86715724|86742436	hsa_circ_0114358	chr1:87181406-87190088+	NM_001206651	50.76	100	100	981	1	498	498	1	498	0	920	TTCACAGAAG...GGCAGATGAG	TTCACAGAAG...TAGAAATTCA
376	376	1:86719507|86724405	1	86719507	86724405	80	10_3_9	951	0.144	exon	SH3GLB1,	+	A00204:690:HYN52DSXY:2:2548:26937:7686,A00204:690:HYN52DSXY:2:2611:27706:34475,A00204:690:HYN52DSXY:2:2668:19199:19867,A00204:690:HYN52DSXY:2:1408:26313:21104,A00204:690:HYN52DSXY:2:1625:11171:16861,A00204:690:HYN52DSXY:2:1631:26422:13495,A00204:690:HYN52DSXY:2:1656:27046:20306,A00204:690:HYN52DSXY:2:2664:23610:17644,A00204:690:HYN52DSXY:2:2664:23158:33082,A00204:690:HYN52DSXY:2:1250:8974:14779,A…	357	A352-01	A352-01	LACC	57	platelet	female	C1P	1:86719507|86724405	hsa_circ_0013084	chr1:87185189-87190088+	NM_001206651	100	100	100	356	1	356	356	1	356	0	658	ATGCCAGGAT...TAGAAATTCA	ATGCCAGGAT...TAGAAATTCA
377	377	1:86915070|87092669	1	86915070	87092669	14	2_1_1	172	0.14	exon	HS2ST1,	+	A00204:690:HYN52DSXY:2:2536:29550:13589,A00204:690:HYN52DSXY:2:2561:2853:23750,A00204:690:HYN52DSXY:2:2563:7844:4241,A00204:690:HYN52DSXY:2:1308:31186:9659,A00204:690:HYN52DSXY:2:1115:25400:34522,A00204:690:HYN52DSXY:2:1444:6705:19617,A00204:690:HYN52DSXY:2:1619:11234:18912,A00204:690:HYN52DSXY:2:2256:4128:4601,A00204:690:HYN52DSXY:2:2560:3396:27946,A00204:690:HYN52DSXY:2:2645:8269:6731,A00204:69…	832	A352-01	A352-01	LACC	57	platelet	female	C1P	1:86915070|87092669	hsa_circ_0114368	chr1:87538616-87558352+	NM_012262	55.84	100	100	831	368	831	464	1	464	0	857	TTGCAGCTGC...AGACAAAAAG	AAAGGGCTAT...AGACAAAAAG
378	378	1:87072934|87092669	1	87072934	87092669	38	3_2_2	331	0.187	exon	HS2ST1,AC093155.3,	+	A00204:690:HYN52DSXY:2:1320:27290:7921,A00204:690:HYN52DSXY:2:1402:15031:28244,A00204:690:HYN52DSXY:2:1628:26775:26976,A00204:690:HYN52DSXY:2:2212:10465:4773,A00204:690:HYN52DSXY:2:2319:26784:15937,A00204:690:HYN52DSXY:2:2346:6433:16705,A00204:690:HYN52DSXY:2:2357:17788:28103,A00204:690:HYN52DSXY:2:2539:9733:27054,A00204:690:HYN52DSXY:2:1174:23981:36918,A00204:690:HYN52DSXY:2:1320:15112:11663,A00…	465	A352-01	A352-01	LACC	57	platelet	female	C1P	1:87072934|87092669	hsa_circ_0114368	chr1:87538616-87558352+	NM_012262	100	100	100	464	1	464	464	1	464	0	857	AAAGGGCTAT...AGACAAAAAG	AAAGGGCTAT...AGACAAAAAG
379	379	1:88740988|88760376	1	88740988	88760376	93	12_4_8	325	0.364	exon	PKN2,	+	A00204:690:HYN52DSXY:2:2527:17318:17581,A00204:690:HYN52DSXY:2:2558:15121:33379,A00204:690:HYN52DSXY:2:2637:29297:13714,A00204:690:HYN52DSXY:2:2639:32045:21480,A00204:690:HYN52DSXY:2:2640:17833:12399,A00204:690:HYN52DSXY:2:1123:17173:13135,A00204:690:HYN52DSXY:2:1230:24677:21089,A00204:690:HYN52DSXY:2:1470:26467:5087,A00204:690:HYN52DSXY:2:1561:22815:31955,A00204:690:HYN52DSXY:2:1625:3577:3458,A0…	457	A352-01	A352-01	LACC	57	platelet	female	C1P	1:88740988|88760376	hsa_circ_0013092	chr1:89206670-89226059+	NM_006256	100	100	100	456	1	456	456	1	456	0	843	GGGGATTCCC...ATCTTCAAAG	GGGGATTCCC...ATCTTCAAAG
380	380	1:88740988|88771879	1	88740988	88771879	273	27_7_16	541	0.502	exon	PKN2,	+	A00204:690:HYN52DSXY:2:2570:1823:33614,A00204:690:HYN52DSXY:2:2620:24668:14622,A00204:690:HYN52DSXY:2:2620:8323:23328,A00204:690:HYN52DSXY:2:2637:15890:26600,A00204:690:HYN52DSXY:2:2657:25644:2660,A00204:690:HYN52DSXY:2:1115:22010:32565,A00204:690:HYN52DSXY:2:1222:19651:5713,A00204:690:HYN52DSXY:2:1278:22299:32972,A00204:690:HYN52DSXY:2:1305:29369:8108,A00204:690:HYN52DSXY:2:1315:19822:26303,A002…	938	A352-01	A352-01	LACC	57	platelet	female	C1P	1:88740988|88771879	hsa_circ_0114376	chr1:89206670-89237562+	ENST00000370521.3	100	100	100	937	1	937	937	1	937	0	1731	GGGGATTCCC...GCACTAACAG	GGGGATTCCC...GCACTAACAG
381	381	1:88740988|88786213	1	88740988	88786213	261	26_11_17	134	0.796	exon	PKN2,	+	A00204:690:HYN52DSXY:2:2529:4716:32111,A00204:690:HYN52DSXY:2:2540:3540:30044,A00204:690:HYN52DSXY:2:2544:20419:5384,A00204:690:HYN52DSXY:2:2561:19081:21104,A00204:690:HYN52DSXY:2:2561:18738:35070,A00204:690:HYN52DSXY:2:2577:20546:13526,A00204:690:HYN52DSXY:2:2615:16658:4476,A00204:690:HYN52DSXY:2:2655:31512:18615,A00204:690:HYN52DSXY:2:1107:22390:30060,A00204:690:HYN52DSXY:2:1165:27208:35963,A00…	1234	A352-01	A352-01	LACC	57	platelet	female	C1P	1:88740988|88786213	hsa_circ_0013093	chr1:89206670-89251896+	NM_006256	100	100	100	1233	1	1233	1233	1	1233	0	2278	GGGGATTCCC...ACTGGACAGG	GGGGATTCCC...ACTGGACAGG
382	382	1:88760222|88786213	1	88760222	88786213	31	1_2_0	380	0.14	exon	PKN2,	+	A00204:690:HYN52DSXY:2:1656:10845:23469,A00204:690:HYN52DSXY:2:2326:15411:32377,A00204:690:HYN52DSXY:2:2433:21667:31814,A00204:690:HYN52DSXY:2:2459:13720:7905,A00204:690:HYN52DSXY:2:2624:17598:20322,A00204:690:HYN52DSXY:2:2210:14073:5008,A00204:690:HYN52DSXY:2:2546:11785:33927,A00204:690:HYN52DSXY:2:1453:24424:31955,A00204:690:HYN52DSXY:2:1366:25952:7827,A00204:690:HYN52DSXY:2:2421:5484:28995,A00…	933	A352-01	A352-01	LACC	57	platelet	female	C1P	1:88760222|88786213	hsa_circ_0114377	chr1:89225904-89251896+	ENST00000370521.3	100	100	100	932	1	932	932	1	932	0	1722	ATTGCCCAAG...ACTGGACAGG	ATTGCCCAAG...ACTGGACAGG
383	383	1:88770352|88771879	1	88770352	88771879	94	8_4_7	664	0.221	exon	PKN2,	+	A00204:690:HYN52DSXY:2:2549:17716:34522,A00204:690:HYN52DSXY:2:2637:5873:1642,A00204:690:HYN52DSXY:2:2638:18575:15937,A00204:690:HYN52DSXY:2:2645:14036:24455,A00204:690:HYN52DSXY:2:2653:29008:3756,A00204:690:HYN52DSXY:2:1224:5367:31140,A00204:690:HYN52DSXY:2:1257:21757:7670,A00204:690:HYN52DSXY:2:1459:9390:26209,A00204:690:HYN52DSXY:2:1520:18430:19288,A00204:690:HYN52DSXY:2:1564:11053:5165,A00204…	482	A352-01	A352-01	LACC	57	platelet	female	C1P	1:88770352|88771879	hsa_circ_0002008	chr1:89236034-89237562+	NM_006256	100	100	100	481	1	481	481	1	481	0	889	GATCGGAAAC...GCACTAACAG	GATCGGAAAC...GCACTAACAG
384	384	1:88770352|88786213	1	88770352	88786213	50	1_0_2	256	0.281	exon	PKN2,	+	A00204:690:HYN52DSXY:2:1418:23647:22999,A00204:690:HYN52DSXY:2:1530:10393:28541,A00204:690:HYN52DSXY:2:2130:28049:3035,A00204:690:HYN52DSXY:2:1358:18421:23249,A00204:690:HYN52DSXY:2:1378:25988:30843,A00204:690:HYN52DSXY:2:1358:20392:33332,A00204:690:HYN52DSXY:2:1578:8748:1861,A00204:690:HYN52DSXY:2:2455:15555:15154,A00204:690:HYN52DSXY:2:2673:19949:5321,A00204:690:HYN52DSXY:2:2475:14543:25394,A00…	778	A352-01	A352-01	LACC	57	platelet	female	C1P	1:88770352|88786213	hsa_circ_0005900	chr1:89236034-89251896+	NM_006256	100	100	100	777	1	777	777	1	777	0	1435	GATCGGAAAC...ACTGGACAGG	GATCGGAAAC...ACTGGACAGG
386	386	1:88807313|88822003	1	88807313	88822003	43	1_0_2	30	0.741	exon	PKN2,	+	A00204:690:HYN52DSXY:2:2526:22571:17347,A00204:690:HYN52DSXY:2:2638:3522:30232,A00204:690:HYN52DSXY:2:1141:10294:3818,A00204:690:HYN52DSXY:2:1141:16667:8531,A00204:690:HYN52DSXY:2:1232:32235:30984,A00204:690:HYN52DSXY:2:1345:17354:16423,A00204:690:HYN52DSXY:2:1439:18747:33238,A00204:690:HYN52DSXY:2:1622:18367:1297,A00204:690:HYN52DSXY:2:1624:9670:3677,A00204:690:HYN52DSXY:2:2115:4851:16626,A00204…	540	A352-01	A352-01	LACC	57	platelet	female	C1P	1:88807313|88822003	hsa_circ_0013107	chr1:89272995-89287686+	NM_006256	100	100	100	539	1	539	539	1	539	0	996	GATTCAGAGA...TTGTTTATAG	GATTCAGAGA...TTGTTTATAG
387	387	1:88857206|88860286	1	88857206	88860286	36	2_4_2	252	0.222	exon	GTF2B,	-	A00204:690:HYN52DSXY:2:1216:29134:36479,A00204:690:HYN52DSXY:2:1245:8486:25614,A00204:690:HYN52DSXY:2:1362:18593:7701,A00204:690:HYN52DSXY:2:1372:2971:25457,A00204:690:HYN52DSXY:2:1372:2076:25817,A00204:690:HYN52DSXY:2:1441:4761:15092,A00204:690:HYN52DSXY:2:1463:18683:24455,A00204:690:HYN52DSXY:2:2121:9109:35744,A00204:690:HYN52DSXY:2:1301:27353:34397,A00204:690:HYN52DSXY:2:1332:25672:30420,A0020…	560	A352-01	A352-01	LACC	57	platelet	female	C1P	1:88857206|88860286	hsa_circ_0114398	chr1:89322888-89325969-	NM_001514	100	100	100	559	1	559	559	559	1	0	1033	CTTTTTGGGT...CTCCTGTGCC	GGCACAGGAG...ACCCAAAAAG
388	388	1:88859882|88860286	1	88859882	88860286	21	1_3_2	246	0.146	exon	GTF2B,	-	A00204:690:HYN52DSXY:2:2654:22299:28933,A00204:690:HYN52DSXY:2:1656:29613:25285,A00204:690:HYN52DSXY:2:2333:26033:9126,A00204:690:HYN52DSXY:2:2333:26078:9079,A00204:690:HYN52DSXY:2:1352:32163:20462,A00204:690:HYN52DSXY:2:1655:18964:12101,A00204:690:HYN52DSXY:2:1329:31078:34272,A00204:690:HYN52DSXY:2:1449:15646:25833,A00204:690:HYN52DSXY:2:1667:30273:21950,A00204:690:HYN52DSXY:2:1558:16414:8876,A0…	278	A352-01	A352-01	LACC	57	platelet	female	C1P	1:88859882|88860286	hsa_circ_0114399	chr1:89325564-89325969-	NM_001514	100	100	100	277	1	277	277	277	1	5.83e-144	512	CTTTAAATGT...CTCCTGTGCC	GGCACAGGAG...ACATTTAAAG
391	391	1:89549915|89559036	1	89549915	89559036	39	1_1_2	72	0.52	exon	LRRC8B,	+	A00204:690:HYN52DSXY:2:2555:24117:4773,A00204:690:HYN52DSXY:2:2570:30798:19539,A00204:690:HYN52DSXY:2:1229:6659:19476,A00204:690:HYN52DSXY:2:1562:3504:23625,A00204:690:HYN52DSXY:2:1602:21332:25254,A00204:690:HYN52DSXY:2:2239:21621:10410,A00204:690:HYN52DSXY:2:2311:17463:9721,A00204:690:HYN52DSXY:2:1101:8115:29825,A00204:690:HYN52DSXY:2:2545:4743:36542,A00204:690:HYN52DSXY:2:1159:3215:12070,A00204…	384	A352-01	A352-01	LACC	57	platelet	female	C1P	NA	NA	NA	NA	NA	NA	NA	NA	NA	NA	NA	NA	NA	NA	NA	NA	NA
392	392	1:89568247|89584789	1	89568247	89584789	33	1_1_3	154	0.3	exon	LRRC8B,	+	A00204:690:HYN52DSXY:2:2613:29116:35540,A00204:690:HYN52DSXY:2:1326:3757:33207,A00204:690:HYN52DSXY:2:1571:20663:27383,A00204:690:HYN52DSXY:2:2308:15745:6339,A00204:690:HYN52DSXY:2:2376:15474:1172,A00204:690:HYN52DSXY:2:2250:31033:24079,A00204:690:HYN52DSXY:2:2304:23222:20134,A00204:690:HYN52DSXY:2:1459:15067:11898,A00204:690:HYN52DSXY:2:2213:4128:22169,A00204:690:HYN52DSXY:2:2435:14299:7560,A002…	2519	A352-01	A352-01	LACC	57	platelet	female	C1P	1:89568247|89584789	hsa_circ_0013119	chr1:90033997-90050348+	NM_015350	89.91	97.67	100	2518	255	2518	2318	55	2318	0	4181	GTAATAGTTA...CAACAACAAT	GAATTTTTCA...CAACAACAAT
393	393	1:89579591|89584789	1	89579591	89584789	62	1_3_2	122	0.504	exon	LRRC8B,	+	A00204:690:HYN52DSXY:2:1324:2022:7404,A00204:690:HYN52DSXY:2:1647:10393:30796,A00204:690:HYN52DSXY:2:1662:2736:2253,A00204:690:HYN52DSXY:2:2355:9118:24267,A00204:690:HYN52DSXY:2:2364:27525:36824,A00204:690:HYN52DSXY:2:2658:20473:27461,A00204:690:HYN52DSXY:2:1273:29866:1141,A00204:690:HYN52DSXY:2:1205:3604:5854,A00204:690:HYN52DSXY:2:1634:7446:7373,A00204:690:HYN52DSXY:2:2421:13187:23703,A00204:69…	2264	A352-01	A352-01	LACC	57	platelet	female	C1P	1:89579591|89584789	hsa_circ_0013119	chr1:90033997-90050348+	NM_015350	100	97.63	100	2263	1	2263	2318	56	2318	0	4180	AATGAAGACA...CAACAACAAT	GAATTTTTCA...CAACAACAAT
394	394	1:89686470|89714851	1	89686470	89714851	33	3_1_2	61	0.52	exon	LRRC8C,	+	A00204:690:HYN52DSXY:2:1354:23809:17362,A00204:690:HYN52DSXY:2:1521:29921:27665,A00204:690:HYN52DSXY:2:1657:9498:28213,A00204:690:HYN52DSXY:2:2562:9805:10113,A00204:690:HYN52DSXY:2:2630:10710:16564,A00204:690:HYN52DSXY:2:1345:29360:22404,A00204:690:HYN52DSXY:2:1374:19859:35634,A00204:690:HYN52DSXY:2:1631:21612:4382,A00204:690:HYN52DSXY:2:1229:11469:26710,A00204:690:HYN52DSXY:2:1429:2347:22811,A00…	2505	A352-01	A352-01	LACC	57	platelet	female	C1P	1:89686470|89714851	hsa_circ_0114408	chr1:90178267-90180410+	ENST00000370454.4	85.55	100	100	2505	363	2505	2143	1	2143	0	3958	AAACATGATT...GATGTAAAAG	GTCATGCAAG...GATGTAAAAG
396	396	1:90010088|90018784	1	90010088	90018784	80	7_1_5	254	0.386	exon	ZNF326,	+	A00204:690:HYN52DSXY:2:2564:9489:11882,A00204:690:HYN52DSXY:2:2637:6587:8891,A00204:690:HYN52DSXY:2:2661:22598:11005,A00204:690:HYN52DSXY:2:1203:15374:1438,A00204:690:HYN52DSXY:2:1210:23475:33442,A00204:690:HYN52DSXY:2:1354:14461:25567,A00204:690:HYN52DSXY:2:1407:17924:21042,A00204:690:HYN52DSXY:2:1454:27199:14058,A00204:690:HYN52DSXY:2:2207:21540:23109,A00204:690:HYN52DSXY:2:2365:7310:28964,A002…	560	A352-01	A352-01	LACC	57	platelet	female	C1P	1:90010088|90018784	hsa_circ_0114412	chr1:90475646-90484343+	ENST00000340281.4	100	100	100	559	1	559	559	1	559	0	1033	CATATGGGTG...GTTATGGAAG	CATATGGGTG...GTTATGGAAG
397	397	1:90916640|90918154	1	90916640	90918154	7	3_2_0	88	0.137	exon	ZNF644,	-	A00204:690:HYN52DSXY:2:2404:4906:17033,A00204:690:HYN52DSXY:2:2623:16378:25692,A00204:690:HYN52DSXY:2:2249:19307:22216,A00204:690:HYN52DSXY:2:1163:1280:23093,A00204:690:HYN52DSXY:2:1158:25889:34240,A00204:690:HYN52DSXY:2:2329:4354:8469,A00204:690:HYN52DSXY:2:2651:3748:14559,	455	A352-01	A352-01	LACC	57	platelet	female	C1P	1:90916640|90918154	hsa_circ_0114419	chr1:91382196-91383711-	NM_201269	100	100	100	454	1	454	454	454	1	0	839	TGTTTTAAGT...CAATCTAAGG	CCTTAGATTG...ACTTAAAACA
399	399	1:91343430|91353299	1	91343430	91353299	48	2_3_6	9	0.914	exon	HFM1,	-	A00204:690:HYN52DSXY:2:1224:21712:30827,A00204:690:HYN52DSXY:2:1313:21621:10254,A00204:690:HYN52DSXY:2:2425:11107:17002,A00204:690:HYN52DSXY:2:2538:19144:12665,A00204:690:HYN52DSXY:2:2676:28510:16016,A00204:690:HYN52DSXY:2:1172:7102:11193,A00204:690:HYN52DSXY:2:1224:21947:30639,A00204:690:HYN52DSXY:2:1603:27615:18004,A00204:690:HYN52DSXY:2:2202:22354:11741,A00204:690:HYN52DSXY:2:1225:22607:20603,…	651	A352-01	A352-01	LACC	57	platelet	female	C1P	1:91343430|91353299	hsa_circ_0114444	chr1:91808986-91818856-	NM_001017975	100	100	100	650	1	650	650	650	1	0	1201	CAGTTGGTTT...CTTCTGTAAC	GTTACAGAAG...AAACCAACTG
400	400	1:91375358|91385834	1	91375358	91385834	8	0_2_2	0	1	exon	HFM1,	-	A00204:690:HYN52DSXY:2:2571:30635:19100,A00204:690:HYN52DSXY:2:2653:16676:5478,A00204:690:HYN52DSXY:2:2254:9670:5337,A00204:690:HYN52DSXY:2:2678:5620:11287,A00204:690:HYN52DSXY:2:1557:31331:34741,A00204:690:HYN52DSXY:2:1471:8070:27430,A00204:690:HYN52DSXY:2:1616:7410:8249,A00204:690:HYN52DSXY:2:2451:20139:31610,	1192	A352-01	A352-01	LACC	57	platelet	female	C1P	1:91375358|91385834	hsa_circ_0114450	chr1:91840914-91851391-	NM_001017975	100	100	100	1191	1	1191	1191	1191	1	0	2200	CTCTGTTTCT...TTTAAATAAT	ATTATTTAAA...AGAAACAGAG
401	401	1:92320599|92345914	1	92320599	92345914	7	1_0_2	39	0.264	exon	RPAP2,	+	A00204:690:HYN52DSXY:2:1574:21441:26349,A00204:690:HYN52DSXY:2:1618:24243:4648,A00204:690:HYN52DSXY:2:2653:5240:32581,A00204:690:HYN52DSXY:2:2402:25590:9204,A00204:690:HYN52DSXY:2:2645:29686:25755,A00204:690:HYN52DSXY:2:2104:6479:6104,A00204:690:HYN52DSXY:2:1213:2537:13150,	1201	A352-01	A352-01	LACC	57	platelet	female	C1P	1:92320599|92345914	hsa_circ_0013153	chr1:92786155-92811471+	NM_024813	100	100	100	1200	1	1200	1200	1	1200	0	2217	GCATCCTGAT...TGCTGTCATT	GCATCCTGAT...TGCTGTCATT
402	402	1:92333391|92345914	1	92333391	92345914	20	4_0_4	47	0.46	exon	RPAP2,	+	A00204:690:HYN52DSXY:2:1125:7491:1407,A00204:690:HYN52DSXY:2:1320:24966:2018,A00204:690:HYN52DSXY:2:1568:5348:31986,A00204:690:HYN52DSXY:2:1668:14642:29763,A00204:690:HYN52DSXY:2:2355:15447:23077,A00204:690:HYN52DSXY:2:2202:1280:23437,A00204:690:HYN52DSXY:2:1561:19190:34976,A00204:690:HYN52DSXY:2:2538:13395:3521,A00204:690:HYN52DSXY:2:2636:9579:35211,A00204:690:HYN52DSXY:2:1320:24668:1783,A00204:…	234	A352-01	A352-01	LACC	57	platelet	female	C1P	1:92333391|92345914	hsa_circ_0004463	chr1:92798947-92811471+	NM_024813	100	100	100	233	1	233	233	1	233	1.39e-119	431	CATGATTCCA...TGCTGTCATT	CATGATTCCA...TGCTGTCATT
403	403	1:92333391|92380873	1	92333391	92380873	308	20_12_16	8	0.987	exon	RPAP2,	+	A00204:690:HYN52DSXY:2:2521:12852:22216,A00204:690:HYN52DSXY:2:2523:1958:4539,A00204:690:HYN52DSXY:2:2616:3423:2722,A00204:690:HYN52DSXY:2:2641:19253:2832,A00204:690:HYN52DSXY:2:1108:21649:7388,A00204:690:HYN52DSXY:2:1109:22905:6308,A00204:690:HYN52DSXY:2:1114:24740:12524,A00204:690:HYN52DSXY:2:1142:30147:21856,A00204:690:HYN52DSXY:2:1155:23511:12712,A00204:690:HYN52DSXY:2:1215:24551:25066,A00204…	384	A352-01	A352-01	LACC	57	platelet	female	C1P	1:92333391|92380873	hsa_circ_0000091	chr1:92798947-92846430+	NM_024813	100	100	100	383	1	383	383	1	383	0	708	CATGATTCCA...TACCAGAGTG	CATGATTCCA...TACCAGAGTG
404	404	1:92563642|92636336	1	92563642	92636336	109	1_13_13	57	0.793	exon	EVI5,	-	A00204:690:HYN52DSXY:2:1240:25192:17284,A00204:690:HYN52DSXY:2:1255:31521:8547,A00204:690:HYN52DSXY:2:1408:26087:1611,A00204:690:HYN52DSXY:2:1553:30237:25739,A00204:690:HYN52DSXY:2:1676:9932:8328,A00204:690:HYN52DSXY:2:2301:13376:25755,A00204:690:HYN52DSXY:2:2318:24804:5306,A00204:690:HYN52DSXY:2:2340:20329:16094,A00204:690:HYN52DSXY:2:2447:9362:22185,A00204:690:HYN52DSXY:2:1110:13467:14857,A0020…	775	A352-01	A352-01	LACC	57	platelet	female	C1P	1:92563642|92636336	hsa_circ_0013163	chr1:93029198-93101893-	NM_005665	100	100	100	774	1	774	774	774	1	0	1430	CTCATGATTC...TGCATTTATG	CATAAATGCA...GAATCATGAG
406	406	1:92563642|92665992	1	92563642	92665992	4	2_0_2	63	0.113	exon	EVI5,	-	A00204:690:HYN52DSXY:2:2661:6795:1454,A00204:690:HYN52DSXY:2:1443:16911:12054,A00204:690:HYN52DSXY:2:1629:18005:31297,A00204:690:HYN52DSXY:2:1265:4779:28025,	1009	A352-01	A352-01	LACC	57	platelet	female	C1P	1:92563642|92665992	hsa_circ_0013163	chr1:93029198-93101893-	NM_005665	76.79	100	100	1008	1	774	774	774	1	0	1430	CTCATGATTC...TGCGTAACCT	CATAAATGCA...GAATCATGAG
407	407	1:92605307|92636336	1	92605307	92636336	28	0_4_2	202	0.217	exon	EVI5,	-	A00204:690:HYN52DSXY:2:2271:24813:7889,A00204:690:HYN52DSXY:2:1305:18132:6183,A00204:690:HYN52DSXY:2:2278:2844:27774,A00204:690:HYN52DSXY:2:2565:3007:21198,A00204:690:HYN52DSXY:2:2625:3766:10175,A00204:690:HYN52DSXY:2:1154:12292:31454,A00204:690:HYN52DSXY:2:2205:7265:31610,A00204:690:HYN52DSXY:2:1277:22914:8923,A00204:690:HYN52DSXY:2:1301:31349:27226,A00204:690:HYN52DSXY:2:2520:5132:29731,A00204:…	679	A352-01	A352-01	LACC	57	platelet	female	C1P	1:92605307|92636336	hsa_circ_0013167	chr1:93070863-93101893-	NM_005665	100	100	100	678	1	678	678	678	1	0	1253	CTGGATTTCA...TGCATTTATG	CATAAATGCA...TGAAATCCAG
408	408	1:92693802|92704744	1	92693802	92704744	64	0_4_5	375	0.254	exon	EVI5,	-	A00204:690:HYN52DSXY:2:2544:27543:22451,A00204:690:HYN52DSXY:2:1232:31015:31876,A00204:690:HYN52DSXY:2:1451:13801:14278,A00204:690:HYN52DSXY:2:2454:8992:1783,A00204:690:HYN52DSXY:2:1404:15926:3583,A00204:690:HYN52DSXY:2:1671:5692:13573,A00204:690:HYN52DSXY:2:2260:21233:31876,A00204:690:HYN52DSXY:2:1636:25446:8077,A00204:690:HYN52DSXY:2:2177:2266:5040,A00204:690:HYN52DSXY:2:2226:9715:16908,A00204:…	949	A352-01	A352-01	LACC	57	platelet	female	C1P	1:92693802|92704744	hsa_circ_0013171	chr1:93159358-93170301-	NM_005665	100	100	100	948	1	948	948	948	1	0	1751	TTTTTCATTT...TTCTAACAAT	ATTGTTAGAA...AAATGAAAAA
409	409	1:93183360|93193744	1	93183360	93193744	118	9_4_7	236	0.5	exon	CCDC18,	+	A00204:690:HYN52DSXY:2:2626:15519:20541,A00204:690:HYN52DSXY:2:2651:7401:3349,A00204:690:HYN52DSXY:2:1101:12689:24283,A00204:690:HYN52DSXY:2:1168:18656:12446,A00204:690:HYN52DSXY:2:1174:27588:17174,A00204:690:HYN52DSXY:2:1228:26675:31219,A00204:690:HYN52DSXY:2:1557:6479:29246,A00204:690:HYN52DSXY:2:1617:28772:19539,A00204:690:HYN52DSXY:2:1678:29622:29058,A00204:690:HYN52DSXY:2:2401:19804:36573,A0…	701	A352-01	A352-01	LACC	57	platelet	female	C1P	1:93183360|93193744	hsa_circ_0114513	chr1:93648916-93659301+	ENST00000343253.7	100	100	100	700	1	700	700	1	700	0	1293	AAATGGAATC...AAGGAAAAAG	AAATGGAATC...AAGGAAAAAG
410	410	1:93183360|93207398	1	93183360	93207398	9	4_0_4	152	0.106	exon	CCDC18,	+	A00204:690:HYN52DSXY:2:1638:25030:26804,A00204:690:HYN52DSXY:2:1640:23592:11193,A00204:690:HYN52DSXY:2:1347:26756:17487,A00204:690:HYN52DSXY:2:1119:2627:35102,A00204:690:HYN52DSXY:2:1530:5430:17848,A00204:690:HYN52DSXY:2:1208:23475:2065,A00204:690:HYN52DSXY:2:1254:27796:34757,A00204:690:HYN52DSXY:2:1429:27796:17315,A00204:690:HYN52DSXY:2:1219:8657:33865,	1212	A352-01	A352-01	LACC	57	platelet	female	C1P	1:93183360|93207398	hsa_circ_0114514	chr1:93648916-93676483+	ENST00000343253.7	100	90.64	100	1211	1	1211	1336	1	1211	0	2237	AAATGGAATC...CCAGTTGCCA	AAATGGAATC...CGGAATTGAG
411	411	1:93183360|93210926	1	93183360	93210926	61	5_6_2	144	0.459	exon	CCDC18,	+	A00204:690:HYN52DSXY:2:2612:10773:16485,A00204:690:HYN52DSXY:2:1211:25066:2096,A00204:690:HYN52DSXY:2:1549:8703:24079,A00204:690:HYN52DSXY:2:2306:8892:20431,A00204:690:HYN52DSXY:2:1271:27371:19053,A00204:690:HYN52DSXY:2:1673:7238:2660,A00204:690:HYN52DSXY:2:2151:11794:26616,A00204:690:HYN52DSXY:2:2422:25156:28620,A00204:690:HYN52DSXY:2:1325:4282:27884,A00204:690:HYN52DSXY:2:1337:16577:9659,A00204…	1337	A352-01	A352-01	LACC	57	platelet	female	C1P	1:93183360|93210926	hsa_circ_0114514	chr1:93648916-93676483+	ENST00000343253.7	100	100	100	1336	1	1336	1336	1	1336	0	2468	AAATGGAATC...CGGAATTGAG	AAATGGAATC...CGGAATTGAG
412	412	1:93186345|93207398	1	93186345	93207398	16	2_0_1	222	0.126	exon	CCDC18,	+	A00204:690:HYN52DSXY:2:1438:9959:7122,A00204:690:HYN52DSXY:2:2315:17924:5760,A00204:690:HYN52DSXY:2:1232:10682:7404,A00204:690:HYN52DSXY:2:1342:13123:7529,A00204:690:HYN52DSXY:2:2150:19687:20525,A00204:690:HYN52DSXY:2:1342:14009:6245,A00204:690:HYN52DSXY:2:2523:11812:17628,A00204:690:HYN52DSXY:2:1328:14733:9283,A00204:690:HYN52DSXY:2:2145:28691:8563,A00204:690:HYN52DSXY:2:2370:30508:24768,A00204:…	907	A352-01	A352-01	LACC	57	platelet	female	C1P	NA	NA	NA	NA	NA	NA	NA	NA	NA	NA	NA	NA	NA	NA	NA	NA	NA
413	413	1:93212101|93232593	1	93212101	93232593	60	5_1_3	787	0.132	exon	CCDC18,	+	A00204:690:HYN52DSXY:2:2653:12599:34679,A00204:690:HYN52DSXY:2:1128:25708:4930,A00204:690:HYN52DSXY:2:2176:3088:20682,A00204:690:HYN52DSXY:2:2543:13901:32268,A00204:690:HYN52DSXY:2:2118:1759:34256,A00204:690:HYN52DSXY:2:2128:28366:16517,A00204:690:HYN52DSXY:2:2545:3866:1924,A00204:690:HYN52DSXY:2:2560:7166:12774,A00204:690:HYN52DSXY:2:1134:8458:13354,A00204:690:HYN52DSXY:2:1415:2076:19179,A00204:…	1127	A352-01	A352-01	LACC	57	platelet	female	C1P	1:93212101|93232593	hsa_circ_0114519	chr1:93677657-93698150+	ENST00000557479.1	100	100	100	1126	1	1126	1126	1	1126	0	2080	AATTAAGCTT...TGAAAAACAG	AATTAAGCTT...TGAAAAACAG
414	414	1:93217738|93226449	1	93217738	93226449	215	17_6_12	1624	0.209	exon	CCDC18,	+	A00204:690:HYN52DSXY:2:1214:12707:32049,A00204:690:HYN52DSXY:2:1268:20708:9079,A00204:690:HYN52DSXY:2:1371:16297:34820,A00204:690:HYN52DSXY:2:1561:13440:12900,A00204:690:HYN52DSXY:2:2106:24795:18317,A00204:690:HYN52DSXY:2:1148:21721:18474,A00204:690:HYN52DSXY:2:1362:30879:32957,A00204:690:HYN52DSXY:2:1435:15826:11804,A00204:690:HYN52DSXY:2:1507:19352:15843,A00204:690:HYN52DSXY:2:1520:32741:6934,A…	463	A352-01	A352-01	LACC	57	platelet	female	C1P	NA	NA	NA	NA	NA	NA	NA	NA	NA	NA	NA	NA	NA	NA	NA	NA	NA
415	415	1:93217738|93232593	1	93217738	93232593	164	13_8_7	1001	0.247	exon	CCDC18,	+	A00204:690:HYN52DSXY:2:2558:30291:26115,A00204:690:HYN52DSXY:2:1245:25427:33692,A00204:690:HYN52DSXY:2:1659:25165:19085,A00204:690:HYN52DSXY:2:1671:30978:35477,A00204:690:HYN52DSXY:2:2202:25681:23359,A00204:690:HYN52DSXY:2:2205:29821:14591,A00204:690:HYN52DSXY:2:2450:9923:13135,A00204:690:HYN52DSXY:2:2518:13340:20682,A00204:690:HYN52DSXY:2:2612:12436:9627,A00204:690:HYN52DSXY:2:2633:6786:14622,A0…	631	A352-01	A352-01	LACC	57	platelet	female	C1P	1:93217738|93232593	hsa_circ_0013200	chr1:93691889-93698150+	NM_206886	45.24	100	100	630	346	630	285	1	285	5.01e-148	527	GAAAAGAATG...TGAAAAACAG	GTTAGGCAAC...TGAAAAACAG
416	416	1:93221609|93264901	1	93221609	93264901	66	6_0_6	969	0.12	exon	CCDC18,	+	A00204:690:HYN52DSXY:2:1152:7907:18286,A00204:690:HYN52DSXY:2:1509:5828:5916,A00204:690:HYN52DSXY:2:2118:9625:19914,A00204:690:HYN52DSXY:2:2446:2853:11663,A00204:690:HYN52DSXY:2:1228:2085:32503,A00204:690:HYN52DSXY:2:1434:24126:12837,A00204:690:HYN52DSXY:2:1534:25256:36276,A00204:690:HYN52DSXY:2:2238:9516:25833,A00204:690:HYN52DSXY:2:2303:15989:14090,A00204:690:HYN52DSXY:2:1308:26865:1955,A00204:…	1924	A352-01	A352-01	LACC	57	platelet	female	C1P	1:93221609|93264901	hsa_circ_0114520	chr1:93687165-93730458+	ENST00000343253.7	100	100	100	1923	1	1923	1923	1	1923	0	3552	CTTGAAGCTC...ACTTACTAAA	CTTGAAGCTC...ACTTACTAAA
418	418	1:93324635|93325895	1	93324635	93325895	19	1_1_3	27	0.585	intergenic_region	n/a	-	A00204:690:HYN52DSXY:2:1528:18511:25285,A00204:690:HYN52DSXY:2:2514:25626:36041,A00204:690:HYN52DSXY:2:1441:11993:3912,A00204:690:HYN52DSXY:2:1517:9390:33411,A00204:690:HYN52DSXY:2:1538:13720:33238,A00204:690:HYN52DSXY:2:2514:28510:20619,A00204:690:HYN52DSXY:2:1236:27814:13401,A00204:690:HYN52DSXY:2:1356:1181:1877,A00204:690:HYN52DSXY:2:2316:29053:14356,A00204:690:HYN52DSXY:2:1153:30400:4601,A002…	1261	A352-01	A352-01	LACC	57	platelet	female	C1P	NA	NA	NA	NA	NA	NA	NA	NA	NA	NA	NA	NA	NA	NA	NA	NA	NA
419	419	1:93544107|93549426	1	93544107	93549426	132	6_5_3	898	0.227	exon	FNBP1L,	+	A00204:690:HYN52DSXY:2:2626:5728:10410,A00204:690:HYN52DSXY:2:2658:6958:18082,A00204:690:HYN52DSXY:2:1133:20763:17566,A00204:690:HYN52DSXY:2:1143:2745:27258,A00204:690:HYN52DSXY:2:1169:12870:21840,A00204:690:HYN52DSXY:2:1209:19090:17425,A00204:690:HYN52DSXY:2:1213:23059:20196,A00204:690:HYN52DSXY:2:1215:14534:29669,A00204:690:HYN52DSXY:2:1223:27199:10175,A00204:690:HYN52DSXY:2:1412:24469:2065,A00…	488	A352-01	A352-01	LACC	57	platelet	female	C1P	1:93544107|93549426	hsa_circ_0114531	chr1:94009663-94014983+	NM_001024948	100	100	100	487	1	487	487	1	487	0	900	GGCCCAGCAC...CCTTTTGATG	GGCCCAGCAC...CCTTTTGATG
421	421	1:93869090|93875783	1	93869090	93875783	16	1_2_1	45	0.416	exon	DNTTIP2,	-	A00204:690:HYN52DSXY:2:1127:22643:33661,A00204:690:HYN52DSXY:2:1161:19578:25254,A00204:690:HYN52DSXY:2:1305:17372:36088,A00204:690:HYN52DSXY:2:1468:8006:17487,A00204:690:HYN52DSXY:2:2120:4725:32910,A00204:690:HYN52DSXY:2:2432:10131:2691,A00204:690:HYN52DSXY:2:2514:29423:23390,A00204:690:HYN52DSXY:2:2625:27362:15311,A00204:690:HYN52DSXY:2:1237:18466:14058,A00204:690:HYN52DSXY:2:1637:25364:6214,A00…	1366	A352-01	A352-01	LACC	57	platelet	female	C1P	1:93869090|93875783	hsa_circ_0114537	chr1:94334645-94341339-	ENST00000436063.2	100	100	100	1365	1	1365	1365	1365	1	0	2521	CAAGTATCAA...CAACTTCAGA	TCTGAAGTTG...TTGATACTTG
422	422	1:93876268|93877862	1	93876268	93877862	75	3_8_6	124	0.547	exon	DNTTIP2,	-	A00204:690:HYN52DSXY:2:2677:4020:10050,A00204:690:HYN52DSXY:2:1117:6659:5165,A00204:690:HYN52DSXY:2:1208:6696:4758,A00204:690:HYN52DSXY:2:1241:31015:18505,A00204:690:HYN52DSXY:2:1271:25283:32597,A00204:690:HYN52DSXY:2:1306:23348:20791,A00204:690:HYN52DSXY:2:1408:12264:6449,A00204:690:HYN52DSXY:2:1433:8205:1266,A00204:690:HYN52DSXY:2:1439:29423:25645,A00204:690:HYN52DSXY:2:1527:24614:19069,A00204:…	1985	A352-01	A352-01	LACC	57	platelet	female	C1P	1:93876268|93877862	hsa_circ_0013218	chr1:94341823-94343418-	NM_014597	80.35	100	100	1985	1	1595	1595	1595	1	0	2946	AGTTTAGCCT...CAGCAAAACT	AGTTTTGCTG...AGGCTAAACT
423	423	1:93894614|93897898	1	93894614	93897898	115	4_6_13	104	0.689	exon	GCLM,	-	A00204:690:HYN52DSXY:2:2523:22083:24173,A00204:690:HYN52DSXY:2:2532:7663:18740,A00204:690:HYN52DSXY:2:2572:17255:3286,A00204:690:HYN52DSXY:2:2608:4896:28322,A00204:690:HYN52DSXY:2:2640:7817:23359,A00204:690:HYN52DSXY:2:1228:19307:20682,A00204:690:HYN52DSXY:2:1301:9652:26600,A00204:690:HYN52DSXY:2:1347:18475:2707,A00204:690:HYN52DSXY:2:1347:17770:27038,A00204:690:HYN52DSXY:2:1446:22987:13526,A0020…	379	A352-01	A352-01	LACC	57	platelet	female	C1P	1:93894614|93897898	hsa_circ_0013222	chr1:94360169-94363454-	NM_002061	100	100	100	378	1	378	378	378	1	0	699	CTTTTGGATC...AACAGTTTTG	CAAAACTGTT...GATCCAAAAG
424	424	1:93894614|93901669	1	93894614	93901669	64	2_4_4	151	0.459	exon	GCLM,	-	A00204:690:HYN52DSXY:2:1220:19352:6292,A00204:690:HYN52DSXY:2:1566:17761:16125,A00204:690:HYN52DSXY:2:1576:5484:35321,A00204:690:HYN52DSXY:2:2506:5276:31735,A00204:690:HYN52DSXY:2:2575:23981:29121,A00204:690:HYN52DSXY:2:2654:19226:6574,A00204:690:HYN52DSXY:2:1129:12527:12633,A00204:690:HYN52DSXY:2:2210:31168:3959,A00204:690:HYN52DSXY:2:1317:2663:18912,A00204:690:HYN52DSXY:2:1508:23637:19977,A0020…	464	A352-01	A352-01	LACC	57	platelet	female	C1P	1:93894614|93901669	hsa_circ_0003513	chr1:94360169-94367225-	NM_002061	100	100	100	463	1	463	463	463	1	0	856	CTTTTGGATC...CTGGAAACTC	GAGTTTCCAG...GATCCAAAAG
428	428	1:94458607|94480606	1	94458607	94480606	5	0_1_3	31	0.244	exon	ABCD3,	+	A00204:690:HYN52DSXY:2:1544:13503:15828,A00204:690:HYN52DSXY:2:1531:1362:15655,A00204:690:HYN52DSXY:2:1251:30770:29481,A00204:690:HYN52DSXY:2:1328:29948:20134,A00204:690:HYN52DSXY:2:2224:15338:23202,	988	A352-01	A352-01	LACC	57	platelet	female	C1P	1:94458607|94480606	hsa_circ_0013234	chr1:94940698-94943871+	NM_002858	28.27	100	100	987	366	644	279	1	279	1.73e-144	516	TAAGAAAAGT...TCACAAACAG	ATCTCTCTGG...TGGAGCTCAG
429	429	1:96751425|96785254	1	96751425	96785254	13	0_2_2	32	0.448	exon	PTBP2,	+	A00204:690:HYN52DSXY:2:2456:27914:26569,A00204:690:HYN52DSXY:2:1117:15989:11522,A00204:690:HYN52DSXY:2:1158:27859:31140,A00204:690:HYN52DSXY:2:1454:3640:32283,A00204:690:HYN52DSXY:2:1254:1045:3928,A00204:690:HYN52DSXY:2:2309:30707:24111,A00204:690:HYN52DSXY:2:1171:14488:24048,A00204:690:HYN52DSXY:2:1251:24261:15452,A00204:690:HYN52DSXY:2:1336:9968:7889,A00204:690:HYN52DSXY:2:1454:4010:33019,A0020…	866	A352-01	A352-01	LACC	57	platelet	female	C1P	1:96751425|96785254	hsa_circ_0013250	chr1:97216980-97250810+	NM_021190	100	100	100	865	1	865	865	1	865	0	1598	AGAGGATCTG...TCCCTCTTAG	AGAGGATCTG...TCCCTCTTAG
430	430	1:96769703|96770851	1	96769703	96770851	33	4_1_3	143	0.316	exon	PTBP2,	+	A00204:690:HYN52DSXY:2:1244:24225:24596,A00204:690:HYN52DSXY:2:1648:10972:1329,A00204:690:HYN52DSXY:2:2214:22616:16673,A00204:690:HYN52DSXY:2:2322:9182:20964,A00204:690:HYN52DSXY:2:1144:17716:11443,A00204:690:HYN52DSXY:2:1378:21540:36605,A00204:690:HYN52DSXY:2:2645:2501:18787,A00204:690:HYN52DSXY:2:2226:13575:27539,A00204:690:HYN52DSXY:2:2230:23773:29606,A00204:690:HYN52DSXY:2:2534:19940:1579,A00…	318	A352-01	A352-01	LACC	57	platelet	female	C1P	1:96769703|96770851	hsa_circ_0003580	chr1:97235258-97236407+	NM_021190	100	100	100	317	1	317	317	1	317	3.93e-166	586	CCAATGGTAA...ATTAAACCAA	CCAATGGTAA...ATTAAACCAA
431	431	1:96769703|96785254	1	96769703	96785254	212	11_7_5	61	0.874	exon	PTBP2,	+	A00204:690:HYN52DSXY:2:2571:18683:18255,A00204:690:HYN52DSXY:2:2577:21685:19257,A00204:690:HYN52DSXY:2:2611:28438:34303,A00204:690:HYN52DSXY:2:2625:20645:25692,A00204:690:HYN52DSXY:2:2636:29640:2347,A00204:690:HYN52DSXY:2:1105:1542:28651,A00204:690:HYN52DSXY:2:1118:27959:23453,A00204:690:HYN52DSXY:2:1124:28239:3051,A00204:690:HYN52DSXY:2:1217:2094:28072,A00204:690:HYN52DSXY:2:1222:12608:16532,A00…	790	A352-01	A352-01	LACC	57	platelet	female	C1P	1:96769703|96785254	hsa_circ_0013252	chr1:97235258-97250810+	NM_021190	100	100	100	789	1	789	789	1	789	0	1458	CCAATGGTAA...TCCCTCTTAG	CCAATGGTAA...TCCCTCTTAG
432	432	1:96777836|96785254	1	96777836	96785254	5	2_0_1	81	0.11	exon	PTBP2,	+	A00204:690:HYN52DSXY:2:1148:2166:9752,A00204:690:HYN52DSXY:2:1452:7916:6997,A00204:690:HYN52DSXY:2:1452:7482:6934,A00204:690:HYN52DSXY:2:1216:13675:5259,A00204:690:HYN52DSXY:2:1112:16486:7842,	308	A352-01	A352-01	LACC	57	platelet	female	C1P	NA	NA	NA	NA	NA	NA	NA	NA	NA	NA	NA	NA	NA	NA	NA	NA	NA
433	433	1:97515726|97549744	1	97515726	97549744	46	2_4_1	522	0.15	exon	DPYD,	-	A00204:690:HYN52DSXY:2:1352:22896:5478,A00204:690:HYN52DSXY:2:2345:24985:25942,A00204:690:HYN52DSXY:2:2454:2248:36573,A00204:690:HYN52DSXY:2:1404:25825:19539,A00204:690:HYN52DSXY:2:2548:27407:16297,A00204:690:HYN52DSXY:2:1365:28275:36057,A00204:690:HYN52DSXY:2:1477:22996:13228,A00204:690:HYN52DSXY:2:1503:24397:5541,A00204:690:HYN52DSXY:2:1638:7699:10003,A00204:690:HYN52DSXY:2:2311:24334:20995,A00…	402	A352-01	A352-01	LACC	57	platelet	female	C1P	1:97515726|97549744	hsa_circ_0006323	chr1:97981281-98015300-	NM_000110	100	100	100	401	1	401	401	401	1	0	741	CTTATCAAGA...GCTTCTTTTA	TAAAAGAAGC...TCTTGATAAG
434	434	1:100049909|100061949	1	100049909	100061949	14	1_0_2	100	0.219	exon	MFSD14A,AC118553.2,	+	A00204:690:HYN52DSXY:2:1611:21929:21339,A00204:690:HYN52DSXY:2:2508:26295:4695,A00204:690:HYN52DSXY:2:1623:26422:35978,A00204:690:HYN52DSXY:2:2624:18674:23312,A00204:690:HYN52DSXY:2:2252:9182:11506,A00204:690:HYN52DSXY:2:2547:28447:30686,A00204:690:HYN52DSXY:2:1527:15854:9533,A00204:690:HYN52DSXY:2:2332:25626:10708,A00204:690:HYN52DSXY:2:2317:26268:28385,A00204:690:HYN52DSXY:2:2322:28772:28307,A0…	403	A352-01	A352-01	LACC	57	platelet	female	C1P	1:100049909|100061949	hsa_circ_0110148	chr1:100515464-100527505+	ENST00000370152.3	100	100	100	402	1	402	402	1	402	0	743	CCTCAAGGAA...TTATGGACTG	CCTCAAGGAA...TTATGGACTG
435	435	1:100214817|100218747	1	100214817	100218747	23	0_1_2	70	0.397	exon	DBT,	-	A00204:690:HYN52DSXY:2:2542:17752:34209,A00204:690:HYN52DSXY:2:2544:16902:8563,A00204:690:HYN52DSXY:2:2544:9570:30874,A00204:690:HYN52DSXY:2:2643:31042:34272,A00204:690:HYN52DSXY:2:1447:15275:18364,A00204:690:HYN52DSXY:2:1613:4797:7513,A00204:690:HYN52DSXY:2:1651:14904:21292,A00204:690:HYN52DSXY:2:2123:24406:3364,A00204:690:HYN52DSXY:2:1351:23041:35039,A00204:690:HYN52DSXY:2:2650:32786:13996,A002…	507	A352-01	A352-01	LACC	57	platelet	female	C1P	1:100214817|100218747	hsa_circ_0110170	chr1:100680372-100684303-	NM_001918	100	100	100	506	1	506	506	506	1	0	935	CTTTAAGAAG...TCTTCTGAAT	ATTCAGAAGA...CTTCTTAAAG
436	436	1:100390732|100442996	1	100390732	100442996	29	4_0_4	47	0.552	exon	CDC14A,	+	A00204:690:HYN52DSXY:2:1324:24388:33238,A00204:690:HYN52DSXY:2:2212:5195:29058,A00204:690:HYN52DSXY:2:2454:29351:18881,A00204:690:HYN52DSXY:2:2476:17842:22623,A00204:690:HYN52DSXY:2:2514:15329:4429,A00204:690:HYN52DSXY:2:2646:3260:23610,A00204:690:HYN52DSXY:2:2212:4408:22748,A00204:690:HYN52DSXY:2:2270:5882:27211,A00204:690:HYN52DSXY:2:1319:6822:32033,A00204:690:HYN52DSXY:2:1320:7952:7999,A00204:…	304	A352-01	A352-01	LACC	57	platelet	female	C1P	1:100390732|100442996	hsa_circ_0000097	chr1:100889777-100908552+	NM_033312	69.31	100	100	303	94	303	210	1	210	1.13e-106	388	TCATACAGTT...ACATTATGAG	GTAATCTATT...ACATTATGAG
437	437	1:100424222|100442996	1	100424222	100442996	118	9_1_15	52	0.819	exon	CDC14A,	+	A00204:690:HYN52DSXY:2:2667:30192:36714,A00204:690:HYN52DSXY:2:2678:7500:11976,A00204:690:HYN52DSXY:2:1126:31051:6543,A00204:690:HYN52DSXY:2:1308:27507:4852,A00204:690:HYN52DSXY:2:1507:29351:13463,A00204:690:HYN52DSXY:2:2176:25626:27868,A00204:690:HYN52DSXY:2:2229:14344:7075,A00204:690:HYN52DSXY:2:2271:1750:6934,A00204:690:HYN52DSXY:2:2453:29008:34882,A00204:690:HYN52DSXY:2:2519:17164:10332,A0020…	211	A352-01	A352-01	LACC	57	platelet	female	C1P	1:100424222|100442996	hsa_circ_0000097	chr1:100889777-100908552+	NM_033312	100	100	100	210	1	210	210	1	210	7.54e-107	388	GTAATCTATT...ACATTATGAG	GTAATCTATT...ACATTATGAG
438	438	1:100494818|100499262	1	100494818	100499262	21	3_4_0	24	0.636	exon	CDC14A,	+	A00204:690:HYN52DSXY:2:1136:24325:25426,A00204:690:HYN52DSXY:2:1225:24677:26600,A00204:690:HYN52DSXY:2:1658:19000:32487,A00204:690:HYN52DSXY:2:2306:24957:6261,A00204:690:HYN52DSXY:2:2340:20808:10473,A00204:690:HYN52DSXY:2:2467:4851:14716,A00204:690:HYN52DSXY:2:1103:27670:9987,A00204:690:HYN52DSXY:2:1166:2058:18897,A00204:690:HYN52DSXY:2:1407:26657:2190,A00204:690:HYN52DSXY:2:1358:13928:12430,A002…	952	A352-01	A352-01	LACC	57	platelet	female	C1P	1:100494818|100499262	hsa_circ_0013330	chr1:100960373-100964818+	NM_003672	64.92	100	100	952	1	618	618	1	618	0	1142	GATAACTTAG...TTCTATCCCT	GATAACTTAG...TTCTATCCCT
439	439	1:107596212|107609965	1	107596212	107609965	9	2_0_2	146	0.11	exon	VAV3,	-	A00204:690:HYN52DSXY:2:2433:11080:35994,A00204:690:HYN52DSXY:2:1365:15727:6057,A00204:690:HYN52DSXY:2:1119:30888:12962,A00204:690:HYN52DSXY:2:1365:17580:22952,A00204:690:HYN52DSXY:2:2433:10872:36072,A00204:690:HYN52DSXY:2:2445:14904:11710,A00204:690:HYN52DSXY:2:2434:8829:14058,A00204:690:HYN52DSXY:2:2206:9742:11631,A00204:690:HYN52DSXY:2:1236:29035:21371,	487	A352-01	A352-01	LACC	57	platelet	female	C1P	NA	NA	NA	NA	NA	NA	NA	NA	NA	NA	NA	NA	NA	NA	NA	NA	NA
440	440	1:107596212|107617632	1	107596212	107617632	19	1_1_2	114	0.25	exon	VAV3,	-	A00204:690:HYN52DSXY:2:2636:14498:32017,A00204:690:HYN52DSXY:2:1169:22218:33990,A00204:690:HYN52DSXY:2:1550:9399:22529,A00204:690:HYN52DSXY:2:1610:21242:25661,A00204:690:HYN52DSXY:2:2435:6804:11992,A00204:690:HYN52DSXY:2:2626:14443:17989,A00204:690:HYN52DSXY:2:1270:7509:17566,A00204:690:HYN52DSXY:2:1362:10637:16094,A00204:690:HYN52DSXY:2:2640:13322:1986,A00204:690:HYN52DSXY:2:1270:24496:32236,A00…	553	A352-01	A352-01	LACC	57	platelet	female	C1P	NA	NA	NA	NA	NA	NA	NA	NA	NA	NA	NA	NA	NA	NA	NA	NA	NA
441	441	1:107642619|107705061	1	107642619	107705061	18	0_2_3	77	0.319	exon	VAV3,	-	A00204:690:HYN52DSXY:2:2619:3938:28416,A00204:690:HYN52DSXY:2:1573:5755:29309,A00204:690:HYN52DSXY:2:1328:21703:31751,A00204:690:HYN52DSXY:2:2110:10908:31125,A00204:690:HYN52DSXY:2:2528:7346:33223,A00204:690:HYN52DSXY:2:2604:17815:26584,A00204:690:HYN52DSXY:2:1202:11315:33019,A00204:690:HYN52DSXY:2:1202:11261:33051,A00204:690:HYN52DSXY:2:1401:28556:27649,A00204:690:HYN52DSXY:2:1147:13612:24001,A0…	1021	A352-01	A352-01	LACC	57	platelet	female	C1P	NA	NA	NA	NA	NA	NA	NA	NA	NA	NA	NA	NA	NA	NA	NA	NA	NA
442	442	1:107683488|107705061	1	107683488	107705061	199	0_13_24	34	0.921	exon	VAV3,	-	A00204:690:HYN52DSXY:2:2530:21929:3521,A00204:690:HYN52DSXY:2:2574:27425:22654,A00204:690:HYN52DSXY:2:2627:12771:14998,A00204:690:HYN52DSXY:2:2637:32045:30154,A00204:690:HYN52DSXY:2:2644:4345:24298,A00204:690:HYN52DSXY:2:2668:14488:13307,A00204:690:HYN52DSXY:2:1105:8142:27586,A00204:690:HYN52DSXY:2:1108:28601:33082,A00204:690:HYN52DSXY:2:1128:20862:32330,A00204:690:HYN52DSXY:2:1204:18376:10426,A0…	374	A352-01	A352-01	LACC	57	platelet	female	C1P	NA	NA	NA	NA	NA	NA	NA	NA	NA	NA	NA	NA	NA	NA	NA	NA	NA
444	444	1:107704550|107705061	1	107704550	107705061	10	0_1_2	113	0.15	exon	VAV3,	-	A00204:690:HYN52DSXY:2:2446:6795:7373,A00204:690:HYN52DSXY:2:2650:6777:6903,A00204:690:HYN52DSXY:2:2627:20265:4993,A00204:690:HYN52DSXY:2:1347:1470:17910,A00204:690:HYN52DSXY:2:1408:13602:31281,A00204:690:HYN52DSXY:2:1649:5222:1454,A00204:690:HYN52DSXY:2:2664:11831:28776,A00204:690:HYN52DSXY:2:1225:23592:9909,A00204:690:HYN52DSXY:2:2347:5855:32643,A00204:690:HYN52DSXY:2:2251:32172:35916,	204	A352-01	A352-01	LACC	57	platelet	female	C1P	NA	NA	NA	NA	NA	NA	NA	NA	NA	NA	NA	NA	NA	NA	NA	NA	NA
445	445	1:107760784|107770728	1	107760784	107770728	80	1_4_6	55	0.744	exon	VAV3,	-	A00204:690:HYN52DSXY:2:2607:12997:6433,A00204:690:HYN52DSXY:2:2643:21016:4789,A00204:690:HYN52DSXY:2:2648:8232:27273,A00204:690:HYN52DSXY:2:1402:29686:33959,A00204:690:HYN52DSXY:2:1412:3278:9048,A00204:690:HYN52DSXY:2:1474:23782:6386,A00204:690:HYN52DSXY:2:2242:7057:4445,A00204:690:HYN52DSXY:2:2273:9082:16188,A00204:690:HYN52DSXY:2:2273:8449:23985,A00204:690:HYN52DSXY:2:2313:10818:15060,A00204:69…	463	A352-01	A352-01	LACC	57	platelet	female	C1P	NA	NA	NA	NA	NA	NA	NA	NA	NA	NA	NA	NA	NA	NA	NA	NA	NA
446	446	1:107826161|107827418	1	107826161	107827418	9	1_2_1	0	1	intron	VAV3,	-	A00204:690:HYN52DSXY:2:1554:13566:28494,A00204:690:HYN52DSXY:2:2267:24560:10363,A00204:690:HYN52DSXY:2:2350:11614:13620,A00204:690:HYN52DSXY:2:2645:9923:16047,A00204:690:HYN52DSXY:2:1633:8422:3991,A00204:690:HYN52DSXY:2:2266:26576:7529,A00204:690:HYN52DSXY:2:2266:24451:8015,A00204:690:HYN52DSXY:2:2544:17978:35634,A00204:690:HYN52DSXY:2:2340:10945:2754,	1258	A352-01	A352-01	LACC	57	platelet	female	C1P	NA	NA	NA	NA	NA	NA	NA	NA	NA	NA	NA	NA	NA	NA	NA	NA	NA
447	447	1:108148279|108161293	1	108148279	108161293	56	0_4_4	14	0.889	exon	SLC25A24,	-	A00204:690:HYN52DSXY:2:2514:25156:31187,A00204:690:HYN52DSXY:2:1208:22661:20165,A00204:690:HYN52DSXY:2:1553:24867:26553,A00204:690:HYN52DSXY:2:2240:22372:7639,A00204:690:HYN52DSXY:2:2244:29677:10927,A00204:690:HYN52DSXY:2:2359:18258:2300,A00204:690:HYN52DSXY:2:2540:5159:4789,A00204:690:HYN52DSXY:2:2570:13494:1000,A00204:690:HYN52DSXY:2:2575:19849:20369,A00204:690:HYN52DSXY:2:2639:24234:26115,A002…	718	A352-01	A352-01	LACC	57	platelet	female	C1P	1:108148279|108161293	hsa_circ_0013371	chr1:108690900-108697757-	NM_013386	36.4	100	100	717	1	261	261	261	1	1.26e-134	483	CTCCATTGGA...AACATCAATG	GTTCACGGTT...TCCAATGGAG
448	448	1:108181941|108185954	1	108181941	108185954	26	0_2_3	74	0.413	exon	SLC25A24,	-	A00204:690:HYN52DSXY:2:2663:29975:14450,A00204:690:HYN52DSXY:2:1238:3721:8249,A00204:690:HYN52DSXY:2:1351:12382:5901,A00204:690:HYN52DSXY:2:1426:15429:14873,A00204:690:HYN52DSXY:2:1556:11831:1157,A00204:690:HYN52DSXY:2:2105:29541:27633,A00204:690:HYN52DSXY:2:2652:27335:31579,A00204:690:HYN52DSXY:2:1332:7455:5321,A00204:690:HYN52DSXY:2:1223:13521:16548,A00204:690:HYN52DSXY:2:1510:1877:23594,A00204…	216	A352-01	A352-01	LACC	57	platelet	female	C1P	1:108181941|108185954	hsa_circ_0110306	chr1:108724562-108728576-	ENST00000565488.1	100	100	100	215	1	215	215	215	1	1.29e-109	398	CTTTGAAGAA...TAAAAATTTT	AAAATTTTTA...TTCTTCAAAG
449	449	1:108606223|108612294	1	108606223	108612294	10	0_2_2	42	0.323	exon	FAM102B,	+	A00204:690:HYN52DSXY:2:1174:10529:2848,A00204:690:HYN52DSXY:2:1604:11478:6402,A00204:690:HYN52DSXY:2:1329:4553:34053,A00204:690:HYN52DSXY:2:1565:2971:5885,A00204:690:HYN52DSXY:2:2420:30147:19006,A00204:690:HYN52DSXY:2:2160:14678:5118,A00204:690:HYN52DSXY:2:2420:29875:27367,A00204:690:HYN52DSXY:2:2327:15393:8140,A00204:690:HYN52DSXY:2:2504:9733:11772,A00204:690:HYN52DSXY:2:1108:18701:3881,	148	A352-01	A352-01	LACC	57	platelet	female	C1P	NA	NA	NA	NA	NA	NA	NA	NA	NA	NA	NA	NA	NA	NA	NA	NA	NA
450	450	1:108624645|108629657	1	108624645	108629657	19	5_0_4	82	0.317	exon	FAM102B,	+	A00204:690:HYN52DSXY:2:2520:9200:14982,A00204:690:HYN52DSXY:2:2637:16676:19883,A00204:690:HYN52DSXY:2:1209:23068:15734,A00204:690:HYN52DSXY:2:1226:2419:28948,A00204:690:HYN52DSXY:2:1404:11216:29747,A00204:690:HYN52DSXY:2:1665:29921:11005,A00204:690:HYN52DSXY:2:2304:7247:21245,A00204:690:HYN52DSXY:2:2224:7572:4022,A00204:690:HYN52DSXY:2:2208:23122:22435,A00204:690:HYN52DSXY:2:2338:8458:3082,A00204…	589	A352-01	A352-01	LACC	57	platelet	female	C1P	1:108624645|108629657	hsa_circ_0110307	chr1:109167266-109172279+	ENST00000370035.3	100	100	100	588	1	588	588	1	588	0	1086	GCCTCCCTCC...TTCCAAATAG	GCCTCCCTCC...TTCCAAATAG
451	451	1:108650211|108657579	1	108650211	108657579	21	1_3_3	31	0.575	exon	HENMT1,	-	A00204:690:HYN52DSXY:2:1328:8241:8281,A00204:690:HYN52DSXY:2:2140:14895:5118,A00204:690:HYN52DSXY:2:2353:4860:32769,A00204:690:HYN52DSXY:2:2362:23484:36025,A00204:690:HYN52DSXY:2:2640:16116:19225,A00204:690:HYN52DSXY:2:2364:10583:28776,A00204:690:HYN52DSXY:2:1369:6686:15577,A00204:690:HYN52DSXY:2:1577:12581:3677,A00204:690:HYN52DSXY:2:1614:4490:26710,A00204:690:HYN52DSXY:2:2140:15049:4946,A00204:…	736	A352-01	A352-01	LACC	57	platelet	female	C1P	1:108650211|108657579	hsa_circ_0110313	chr1:109192832-109200201-	NM_144584	100	100	100	735	1	735	735	735	1	0	1358	AGCTTTATAA...CACTACTGCA	TGCAGTAGTG...TTATAAAGCT
452	452	1:108654716|108657579	1	108654716	108657579	18	2_1_0	35	0.507	exon	HENMT1,	-	A00204:690:HYN52DSXY:2:1664:27543:27211,A00204:690:HYN52DSXY:2:2672:13621:35196,A00204:690:HYN52DSXY:2:1205:5683:36667,A00204:690:HYN52DSXY:2:1405:3323:19774,A00204:690:HYN52DSXY:2:1420:13883:13135,A00204:690:HYN52DSXY:2:1430:9896:8578,A00204:690:HYN52DSXY:2:1613:15076:12289,A00204:690:HYN52DSXY:2:1103:14299:3270,A00204:690:HYN52DSXY:2:1405:3179:19492,A00204:690:HYN52DSXY:2:2343:6253:23249,A00204…	378	A352-01	A352-01	LACC	57	platelet	female	C1P	1:108654716|108657579	hsa_circ_0110315	chr1:109200072-109200201-	NM_144584	34.22	100	100	377	249	377	129	129	1	1.53e-61	239	AATTCAATAC...CACTACTGCA	TGCAGTAGTG...GCCTAAGAAG
453	453	1:108752257|108760085	1	108752257	108760085	130	5_1_8	616	0.297	exon	STXBP3,	+	A00204:690:HYN52DSXY:2:2675:25174:15812,A00204:690:HYN52DSXY:2:1376:31150:25974,A00204:690:HYN52DSXY:2:1423:25346:12602,A00204:690:HYN52DSXY:2:1444:19144:10880,A00204:690:HYN52DSXY:2:1530:20726:26240,A00204:690:HYN52DSXY:2:2351:24903:33285,A00204:690:HYN52DSXY:2:2559:12165:36871,A00204:690:HYN52DSXY:2:1139:13033:28823,A00204:690:HYN52DSXY:2:1146:15980:1548,A00204:690:HYN52DSXY:2:1229:20735:19774,…	390	A352-01	A352-01	LACC	57	platelet	female	C1P	1:108752257|108760085	hsa_circ_0013382	chr1:109294878-109302707+	NM_007269	100	100	100	389	1	389	389	1	389	0	719	AGATAAAAGC...TGAATCTCAG	AGATAAAAGC...TGAATCTCAG
454	454	1:108752257|108772819	1	108752257	108772819	47	1_2_1	743	0.112	exon	STXBP3,	+	A00204:690:HYN52DSXY:2:2158:12481:32878,A00204:690:HYN52DSXY:2:2159:13476:3129,A00204:690:HYN52DSXY:2:2612:8368:1673,A00204:690:HYN52DSXY:2:1373:6090:26663,A00204:690:HYN52DSXY:2:1145:27570:17738,A00204:690:HYN52DSXY:2:2204:5041:14231,A00204:690:HYN52DSXY:2:2417:3848:36057,A00204:690:HYN52DSXY:2:2424:6397:32518,A00204:690:HYN52DSXY:2:1203:19560:4085,A00204:690:HYN52DSXY:2:1211:6234:28479,A00204:6…	545	A352-01	A352-01	LACC	57	platelet	female	C1P	1:108752257|108772819	hsa_circ_0013382	chr1:109294878-109302707+	NM_007269	71.51	100	100	544	1	389	389	1	389	0	719	AGATAAAAGC...GATATAAAAG	AGATAAAAGC...TGAATCTCAG
455	455	1:108782422|108794907	1	108782422	108794907	61	3_1_5	555	0.18	exon	STXBP3,	+	A00204:690:HYN52DSXY:2:1135:14986:16078,A00204:690:HYN52DSXY:2:1346:14959:8860,A00204:690:HYN52DSXY:2:2308:1841:8688,A00204:690:HYN52DSXY:2:2534:29903:4930,A00204:690:HYN52DSXY:2:2112:9923:29951,A00204:690:HYN52DSXY:2:2538:6397:24220,A00204:690:HYN52DSXY:2:1466:26847:36088,A00204:690:HYN52DSXY:2:2177:26964:7012,A00204:690:HYN52DSXY:2:1565:15058:2988,A00204:690:HYN52DSXY:2:2120:4797:15969,A00204:6…	302	A352-01	A352-01	LACC	57	platelet	female	C1P	1:108782422|108794907	hsa_circ_0110318	chr1:109325043-109337529+	NM_007269	100	100	100	301	1	301	301	1	301	2.91e-157	556	ATATAAAACA...AACTGAACAG	ATATAAAACA...AACTGAACAG
456	456	1:108793582|108800305	1	108793582	108800305	31	0_2_3	429	0.126	exon	STXBP3,	+	A00204:690:HYN52DSXY:2:1644:4851:11397,A00204:690:HYN52DSXY:2:1376:30897:8093,A00204:690:HYN52DSXY:2:1665:24957:5165,A00204:690:HYN52DSXY:2:2264:13584:7420,A00204:690:HYN52DSXY:2:2274:30400:31688,A00204:690:HYN52DSXY:2:2322:18159:6762,A00204:690:HYN52DSXY:2:2371:15899:20447,A00204:690:HYN52DSXY:2:2518:23402:24674,A00204:690:HYN52DSXY:2:1645:21685:10614,A00204:690:HYN52DSXY:2:2447:13431:18677,A002…	573	A352-01	A352-01	LACC	57	platelet	female	C1P	1:108793582|108800305	hsa_circ_0110319	chr1:109336203-109342927+	NM_007269	100	100	100	572	1	572	572	1	572	0	1057	ACATCACTTA...GAGCTGTAAG	ACATCACTTA...GAGCTGTAAG
457	457	1:108796234|108798237	1	108796234	108798237	36	2_0_1	472	0.132	exon	STXBP3,	+	A00204:690:HYN52DSXY:2:2539:14136:25473,A00204:690:HYN52DSXY:2:1235:16731:9455,A00204:690:HYN52DSXY:2:2236:21305:12743,A00204:690:HYN52DSXY:2:2414:8929:8719,A00204:690:HYN52DSXY:2:2518:25075:25974,A00204:690:HYN52DSXY:2:2558:13919:17738,A00204:690:HYN52DSXY:2:2624:29604:34287,A00204:690:HYN52DSXY:2:1159:27932:13291,A00204:690:HYN52DSXY:2:1551:26530:13964,A00204:690:HYN52DSXY:2:2312:25717:32722,A0…	340	A352-01	A352-01	LACC	57	platelet	female	C1P	1:108796234|108798237	hsa_circ_0110321	chr1:109338855-109340859+	NM_007269	100	100	100	339	1	339	339	1	339	2.49e-178	627	GACCTGGCAC...TATTATGGAG	GACCTGGCAC...TATTATGGAG
460	460	1:108943475|108950448	1	108943475	108950448	26	0_1_2	38	0.578	exon	CLCC1,	-	A00204:690:HYN52DSXY:2:2613:24008:24220,A00204:690:HYN52DSXY:2:1254:7853:33912,A00204:690:HYN52DSXY:2:1308:5068:1908,A00204:690:HYN52DSXY:2:1414:16007:8359,A00204:690:HYN52DSXY:2:1449:21341:22608,A00204:690:HYN52DSXY:2:1213:14371:21433,A00204:690:HYN52DSXY:2:2620:12735:6574,A00204:690:HYN52DSXY:2:1418:25364:28886,A00204:690:HYN52DSXY:2:1427:18258:14137,A00204:690:HYN52DSXY:2:2523:11270:3380,A0020…	1024	A352-01	A352-01	LACC	57	platelet	female	C1P	1:108943475|108950448	hsa_circ_0013399	chr1:109486096-109486679-	NM_001048210	35.45	100	100	1024	1	363	363	363	1	0	671	CTTATATAAA...CTGTATAAGG	CCTGATGAAA...TTTATATAAG
461	461	1:108981733|108991329	1	108981733	108991329	11	0_2_2	8	0.733	exon	WDR47,	-	A00204:690:HYN52DSXY:2:1345:27651:21230,A00204:690:HYN52DSXY:2:2276:28637:28072,A00204:690:HYN52DSXY:2:2462:29722:34648,A00204:690:HYN52DSXY:2:1359:22462:16063,A00204:690:HYN52DSXY:2:2111:28782:5995,A00204:690:HYN52DSXY:2:2618:27715:33051,A00204:690:HYN52DSXY:2:2171:4689:1282,A00204:690:HYN52DSXY:2:1418:32217:17989,A00204:690:HYN52DSXY:2:1462:31620:4147,A00204:690:HYN52DSXY:2:2327:17074:17816,A00…	714	A352-01	A352-01	LACC	57	platelet	female	C1P	1:108981733|108991329	hsa_circ_0110341	chr1:109524354-109533951-	NM_001142550	100	100	99.16	713	1	713	707	707	1	0	1279	CAGTTCCATG...TTCTGAAGAG	CTCTTCAGAA...CATGGAACTG
462	462	1:108991254|109011718	1	108991254	109011718	30	0_3_2	0	1	exon	WDR47,	-	A00204:690:HYN52DSXY:2:2571:17680:8970,A00204:690:HYN52DSXY:2:2572:12355:22889,A00204:690:HYN52DSXY:2:1118:28339:9580,A00204:690:HYN52DSXY:2:1120:30544:2002,A00204:690:HYN52DSXY:2:2572:13196:8061,A00204:690:HYN52DSXY:2:1566:5683:21950,A00204:690:HYN52DSXY:2:2348:17553:30138,A00204:690:HYN52DSXY:2:2467:17951:25473,A00204:690:HYN52DSXY:2:1606:26820:21825,A00204:690:HYN52DSXY:2:1158:12906:28103,A002…	1444	A352-01	A352-01	LACC	57	platelet	female	C1P	1:108991254|109011718	hsa_circ_0013405	chr1:109533875-109554340-	NM_001142550	100	100	100	1443	1	1443	1443	1443	1	0	2665	CTCTTCCCCT...TAAATTCCAG	CTGGAATTTA...AGGGGAAGAG
463	463	1:109002224|109004715	1	109002224	109004715	16	1_2_1	20	0.615	exon	WDR47,	-	A00204:690:HYN52DSXY:2:2636:14353:36432,A00204:690:HYN52DSXY:2:2612:24053:15154,A00204:690:HYN52DSXY:2:2667:22697:19006,A00204:690:HYN52DSXY:2:1107:28601:21183,A00204:690:HYN52DSXY:2:1136:20265:33489,A00204:690:HYN52DSXY:2:1632:12228:5134,A00204:690:HYN52DSXY:2:1462:5086:16564,A00204:690:HYN52DSXY:2:1308:30671:12242,A00204:690:HYN52DSXY:2:1641:24605:33833,A00204:690:HYN52DSXY:2:2237:27046:17174,A…	427	A352-01	A352-01	LACC	57	platelet	female	C1P	1:109002224|109004715	hsa_circ_0110355	chr1:109544845-109547340-	NM_001142550	71.43	99.67	100	427	1	305	306	306	2	2.54e-159	564	CTATTAAGGA...AGGTGTATCA	AAGTGATACA...TCCTTAATAG
464	464	1:109573737|109574037	1	109573737	109574037	9	1_2_3	128	0.123	exon	GNAI3,	+	A00204:690:HYN52DSXY:2:2558:18276:31986,A00204:690:HYN52DSXY:2:1212:29279:36699,A00204:690:HYN52DSXY:2:2125:13657:8860,A00204:690:HYN52DSXY:2:2438:19117:1501,A00204:690:HYN52DSXY:2:1513:3992:11412,A00204:690:HYN52DSXY:2:1439:20690:7983,A00204:690:HYN52DSXY:2:2628:10746:20666,A00204:690:HYN52DSXY:2:1151:7925:13620,A00204:690:HYN52DSXY:2:1144:7509:35008,	186	A352-01	A352-01	LACC	57	platelet	female	C1P	1:109573737|109574037	hsa_circ_0004571	chr1:110116358-110116659+	NM_006496	100	100	100	185	1	185	185	1	185	5.15e-93	342	GTGCTGGAGA...TGCCAGGGCA	GTGCTGGAGA...TGCCAGGGCA
465	465	1:109579204|109586882	1	109579204	109586882	27	3_0_3	357	0.131	exon	GNAI3,	+	A00204:690:HYN52DSXY:2:2514:27425:36151,A00204:690:HYN52DSXY:2:1370:14226:6277,A00204:690:HYN52DSXY:2:1411:18014:19100,A00204:690:HYN52DSXY:2:2114:26892:24799,A00204:690:HYN52DSXY:2:2202:32072:24345,A00204:690:HYN52DSXY:2:2266:14136:9846,A00204:690:HYN52DSXY:2:1509:10673:34914,A00204:690:HYN52DSXY:2:2212:17707:28588,A00204:690:HYN52DSXY:2:2412:18114:1078,A00204:690:HYN52DSXY:2:2603:25482:12493,A0…	572	A352-01	A352-01	LACC	57	platelet	female	C1P	1:109579204|109586882	hsa_circ_0110397	chr1:110121825-110129504+	NM_006496	100	100	100	571	1	571	571	1	571	0	1055	GATGATGCCC...GAATACACAG	GATGATGCCC...GAATACACAG
466	466	1:111147642|111161296	1	111147642	111161296	34	6_4_2	31	0.687	exon	CEPT1,	+	A00204:690:HYN52DSXY:2:2552:13937:13103,A00204:690:HYN52DSXY:2:2664:13422:27899,A00204:690:HYN52DSXY:2:1331:3405:7764,A00204:690:HYN52DSXY:2:2254:19822:1157,A00204:690:HYN52DSXY:2:2371:19135:10802,A00204:690:HYN52DSXY:2:2513:26096:2002,A00204:690:HYN52DSXY:2:1209:5846:23046,A00204:690:HYN52DSXY:2:2309:22589:20635,A00204:690:HYN52DSXY:2:1432:4399:25300,A00204:690:HYN52DSXY:2:1366:21197:30592,A0020…	703	A352-01	A352-01	LACC	57	platelet	female	C1P	1:111147642|111161296	hsa_circ_0000106	chr1:111690263-111703918+	NM_001007794	100	100	100	702	1	702	702	1	702	0	1297	GTAAGCACCA...GATTTGGAAT	GTAAGCACCA...GATTTGGAAT
467	467	1:111456086|111459636	1	111456086	111459636	37	3_0_4	67	0.525	exon	ATP5PB,	+	A00204:690:HYN52DSXY:2:1154:9191:28557,A00204:690:HYN52DSXY:2:1272:16758:24283,A00204:690:HYN52DSXY:2:1353:17635:27712,A00204:690:HYN52DSXY:2:1613:5330:25285,A00204:690:HYN52DSXY:2:2478:7636:30655,A00204:690:HYN52DSXY:2:2637:28366:16548,A00204:690:HYN52DSXY:2:2644:24406:17707,A00204:690:HYN52DSXY:2:1105:6813:15734,A00204:690:HYN52DSXY:2:1536:21414:7764,A00204:690:HYN52DSXY:2:1530:16369:25958,A002…	471	A352-01	A352-01	LACC	57	platelet	female	C1P	1:111456086|111459636	hsa_circ_0006130	chr1:111998707-112002258+	NM_001688	100	100	100	470	1	470	470	1	470	0	869	GACCCTATGT...CACACAGCAG	GACCCTATGT...CACACAGCAG
468	468	1:112555868|112584126	1	112555868	112584126	38	2_3_0	153	0.332	exon	ST7L,	-	A00204:690:HYN52DSXY:2:1101:9245:16125,A00204:690:HYN52DSXY:2:1101:10646:24064,A00204:690:HYN52DSXY:2:1132:18340:22075,A00204:690:HYN52DSXY:2:1216:16902:32205,A00204:690:HYN52DSXY:2:1417:29948:16344,A00204:690:HYN52DSXY:2:1452:8377:16125,A00204:690:HYN52DSXY:2:1463:15609:14340,A00204:690:HYN52DSXY:2:1524:30029:23312,A00204:690:HYN52DSXY:2:1568:8223:33270,A00204:690:HYN52DSXY:2:2167:18991:15217,A0…	696	A352-01	A352-01	LACC	57	platelet	female	C1P	1:112555868|112584126	hsa_circ_0110463	chr1:113119607-113126748-	ENST00000358039.4	78.27	100	100	695	152	695	544	544	1	0	1005	TGCCTTCCCA...AGTGGCACAG	CTGTGCCACT...TGTTCCAAAA
469	469	1:112555868|112616895	1	112555868	112616895	49	0_4_7	49	0.667	exon	ST7L,	-	A00204:690:HYN52DSXY:2:2566:17915:20964,A00204:690:HYN52DSXY:2:1334:13666:2769,A00204:690:HYN52DSXY:2:2357:4553:4116,A00204:690:HYN52DSXY:2:1362:30011:12258,A00204:690:HYN52DSXY:2:2233:11189:2644,A00204:690:HYN52DSXY:2:2266:5873:34397,A00204:690:HYN52DSXY:2:2508:16866:31516,A00204:690:HYN52DSXY:2:2633:23158:8876,A00204:690:HYN52DSXY:2:2218:27190:26663,A00204:690:HYN52DSXY:2:2232:10538:29136,A0020…	1192	A352-01	A352-01	LACC	57	platelet	female	C1P	1:112555868|112616895	hsa_circ_0000107	chr1:113098489-113159517-	NM_138729	100	100	100	1191	1	1191	1191	1191	1	0	2200	TGCCTTCCCA...AATACAGTCA	TGACTGTATT...TGGGAAGGCA
470	470	1:112576986|112578417	1	112576986	112578417	5	1_1_2	78	0.114	exon	ST7L,	-	A00204:690:HYN52DSXY:2:2664:6424:28369,A00204:690:HYN52DSXY:2:1316:24831:27054,A00204:690:HYN52DSXY:2:2139:14597:29371,A00204:690:HYN52DSXY:2:2624:5195:13933,A00204:690:HYN52DSXY:2:2145:6813:35023,	177	A352-01	A352-01	LACC	57	platelet	female	C1P	1:112576986|112578417	hsa_circ_0110461	chr1:113119607-113121039-	ENST00000358039.4	100	100	100	176	1	176	176	176	1	4.89e-88	326	TTTTGGAACA...AGGCTTATAT	ATATAAGCCT...TGTTCCAAAA
471	471	1:112576986|112584126	1	112576986	112584126	15	1_1_1	181	0.142	exon	ST7L,	-	A00204:690:HYN52DSXY:2:1318:29532:19758,A00204:690:HYN52DSXY:2:2407:9019:2613,A00204:690:HYN52DSXY:2:2432:5556:6324,A00204:690:HYN52DSXY:2:2174:25500:30499,A00204:690:HYN52DSXY:2:1562:31801:22999,A00204:690:HYN52DSXY:2:1623:6849:33990,A00204:690:HYN52DSXY:2:1176:28763:5118,A00204:690:HYN52DSXY:2:2407:8549:2425,A00204:690:HYN52DSXY:2:2570:30951:17675,A00204:690:HYN52DSXY:2:2625:31304:16157,A00204:…	545	A352-01	A352-01	LACC	57	platelet	female	C1P	1:112576986|112584126	hsa_circ_0110463	chr1:113119607-113126748-	ENST00000358039.4	100	100	100	544	1	544	544	544	1	0	1005	TTTTGGAACA...AGTGGCACAG	CTGTGCCACT...TGTTCCAAAA
472	472	1:112576986|112591603	1	112576986	112591603	31	0_1_2	188	0.248	exon	ST7L,	-	A00204:690:HYN52DSXY:2:2606:21721:10113,A00204:690:HYN52DSXY:2:2606:21956:5697,A00204:690:HYN52DSXY:2:2618:26856:17315,A00204:690:HYN52DSXY:2:1418:18439:26224,A00204:690:HYN52DSXY:2:2478:5095:33990,A00204:690:HYN52DSXY:2:1541:20772:34147,A00204:690:HYN52DSXY:2:1378:21640:22216,A00204:690:HYN52DSXY:2:2245:14760:31657,A00204:690:HYN52DSXY:2:2274:8350:4116,A00204:690:HYN52DSXY:2:2413:3604:16814,A002…	624	A352-01	A352-01	LACC	57	platelet	female	C1P	1:112576986|112591603	hsa_circ_0110464	chr1:113119607-113134225-	ENST00000358039.4	100	100	100	623	1	623	623	623	1	0	1151	TTTTGGAACA...TTCTGCATAA	TTATGCAGAA...TGTTCCAAAA
473	473	1:112581992|112584126	1	112581992	112584126	41	0_2_2	178	0.315	exon	ST7L,	-	A00204:690:HYN52DSXY:2:1365:21884:33567,A00204:690:HYN52DSXY:2:1649:9227:22701,A00204:690:HYN52DSXY:2:2345:8712:10629,A00204:690:HYN52DSXY:2:2362:18304:8422,A00204:690:HYN52DSXY:2:2365:22137:34569,A00204:690:HYN52DSXY:2:2372:29460:19977,A00204:690:HYN52DSXY:2:2555:6867:14951,A00204:690:HYN52DSXY:2:2567:9977:2018,A00204:690:HYN52DSXY:2:2629:30273:18787,A00204:690:HYN52DSXY:2:2635:12671:22592,A0020…	369	A352-01	A352-01	LACC	57	platelet	female	C1P	1:112581992|112584126	hsa_circ_0110469	chr1:113124613-113126748-	ENST00000358039.4	100	100	100	368	1	368	368	368	1	0	680	CATCATATTT...AGTGGCACAG	CTGTGCCACT...AAATATGATG
474	474	1:112581992|112598086	1	112581992	112598086	22	0_1_2	206	0.176	exon	ST7L,	-	A00204:690:HYN52DSXY:2:1212:5014:11710,A00204:690:HYN52DSXY:2:1560:27615:19382,A00204:690:HYN52DSXY:2:1560:27254:19194,A00204:690:HYN52DSXY:2:2229:13322:5807,A00204:690:HYN52DSXY:2:1546:20853:26616,A00204:690:HYN52DSXY:2:1633:9317:27367,A00204:690:HYN52DSXY:2:2407:25364:25410,A00204:690:HYN52DSXY:2:1514:26539:19398,A00204:690:HYN52DSXY:2:1343:20690:30874,A00204:690:HYN52DSXY:2:1461:5629:29653,A00…	564	A352-01	A352-01	LACC	57	platelet	female	C1P	1:112581992|112598086	hsa_circ_0110470	chr1:113124613-113140708-	ENST00000358039.4	100	100	100	563	1	563	563	563	1	0	1040	CATCATATTT...CCAAGTGTAT	ATACACTTGG...AAATATGATG
475	475	1:112591525|112600848	1	112591525	112600848	40	0_2_1	299	0.211	exon	ST7L,	-	A00204:690:HYN52DSXY:2:1227:16604:12680,A00204:690:HYN52DSXY:2:1560:10655:14779,A00204:690:HYN52DSXY:2:2229:15203:26036,A00204:690:HYN52DSXY:2:2360:5538:7451,A00204:690:HYN52DSXY:2:2412:15329:35775,A00204:690:HYN52DSXY:2:2420:10438:22482,A00204:690:HYN52DSXY:2:2427:26847:7968,A00204:690:HYN52DSXY:2:1250:25726:31172,A00204:690:HYN52DSXY:2:1258:10203:14215,A00204:690:HYN52DSXY:2:1375:27019:3474,A00…	251	A352-01	A352-01	LACC	57	platelet	female	C1P	1:112591525|112600848	hsa_circ_0110475	chr1:113134146-113143470-	ENST00000358039.4	100	100	100	250	1	250	250	250	1	5.34e-129	462	TCATTGTTTA...ACCTTACATT	AATGTAAGGT...TAAACAATGA
476	476	1:112591525|112611003	1	112591525	112611003	21	0_2_2	387	0.098	exon	ST7L,	-	A00204:690:HYN52DSXY:2:1269:14479:22905,A00204:690:HYN52DSXY:2:1515:18792:1877,A00204:690:HYN52DSXY:2:1539:19117:1877,A00204:690:HYN52DSXY:2:2114:29686:30420,A00204:690:HYN52DSXY:2:2427:27498:3082,A00204:690:HYN52DSXY:2:2627:3568:33191,A00204:690:HYN52DSXY:2:1159:27561:2973,A00204:690:HYN52DSXY:2:2440:30472:28087,A00204:690:HYN52DSXY:2:1464:4255:31281,A00204:690:HYN52DSXY:2:1465:3775:3740,A00204:…	414	A352-01	A352-01	LACC	57	platelet	female	C1P	1:112591525|112611003	hsa_circ_0110476	chr1:113134146-113153625-	ENST00000358039.4	100	100	100	413	1	413	413	413	1	0	763	TCATTGTTTA...ATTCAAATAT	ATATTTGAAT...TAAACAATGA
477	477	1:112597971|112600848	1	112597971	112600848	28	1_6_6	270	0.172	exon	ST7L,	-	A00204:690:HYN52DSXY:2:1275:9923:11569,A00204:690:HYN52DSXY:2:1320:8693:22780,A00204:690:HYN52DSXY:2:1336:30364:13651,A00204:690:HYN52DSXY:2:2561:6361:14137,A00204:690:HYN52DSXY:2:1145:12997:17425,A00204:690:HYN52DSXY:2:1232:26413:36871,A00204:690:HYN52DSXY:2:1228:19144:16861,A00204:690:HYN52DSXY:2:1647:14380:3035,A00204:690:HYN52DSXY:2:2264:16568:12837,A00204:690:HYN52DSXY:2:2571:29713:20196,A00…	172	A352-01	A352-01	LACC	57	platelet	female	C1P	1:112597971|112600848	hsa_circ_0013522	chr1:113140592-113143470-	NM_017744	100	100	100	171	1	171	171	171	1	2.85e-85	316	CTGTGTCTGA...ACCTTACATT	AATGTAAGGT...TCAGACACAG
478	478	1:112597971|112611003	1	112597971	112611003	23	2_3_1	412	0.1	exon	ST7L,	-	A00204:690:HYN52DSXY:2:1117:4996:30718,A00204:690:HYN52DSXY:2:1377:21649:8829,A00204:690:HYN52DSXY:2:1466:2501:15937,A00204:690:HYN52DSXY:2:1627:18222:13510,A00204:690:HYN52DSXY:2:2107:30409:20650,A00204:690:HYN52DSXY:2:2212:9579:32456,A00204:690:HYN52DSXY:2:2275:17020:25551,A00204:690:HYN52DSXY:2:1150:24469:5228,A00204:690:HYN52DSXY:2:2426:27941:10614,A00204:690:HYN52DSXY:2:1466:3694:30499,A0020…	335	A352-01	A352-01	LACC	57	platelet	female	C1P	1:112597971|112611003	hsa_circ_0110478	chr1:113140592-113153625-	ENST00000358039.4	100	100	100	334	1	334	334	334	1	1.47e-175	617	CTGTGTCTGA...ATTCAAATAT	ATATTTGAAT...TCAGACACAG
479	479	1:112597971|112616895	1	112597971	112616895	57	1_6_5	225	0.336	exon	ST7L,	-	A00204:690:HYN52DSXY:2:2616:28709:23030,A00204:690:HYN52DSXY:2:2640:6903:17801,A00204:690:HYN52DSXY:2:2656:31937:24612,A00204:690:HYN52DSXY:2:1144:21549:28980,A00204:690:HYN52DSXY:2:1241:23656:31751,A00204:690:HYN52DSXY:2:1246:8088:36354,A00204:690:HYN52DSXY:2:1372:8422:11757,A00204:690:HYN52DSXY:2:1536:26784:36855,A00204:690:HYN52DSXY:2:2236:5005:19460,A00204:690:HYN52DSXY:2:2369:27868:14434,A00…	418	A352-01	A352-01	LACC	57	platelet	female	C1P	1:112597971|112616895	hsa_circ_0013524	chr1:113140592-113159517-	NM_017744	100	100	100	417	1	417	417	417	1	0	771	CTGTGTCTGA...AATACAGTCA	TGACTGTATT...TCAGACACAG
480	480	1:112610841|112616895	1	112610841	112616895	27	1_1_3	175	0.236	exon	ST7L,	-	A00204:690:HYN52DSXY:2:2521:16215:28385,A00204:690:HYN52DSXY:2:1310:25780:36088,A00204:690:HYN52DSXY:2:2336:13946:28401,A00204:690:HYN52DSXY:2:2467:20329:12774,A00204:690:HYN52DSXY:2:2339:26404:10019,A00204:690:HYN52DSXY:2:2452:3649:10316,A00204:690:HYN52DSXY:2:2467:10809:9126,A00204:690:HYN52DSXY:2:2119:31033:21324,A00204:690:HYN52DSXY:2:2119:30798:20917,A00204:690:HYN52DSXY:2:1256:13774:27007,A…	247	A352-01	A352-01	LACC	57	platelet	female	C1P	1:112610841|112616895	hsa_circ_0003277	chr1:113153462-113159517-	NM_017744	100	100	100	246	1	246	246	246	1	8.77e-127	455	CTGACAAATT...AATACAGTCA	TGACTGTATT...AATTTGTCAG
481	481	1:112653598|112659779	1	112653598	112659779	386	24_8_32	6	0.992	exon	CAPZA1,	+	A00204:690:HYN52DSXY:2:2540:7365:1313,A00204:690:HYN52DSXY:2:2557:18593:4476,A00204:690:HYN52DSXY:2:2603:3378:32330,A00204:690:HYN52DSXY:2:1116:14488:4977,A00204:690:HYN52DSXY:2:1129:14733:36182,A00204:690:HYN52DSXY:2:1170:22525:14293,A00204:690:HYN52DSXY:2:1402:15022:22028,A00204:690:HYN52DSXY:2:1527:22815:27821,A00204:690:HYN52DSXY:2:1543:27887:33630,A00204:690:HYN52DSXY:2:1549:2871:12884,A0020…	431	A352-01	A352-01	LACC	57	platelet	female	C1P	1:112653598|112659779	hsa_circ_0000109	chr1:113196219-113202401+	NM_006135	100	100	100	430	1	430	430	1	430	0	795	TGCATTTGCC...TAAGATTCAG	TGCATTTGCC...TAAGATTCAG
482	482	1:112653598|112667145	1	112653598	112667145	122	10_2_6	4	0.984	exon	CAPZA1,	+	A00204:690:HYN52DSXY:2:1437:5023:4304,A00204:690:HYN52DSXY:2:1310:24379:10050,A00204:690:HYN52DSXY:2:1330:2808:17378,A00204:690:HYN52DSXY:2:1540:13205:17440,A00204:690:HYN52DSXY:2:2433:11089:29997,A00204:690:HYN52DSXY:2:1439:16016:10128,A00204:690:HYN52DSXY:2:2124:19352:34381,A00204:690:HYN52DSXY:2:2301:6036:2143,A00204:690:HYN52DSXY:2:2442:18683:8202,A00204:690:HYN52DSXY:2:1110:31322:8202,A00204…	503	A352-01	A352-01	LACC	57	platelet	female	C1P	1:112653598|112667145	hsa_circ_0005664	chr1:113196219-113209767+	NM_006135	100	100	100	502	1	502	502	1	502	0	928	TGCATTTGCC...AACTGTTTCG	TGCATTTGCC...AACTGTTTCG
483	483	1:113093206|113094755	1	113093206	113094755	21	1_0_4	60	0.412	exon	LRIG2,	+	A00204:690:HYN52DSXY:2:2646:21459:13855,A00204:690:HYN52DSXY:2:1628:13015:25347,A00204:690:HYN52DSXY:2:2463:25409:19977,A00204:690:HYN52DSXY:2:2207:17761:27555,A00204:690:HYN52DSXY:2:1648:27236:18286,A00204:690:HYN52DSXY:2:1255:5810:9424,A00204:690:HYN52DSXY:2:2144:27371:35399,A00204:690:HYN52DSXY:2:2259:15646:32189,A00204:690:HYN52DSXY:2:2453:16143:21371,A00204:690:HYN52DSXY:2:1254:32515:26490,A…	499	A352-01	A352-01	LACC	57	platelet	female	C1P	1:113093206|113094755	hsa_circ_0110488	chr1:113635827-113637377+	ENST00000361127.4	100	100	100	498	1	498	498	1	498	0	920	GAAAATGAAT...TGGAAGAACT	GAAAATGAAT...TGGAAGAACT
484	484	1:113585387|113590658	1	113585387	113590658	11	1_0_2	49	0.31	exon	MAGI3,	+	A00204:690:HYN52DSXY:2:1436:22788:36824,A00204:690:HYN52DSXY:2:2359:28980:35618,A00204:690:HYN52DSXY:2:1324:6777:34366,A00204:690:HYN52DSXY:2:2515:12518:4946,A00204:690:HYN52DSXY:2:2425:18783:11381,A00204:690:HYN52DSXY:2:1436:23393:33489,A00204:690:HYN52DSXY:2:1335:13557:31485,A00204:690:HYN52DSXY:2:1437:21884:10739,A00204:690:HYN52DSXY:2:2277:23863:26663,A00204:690:HYN52DSXY:2:2419:12038:35493,A…	386	A352-01	A352-01	LACC	57	platelet	female	C1P	1:113585387|113590658	hsa_circ_0110502	chr1:114128008-114133280+	NM_152900	100	100	100	385	1	385	385	1	385	0	712	GAAACTTCTA...ACTTCATTGA	GAAACTTCTA...ACTTCATTGA
485	485	1:113704081|113706722	1	113704081	113706722	64	0_3_2	116	0.525	exon	PHTF1,	-	A00204:690:HYN52DSXY:2:2209:12274:36401,A00204:690:HYN52DSXY:2:1672:27832:4789,A00204:690:HYN52DSXY:2:1146:17562:34037,A00204:690:HYN52DSXY:2:1158:8495:13604,A00204:690:HYN52DSXY:2:2637:18304:33912,A00204:690:HYN52DSXY:2:1146:17354:34115,A00204:690:HYN52DSXY:2:2354:28682:5979,A00204:690:HYN52DSXY:2:1219:16721:35399,A00204:690:HYN52DSXY:2:1321:27814:36699,A00204:690:HYN52DSXY:2:2414:31729:23437,A0…	747	A352-01	A352-01	LACC	57	platelet	female	C1P	1:113704081|113706722	hsa_circ_0110521	chr1:114248511-114249344-	PHTF1-209.1	53.89	100	100	746	345	746	402	402	1	0	743	CTGAGCACAA...ATAAATGATT	AATCATTTAT...ATATAAACAG
486	486	1:113705890|113706722	1	113705890	113706722	23	1_2_1	161	0.222	exon	PHTF1,	-	A00204:690:HYN52DSXY:2:1154:32154:6010,A00204:690:HYN52DSXY:2:1255:18285:21480,A00204:690:HYN52DSXY:2:2209:30789:33082,A00204:690:HYN52DSXY:2:2209:30644:33990,A00204:690:HYN52DSXY:2:1412:3224:19727,A00204:690:HYN52DSXY:2:1609:24089:16877,A00204:690:HYN52DSXY:2:2142:29053:18302,A00204:690:HYN52DSXY:2:2143:14904:1188,A00204:690:HYN52DSXY:2:2442:25608:9768,A00204:690:HYN52DSXY:2:2605:9679:9017,A0020…	403	A352-01	A352-01	LACC	57	platelet	female	C1P	1:113705890|113706722	hsa_circ_0110521	chr1:114248511-114249344-	PHTF1-209.1	100	100	100	402	1	402	402	402	1	0	743	CTGTTTATAT...ATAAATGATT	AATCATTTAT...ATATAAACAG
487	487	1:113724759|113726574	1	113724759	113726574	31	0_2_2	290	0.176	exon	PHTF1,	-	A00204:690:HYN52DSXY:2:2659:29333:26428,A00204:690:HYN52DSXY:2:1135:16794:16611,A00204:690:HYN52DSXY:2:1234:21178:21230,A00204:690:HYN52DSXY:2:1323:8947:6433,A00204:690:HYN52DSXY:2:1330:5575:4789,A00204:690:HYN52DSXY:2:2143:29161:16172,A00204:690:HYN52DSXY:2:2157:27570:33583,A00204:690:HYN52DSXY:2:2444:5394:2033,A00204:690:HYN52DSXY:2:1272:1651:3192,A00204:690:HYN52DSXY:2:2408:11903:15374,A00204:…	293	A352-01	A352-01	LACC	57	platelet	female	C1P	1:113724759|113726574	hsa_circ_0007602	chr1:114267380-114269196-	NM_006608	100	100	100	292	1	292	292	292	1	2.83e-152	540	CTGTTGCCAA...ATTGCTATAA	TTATAGCAAT...TTGGCAACAG
488	488	1:113738110|113738799	1	113738110	113738799	21	1_2_3	136	0.236	exon	PHTF1,	-	A00204:690:HYN52DSXY:2:2622:15402:23249,A00204:690:HYN52DSXY:2:1128:28429:10958,A00204:690:HYN52DSXY:2:1347:13150:25864,A00204:690:HYN52DSXY:2:2277:27624:30608,A00204:690:HYN52DSXY:2:2422:1922:5102,A00204:690:HYN52DSXY:2:1252:32253:30639,A00204:690:HYN52DSXY:2:1313:2555:27430,A00204:690:HYN52DSXY:2:2641:12066:5948,A00204:690:HYN52DSXY:2:2422:2013:5228,A00204:690:HYN52DSXY:2:1143:19633:17018,A0020…	230	A352-01	A352-01	LACC	57	platelet	female	C1P	1:113738110|113738799	hsa_circ_0003198	chr1:114280731-114281421-	NM_006608	100	100	100	229	1	229	229	229	1	2.28e-117	424	CTTGCATGAA...TTTTCAAACC	GGTTTGAAAA...TTCATGCAAG
489	489	1:113825142|113834439	1	113825142	113834439	18	1_0_3	12	0.75	exon	PTPN22,	-	A00204:690:HYN52DSXY:2:1530:4806:12696,A00204:690:HYN52DSXY:2:2550:8377:17691,A00204:690:HYN52DSXY:2:2648:19036:36558,A00204:690:HYN52DSXY:2:1453:30798:22889,A00204:690:HYN52DSXY:2:1130:16342:23970,A00204:690:HYN52DSXY:2:2441:8404:5682,A00204:690:HYN52DSXY:2:2577:20446:2456,A00204:690:HYN52DSXY:2:1334:17933:6684,A00204:690:HYN52DSXY:2:1608:21450:5228,A00204:690:HYN52DSXY:2:2327:28962:17989,A00204…	388	A352-01	A352-01	LACC	57	platelet	female	C1P	1:113825142|113834439	hsa_circ_0000110	chr1:114372213-114377061-	NM_015967	91.99	100	100	387	32	387	356	356	1	0	658	TCTTTTTCAT...GAGAATTCTC	GAGAATTCTC...AAGGAGTAAG
490	490	1:113829592|113834439	1	113829592	113834439	117	4_12_14	12	0.951	exon	PTPN22,	-	A00204:690:HYN52DSXY:2:2521:26485:34053,A00204:690:HYN52DSXY:2:2619:30653:9893,A00204:690:HYN52DSXY:2:1155:6361:28322,A00204:690:HYN52DSXY:2:1237:30264:24596,A00204:690:HYN52DSXY:2:1278:16776:20838,A00204:690:HYN52DSXY:2:1315:30834:7138,A00204:690:HYN52DSXY:2:1459:21468:14372,A00204:690:HYN52DSXY:2:1532:12879:18975,A00204:690:HYN52DSXY:2:1566:13340:8719,A00204:690:HYN52DSXY:2:2152:5303:22200,A002…	357	A352-01	A352-01	LACC	57	platelet	female	C1P	1:113829592|113834439	hsa_circ_0000110	chr1:114372213-114377061-	NM_015967	100	100	100	356	1	356	356	356	1	0	658	CTTACTCCTT...GAGAATTCTC	GAGAATTCTC...AAGGAGTAAG
491	491	1:113837590|113838620	1	113837590	113838620	5	1_0_2	49	0.169	exon	PTPN22,	-	A00204:690:HYN52DSXY:2:1533:29930:6136,A00204:690:HYN52DSXY:2:2351:5195:16814,A00204:690:HYN52DSXY:2:1367:27001:27242,A00204:690:HYN52DSXY:2:1222:32172:5165,A00204:690:HYN52DSXY:2:1138:22019:2206,	896	A352-01	A352-01	LACC	57	platelet	female	C1P	NA	NA	NA	NA	NA	NA	NA	NA	NA	NA	NA	NA	NA	NA	NA	NA	NA
492	492	1:113848540|113852104	1	113848540	113852104	15	1_1_2	226	0.117	exon	PTPN22,	-	A00204:690:HYN52DSXY:2:2567:22064:20415,A00204:690:HYN52DSXY:2:1244:13557:2487,A00204:690:HYN52DSXY:2:2229:26377:33896,A00204:690:HYN52DSXY:2:2270:11171:2206,A00204:690:HYN52DSXY:2:2263:5050:2942,A00204:690:HYN52DSXY:2:2221:2040:1110,A00204:690:HYN52DSXY:2:1622:19072:22060,A00204:690:HYN52DSXY:2:2324:8504:12868,A00204:690:HYN52DSXY:2:1616:25527:10254,A00204:690:HYN52DSXY:2:2347:26802:24643,A00204…	166	A352-01	A352-01	LACC	57	platelet	female	C1P	NA	NA	NA	NA	NA	NA	NA	NA	NA	NA	NA	NA	NA	NA	NA	NA	NA
493	493	1:113848540|113855049	1	113848540	113855049	28	0_4_2	53	0.514	exon	PTPN22,	-	A00204:690:HYN52DSXY:2:1412:30707:19194,A00204:690:HYN52DSXY:2:2243:11586:27477,A00204:690:HYN52DSXY:2:2317:10908:26146,A00204:690:HYN52DSXY:2:2615:15826:12587,A00204:690:HYN52DSXY:2:2630:22399:29074,A00204:690:HYN52DSXY:2:1617:19506:20838,A00204:690:HYN52DSXY:2:1647:22842:19163,A00204:690:HYN52DSXY:2:2170:12726:10222,A00204:690:HYN52DSXY:2:1234:25717:29434,A00204:690:HYN52DSXY:2:1526:2230:31187,…	376	A352-01	A352-01	LACC	57	platelet	female	C1P	1:113848540|113855049	hsa_circ_0000111	chr1:114391161-114397671-	NM_015967	100	100	100	375	1	375	375	375	1	0	693	CTCTGTTCCA...TTCGAGTTTC	GAAACTCGAA...TGGAACAGAG
494	494	1:113906996|113908191	1	113906996	113908191	26	2_3_0	11	0.825	exon	DCLRE1B,	+	A00204:690:HYN52DSXY:2:1651:24930:18145,A00204:690:HYN52DSXY:2:2162:7256:2096,A00204:690:HYN52DSXY:2:2275:13096:22764,A00204:690:HYN52DSXY:2:2417:27697:2018,A00204:690:HYN52DSXY:2:2436:17852:34695,A00204:690:HYN52DSXY:2:2544:13648:1673,A00204:690:HYN52DSXY:2:2167:3974:19179,A00204:690:HYN52DSXY:2:1116:20555:11976,A00204:690:HYN52DSXY:2:2444:2257:21559,A00204:690:HYN52DSXY:2:1569:2356:11365,A00204…	350	A352-01	A352-01	LACC	57	platelet	female	C1P	1:113906996|113908191	hsa_circ_0110532	chr1:114449617-114450813+	ENST00000369563.3	100	100	100	349	1	349	349	1	349	0	645	GTATCTAAGC...ATAAAGATTG	GTATCTAAGC...ATAAAGATTG
495	495	1:113908009|113908191	1	113908009	113908191	9	4_0_4	14	0.562	exon	DCLRE1B,	+	A00204:690:HYN52DSXY:2:1641:27679:24972,A00204:690:HYN52DSXY:2:2254:29550:13870,A00204:690:HYN52DSXY:2:1538:19831:27602,A00204:690:HYN52DSXY:2:2412:3848:22592,A00204:690:HYN52DSXY:2:2316:27579:17002,A00204:690:HYN52DSXY:2:2650:2049:23015,A00204:690:HYN52DSXY:2:2324:27136:21120,A00204:690:HYN52DSXY:2:1137:15356:2347,A00204:690:HYN52DSXY:2:2629:5113:22686,	184	A352-01	A352-01	LACC	57	platelet	female	C1P	1:113908009|113908191	hsa_circ_0013615	chr1:114450630-114450813+	NM_022836	100	100	100	183	1	183	183	1	183	6.57e-92	339	GTGATTTTCG...ATAAAGATTG	GTGATTTTCG...ATAAAGATTG
497	497	1:114463104|114463556	1	114463104	114463556	99	4_11_9	751	0.209	exon	TRIM33,	-	A00204:690:HYN52DSXY:2:1112:23502:18521,A00204:690:HYN52DSXY:2:1170:30517:19241,A00204:690:HYN52DSXY:2:1262:14281:25097,A00204:690:HYN52DSXY:2:1338:1081:11256,A00204:690:HYN52DSXY:2:1362:16215:15421,A00204:690:HYN52DSXY:2:1458:27434:25958,A00204:690:HYN52DSXY:2:1458:19388:32503,A00204:690:HYN52DSXY:2:1540:16532:27148,A00204:690:HYN52DSXY:2:1576:27778:14121,A00204:690:HYN52DSXY:2:1628:7708:32847,A…	279	A352-01	A352-01	LACC	57	platelet	female	C1P	1:114463104|114463556	hsa_circ_0013637	chr1:115005725-115006178-	NM_015906	100	100	100	278	1	278	278	278	1	1.63e-144	514	CTATGTTCTT...TAGTACATAC	GTATGTACTA...AAGAACATAG
498	498	1:114463104|114464388	1	114463104	114464388	612	13_38_43	65	0.95	exon	TRIM33,	-	A00204:690:HYN52DSXY:2:2520:16703:3583,A00204:690:HYN52DSXY:2:2538:3577:11694,A00204:690:HYN52DSXY:2:2607:10556:9784,A00204:690:HYN52DSXY:2:2627:16785:6198,A00204:690:HYN52DSXY:2:2642:13657:26271,A00204:690:HYN52DSXY:2:2645:14226:19022,A00204:690:HYN52DSXY:2:2678:22037:27320,A00204:690:HYN52DSXY:2:1107:29026:17566,A00204:690:HYN52DSXY:2:1108:26955:33802,A00204:690:HYN52DSXY:2:1111:32687:1266,A002…	398	A352-01	A352-01	LACC	57	platelet	female	C1P	1:114463104|114464388	hsa_circ_0004127	chr1:115005725-115007010-	NM_015906	100	100	100	397	1	397	397	397	1	0	734	CTATGTTCTT...ATTACACCAA	TTGGTGTAAT...AAGAACATAG
499	499	1:114587387|114587952	1	114587387	114587952	11	1_2_1	155	0.124	exon	DENND2C,	-	A00204:690:HYN52DSXY:2:1357:29785:15843,A00204:690:HYN52DSXY:2:2204:14651:15655,A00204:690:HYN52DSXY:2:1372:21902:18380,A00204:690:HYN52DSXY:2:1327:28556:15781,A00204:690:HYN52DSXY:2:2204:14714:15076,A00204:690:HYN52DSXY:2:2318:20916:10410,A00204:690:HYN52DSXY:2:1117:29342:16110,A00204:690:HYN52DSXY:2:1209:9697:7670,A00204:690:HYN52DSXY:2:1327:28366:16110,A00204:690:HYN52DSXY:2:2347:28438:14168,A…	325	A352-01	A352-01	LACC	57	platelet	female	C1P	NA	NA	NA	NA	NA	NA	NA	NA	NA	NA	NA	NA	NA	NA	NA	NA	NA
500	500	1:114587387|114587955	1	114587387	114587955	59	1_3_1	155	0.432	intron	DENND2C,	-	A00204:690:HYN52DSXY:2:2554:2672:28886,A00204:690:HYN52DSXY:2:2554:2609:29496,A00204:690:HYN52DSXY:2:2574:28167:23688,A00204:690:HYN52DSXY:2:2634:15854:32017,A00204:690:HYN52DSXY:2:1111:23095:15875,A00204:690:HYN52DSXY:2:1147:29252:30921,A00204:690:HYN52DSXY:2:1572:25907:33739,A00204:690:HYN52DSXY:2:1668:12246:22263,A00204:690:HYN52DSXY:2:2103:13078:26741,A00204:690:HYN52DSXY:2:2148:20094:6511,A0…	569	A352-01	A352-01	LACC	57	platelet	female	C1P	NA	NA	NA	NA	NA	NA	NA	NA	NA	NA	NA	NA	NA	NA	NA	NA	NA
501	501	1:114587387|114595873	1	114587387	114595873	62	2_2_6	117	0.515	exon	DENND2C,	-	A00204:690:HYN52DSXY:2:1573:23457:3630,A00204:690:HYN52DSXY:2:1617:14036:3317,A00204:690:HYN52DSXY:2:2260:28284:11240,A00204:690:HYN52DSXY:2:2333:13593:7122,A00204:690:HYN52DSXY:2:2366:18249:31031,A00204:690:HYN52DSXY:2:2519:25708:23156,A00204:690:HYN52DSXY:2:2631:17390:33552,A00204:690:HYN52DSXY:2:1167:10755:9439,A00204:690:HYN52DSXY:2:1167:9742:18458,A00204:690:HYN52DSXY:2:1177:3070:27884,A0020…	473	A352-01	A352-01	LACC	57	platelet	female	C1P	NA	NA	NA	NA	NA	NA	NA	NA	NA	NA	NA	NA	NA	NA	NA	NA	NA
502	502	1:114608686|114622065	1	114608686	114622065	41	2_5_3	528	0.134	exon	DENND2C,	-	A00204:690:HYN52DSXY:2:2572:8865:27712,A00204:690:HYN52DSXY:2:2628:23990:16924,A00204:690:HYN52DSXY:2:1126:24614:26804,A00204:690:HYN52DSXY:2:1222:28348:25974,A00204:690:HYN52DSXY:2:1255:7889:6073,A00204:690:HYN52DSXY:2:1501:15329:7623,A00204:690:HYN52DSXY:2:2237:25663:14810,A00204:690:HYN52DSXY:2:2322:8938:12242,A00204:690:HYN52DSXY:2:2356:26151:1939,A00204:690:HYN52DSXY:2:2377:28366:34428,A0020…	502	A352-01	A352-01	LACC	57	platelet	female	C1P	NA	NA	NA	NA	NA	NA	NA	NA	NA	NA	NA	NA	NA	NA	NA	NA	NA
503	503	1:114621895|114623643	1	114621895	114623643	36	0_8_7	470	0.133	exon	DENND2C,	-	A00204:690:HYN52DSXY:2:1336:25690:27226,A00204:690:HYN52DSXY:2:1346:17833:35634,A00204:690:HYN52DSXY:2:1365:27145:12649,A00204:690:HYN52DSXY:2:1409:30942:8171,A00204:690:HYN52DSXY:2:2220:29821:32565,A00204:690:HYN52DSXY:2:2560:12310:27665,A00204:690:HYN52DSXY:2:2577:5457:19680,A00204:690:HYN52DSXY:2:2665:14036:18724,A00204:690:HYN52DSXY:2:1143:2446:23140,A00204:690:HYN52DSXY:2:1231:15176:3724,A00…	422	A352-01	A352-01	LACC	57	platelet	female	C1P	NA	NA	NA	NA	NA	NA	NA	NA	NA	NA	NA	NA	NA	NA	NA	NA	NA
504	504	1:115659641|115664268	1	115659641	115664268	22	3_1_2	10	0.815	exon	VANGL1,	+	A00204:690:HYN52DSXY:2:2612:22155:34350,A00204:690:HYN52DSXY:2:1132:26883:17863,A00204:690:HYN52DSXY:2:2168:18728:16736,A00204:690:HYN52DSXY:2:2269:22507:29199,A00204:690:HYN52DSXY:2:2408:1949:17362,A00204:690:HYN52DSXY:2:1137:8250:21856,A00204:690:HYN52DSXY:2:1213:12102:10958,A00204:690:HYN52DSXY:2:2338:12418:23970,A00204:690:HYN52DSXY:2:1415:28908:17832,A00204:690:HYN52DSXY:2:1515:2284:30843,A0…	742	A352-01	A352-01	LACC	57	platelet	female	C1P	1:115659641|115664268	hsa_circ_0002623	chr1:116202261-116206889+	NM_138959	100	100	100	741	1	741	741	1	741	0	1369	GGAAAGAACT...GACACCTGAG	GGAAAGAACT...GACACCTGAG
505	505	1:116544311|116544604	1	116544311	116544604	16	1_2_1	14	0.696	exon	CD58,	-	A00204:690:HYN52DSXY:2:2637:5556:2190,A00204:690:HYN52DSXY:2:2637:5647:2534,A00204:690:HYN52DSXY:2:2276:22399:3427,A00204:690:HYN52DSXY:2:2344:1787:9126,A00204:690:HYN52DSXY:2:2462:18213:16063,A00204:690:HYN52DSXY:2:1151:29577:20118,A00204:690:HYN52DSXY:2:1374:28583:23970,A00204:690:HYN52DSXY:2:2431:3423:3129,A00204:690:HYN52DSXY:2:1419:30843:28573,A00204:690:HYN52DSXY:2:2356:22444:11647,A00204:6…	295	A352-01	A352-01	LACC	57	platelet	female	C1P	NA	NA	NA	NA	NA	NA	NA	NA	NA	NA	NA	NA	NA	NA	NA	NA	NA
507	507	1:117402186|117405645	1	117402186	117405645	3611	155_54_144	21650	0.25	exon	MAN1A2,	+	A00204:690:HYN52DSXY:2:2515:14669:31093,A00204:690:HYN52DSXY:2:2521:18900:21261,A00204:690:HYN52DSXY:2:2529:12771:4382,A00204:690:HYN52DSXY:2:2529:20166:17347,A00204:690:HYN52DSXY:2:2529:19470:36088,A00204:690:HYN52DSXY:2:2538:13883:17675,A00204:690:HYN52DSXY:2:2541:16125:31610,A00204:690:HYN52DSXY:2:2541:14823:31673,A00204:690:HYN52DSXY:2:2542:20790:8406,A00204:690:HYN52DSXY:2:2545:24279:31203,A…
2DSXY:2:2339:31150:16329	A00204:690:HYN52DSXY:2:2341:8449:31000	A00204:690:HYN52DSXY:2:2345:6641:29997	A00204:690:HYN52DSXY:2:2352:8910:6120	A00204:690:HYN52DSXY:2:2355:14931:36057	A00204:690:HYN52DSXY:2:2359:3812:25160	A00204:690:HYN52DSXY:2:2360:29225:31250	A00204:690:HYN52DSXY:2:2363:5204:1986	A00204:690:HYN52DSXY:2:2370:6569:14841	A00204:690:HYN52DSXY:2:2371:17083:7028	A00204:690:HYN52DSXY:2:2371:12165:21151	A00204:690:HYN52DSXY:2:2372:4689:17691	A00204:690:HYN52DSXY:2:2375:6081:25300	A00204:690:HYN52DSXY:2:2378:11885:7639	A00204:690:HYN52DSXY:2:2401:11849:36511	A00204:690:HYN52DSXY:2:2403:25807:6167	A00204:690:HYN52DSXY:2:2408:14733:20087	A00204:690:HYN52DSXY:2:2410:30355:27915	A00204:690:HYN52DSXY:2:2414:26368:12305	A00204:690:HYN52DSXY:2:2418:27706:21605	A00204:690:HYN52DSXY:2:2418:6732:34162	A00204:690:HYN52DSXY:2:2419:2926:10254	A00204:690:HYN52DSXY:2:2424:10628:21120	A00204:690:HYN52DSXY:2:2428:2880:18787	A00204:690:HYN52DSXY:2:2429:9082:22420	A00204:690:HYN52DSXY:2:2435:2636:32362	A00204:690:HYN52DSXY:2:2439:31575:32690	A00204:690:HYN52DSXY:2:2440:6903:7748	A00204:690:HYN52DSXY:2:2441:30318:30138	A00204:690:HYN52DSXY:2:2443:1958:14309	A00204:690:HYN52DSXY:2:2445:23439:8359	A00204:690:HYN52DSXY:2:2459:27453:28150	A00204:690:HYN52DSXY:2:2466:22182:24659	A00204:690:HYN52DSXY:2:2470:27434:13401	A00204:690:HYN52DSXY:2:2508:23710:36980	A00204:690:HYN52DSXY:2:2512:9299:2347	A00204:690:HYN52DSXY:2:2512:10330:12023	A00204:690:HYN52DSXY:2:2515:18231:21887	A00204:690:HYN52DSXY:2:2517:18177:36918
508	508	1:117402186|117414831	1	117402186	117414831	9655	271_92_267	17286	0.528	exon	MAN1A2,	+	A00204:690:HYN52DSXY:2:2514:31006:19429,A00204:690:HYN52DSXY:2:2516:26603:23797,A00204:690:HYN52DSXY:2:2517:28230:2347,A00204:690:HYN52DSXY:2:2517:27028:9471,A00204:690:HYN52DSXY:2:2517:11198:10927,A00204:690:HYN52DSXY:2:2518:19452:9533,A00204:690:HYN52DSXY:2:2519:13521:28573,A00204:690:HYN52DSXY:2:2521:23502:24439,A00204:690:HYN52DSXY:2:2521:31006:26944,A00204:690:HYN52DSXY:2:2521:10239:27273,A0…
2:2273:6045:24173	A00204:690:HYN52DSXY:2:2274:25608:14184	A00204:690:HYN52DSXY:2:2275:20546:11177	A00204:690:HYN52DSXY:2:2275:13819:29684	A00204:690:HYN52DSXY:2:2276:20952:3740	A00204:690:HYN52DSXY:2:2277:11198:17315	A00204:690:HYN52DSXY:2:2277:16821:18630	A00204:690:HYN52DSXY:2:2278:24388:11757	A00204:690:HYN52DSXY:2:2302:21856:20087	A00204:690:HYN52DSXY:2:2306:29731:13683	A00204:690:HYN52DSXY:2:2308:10646:16736	A00204:690:HYN52DSXY:2:2310:23791:36370	A00204:690:HYN52DSXY:2:2311:29496:13620	A00204:690:HYN52DSXY:2:2312:14235:20259	A00204:690:HYN52DSXY:2:2312:21423:33270	A00204:690:HYN52DSXY:2:2313:7979:29152	A00204:690:HYN52DSXY:2:2315:30038:18067	A00204:690:HYN52DSXY:2:2315:28140:27586	A00204:690:HYN52DSXY:2:2317:12662:3004	A00204:690:HYN52DSXY:2:2322:24587:13667	A00204:690:HYN52DSXY:2:2325:11930:1892	A00204:690:HYN52DSXY:2:2325:7735:29982	A00204:690:HYN52DSXY:2:2326:24523:19413	A00204:690:HYN52DSXY:2:2327:22399:19210	A00204:690:HYN52DSXY:2:2327:29686:36746	A00204:690:HYN52DSXY:2:2329:8124:6230	A00204:690:HYN52DSXY:2:2330:13042:24612	A00204:690:HYN52DSXY:2:2333:7997:19319	A00204:690:HYN52DSXY:2:2333:11749:27759	A00204:690:HYN52DSXY:2:2333:11885:31626	A00204:690:HYN52DSXY:2:2334:23746:6981	A00204:690:HYN52DSXY:2:2334:30219:28494	A00204:690:HYN52DSXY:2:2335:24415:3035	A00204:690:HYN52DSXY:2:2335:27633:31375	A00204:690:HYN52DSXY:2:2336:12346:33144	A00204:690:HYN52DSXY:2:2337:18123:25081	A00204:690:HYN52DSXY:2:2338:26304:20870	A00204:690:HYN52DSXY:2:2342:20645:13730	A00204:690:HYN52DSXY:2:2346:23710:10645
509	509	1:117402186|117420649	1	117402186	117420649	13268	309_69_326	6396	0.806	exon	MAN1A2,	+	A00204:690:HYN52DSXY:2:2515:19280:11052,A00204:690:HYN52DSXY:2:2516:28754:18349,A00204:690:HYN52DSXY:2:2520:26268:17738,A00204:690:HYN52DSXY:2:2521:13856:11866,A00204:690:HYN52DSXY:2:2521:29686:17644,A00204:690:HYN52DSXY:2:2522:28763:16579,A00204:690:HYN52DSXY:2:2523:19560:17049,A00204:690:HYN52DSXY:2:2523:18177:31407,A00204:690:HYN52DSXY:2:2524:23628:31610,A00204:690:HYN52DSXY:2:2525:12219:35556…
:690:HYN52DSXY:2:1529:19144:3959	A00204:690:HYN52DSXY:2:1529:15374:8046	A00204:690:HYN52DSXY:2:1529:10294:35759	A00204:690:HYN52DSXY:2:1530:24388:3427	A00204:690:HYN52DSXY:2:1531:8160:7921	A00204:690:HYN52DSXY:2:1531:12255:14011	A00204:690:HYN52DSXY:2:1532:30978:13213	A00204:690:HYN52DSXY:2:1533:7681:6464	A00204:690:HYN52DSXY:2:1533:26006:9612	A00204:690:HYN52DSXY:2:1533:17146:18098	A00204:690:HYN52DSXY:2:1533:12798:29700	A00204:690:HYN52DSXY:2:1534:12111:34460	A00204:690:HYN52DSXY:2:1535:9263:4038	A00204:690:HYN52DSXY:2:1535:10393:26537	A00204:690:HYN52DSXY:2:1536:17219:4664	A00204:690:HYN52DSXY:2:1536:18810:12117	A00204:690:HYN52DSXY:2:1536:12111:18646	A00204:690:HYN52DSXY:2:1536:14733:27007	A00204:690:HYN52DSXY:2:1537:6723:21496	A00204:690:HYN52DSXY:2:1537:27877:26349	A00204:690:HYN52DSXY:2:1538:28556:2785	A00204:690:HYN52DSXY:2:1539:10059:4131	A00204:690:HYN52DSXY:2:1539:20491:10739	A00204:690:HYN52DSXY:2:1540:11704:20196	A00204:690:HYN52DSXY:2:1542:4924:16939	A00204:690:HYN52DSXY:2:1543:15230:3818	A00204:690:HYN52DSXY:2:1543:12536:34287	A00204:690:HYN52DSXY:2:1544:5475:28447	A00204:690:HYN52DSXY:2:1544:7021:36855	A00204:690:HYN52DSXY:2:1547:3269:15170	A00204:690:HYN52DSXY:2:1547:14461:35399	A00204:690:HYN52DSXY:2:1548:16459:17440	A00204:690:HYN52DSXY:2:1548:1353:19523	A00204:690:HYN52DSXY:2:1549:24261:1892	A00204:690:HYN52DSXY:2:1549:21052:10050	A00204:690:HYN52DSXY:2:1549:27109:16532	A00204:690:HYN52DSXY:2:1550:23484:20995	A00204:690:HYN52DSXY:2:1550:9616:28573	A00204:690:HYN52DSXY:2:1552:19434:19241
510	510	1:117402186|117442325	1	117402186	117442325	3627	161_44_155	3986	0.645	exon	MAN1A2,	+	A00204:690:HYN52DSXY:2:2518:12717:26303,A00204:690:HYN52DSXY:2:2524:27245:30859,A00204:690:HYN52DSXY:2:2527:15176:21386,A00204:690:HYN52DSXY:2:2530:31024:6433,A00204:690:HYN52DSXY:2:2531:6325:32675,A00204:690:HYN52DSXY:2:2543:27552:6872,A00204:690:HYN52DSXY:2:2548:26567:22451,A00204:690:HYN52DSXY:2:2550:12554:27774,A00204:690:HYN52DSXY:2:2552:14850:14278,A00204:690:HYN52DSXY:2:2555:23140:34021,A0…
516:33646	A00204:690:HYN52DSXY:2:1649:3369:17096	A00204:690:HYN52DSXY:2:1653:9507:28260	A00204:690:HYN52DSXY:2:1655:28510:31266	A00204:690:HYN52DSXY:2:1657:21983:8281	A00204:690:HYN52DSXY:2:1661:21395:32565	A00204:690:HYN52DSXY:2:1664:16007:21136	A00204:690:HYN52DSXY:2:1666:3106:30953	A00204:690:HYN52DSXY:2:1668:26313:13338	A00204:690:HYN52DSXY:2:1672:15013:12179	A00204:690:HYN52DSXY:2:1673:6686:21277	A00204:690:HYN52DSXY:2:2103:15573:16845	A00204:690:HYN52DSXY:2:2108:1651:1407	A00204:690:HYN52DSXY:2:2109:30581:8234	A00204:690:HYN52DSXY:2:2111:26467:11318	A00204:690:HYN52DSXY:2:2125:7961:30906	A00204:690:HYN52DSXY:2:2129:9796:1830	A00204:690:HYN52DSXY:2:2131:22670:16485	A00204:690:HYN52DSXY:2:2138:32904:23312	A00204:690:HYN52DSXY:2:2138:21133:30232	A00204:690:HYN52DSXY:2:2139:4842:25974	A00204:690:HYN52DSXY:2:2141:4264:18677	A00204:690:HYN52DSXY:2:2147:5122:15436	A00204:690:HYN52DSXY:2:2151:30156:11663	A00204:690:HYN52DSXY:2:2161:28736:5697	A00204:690:HYN52DSXY:2:2161:31693:27320	A00204:690:HYN52DSXY:2:2162:19226:29590	A00204:690:HYN52DSXY:2:2165:15555:32910	A00204:690:HYN52DSXY:2:2167:22164:9345	A00204:690:HYN52DSXY:2:2174:11369:10974	A00204:690:HYN52DSXY:2:2178:11803:35086	A00204:690:HYN52DSXY:2:2224:28592:4820	A00204:690:HYN52DSXY:2:2226:5755:35477	A00204:690:HYN52DSXY:2:2228:4589:19366	A00204:690:HYN52DSXY:2:2232:32741:12132	A00204:690:HYN52DSXY:2:2256:11388:9345	A00204:690:HYN52DSXY:2:2262:3161:13228	A00204:690:HYN52DSXY:2:2265:12970:12743	A00204:690:HYN52DSXY:2:2267:7238:27305
511	511	1:117460489|117466427	1	117460489	117466427	13	1_0_2	86	0.232	exon	MAN1A2,	+	A00204:690:HYN52DSXY:2:1465:16306:12446,A00204:690:HYN52DSXY:2:1467:10773:13416,A00204:690:HYN52DSXY:2:2159:3649:1360,A00204:690:HYN52DSXY:2:1238:15537:30843,A00204:690:HYN52DSXY:2:1161:22842:29465,A00204:690:HYN52DSXY:2:2539:4237:21762,A00204:690:HYN52DSXY:2:2333:2302:21167,A00204:690:HYN52DSXY:2:1467:10375:9721,A00204:690:HYN52DSXY:2:1477:11812:26115,A00204:690:HYN52DSXY:2:1407:14290:26678,A002…	219	A352-01	A352-01	LACC	57	platelet	female	C1P	1:117460489|117466427	hsa_circ_0013744	chr1:118003110-118009049+	NM_006699	100	100	100	218	1	218	218	1	218	2.81e-111	403	TGGAGTAGGG...TGGGGTCAGT	TGGAGTAGGG...TGGGGTCAGT
512	512	1:117906506|117918736	1	117906506	117918736	8	1_2_1	88	0.154	exon	GDAP2,	-	A00204:690:HYN52DSXY:2:2653:22200:25316,A00204:690:HYN52DSXY:2:2347:19533:23422,A00204:690:HYN52DSXY:2:2237:8621:27915,A00204:690:HYN52DSXY:2:2472:9091:24126,A00204:690:HYN52DSXY:2:1561:4707:28307,A00204:690:HYN52DSXY:2:2553:15772:11647,A00204:690:HYN52DSXY:2:2553:13648:17957,A00204:690:HYN52DSXY:2:2667:26539:18740,	461	A352-01	A352-01	LACC	57	platelet	female	C1P	1:117906506|117918736	hsa_circ_0008449	chr1:118449127-118461358-	NM_017686	100	100	100	460	1	460	460	460	1	0	850	CTCTTCAAGA...ATCTCCTTTC	GAAAGGAGAT...TCTTGAAGAG
513	513	1:117911994|117918736	1	117911994	117918736	32	0_3_4	83	0.435	exon	GDAP2,	-	A00204:690:HYN52DSXY:2:2320:19633:25598,A00204:690:HYN52DSXY:2:2332:14235:27023,A00204:690:HYN52DSXY:2:2615:16116:3818,A00204:690:HYN52DSXY:2:1265:14045:35023,A00204:690:HYN52DSXY:2:1578:3052:29199,A00204:690:HYN52DSXY:2:2465:3848:19053,A00204:690:HYN52DSXY:2:1456:6343:7028,A00204:690:HYN52DSXY:2:1356:21784:6934,A00204:690:HYN52DSXY:2:2418:23050:23563,A00204:690:HYN52DSXY:2:1454:11993:22013,A0020…	384	A352-01	A352-01	LACC	57	platelet	female	C1P	1:117911994|117918736	hsa_circ_0006188	chr1:118454615-118461358-	NM_017686	100	100	100	383	1	383	383	383	1	0	708	GAAGTGCTAT...ATCTCCTTTC	GAAAGGAGAT...ATAGCACTTC
514	514	1:145771711|145788966	1	145771711	145788966	302	21_14_36	1947	0.237	exon	RNF115,	-	A00204:690:HYN52DSXY:2:2514:31982:32299,A00204:690:HYN52DSXY:2:2519:31837:22717,A00204:690:HYN52DSXY:2:2549:11071:6136,A00204:690:HYN52DSXY:2:2655:14235:8328,A00204:690:HYN52DSXY:2:2677:10926:19038,A00204:690:HYN52DSXY:2:1102:17987:2268,A00204:690:HYN52DSXY:2:1112:29586:31626,A00204:690:HYN52DSXY:2:1121:27082:5682,A00204:690:HYN52DSXY:2:1121:26973:6245,A00204:690:HYN52DSXY:2:1210:3269:27821,A0020…	327	A352-01	A352-01	LACC	57	platelet	female	C1P	1:145771711|145788966	hsa_circ_0110705	chr1:145646114-145663367+	ENST00000369291.4	100	100	100	326	1	326	326	326	1	4.02e-171	603	CCTTCAATAG...ATATATATTC	GAATATATAT...CTATTGAAGG
515	515	1:145839890|145841071	1	145839890	145841071	129	9_4_10	22	0.921	exon	POLR3C,	+	A00204:690:HYN52DSXY:2:2523:13765:33004,A00204:690:HYN52DSXY:2:2549:8413:32878,A00204:690:HYN52DSXY:2:1123:9344:11068,A00204:690:HYN52DSXY:2:1260:28049:32158,A00204:690:HYN52DSXY:2:1317:15139:22764,A00204:690:HYN52DSXY:2:1331:19488:28385,A00204:690:HYN52DSXY:2:1348:31485:26490,A00204:690:HYN52DSXY:2:1351:23258:35509,A00204:690:HYN52DSXY:2:1456:14100:28103,A00204:690:HYN52DSXY:2:1470:23818:15311,A…	303	A352-01	A352-01	LACC	57	platelet	female	C1P	1:145839890|145841071	hsa_circ_0003693	chr1:145594038-145595220-	NM_006468	100	100	100	302	1	302	302	1	302	8.12e-158	558	GAAATTCCCA...ATGTCAACAA	GAAATTCCCA...ATGTCAACAA
516	516	1:145839890|145842477	1	145839890	145842477	34	2_1_3	0	1	exon	POLR3C,	+	A00204:690:HYN52DSXY:2:2625:3613:23719,A00204:690:HYN52DSXY:2:2451:21206:18646,A00204:690:HYN52DSXY:2:2176:14154:11819,A00204:690:HYN52DSXY:2:2451:21441:13479,A00204:690:HYN52DSXY:2:2217:30427:3114,A00204:690:HYN52DSXY:2:2403:15320:34256,A00204:690:HYN52DSXY:2:2404:14787:7654,A00204:690:HYN52DSXY:2:1220:12590:24768,A00204:690:HYN52DSXY:2:1266:10312:20572,A00204:690:HYN52DSXY:2:1134:14651:5603,A00…	441	A352-01	A352-01	LACC	57	platelet	female	C1P	1:145839890|145842477	hsa_circ_0007755	chr1:145592632-145595220-	NM_006468	100	100	100	441	1	441	441	1	441	0	815	GAAATTCCCA...AATAAAGGAG	GAAATTCCCA...AATAAAGGAG
518	518	1:147252623|147259918	1	147252623	147259918	42	5_0_7	253	0.249	exon	CHD1L,	+	A00204:690:HYN52DSXY:2:2570:24587:19711,A00204:690:HYN52DSXY:2:1205:17689:35697,A00204:690:HYN52DSXY:2:1237:8061:17362,A00204:690:HYN52DSXY:2:1468:29677:18975,A00204:690:HYN52DSXY:2:1545:27905:23891,A00204:690:HYN52DSXY:2:2115:28131:1924,A00204:690:HYN52DSXY:2:2368:30454:22451,A00204:690:HYN52DSXY:2:1130:1940:5165,A00204:690:HYN52DSXY:2:1130:1958:5196,A00204:690:HYN52DSXY:2:1132:20591:4492,A00204…	458	A352-01	A352-01	LACC	57	platelet	female	C1P	1:147252623|147259918	hsa_circ_0004220	chr1:146724277-146731572+	NM_004284	100	100	98.25	457	1	457	449	1	449	0	793	GGATTCACCT...CTTGTCAGAG	GGATTCACCT...CTTGTCAGAG
519	519	1:147255813|147259918	1	147255813	147259918	14	2_0_2	161	0.148	exon	CHD1L,	+	A00204:690:HYN52DSXY:2:1170:26747:18411,A00204:690:HYN52DSXY:2:2118:7310:10833,A00204:690:HYN52DSXY:2:2243:7229:12352,A00204:690:HYN52DSXY:2:2243:7057:12555,A00204:690:HYN52DSXY:2:2275:4426:33113,A00204:690:HYN52DSXY:2:2423:10041:3912,A00204:690:HYN52DSXY:2:1209:26811:22185,A00204:690:HYN52DSXY:2:1452:1895:4836,A00204:690:HYN52DSXY:2:1248:24478:29230,A00204:690:HYN52DSXY:2:2170:22110:23406,A00204…	238	A352-01	A352-01	LACC	57	platelet	female	C1P	1:147255813|147259918	hsa_circ_0013947	chr1:146727467-146731572+	NM_004284	100	100	96.62	237	1	237	229	1	229	3.11e-106	387	ATTTGCTCCA...CTTGTCAGAG	ATTTGCTCCA...CTTGTCAGAG
520	520	1:147275354|147285487	1	147275354	147285487	272	19_6_19	377	0.591	exon	CHD1L,	+	A00204:690:HYN52DSXY:2:2520:13232:33458,A00204:690:HYN52DSXY:2:2552:11867:2033,A00204:690:HYN52DSXY:2:2557:23502:18928,A00204:690:HYN52DSXY:2:2564:4481:16924,A00204:690:HYN52DSXY:2:2577:25834:17331,A00204:690:HYN52DSXY:2:2626:25916:21919,A00204:690:HYN52DSXY:2:2648:7166:31876,A00204:690:HYN52DSXY:2:2659:23773:24471,A00204:690:HYN52DSXY:2:1168:12165:4398,A00204:690:HYN52DSXY:2:1168:24035:10551,A00…	749	A352-01	A352-01	LACC	57	platelet	female	C1P	1:147275354|147285487	hsa_circ_0013953	chr1:146747016-146757164+	NM_004284	100	99.87	99.87	748	1	748	748	1	748	0	1376	GTGGAGTTGG...ATAAGAAAAA	GTGGAGTTGG...ATAAGAAAAA
521	521	1:147286298|147287733	1	147286298	147287733	34	4_0_5	292	0.189	exon	CHD1L,	+	A00204:690:HYN52DSXY:2:1647:30653:28682,A00204:690:HYN52DSXY:2:2264:1615:7889,A00204:690:HYN52DSXY:2:2346:5638:10222,A00204:690:HYN52DSXY:2:2606:30508:18255,A00204:690:HYN52DSXY:2:2662:21658:4742,A00204:690:HYN52DSXY:2:1223:25816:31266,A00204:690:HYN52DSXY:2:1170:3595:12132,A00204:690:HYN52DSXY:2:1311:1362:3881,A00204:690:HYN52DSXY:2:1105:30861:5087,A00204:690:HYN52DSXY:2:1105:31250:5635,A00204:6…	303	A352-01	A352-01	LACC	57	platelet	female	C1P	1:147286298|147287733	hsa_circ_0006296	chr1:146757974-146759412+	NM_004284	100	100	100	302	1	302	302	1	302	8.12e-158	558	GATGGCCTGG...AAAATGAAAG	GATGGCCTGG...AAAATGAAAG
522	522	1:147293629|147294517	1	147293629	147294517	18	2_0_2	296	0.108	exon	CHD1L,	+	A00204:690:HYN52DSXY:2:1155:25455:28886,A00204:690:HYN52DSXY:2:1411:23981:36667,A00204:690:HYN52DSXY:2:1468:27877:1172,A00204:690:HYN52DSXY:2:2228:1967:31610,A00204:690:HYN52DSXY:2:1362:23339:15421,A00204:690:HYN52DSXY:2:2358:10990:5337,A00204:690:HYN52DSXY:2:1432:24677:35243,A00204:690:HYN52DSXY:2:2307:26440:10269,A00204:690:HYN52DSXY:2:2562:13928:13839,A00204:690:HYN52DSXY:2:2454:19199:35368,A0…	319	A352-01	A352-01	LACC	57	platelet	female	C1P	NA	NA	NA	NA	NA	NA	NA	NA	NA	NA	NA	NA	NA	NA	NA	NA	NA
523	523	1:149959684|149964349	1	149959684	149964349	75	3_8_4	28	0.843	exon	OTUD7B,	-	A00204:690:HYN52DSXY:2:2535:16197:34491,A00204:690:HYN52DSXY:2:2614:13060:21543,A00204:690:HYN52DSXY:2:2626:7826:9502,A00204:690:HYN52DSXY:2:2646:11776:30592,A00204:690:HYN52DSXY:2:1256:8748:34240,A00204:690:HYN52DSXY:2:1263:4589:33614,A00204:690:HYN52DSXY:2:1275:31521:19225,A00204:690:HYN52DSXY:2:1345:22489:33019,A00204:690:HYN52DSXY:2:1358:17463:10755,A00204:690:HYN52DSXY:2:1431:28845:24111,A00…	242	A352-01	A352-01	LACC	57	platelet	female	C1P	1:149959684|149964349	hsa_circ_0110723	chr1:149931602-149936274-	NM_020205	100	100	100	241	1	241	241	241	1	5.16e-124	446	CCACCACAGT...CCCCACATTC	GAATGTGGGG...ACTGTGGTGG
524	524	1:150091937|150110627	1	150091937	150110627	8	2_0_2	15	0.516	exon	VPS45,	+	A00204:690:HYN52DSXY:2:1139:17363:3223,A00204:690:HYN52DSXY:2:2343:27932:36871,A00204:690:HYN52DSXY:2:2555:13783:17566,A00204:690:HYN52DSXY:2:2414:17553:32518,A00204:690:HYN52DSXY:2:1409:30996:14810,A00204:690:HYN52DSXY:2:1670:4255:11835,A00204:690:HYN52DSXY:2:2157:19162:20776,A00204:690:HYN52DSXY:2:1467:10710:35790,	753	A352-01	A352-01	LACC	57	platelet	female	C1P	1:150091937|150110627	hsa_circ_0110731	chr1:150064030-150082742+	ENST00000535106.1	100	100	100	752	1	752	752	1	752	0	1389	AATATAAAAA...ACACGAAAAG	AATATAAAAA...ACACGAAAAG
525	525	1:150223186|150226795	1	150223186	150226795	37	0_3_4	595	0.111	exon	ANP32E,	-	A00204:690:HYN52DSXY:2:1159:6596:32299,A00204:690:HYN52DSXY:2:1669:24921:9079,A00204:690:HYN52DSXY:2:2506:30129:32158,A00204:690:HYN52DSXY:2:1112:7048:11851,A00204:690:HYN52DSXY:2:1170:13404:33505,A00204:690:HYN52DSXY:2:2507:2727:26005,A00204:690:HYN52DSXY:2:2532:19289:3897,A00204:690:HYN52DSXY:2:1527:2392:2440,A00204:690:HYN52DSXY:2:1143:5665:1971,A00204:690:HYN52DSXY:2:1267:30309:34350,A00204:6…	298	A352-01	A352-01	LACC	57	platelet	female	C1P	NA	NA	NA	NA	NA	NA	NA	NA	NA	NA	NA	NA	NA	NA	NA	NA	NA
526	526	1:150223186|150229237	1	150223186	150229237	153	0_17_17	332	0.48	exon	ANP32E,	-	A00204:690:HYN52DSXY:2:2658:14669:32690,A00204:690:HYN52DSXY:2:1332:8386:34428,A00204:690:HYN52DSXY:2:1377:26657:34601,A00204:690:HYN52DSXY:2:1455:7229:20494,A00204:690:HYN52DSXY:2:1528:4164:18067,A00204:690:HYN52DSXY:2:2221:20555:15828,A00204:690:HYN52DSXY:2:2311:11180:20259,A00204:690:HYN52DSXY:2:2621:25247:30029,A00204:690:HYN52DSXY:2:1121:29686:31829,A00204:690:HYN52DSXY:2:1165:8431:1031,A002…	464	A352-01	A352-01	LACC	57	platelet	female	C1P	NA	NA	NA	NA	NA	NA	NA	NA	NA	NA	NA	NA	NA	NA	NA	NA	NA
527	527	1:150226608|150229237	1	150226608	150229237	529	19_40_39	635	0.625	exon	ANP32E,	-	A00204:690:HYN52DSXY:2:2519:14814:25426,A00204:690:HYN52DSXY:2:2520:22968:2065,A00204:690:HYN52DSXY:2:2538:11623:10880,A00204:690:HYN52DSXY:2:2609:20636:35383,A00204:690:HYN52DSXY:2:2610:27498:4116,A00204:690:HYN52DSXY:2:2618:19551:29904,A00204:690:HYN52DSXY:2:2623:19678:3286,A00204:690:HYN52DSXY:2:2631:6985:2660,A00204:690:HYN52DSXY:2:2633:27398:10144,A00204:690:HYN52DSXY:2:2635:14136:30702,A002…	355	A352-01	A352-01	LACC	57	platelet	female	C1P	NA	NA	NA	NA	NA	NA	NA	NA	NA	NA	NA	NA	NA	NA	NA	NA	NA
528	528	1:150334935|150335241	1	150334935	150335241	21	6_3_4	21	0.667	exon	PRPF3,	+	A00204:690:HYN52DSXY:2:2559:15727:9126,A00204:690:HYN52DSXY:2:2575:27552:14074,A00204:690:HYN52DSXY:2:2631:2935:27430,A00204:690:HYN52DSXY:2:2273:10764:9017,A00204:690:HYN52DSXY:2:2311:8323:35759,A00204:690:HYN52DSXY:2:2546:8901:6887,A00204:690:HYN52DSXY:2:2574:27001:18912,A00204:690:HYN52DSXY:2:1174:30264:22185,A00204:690:HYN52DSXY:2:1321:15058:12195,A00204:690:HYN52DSXY:2:1346:20627:20995,A0020…	308	A352-01	A352-01	LACC	57	platelet	female	C1P	1:150334935|150335241	hsa_circ_0110738	chr1:150307405-150307712+	PRPF3-202.1	100	100	100	307	1	307	307	1	307	1.37e-160	568	GAAGGTGGAG...ACGGACAAAG	GAAGGTGGAG...ACGGACAAAG
529	529	1:150417596|150446401	1	150417596	150446401	39	6_0_5	16	0.83	exon	RPRD2,	+	A00204:690:HYN52DSXY:2:2655:24469:36761,A00204:690:HYN52DSXY:2:1109:4020:5854,A00204:690:HYN52DSXY:2:1249:19967:20697,A00204:690:HYN52DSXY:2:1323:30337:9940,A00204:690:HYN52DSXY:2:1356:6379:31234,A00204:690:HYN52DSXY:2:1372:11478:26757,A00204:690:HYN52DSXY:2:1607:16947:22545,A00204:690:HYN52DSXY:2:1672:10700:2769,A00204:690:HYN52DSXY:2:2453:23918:3333,A00204:690:HYN52DSXY:2:2573:29288:11569,A0020…	1266	A352-01	A352-01	LACC	57	platelet	female	C1P	1:150417596|150446401	hsa_circ_0110748	chr1:150414356-150418877+	NM_015203	34.31	100	100	1265	832	1265	434	1	434	0	802	CTGCATATCC...GGTGGCTAAT	GTACCACTTT...GGTGGCTAAT
530	530	1:150440923|150444377	1	150440923	150444377	28	1_2_3	148	0.275	exon	RPRD2,	+	A00204:690:HYN52DSXY:2:2517:6433:10755,A00204:690:HYN52DSXY:2:1225:29794:22279,A00204:690:HYN52DSXY:2:2275:6433:30859,A00204:690:HYN52DSXY:2:1564:2727:12665,A00204:690:HYN52DSXY:2:2275:8684:8797,A00204:690:HYN52DSXY:2:1643:16767:21073,A00204:690:HYN52DSXY:2:1422:31340:16877,A00204:690:HYN52DSXY:2:1564:1118:28354,A00204:690:HYN52DSXY:2:1447:11234:17440,A00204:690:HYN52DSXY:2:1558:20139:18959,A0020…	960	A352-01	A352-01	LACC	57	platelet	female	C1P	NA	NA	NA	NA	NA	NA	NA	NA	NA	NA	NA	NA	NA	NA	NA	NA	NA
531	531	1:150440923|150446401	1	150440923	150446401	77	5_1_6	39	0.798	exon	RPRD2,	+	A00204:690:HYN52DSXY:2:2539:15944:9690,A00204:690:HYN52DSXY:2:2612:15763:7247,A00204:690:HYN52DSXY:2:1137:21486:22576,A00204:690:HYN52DSXY:2:1245:27688:7263,A00204:690:HYN52DSXY:2:1358:17427:9064,A00204:690:HYN52DSXY:2:1455:2871:1861,A00204:690:HYN52DSXY:2:1463:3360:24502,A00204:690:HYN52DSXY:2:1524:18936:13088,A00204:690:HYN52DSXY:2:1638:10773:1799,A00204:690:HYN52DSXY:2:2150:18105:2973,A00204:6…	1136	A352-01	A352-01	LACC	57	platelet	female	C1P	1:150440923|150446401	hsa_circ_0110748	chr1:150414356-150418877+	NM_015203	38.24	100	100	1135	702	1135	434	1	434	0	802	GGATCCATCT...GGTGGCTAAT	GTACCACTTT...GGTGGCTAAT
532	532	1:150446226|150446401	1	150446226	150446401	31	4_1_5	137	0.312	exon	RPRD2,	+	A00204:690:HYN52DSXY:2:1478:5647:5729,A00204:690:HYN52DSXY:2:2107:7889:5822,A00204:690:HYN52DSXY:2:2262:9616:22529,A00204:690:HYN52DSXY:2:2466:25111:6183,A00204:690:HYN52DSXY:2:1121:19705:32393,A00204:690:HYN52DSXY:2:1501:7681:28416,A00204:690:HYN52DSXY:2:1416:5629:30874,A00204:690:HYN52DSXY:2:2118:7618:23954,A00204:690:HYN52DSXY:2:1646:21115:2581,A00204:690:HYN52DSXY:2:1647:21495:7059,A00204:690…	177	A352-01	A352-01	LACC	57	platelet	female	C1P	1:150446226|150446401	hsa_circ_0007363	chr1:150418701-150418877+	NM_015203	100	100	100	176	1	176	176	1	176	4.89e-88	326	ATAAAACAGG...GGTGGCTAAT	ATAAAACAGG...GGTGGCTAAT
533	533	1:150492411|150496628	1	150492411	150496628	6	1_0_2	6	0.667	exon	TARS2,	+	A00204:690:HYN52DSXY:2:2130:9127:1830,A00204:690:HYN52DSXY:2:2608:29441:12618,A00204:690:HYN52DSXY:2:2159:7627:35681,A00204:690:HYN52DSXY:2:2242:15700:19946,A00204:690:HYN52DSXY:2:1535:17183:36667,A00204:690:HYN52DSXY:2:1235:24026:1799,	227	A352-01	A352-01	LACC	57	platelet	female	C1P	1:150492411|150496628	hsa_circ_0014021	chr1:150464886-150464965+	NM_025150	34.96	100	100	226	1	79	79	1	79	5.45e-34	147	GTGTGGCACA...CATTGGGAAG	GTGTGGCACA...GCTGCTATCG
534	534	1:150492411|150496908	1	150492411	150496908	35	2_2_0	2	0.972	exon	TARS2,	+	A00204:690:HYN52DSXY:2:2562:13340:11851,A00204:690:HYN52DSXY:2:2572:27959:9486,A00204:690:HYN52DSXY:2:1420:14579:12179,A00204:690:HYN52DSXY:2:1456:18629:18474,A00204:690:HYN52DSXY:2:2106:11957:12994,A00204:690:HYN52DSXY:2:2131:14841:28667,A00204:690:HYN52DSXY:2:2333:18918:32315,A00204:690:HYN52DSXY:2:2457:21495:34585,A00204:690:HYN52DSXY:2:2573:11207:2049,A00204:690:HYN52DSXY:2:2658:12717:2973,A0…	326	A352-01	A352-01	LACC	57	platelet	female	C1P	1:150492411|150496908	hsa_circ_0003952	chr1:150464886-150469384+	NM_025150	100	100	100	325	1	325	325	1	325	1.44e-170	601	GTGTGGCACA...GTTTATCAGG	GTGTGGCACA...GTTTATCAGG
536	536	1:150693458|150694850	1	150693458	150694850	12	0_3_3	53	0.312	intron	GOLPH3L,	-	A00204:690:HYN52DSXY:2:1566:6723:34240,A00204:690:HYN52DSXY:2:2241:7355:1172,A00204:690:HYN52DSXY:2:1167:12165:14043,A00204:690:HYN52DSXY:2:1175:5122:15749,A00204:690:HYN52DSXY:2:1368:9959:29951,A00204:690:HYN52DSXY:2:2429:3586:34726,A00204:690:HYN52DSXY:2:2436:31937:20322,A00204:690:HYN52DSXY:2:1167:11993:13432,A00204:690:HYN52DSXY:2:1167:10420:28808,A00204:690:HYN52DSXY:2:1403:1832:23202,A00204…	1393	A352-01	A352-01	LACC	57	platelet	female	C1P	NA	NA	NA	NA	NA	NA	NA	NA	NA	NA	NA	NA	NA	NA	NA	NA	NA
537	537	1:151027233|151028944	1	151027233	151028944	211	17_13_8	1797	0.19	exon	PRUNE1,	+	A00204:690:HYN52DSXY:2:2536:26078:11115,A00204:690:HYN52DSXY:2:2542:25156:16250,A00204:690:HYN52DSXY:2:2542:26115:26772,A00204:690:HYN52DSXY:2:2572:10854:34413,A00204:690:HYN52DSXY:2:1105:9317:26772,A00204:690:HYN52DSXY:2:1107:11397:35102,A00204:690:HYN52DSXY:2:1135:21151:32236,A00204:690:HYN52DSXY:2:1155:14913:27571,A00204:690:HYN52DSXY:2:1165:21567:8343,A00204:690:HYN52DSXY:2:1170:5231:27680,A0…	255	A352-01	A352-01	LACC	57	platelet	female	C1P	1:151027233|151028944	hsa_circ_0014088	chr1:150999708-151001420+	NM_021222	100	100	100	254	1	254	254	1	254	3.25e-131	470	GACTGACCAC...CCAAACAACG	GACTGACCAC...CCAAACAACG
538	538	1:151088190|151118139	1	151088190	151118139	48	3_4_3	16	0.857	exon	GABPB2,	+	A00204:690:HYN52DSXY:2:2519:4951:9752,A00204:690:HYN52DSXY:2:1366:17490:9173,A00204:690:HYN52DSXY:2:1575:8657:7373,A00204:690:HYN52DSXY:2:2305:7066:11162,A00204:690:HYN52DSXY:2:2308:27570:21652,A00204:690:HYN52DSXY:2:2305:8504:24893,A00204:690:HYN52DSXY:2:2504:4119:3521,A00204:690:HYN52DSXY:2:2123:10926:31751,A00204:690:HYN52DSXY:2:2335:22236:18396,A00204:690:HYN52DSXY:2:2607:19786:20478,A00204:6…	1230	A352-01	A352-01	LACC	57	platelet	female	C1P	1:151088190|151118139	hsa_circ_0110791	chr1:151060665-151090615+	ENST00000368918.3	100	100	100	1230	1	1230	1230	1	1230	0	2272	ATGTCTTTGG...GGTGGCTGAG	ATGTCTTTGG...GGTGGCTGAG
539	539	1:151117392|151118139	1	151117392	151118139	60	6_3_3	140	0.462	exon	GABPB2,	+	A00204:690:HYN52DSXY:2:2576:13268:33520,A00204:690:HYN52DSXY:2:1405:23619:21887,A00204:690:HYN52DSXY:2:1604:15148:7592,A00204:690:HYN52DSXY:2:1616:14154:9471,A00204:690:HYN52DSXY:2:2158:21603:22498,A00204:690:HYN52DSXY:2:2310:12337:25332,A00204:690:HYN52DSXY:2:2461:18240:24158,A00204:690:HYN52DSXY:2:1214:22742:17581,A00204:690:HYN52DSXY:2:1220:14968:13636,A00204:690:HYN52DSXY:2:1104:27679:30890,A…	308	A352-01	A352-01	LACC	57	platelet	female	C1P	1:151117392|151118139	hsa_circ_0110797	chr1:151089867-151090615+	ENST00000368918.3	100	100	100	308	1	308	308	1	308	3.83e-161	569	TTCTAACTGT...GGTGGCTGAG	TTCTAACTGT...GGTGGCTGAG
540	540	1:151166934|151167414	1	151166934	151167414	109	10_2_14	295	0.425	exon	SCNM1,	+	A00204:690:HYN52DSXY:2:2564:9751:36511,A00204:690:HYN52DSXY:2:1108:8983:33144,A00204:690:HYN52DSXY:2:1146:17201:6073,A00204:690:HYN52DSXY:2:1158:24406:35837,A00204:690:HYN52DSXY:2:1255:1994:5102,A00204:690:HYN52DSXY:2:1256:28474:15922,A00204:690:HYN52DSXY:2:1309:7410:35744,A00204:690:HYN52DSXY:2:1334:3667:1955,A00204:690:HYN52DSXY:2:1517:4020:4100,A00204:690:HYN52DSXY:2:1525:21766:34240,A00204:69…	277	A352-01	A352-01	LACC	57	platelet	female	C1P	1:151166934|151167414	hsa_circ_0000128	chr1:151139409-151139890+	NM_001204848	100	100	100	276	1	276	276	1	276	2.1e-143	510	CTTTGCTTGT...GGAAGTACAG	CTTTGCTTGT...GGAAGTACAG
541	541	1:151185798|151185950	1	151185798	151185950	5	2_2_0	73	0.12	exon	VPS72,	-	A00204:690:HYN52DSXY:2:1577:11840:27101,A00204:690:HYN52DSXY:2:1577:12174:24298,A00204:690:HYN52DSXY:2:2429:28854:15515,A00204:690:HYN52DSXY:2:2450:26033:6746,A00204:690:HYN52DSXY:2:1334:4155:3364,	154	A352-01	A352-01	LACC	57	platelet	female	C1P	1:151185798|151185950	hsa_circ_0110804	chr1:151158273-151158426-	ENST00000354473.4	100	100	100	153	1	153	153	153	1	2.53e-75	283	CTTATAGGCC...CTCCGGATTC	GAATCCGGAG...GGCCTATAAG
542	542	1:151427823|151430841	1	151427823	151430841	20	1_2_1	4	0.909	exon	POGZ,	-	A00204:690:HYN52DSXY:2:2531:23185:28557,A00204:690:HYN52DSXY:2:2315:20826:13416,A00204:690:HYN52DSXY:2:1111:21278:27633,A00204:690:HYN52DSXY:2:1114:18964:16861,A00204:690:HYN52DSXY:2:2438:30011:6872,A00204:690:HYN52DSXY:2:2628:17074:16313,A00204:690:HYN52DSXY:2:1619:11008:13917,A00204:690:HYN52DSXY:2:2315:20356:13260,A00204:690:HYN52DSXY:2:2544:13991:19147,A00204:690:HYN52DSXY:2:2617:18313:13698,…	877	A352-01	A352-01	LACC	57	platelet	female	C1P	1:151427823|151430841	hsa_circ_0014175	chr1:151400298-151400490-	NM_001194937	21.92	100	100	876	1	192	192	192	1	3.52e-96	355	CTTTCATTGA...GGATTGCCAG	TGAGCATTGC...TCAATGAAAG
543	543	1:151638888|151639119	1	151638888	151639119	11	3_0_2	12	0.647	exon	SNX27,	+	A00204:690:HYN52DSXY:2:2550:24306:3474,A00204:690:HYN52DSXY:2:1371:2636:7498,A00204:690:HYN52DSXY:2:1408:28574:13557,A00204:690:HYN52DSXY:2:1108:32841:17033,A00204:690:HYN52DSXY:2:2449:18819:5901,A00204:690:HYN52DSXY:2:2639:19479:13526,A00204:690:HYN52DSXY:2:1628:8947:1955,A00204:690:HYN52DSXY:2:1663:4074:22420,A00204:690:HYN52DSXY:2:2349:20690:23234,A00204:690:HYN52DSXY:2:2344:26675:3098,A00204:…	233	A352-01	A352-01	LACC	57	platelet	female	C1P	1:151638888|151639119	hsa_circ_0000130	chr1:151611363-151611595+	NM_030918	100	100	100	232	1	232	232	1	232	4.98e-119	429	GAACCACGTG...GAAGTTTGTG	GAACCACGTG...GAAGTTTGTG
544	544	1:151638888|151668635	1	151638888	151668635	13	4_3_1	30	0.464	exon	SNX27,	+	A00204:690:HYN52DSXY:2:2567:17336:1078,A00204:690:HYN52DSXY:2:2576:17616:4507,A00204:690:HYN52DSXY:2:1417:27905:6511,A00204:690:HYN52DSXY:2:2137:23086:25974,A00204:690:HYN52DSXY:2:2404:18367:25974,A00204:690:HYN52DSXY:2:2429:12102:31501,A00204:690:HYN52DSXY:2:2560:26521:36652,A00204:690:HYN52DSXY:2:2576:29604:15749,A00204:690:HYN52DSXY:2:1473:24749:4836,A00204:690:HYN52DSXY:2:1569:24071:27712,A00…	839	A352-01	A352-01	LACC	57	platelet	female	C1P	1:151638888|151668635	hsa_circ_0000131	chr1:151611363-151641111+	NM_030918	100	100	100	838	1	838	838	1	838	0	1548	GAACCACGTG...CTTTCATCAG	GAACCACGTG...CTTTCATCAG
545	545	1:153811731|153813452	1	153811731	153813452	11	1_2_0	35	0.386	exon	GATAD2B,	-	A00204:690:HYN52DSXY:2:2567:18475:21308,A00204:690:HYN52DSXY:2:2624:13494:17503,A00204:690:HYN52DSXY:2:1677:2094:20870,A00204:690:HYN52DSXY:2:1612:7030:1548,A00204:690:HYN52DSXY:2:1103:13413:12727,A00204:690:HYN52DSXY:2:2251:18602:6433,A00204:690:HYN52DSXY:2:2320:18801:32017,A00204:690:HYN52DSXY:2:1441:28239:25066,A00204:690:HYN52DSXY:2:1574:5547:8469,A00204:690:HYN52DSXY:2:2252:28664:29183,A0020…	433	A352-01	A352-01	LACC	57	platelet	female	C1P	1:153811731|153813452	hsa_circ_0110833	chr1:153784206-153785928-	ENST00000368655.4	100	100	100	432	1	432	432	432	1	0	798	CTGGCATACC...CAGCTTTTGC	GCAAAAGCTG...GGTATGCCAG
546	546	1:154170400|154173201	1	154170400	154173201	344	14_29_13	735	0.483	exon	TPM3,	-	A00204:690:HYN52DSXY:2:2568:26910:14685,A00204:690:HYN52DSXY:2:2635:12147:10003,A00204:690:HYN52DSXY:2:2646:14018:31093,A00204:690:HYN52DSXY:2:2669:20473:35509,A00204:690:HYN52DSXY:2:1104:25934:25269,A00204:690:HYN52DSXY:2:1151:5782:34616,A00204:690:HYN52DSXY:2:1163:11532:7842,A00204:690:HYN52DSXY:2:1164:24216:17190,A00204:690:HYN52DSXY:2:1219:23854:1125,A00204:690:HYN52DSXY:2:1307:31331:14137,A0…	475	A352-01	A352-01	LACC	57	platelet	female	C1P	1:154170400|154173201	hsa_circ_0008368	chr1:154145383-154145677-	NM_152263	39.87	100	100	474	286	474	189	189	1	8.65e-95	350	CTTCCAGGTC...CTTCATACCT	AGGTATGAAG...TGGCAGAGTC
547	547	1:154172908|154173201	1	154172908	154173201	2034	35_130_94	742	0.846	exon	TPM3,	-	A00204:690:HYN52DSXY:2:2526:10402:2159,A00204:690:HYN52DSXY:2:2526:19253:9471,A00204:690:HYN52DSXY:2:2532:5656:17957,A00204:690:HYN52DSXY:2:2541:15094:29481,A00204:690:HYN52DSXY:2:2552:29188:1971,A00204:690:HYN52DSXY:2:2567:12472:21997,A00204:690:HYN52DSXY:2:2569:12210:30217,A00204:690:HYN52DSXY:2:2578:6623:36761,A00204:690:HYN52DSXY:2:2605:29505:31422,A00204:690:HYN52DSXY:2:2610:18909:3865,A0020…
:690:HYN52DSXY:2:1416:17418:6699	A00204:690:HYN52DSXY:2:1421:11668:28995	A00204:690:HYN52DSXY:2:1425:21640:20306	A00204:690:HYN52DSXY:2:1434:11478:1016	A00204:690:HYN52DSXY:2:1438:22019:4679	A00204:690:HYN52DSXY:2:1455:20428:8469	A00204:690:HYN52DSXY:2:1456:26494:30718	A00204:690:HYN52DSXY:2:1477:2428:11209	A00204:690:HYN52DSXY:2:1477:16450:23844	A00204:690:HYN52DSXY:2:1502:15691:13573	A00204:690:HYN52DSXY:2:1503:25717:20259	A00204:690:HYN52DSXY:2:1510:12744:27226	A00204:690:HYN52DSXY:2:1512:3857:12555	A00204:690:HYN52DSXY:2:1512:8838:30796	A00204:690:HYN52DSXY:2:1513:18747:9659	A00204:690:HYN52DSXY:2:1522:11415:26209	A00204:690:HYN52DSXY:2:1543:6533:5603	A00204:690:HYN52DSXY:2:1543:11740:36198	A00204:690:HYN52DSXY:2:1546:9588:14873	A00204:690:HYN52DSXY:2:1555:17291:21699	A00204:690:HYN52DSXY:2:1556:13349:29058	A00204:690:HYN52DSXY:2:1564:22887:36808	A00204:690:HYN52DSXY:2:1571:25654:33364	A00204:690:HYN52DSXY:2:1574:20817:29872	A00204:690:HYN52DSXY:2:1577:8332:25316	A00204:690:HYN52DSXY:2:1602:28628:30906	A00204:690:HYN52DSXY:2:1603:11360:26083	A00204:690:HYN52DSXY:2:1608:21567:23218	A00204:690:HYN52DSXY:2:1611:30942:16125	A00204:690:HYN52DSXY:2:1612:21658:7091	A00204:690:HYN52DSXY:2:1613:6840:4131	A00204:690:HYN52DSXY:2:1615:11614:8234	A00204:690:HYN52DSXY:2:1617:13304:8844	A00204:690:HYN52DSXY:2:1619:15881:33849	A00204:690:HYN52DSXY:2:1626:8730:27383	A00204:690:HYN52DSXY:2:1634:11053:9737	A00204:690:HYN52DSXY:2:1635:11279:7686	A00204:690:HYN52DSXY:2:1637:3794:22529	A00204:690:HYN52DSXY:2:1645:29984:3850
548	548	1:154234591|154235291	1	154234591	154235291	433	38_16_34	469	0.649	exon	UBAP2L,	+	A00204:690:HYN52DSXY:2:2528:3965:9987,A00204:690:HYN52DSXY:2:2529:26115:22889,A00204:690:HYN52DSXY:2:2532:5412:18724,A00204:690:HYN52DSXY:2:2538:22941:29982,A00204:690:HYN52DSXY:2:2571:5358:25488,A00204:690:HYN52DSXY:2:2607:32823:18912,A00204:690:HYN52DSXY:2:2616:29677:27868,A00204:690:HYN52DSXY:2:2641:9851:5400,A00204:690:HYN52DSXY:2:2642:9019:23907,A00204:690:HYN52DSXY:2:2663:16938:27696,A00204…	394	A352-01	A352-01	LACC	57	platelet	female	C1P	1:154234591|154235291	hsa_circ_0110845	chr1:154207066-154207767+	ENST00000271877.7	75.63	100	100	394	1	298	298	1	298	1.81e-155	551	CATTCCTGGG...CGAGGCAGAG	CATTCCTGGG...CGAGGCAGAG
549	549	1:154251041|154251653	1	154251041	154251653	21	1_1_1	56	0.429	exon	UBAP2L,	+	A00204:690:HYN52DSXY:2:1259:10990:18897,A00204:690:HYN52DSXY:2:1511:3703:2988,A00204:690:HYN52DSXY:2:1531:3938:33990,A00204:690:HYN52DSXY:2:2641:29080:36949,A00204:690:HYN52DSXY:2:2648:11008:24220,A00204:690:HYN52DSXY:2:2425:13132:33317,A00204:690:HYN52DSXY:2:1258:10086:34021,A00204:690:HYN52DSXY:2:1676:10719:31610,A00204:690:HYN52DSXY:2:2413:10646:4523,A00204:690:HYN52DSXY:2:1557:18855:4993,A002…	452	A352-01	A352-01	LACC	57	platelet	female	C1P	1:154251041|154251653	hsa_circ_0004717	chr1:154223516-154224129+	NM_014847	100	100	100	451	1	451	451	1	451	0	833	ATTTGAAGAA...GCACGGCCAG	ATTTGAAGAA...GCACGGCCAG
550	550	1:154260892|154266568	1	154260892	154266568	29	3_0_3	55	0.513	exon	UBAP2L,	+	A00204:690:HYN52DSXY:2:1114:19904:31641,A00204:690:HYN52DSXY:2:1166:1434:11052,A00204:690:HYN52DSXY:2:2441:3061:16438,A00204:690:HYN52DSXY:2:2512:22318:1219,A00204:690:HYN52DSXY:2:2527:10221:32440,A00204:690:HYN52DSXY:2:1233:25030:34006,A00204:690:HYN52DSXY:2:1137:32217:1110,A00204:690:HYN52DSXY:2:2448:20528:7576,A00204:690:HYN52DSXY:2:2446:19723:25441,A00204:690:HYN52DSXY:2:1375:17246:12665,A002…	796	A352-01	A352-01	LACC	57	platelet	female	C1P	1:154260892|154266568	hsa_circ_0014413	chr1:154233367-154234173+	NM_014847	40.75	100	100	795	1	324	324	1	324	1.33e-169	599	GTGACCTCAC...CAAAACCCAG	GTGACCTCAC...TACAACACTG
551	551	1:155239616|155240077	1	155239616	155240077	11	1_2_1	0	1	exon	GBA,	-	A00204:690:HYN52DSXY:2:2239:24216:11866,A00204:690:HYN52DSXY:2:2654:9091:22999,A00204:690:HYN52DSXY:2:1325:26530:22013,A00204:690:HYN52DSXY:2:2168:29722:26036,A00204:690:HYN52DSXY:2:2216:26765:3787,A00204:690:HYN52DSXY:2:2332:17942:2628,A00204:690:HYN52DSXY:2:1421:24912:19774,A00204:690:HYN52DSXY:2:2253:20428:21746,A00204:690:HYN52DSXY:2:2216:27163:6981,A00204:690:HYN52DSXY:2:2331:18846:31688,A00…	340	A352-01	A352-01	LACC	57	platelet	female	C1P	1:155239616|155240077	hsa_circ_0014507	chr1:155209406-155209868-	NM_001005741	100	100	100	339	1	339	339	339	1	2.49e-178	627	CTTCTTCAGA...GGGCGGGCAC	GTGCCCGCCC...TCTGAAGAAG
552	552	1:155265860|155266895	1	155265860	155266895	7	1_2_1	7	0.667	exon	CLK2,	-	A00204:690:HYN52DSXY:2:2667:16405:13996,A00204:690:HYN52DSXY:2:1275:12391:32878,A00204:690:HYN52DSXY:2:2513:28094:3020,A00204:690:HYN52DSXY:2:2204:7907:1971,A00204:690:HYN52DSXY:2:2610:15600:7968,A00204:690:HYN52DSXY:2:2168:14335:24439,A00204:690:HYN52DSXY:2:2423:7383:36730,	263	A352-01	A352-01	LACC	57	platelet	female	C1P	1:155265860|155266895	hsa_circ_0014528	chr1:155235650-155236686-	NM_003993	100	100	100	262	1	262	262	262	1	1.2e-135	484	CTTCTCTAGG...GACACAGAGG	CCTCTGTGTC...CCTAGAGAAG
553	553	1:155349327|155349596	1	155349327	155349596	14	1_3_2	14	0.667	exon	ASH1L,	-	A00204:690:HYN52DSXY:2:1249:28402:25911,A00204:690:HYN52DSXY:2:1362:29179:16830,A00204:690:HYN52DSXY:2:1454:11514:15327,A00204:690:HYN52DSXY:2:1661:9381:31203,A00204:690:HYN52DSXY:2:2675:30734:17394,A00204:690:HYN52DSXY:2:1453:12563:36338,A00204:690:HYN52DSXY:2:1547:27642:4773,A00204:690:HYN52DSXY:2:2224:21070:25895,A00204:690:HYN52DSXY:2:2645:6659:14215,A00204:690:HYN52DSXY:2:2202:19171:3568,A00…	189	A352-01	A352-01	LACC	57	platelet	female	C1P	1:155349327|155349596	hsa_circ_0014563	chr1:155319117-155319387-	NM_018489	100	100	100	188	1	188	188	188	1	1.13e-94	348	CTCAGCATTC...CGGGAAGAAT	ATTCTTCCCG...GAATGCTGAG
554	554	1:155352706|155354630	1	155352706	155354630	14	0_2_2	72	0.28	exon	ASH1L,	-	A00204:690:HYN52DSXY:2:1221:22435:21621,A00204:690:HYN52DSXY:2:2357:26295:13526,A00204:690:HYN52DSXY:2:1252:16830:3114,A00204:690:HYN52DSXY:2:1321:8178:4570,A00204:690:HYN52DSXY:2:1350:18936:16000,A00204:690:HYN52DSXY:2:1223:30544:10113,A00204:690:HYN52DSXY:2:1623:12961:24596,A00204:690:HYN52DSXY:2:1625:4689:4194,A00204:690:HYN52DSXY:2:1143:15510:1423,A00204:690:HYN52DSXY:2:1377:26250:2519,A00204…	312	A352-01	A352-01	LACC	57	platelet	female	C1P	1:155352706|155354630	hsa_circ_0110871	chr1:155322496-155324421-	ENST00000368346.3	100	100	100	311	1	311	311	311	1	8.32e-163	575	CTTTATAAGA...CACAAAGTTC	GAACTTTGTG...TCTTATAAAG
555	555	1:155357316|155360409	1	155357316	155360409	64	1_2_3	147	0.465	exon	ASH1L,	-	A00204:690:HYN52DSXY:2:2641:8793:34225,A00204:690:HYN52DSXY:2:1402:19895:13870,A00204:690:HYN52DSXY:2:1452:4426:16767,A00204:690:HYN52DSXY:2:1454:6126:19774,A00204:690:HYN52DSXY:2:2337:9082:18443,A00204:690:HYN52DSXY:2:1345:3703:7310,A00204:690:HYN52DSXY:2:1578:3830:13573,A00204:690:HYN52DSXY:2:1633:10936:22717,A00204:690:HYN52DSXY:2:1640:10863:35462,A00204:690:HYN52DSXY:2:2459:27434:6324,A00204:…	370	A352-01	A352-01	LACC	57	platelet	female	C1P	1:155357316|155360409	hsa_circ_0014572	chr1:155327106-155330200-	NM_018489	100	100	100	369	1	369	369	369	1	0	682	CTTTCACGAT...ATTAACAGAC	GTCTGTTAAT...ATCGTGAAAG
556	556	1:155370504|155370983	1	155370504	155370983	61	3_3_3	189	0.392	exon	ASH1L,	-	A00204:690:HYN52DSXY:2:2650:9100:17628,A00204:690:HYN52DSXY:2:1135:17183:33818,A00204:690:HYN52DSXY:2:1350:14344:3035,A00204:690:HYN52DSXY:2:1177:20039:26177,A00204:690:HYN52DSXY:2:1178:3079:8609,A00204:690:HYN52DSXY:2:1269:26015:4993,A00204:690:HYN52DSXY:2:1158:4345:19507,A00204:690:HYN52DSXY:2:1353:25120:6480,A00204:690:HYN52DSXY:2:2541:2781:24408,A00204:690:HYN52DSXY:2:1634:13205:18129,A00204:…	355	A352-01	A352-01	LACC	57	platelet	female	C1P	1:155370504|155370983	hsa_circ_0007608	chr1:155340294-155340774-	NM_018489	100	100	100	354	1	354	354	354	1	0	654	CATTTCTGCA...AAAGATCATT	AATGATCTTT...TGCAGAAATG
557	557	1:155370504|155395553	1	155370504	155395553	52	3_5_1	182	0.364	exon	ASH1L,	-	A00204:690:HYN52DSXY:2:2552:28067:1971,A00204:690:HYN52DSXY:2:1209:30508:20478,A00204:690:HYN52DSXY:2:1209:30355:20525,A00204:690:HYN52DSXY:2:1258:26675:11522,A00204:690:HYN52DSXY:2:1322:19361:29356,A00204:690:HYN52DSXY:2:1345:12834:25160,A00204:690:HYN52DSXY:2:1609:25916:3161,A00204:690:HYN52DSXY:2:1624:22842:34381,A00204:690:HYN52DSXY:2:1632:23918:32080,A00204:690:HYN52DSXY:2:1670:22110:11569,A…	694	A352-01	A352-01	LACC	57	platelet	female	C1P	1:155370504|155395553	hsa_circ_0014577	chr1:155340294-155365344-	NM_018489	100	100	97.83	693	1	693	678	678	1	0	1182	CATTTCTGCA...ACTCTTTGGG	CCCAAAGAGT...TGCAGAAATG
558	558	1:155378281|155380116	1	155378281	155380116	20	1_0_3	77	0.342	exon	ASH1L,	-	A00204:690:HYN52DSXY:2:1278:9390:1658,A00204:690:HYN52DSXY:2:1455:7129:10989,A00204:690:HYN52DSXY:2:1153:26630:30953,A00204:690:HYN52DSXY:2:1154:25988:12085,A00204:690:HYN52DSXY:2:1502:8612:7106,A00204:690:HYN52DSXY:2:1621:4797:31594,A00204:690:HYN52DSXY:2:1246:6876:29622,A00204:690:HYN52DSXY:2:1666:15908:17456,A00204:690:HYN52DSXY:2:1667:15474:26850,A00204:690:HYN52DSXY:2:2523:22607:3944,A00204:…	303	A352-01	A352-01	LACC	57	platelet	female	C1P	1:155378281|155380116	hsa_circ_0110876	chr1:155348071-155349907-	NM_018489	75.58	100	100	303	1	229	229	229	1	3.1e-117	424	CTATTGAGGC...AGATACTTTC	GAAAGTATCT...GCCTCAATAG
559	559	1:155378281|155415923	1	155378281	155415923	21	0_4_3	238	0.15	exon	ASH1L,	-	A00204:690:HYN52DSXY:2:1147:23520:21652,A00204:690:HYN52DSXY:2:1148:24948:12759,A00204:690:HYN52DSXY:2:1272:12689:7874,A00204:690:HYN52DSXY:2:2438:19741:11757,A00204:690:HYN52DSXY:2:2360:18548:2957,A00204:690:HYN52DSXY:2:2364:21811:27774,A00204:690:HYN52DSXY:2:2364:21947:27759,A00204:690:HYN52DSXY:2:2562:30879:30984,A00204:690:HYN52DSXY:2:2223:17002:29872,A00204:690:HYN52DSXY:2:2369:28456:15170,A…	520	A352-01	A352-01	LACC	57	platelet	female	C1P	1:155378281|155415923	hsa_circ_0002897	chr1:155348071-155385714-	NM_018489	100	100	97.11	519	1	519	504	504	1	0	861	CTATTGAGGC...TTCATTAAAG	CTTTAATGAA...GCCTCAATAG
560	560	1:155395459|155415923	1	155395459	155415923	30	0_3_2	202	0.229	exon	ASH1L,	-	A00204:690:HYN52DSXY:2:2663:27697:34679,A00204:690:HYN52DSXY:2:1670:16785:14685,A00204:690:HYN52DSXY:2:2407:19325:30827,A00204:690:HYN52DSXY:2:2651:3757:35963,A00204:690:HYN52DSXY:2:2666:21423:10285,A00204:690:HYN52DSXY:2:1267:30834:14716,A00204:690:HYN52DSXY:2:1461:20826:17519,A00204:690:HYN52DSXY:2:1607:21052:30624,A00204:690:HYN52DSXY:2:1665:25102:34131,A00204:690:HYN52DSXY:2:2121:25626:24643,…	276	A352-01	A352-01	LACC	57	platelet	female	C1P	1:155395459|155415923	hsa_circ_0014583	chr1:155365249-155385714-	NM_018489	100	100	100	275	1	275	275	275	1	7.51e-143	508	CAACATGAAT...TTCATTAAAG	CTTTAATGAA...ATTCATGTTG
561	561	1:155395459|155439068	1	155395459	155439068	17	0_2_2	217	0.135	exon	ASH1L,	-	A00204:690:HYN52DSXY:2:2146:30038:19601,A00204:690:HYN52DSXY:2:2359:27444:14669,A00204:690:HYN52DSXY:2:2602:8477:11193,A00204:690:HYN52DSXY:2:1606:26368:8860,A00204:690:HYN52DSXY:2:2157:1940:8046,A00204:690:HYN52DSXY:2:1420:23176:14387,A00204:690:HYN52DSXY:2:1454:24379:1031,A00204:690:HYN52DSXY:2:1247:8124:27743,A00204:690:HYN52DSXY:2:1336:14913:29982,A00204:690:HYN52DSXY:2:1406:26124:18270,A0020…	1018	A352-01	A352-01	LACC	57	platelet	female	C1P	1:155395459|155439068	hsa_circ_0110879	chr1:155365249-155408859-	ENST00000368346.3	100	100	100	1017	1	1017	1017	1017	1	0	1879	CAACATGAAT...ACTCCGTTTA	TAAACGGAGT...ATTCATGTTG
562	562	1:155395459|155459898	1	155395459	155459898	7	0_2_2	33	0.298	exon	ASH1L,	-	A00204:690:HYN52DSXY:2:1501:29722:22748,A00204:690:HYN52DSXY:2:1568:25220:30264,A00204:690:HYN52DSXY:2:1613:6985:19413,A00204:690:HYN52DSXY:2:2568:12481:16063,A00204:690:HYN52DSXY:2:1321:14380:26365,A00204:690:HYN52DSXY:2:2513:27706:32346,A00204:690:HYN52DSXY:2:2478:9616:26882,	1120	A352-01	A352-01	LACC	57	platelet	female	C1P	1:155395459|155459898	hsa_circ_0014584	chr1:155365249-155429689-	NM_018489	100	100	100	1119	1	1119	1119	1119	1	0	2067	CAACATGAAT...GGCTGGGAGC	GCTCCCAGCC...ATTCATGTTG
563	563	1:155415744|155415923	1	155415744	155415923	15	1_2_3	226	0.117	exon	ASH1L,	-	A00204:690:HYN52DSXY:2:1139:20600:26334,A00204:690:HYN52DSXY:2:2164:26431:4805,A00204:690:HYN52DSXY:2:2473:16649:26162,A00204:690:HYN52DSXY:2:1156:28167:19586,A00204:690:HYN52DSXY:2:1250:31412:23390,A00204:690:HYN52DSXY:2:2618:30924:33505,A00204:690:HYN52DSXY:2:1422:19913:22608,A00204:690:HYN52DSXY:2:2404:13015:35650,A00204:690:HYN52DSXY:2:1610:31810:20071,A00204:690:HYN52DSXY:2:1672:2067:20228,A…	181	A352-01	A352-01	LACC	57	platelet	female	C1P	1:155415744|155415923	hsa_circ_0004060	chr1:155385534-155385714-	NM_018489	100	100	100	180	1	180	180	180	1	3e-90	333	TCTGTAGTTT...TTCATTAAAG	CTTTAATGAA...AAACTACAGA
564	564	1:155415744|155439068	1	155415744	155439068	18	2_3_2	267	0.119	exon	ASH1L,	-	A00204:690:HYN52DSXY:2:1528:17047:8782,A00204:690:HYN52DSXY:2:2543:7817:21386,A00204:690:HYN52DSXY:2:1137:16568:28087,A00204:690:HYN52DSXY:2:1138:22498:28213,A00204:690:HYN52DSXY:2:1352:27932:2425,A00204:690:HYN52DSXY:2:2204:18810:34194,A00204:690:HYN52DSXY:2:2378:28031:28463,A00204:690:HYN52DSXY:2:1232:17137:26600,A00204:690:HYN52DSXY:2:1431:7229:18646,A00204:690:HYN52DSXY:2:1661:15022:19179,A00…	923	A352-01	A352-01	LACC	57	platelet	female	C1P	1:155415744|155439068	hsa_circ_0014585	chr1:155385534-155408859-	NM_018489	100	100	100	922	1	922	922	922	1	0	1703	TCTGTAGTTT...ACTCCGTTTA	TAAACGGAGT...AAACTACAGA
565	565	1:155438327|155439068	1	155438327	155439068	314	4_25_29	468	0.573	exon	ASH1L,	-	A00204:690:HYN52DSXY:2:2532:26332:13651,A00204:690:HYN52DSXY:2:2554:28149:15483,A00204:690:HYN52DSXY:2:2607:4246:14011,A00204:690:HYN52DSXY:2:2663:22046:9706,A00204:690:HYN52DSXY:2:2676:10845:4366,A00204:690:HYN52DSXY:2:1131:2401:35650,A00204:690:HYN52DSXY:2:1266:30101:3552,A00204:690:HYN52DSXY:2:1423:4499:18865,A00204:690:HYN52DSXY:2:1458:13123:10692,A00204:690:HYN52DSXY:2:1467:27462:28698,A0020…	743	A352-01	A352-01	LACC	57	platelet	female	C1P	1:155438327|155439068	hsa_circ_0000137	chr1:155408117-155408859-	NM_018489	100	100	100	742	1	742	742	742	1	0	1371	CTTTTATTAT...ACTCCGTTTA	TAAACGGAGT...ATAATAAAAG
566	566	1:155438327|155459898	1	155438327	155459898	448	9_37_42	284	0.759	exon	ASH1L,	-	A00204:690:HYN52DSXY:2:2526:25183:30639,A00204:690:HYN52DSXY:2:2532:21106:9236,A00204:690:HYN52DSXY:2:2556:28456:3145,A00204:690:HYN52DSXY:2:2569:5791:23578,A00204:690:HYN52DSXY:2:2633:29261:12023,A00204:690:HYN52DSXY:2:2634:27742:8046,A00204:690:HYN52DSXY:2:2649:20374:25817,A00204:690:HYN52DSXY:2:2656:16685:14137,A00204:690:HYN52DSXY:2:1159:6479:13495,A00204:690:HYN52DSXY:2:1212:17363:27273,A002…	845	A352-01	A352-01	LACC	57	platelet	female	C1P	1:155438327|155459898	hsa_circ_0003247	chr1:155408117-155429689-	NM_018489	100	100	100	844	1	844	844	844	1	0	1559	CTTTTATTAT...GGCTGGGAGC	GCTCCCAGCC...ATAATAAAAG
567	567	1:155438327|155477958	1	155438327	155477958	20	0_1_2	278	0.126	exon	ASH1L,	-	A00204:690:HYN52DSXY:2:2674:30834:1689,A00204:690:HYN52DSXY:2:1140:19090:18270,A00204:690:HYN52DSXY:2:1176:5683:15530,A00204:690:HYN52DSXY:2:2362:18349:24721,A00204:690:HYN52DSXY:2:1131:10420:23422,A00204:690:HYN52DSXY:2:1228:20717:32831,A00204:690:HYN52DSXY:2:1122:31928:6339,A00204:690:HYN52DSXY:2:2116:1561:13401,A00204:690:HYN52DSXY:2:1216:4698:33364,A00204:690:HYN52DSXY:2:2251:28890:31641,A002…	917	A352-01	A352-01	LACC	57	platelet	female	C1P	1:155438327|155477958	hsa_circ_0003247	chr1:155408117-155429689-	NM_018489	92.04	100	100	917	1	844	844	844	1	0	1559	CTTTTATTAT...GTGAAGTGTC	GCTCCCAGCC...ATAATAAAAG
568	568	1:155521100|155521618	1	155521100	155521618	71	0_4_3	20	0.877	exon	ASH1L,	-	A00204:690:HYN52DSXY:2:1109:6424:34068,A00204:690:HYN52DSXY:2:1259:27064:16986,A00204:690:HYN52DSXY:2:1564:10330:2722,A00204:690:HYN52DSXY:2:1572:15284:11365,A00204:690:HYN52DSXY:2:2262:18376:11115,A00204:690:HYN52DSXY:2:2351:25563:28948,A00204:690:HYN52DSXY:2:2556:20347:18004,A00204:690:HYN52DSXY:2:2558:24035:20008,A00204:690:HYN52DSXY:2:2606:5755:34945,A00204:690:HYN52DSXY:2:1126:20265:2675,A00…	520	A352-01	A352-01	LACC	57	platelet	female	C1P	1:155521100|155521618	hsa_circ_0014592	chr1:155490890-155491409-	NM_018489	100	100	100	519	1	519	519	519	1	0	959	TCGTTTTGAA...GCATCTTTCT	AGAAAGATGC...TTCAAAACGA
570	570	1:155668627|155680456	1	155668627	155680456	25	2_0_1	290	0.147	exon	YY1AP1,	-	A00204:690:HYN52DSXY:2:1207:18945:16172,A00204:690:HYN52DSXY:2:2106:29414:18928,A00204:690:HYN52DSXY:2:2347:8929:17613,A00204:690:HYN52DSXY:2:2157:5782:27007,A00204:690:HYN52DSXY:2:2440:28067:32409,A00204:690:HYN52DSXY:2:1536:7048:31046,A00204:690:HYN52DSXY:2:1559:21215:17065,A00204:690:HYN52DSXY:2:2149:26359:16360,A00204:690:HYN52DSXY:2:1536:8187:5368,A00204:690:HYN52DSXY:2:1252:13060:35227,A002…	1171	A352-01	A352-01	LACC	57	platelet	female	C1P	1:155668627|155680456	hsa_circ_0110884	chr1:155638417-155649303-	NM_139121	86.67	100	100	1170	1	1014	1014	1014	1	0	1873	TTTAATGATG...GCTTCCTTTT	TTCCAAGATG...CATCATTAAA
571	571	1:155670320|155675096	1	155670320	155675096	33	1_1_3	554	0.106	exon	YY1AP1,	-	A00204:690:HYN52DSXY:2:2537:14904:1344,A00204:690:HYN52DSXY:2:1503:30743:6386,A00204:690:HYN52DSXY:2:2502:29794:33489,A00204:690:HYN52DSXY:2:1210:6108:32800,A00204:690:HYN52DSXY:2:1248:25030:20603,A00204:690:HYN52DSXY:2:2358:12509:12226,A00204:690:HYN52DSXY:2:2502:30020:33880,A00204:690:HYN52DSXY:2:2554:3703:13761,A00204:690:HYN52DSXY:2:2661:8603:21339,A00204:690:HYN52DSXY:2:1145:31656:25191,A002…	405	A352-01	A352-01	LACC	57	platelet	female	C1P	1:155670320|155675096	hsa_circ_0110886	chr1:155640110-155644887-	NM_001198903	100	100	100	404	1	404	404	404	1	0	747	TTGTCCTCAG...GCTGAACATG	CATGTTCAGC...CTGAGGACAA
572	572	1:155670320|155679512	1	155670320	155679512	104	7_10_13	765	0.214	exon	YY1AP1,	-	A00204:690:HYN52DSXY:2:2566:23511:20478,A00204:690:HYN52DSXY:2:1309:15103:27743,A00204:690:HYN52DSXY:2:1310:29324:9439,A00204:690:HYN52DSXY:2:1311:4164:7983,A00204:690:HYN52DSXY:2:1377:4652:3349,A00204:690:HYN52DSXY:2:1377:4417:6386,A00204:690:HYN52DSXY:2:1429:5828:35446,A00204:690:HYN52DSXY:2:1436:11749:11725,A00204:690:HYN52DSXY:2:1459:30056:31438,A00204:690:HYN52DSXY:2:1539:21504:26772,A00204:…	864	A352-01	A352-01	LACC	57	platelet	female	C1P	1:155670320|155679512	hsa_circ_0110887	chr1:155640110-155649303-	NM_139121	100	100	100	863	1	863	863	863	1	0	1594	TTGTCCTCAG...CATCTTGGAA	TTCCAAGATG...CTGAGGACAA
574	574	1:155675010|155679512	1	155675010	155679512	478	3_20_42	923	0.509	exon	YY1AP1,	-	A00204:690:HYN52DSXY:2:2553:14000:8766,A00204:690:HYN52DSXY:2:2567:2889:24502,A00204:690:HYN52DSXY:2:2615:12572:2347,A00204:690:HYN52DSXY:2:2657:2953:4257,A00204:690:HYN52DSXY:2:2664:22119:24142,A00204:690:HYN52DSXY:2:2665:3450:3709,A00204:690:HYN52DSXY:2:1109:24478:12915,A00204:690:HYN52DSXY:2:1114:4951:21151,A00204:690:HYN52DSXY:2:1120:27172:35274,A00204:690:HYN52DSXY:2:1137:23981:11490,A00204:…	547	A352-01	A352-01	LACC	57	platelet	female	C1P	1:155675010|155679512	hsa_circ_0003608	chr1:155644800-155649303-	NM_139121	100	100	100	546	1	546	546	546	1	0	1009	AAGACATATC...CATCTTGGAA	TTCCAAGATG...GATATGTCTT
575	575	1:155675010|155680456	1	155675010	155680456	103	3_1_9	577	0.263	exon	YY1AP1,	-	A00204:690:HYN52DSXY:2:1536:19018:25755,A00204:690:HYN52DSXY:2:1616:29396:19492,A00204:690:HYN52DSXY:2:1432:22616:23437,A00204:690:HYN52DSXY:2:1616:29026:18787,A00204:690:HYN52DSXY:2:1306:11270:18443,A00204:690:HYN52DSXY:2:2619:1542:4413,A00204:690:HYN52DSXY:2:2329:29297:32659,A00204:690:HYN52DSXY:2:2518:27380:31594,A00204:690:HYN52DSXY:2:2620:28212:36323,A00204:690:HYN52DSXY:2:2619:1796:4820,A00…	703	A352-01	A352-01	LACC	57	platelet	female	C1P	1:155675010|155680456	hsa_circ_0003608	chr1:155644800-155649303-	NM_139121	77.78	100	100	702	1	546	546	546	1	0	1009	AAGACATATC...GCTTCCTTTT	TTCCAAGATG...GATATGTCTT
577	577	1:155676548|155679512	1	155676548	155679512	1830	31_68_104	967	0.791	exon	YY1AP1,	-	A00204:690:HYN52DSXY:2:2514:25066:20854,A00204:690:HYN52DSXY:2:2519:3613:4460,A00204:690:HYN52DSXY:2:2520:28999:35462,A00204:690:HYN52DSXY:2:2535:12870:26976,A00204:690:HYN52DSXY:2:2536:27100:20400,A00204:690:HYN52DSXY:2:2554:22996:21183,A00204:690:HYN52DSXY:2:2556:6949:9111,A00204:690:HYN52DSXY:2:2556:14841:27383,A00204:690:HYN52DSXY:2:2563:10818:29496,A00204:690:HYN52DSXY:2:2601:11125:14873,A00…
HYN52DSXY:2:1202:14995:19946	A00204:690:HYN52DSXY:2:1225:3197:20055	A00204:690:HYN52DSXY:2:1227:12111:6746	A00204:690:HYN52DSXY:2:1228:29441:18568	A00204:690:HYN52DSXY:2:1228:5520:25144	A00204:690:HYN52DSXY:2:1230:13756:24377	A00204:690:HYN52DSXY:2:1233:15266:31156	A00204:690:HYN52DSXY:2:1234:5312:7686	A00204:690:HYN52DSXY:2:1241:5385:3521	A00204:690:HYN52DSXY:2:1243:27444:31391	A00204:690:HYN52DSXY:2:1244:24460:24752	A00204:690:HYN52DSXY:2:1245:11035:5979	A00204:690:HYN52DSXY:2:1252:7428:1892	A00204:690:HYN52DSXY:2:1254:15139:23923	A00204:690:HYN52DSXY:2:1256:14018:9048	A00204:690:HYN52DSXY:2:1258:5837:18646	A00204:690:HYN52DSXY:2:1267:13666:12132	A00204:690:HYN52DSXY:2:1268:6641:16282	A00204:690:HYN52DSXY:2:1270:12301:19570	A00204:690:HYN52DSXY:2:1272:4146:12117	A00204:690:HYN52DSXY:2:1275:16080:31814	A00204:690:HYN52DSXY:2:1276:30933:22341	A00204:690:HYN52DSXY:2:1276:31702:26240	A00204:690:HYN52DSXY:2:1311:18267:15562	A00204:690:HYN52DSXY:2:1314:16740:26819	A00204:690:HYN52DSXY:2:1315:13503:33301	A00204:690:HYN52DSXY:2:1317:30725:19288	A00204:690:HYN52DSXY:2:1324:20925:26396	A00204:690:HYN52DSXY:2:1333:10963:8985	A00204:690:HYN52DSXY:2:1333:4119:18458	A00204:690:HYN52DSXY:2:1339:21016:12743	A00204:690:HYN52DSXY:2:1340:1316:19492	A00204:690:HYN52DSXY:2:1342:10673:35728	A00204:690:HYN52DSXY:2:1344:8793:17378	A00204:690:HYN52DSXY:2:1347:31458:34929	A00204:690:HYN52DSXY:2:1348:10556:14074	A00204:690:HYN52DSXY:2:1350:11098:13354	A00204:690:HYN52DSXY:2:1368:13964:2597	A00204:690:HYN52DSXY:2:1371:7057:34413
578	578	1:155676548|155680456	1	155676548	155680456	91	5_1_11	630	0.224	exon	YY1AP1,	-	A00204:690:HYN52DSXY:2:1115:6949:21449,A00204:690:HYN52DSXY:2:1337:14832:30467,A00204:690:HYN52DSXY:2:1350:14253:18756,A00204:690:HYN52DSXY:2:1416:32651:9439,A00204:690:HYN52DSXY:2:1420:5819:4648,A00204:690:HYN52DSXY:2:1516:29261:16376,A00204:690:HYN52DSXY:2:1545:21260:4492,A00204:690:HYN52DSXY:2:1550:5565:28761,A00204:690:HYN52DSXY:2:1556:12147:31046,A00204:690:HYN52DSXY:2:1556:11975:31720,A0020…	616	A352-01	A352-01	LACC	57	platelet	female	C1P	1:155676548|155680456	hsa_circ_0014606	chr1:155646338-155649303-	NM_139121	74.63	100	100	615	1	459	459	459	1	0	848	CTGCTGCATC...GCTTCCTTTT	TTCCAAGATG...GATGCAGCAG
580	580	1:155709773|155717128	1	155709773	155717128	22	0_1_2	26	0.629	exon	DAP3,	+	A00204:690:HYN52DSXY:2:1573:15546:30420,A00204:690:HYN52DSXY:2:2178:24523:32440,A00204:690:HYN52DSXY:2:2311:18539:19288,A00204:690:HYN52DSXY:2:2515:5195:35978,A00204:690:HYN52DSXY:2:2655:11487:2378,A00204:690:HYN52DSXY:2:1168:20473:31375,A00204:690:HYN52DSXY:2:2448:10945:30436,A00204:690:HYN52DSXY:2:1573:14868:17691,A00204:690:HYN52DSXY:2:2311:18801:15233,A00204:690:HYN52DSXY:2:2335:20853:8578,A0…	176	A352-01	A352-01	LACC	57	platelet	female	C1P	1:155709773|155717128	hsa_circ_0014608	chr1:155679563-155686919+	NM_001199849	100	100	100	175	1	175	175	1	175	1.75e-87	324	TGCAAGGATG...GAATGACCCG	TGCAAGGATG...GAATGACCCG
581	581	1:155721517|155726019	1	155721517	155726019	79	8_3_10	34	0.823	exon	DAP3,	+	A00204:690:HYN52DSXY:2:2611:19642:23860,A00204:690:HYN52DSXY:2:2651:16016:11663,A00204:690:HYN52DSXY:2:1111:1913:32581,A00204:690:HYN52DSXY:2:1178:1108:14403,A00204:690:HYN52DSXY:2:1231:17219:6355,A00204:690:HYN52DSXY:2:1272:18484:7451,A00204:690:HYN52DSXY:2:1322:22001:13730,A00204:690:HYN52DSXY:2:1453:5077:8938,A00204:690:HYN52DSXY:2:1553:5439:13542,A00204:690:HYN52DSXY:2:1578:17381:26083,A00204…	676	A352-01	A352-01	LACC	57	platelet	female	C1P	1:155721517|155726019	hsa_circ_0014614	chr1:155695172-155695810+	NM_001199849	29.93	100	100	675	474	675	202	1	202	7.42e-102	374	GCCAAGCATG...ATTCCAGATG	GTGAAGACAT...ATTCCAGATG
582	582	1:155725382|155726019	1	155725382	155726019	36	7_2_8	54	0.571	exon	DAP3,	+	A00204:690:HYN52DSXY:2:2435:9842:27461,A00204:690:HYN52DSXY:2:1250:26802:7138,A00204:690:HYN52DSXY:2:1549:2230:16470,A00204:690:HYN52DSXY:2:2134:1434:10300,A00204:690:HYN52DSXY:2:1421:2094:27007,A00204:690:HYN52DSXY:2:1668:19253:4836,A00204:690:HYN52DSXY:2:1677:26756:6684,A00204:690:HYN52DSXY:2:2666:2989:32471,A00204:690:HYN52DSXY:2:1305:7111:7952,A00204:690:HYN52DSXY:2:2173:10095:14465,A00204:69…	203	A352-01	A352-01	LACC	57	platelet	female	C1P	1:155725382|155726019	hsa_circ_0014614	chr1:155695172-155695810+	NM_001199849	100	100	100	202	1	202	202	1	202	2.02e-102	374	GTGAAGACAT...ATTCCAGATG	GTGAAGACAT...ATTCCAGATG
583	583	1:155754375|155760641	1	155754375	155760641	46	0_3_4	73	0.558	exon	GON4L,	-	A00204:690:HYN52DSXY:2:1237:30264:20024,A00204:690:HYN52DSXY:2:1276:30364:8359,A00204:690:HYN52DSXY:2:2254:24686:17127,A00204:690:HYN52DSXY:2:2422:6117:22357,A00204:690:HYN52DSXY:2:2456:27977:9799,A00204:690:HYN52DSXY:2:1656:19614:35900,A00204:690:HYN52DSXY:2:2151:16025:19539,A00204:690:HYN52DSXY:2:1656:19461:36072,A00204:690:HYN52DSXY:2:2573:12644:14685,A00204:690:HYN52DSXY:2:2620:12481:12555,A0…	721	A352-01	A352-01	LACC	57	platelet	female	C1P	1:155754375|155760641	hsa_circ_0110896	chr1:155724165-155730432-	ENST00000437809.1	100	100	100	720	1	720	720	720	1	0	1330	CTTGCTGCTA...CTTCTCGCAC	GTGCGAGAAG...TAGCAGCAAG
584	584	1:155765000|155766709	1	155765000	155766709	14	0_3_3	3	0.903	exon	GON4L,	-	A00204:690:HYN52DSXY:2:1177:14371:2738,A00204:690:HYN52DSXY:2:1360:29677:25363,A00204:690:HYN52DSXY:2:2135:3233:34679,A00204:690:HYN52DSXY:2:1611:5819:18709,A00204:690:HYN52DSXY:2:2323:4625:3020,A00204:690:HYN52DSXY:2:1454:23818:28870,A00204:690:HYN52DSXY:2:2329:31792:33191,A00204:690:HYN52DSXY:2:1142:32651:29168,A00204:690:HYN52DSXY:2:2551:27299:4022,A00204:690:HYN52DSXY:2:2612:6171:26616,A00204…	1711	A352-01	A352-01	LACC	57	platelet	female	C1P	1:155765000|155766709	hsa_circ_0014624	chr1:155734790-155736500-	NM_001037533	100	100	100	1710	1	1710	1710	1710	1	0	3158	CTGGAGTTCT...GCAGACTGGC	GCCAGTCTGC...AGAACTCCAG
585	585	1:155767425|155773210	1	155767425	155773210	53	4_8_4	38	0.736	exon	GON4L,	-	A00204:690:HYN52DSXY:2:2532:9652:11130,A00204:690:HYN52DSXY:2:2536:9426:16939,A00204:690:HYN52DSXY:2:2558:13865:18333,A00204:690:HYN52DSXY:2:2636:15754:15436,A00204:690:HYN52DSXY:2:1228:17011:13354,A00204:690:HYN52DSXY:2:1330:8323:29371,A00204:690:HYN52DSXY:2:1560:15112:4085,A00204:690:HYN52DSXY:2:2213:10248:6339,A00204:690:HYN52DSXY:2:2222:23493:20165,A00204:690:HYN52DSXY:2:2511:20211:19711,A002…	414	A352-01	A352-01	LACC	57	platelet	female	C1P	1:155767425|155773210	hsa_circ_0014600	chr1:155631097-155640255-	NM_001198903	99.52	97.82	98.3	413	1	411	413	413	3	0	721	CTTTAACCAG...AATTCATTCG	CCAATGAATT...CTGGTTAAAG
586	586	1:155771067|155773210	1	155771067	155773210	27	2_3_1	138	0.281	exon	GON4L,	-	A00204:690:HYN52DSXY:2:1230:15953:24173,A00204:690:HYN52DSXY:2:1478:22381:1047,A00204:690:HYN52DSXY:2:2204:30210:33833,A00204:690:HYN52DSXY:2:2677:16071:15671,A00204:690:HYN52DSXY:2:1231:17345:20415,A00204:690:HYN52DSXY:2:2223:31792:16564,A00204:690:HYN52DSXY:2:1247:29324:4961,A00204:690:HYN52DSXY:2:2223:31792:16532,A00204:690:HYN52DSXY:2:1247:28411:5415,A00204:690:HYN52DSXY:2:2258:22354:18223,A0…	297	A352-01	A352-01	LACC	57	platelet	female	C1P	1:155771067|155773210	hsa_circ_0110898	chr1:155740857-155743001-	ENST00000437809.1	100	100	100	296	1	296	296	296	1	1.72e-154	547	TTTAATGATG...AATTCATTCG	CGAATGAATT...CATCATTAAA
587	587	1:155773066|155777820	1	155773066	155777820	62	0_6_6	300	0.292	exon	GON4L,	-	A00204:690:HYN52DSXY:2:1121:7229:30890,A00204:690:HYN52DSXY:2:1264:26856:6981,A00204:690:HYN52DSXY:2:1310:10872:23015,A00204:690:HYN52DSXY:2:1419:23185:21104,A00204:690:HYN52DSXY:2:1552:23402:3850,A00204:690:HYN52DSXY:2:1610:25717:10050,A00204:690:HYN52DSXY:2:1640:25120:20979,A00204:690:HYN52DSXY:2:2262:20491:21104,A00204:690:HYN52DSXY:2:2415:3857:36354,A00204:690:HYN52DSXY:2:2444:25681:4852,A002…	604	A352-01	A352-01	LACC	57	platelet	female	C1P	1:155773066|155777820	hsa_circ_0110900	chr1:155742856-155747611-	ENST00000437809.1	100	100	100	603	1	603	603	603	1	0	1114	TTGTCCTCAG...TTCCTCAAAC	GTTTGAGGAA...CTGAGGACAA
588	588	1:155777622|155784089	1	155777622	155784089	36	3_4_1	55	0.567	exon	GON4L,	-	A00204:690:HYN52DSXY:2:2617:7618:2785,A00204:690:HYN52DSXY:2:1145:30183:34851,A00204:690:HYN52DSXY:2:1208:4824:22060,A00204:690:HYN52DSXY:2:1242:30590:32706,A00204:690:HYN52DSXY:2:1466:26576:25504,A00204:690:HYN52DSXY:2:2118:11722:27273,A00204:690:HYN52DSXY:2:2432:14009:32831,A00204:690:HYN52DSXY:2:2564:15555:21261,A00204:690:HYN52DSXY:2:1243:29414:7467,A00204:690:HYN52DSXY:2:2356:13765:23954,A00…	304	A352-01	A352-01	LACC	57	platelet	female	C1P	1:155777622|155784089	hsa_circ_0110902	chr1:155747412-155753880-	ENST00000437809.1	100	100	100	303	1	303	303	303	1	2.27e-158	560	CTGCTGCATC...CATCTTGGAA	TTCCAAGATG...GATGCAGCAG
589	589	1:155813634|155814449	1	155813634	155814449	46	3_5_2	19	0.829	exon	GON4L,	-	A00204:690:HYN52DSXY:2:2543:31114:4022,A00204:690:HYN52DSXY:2:2572:21477:21652,A00204:690:HYN52DSXY:2:1264:31358:11459,A00204:690:HYN52DSXY:2:1575:24442:25629,A00204:690:HYN52DSXY:2:1676:19687:21339,A00204:690:HYN52DSXY:2:2158:29288:19742,A00204:690:HYN52DSXY:2:2438:24822:11256,A00204:690:HYN52DSXY:2:2469:14136:19930,A00204:690:HYN52DSXY:2:2556:16495:17942,A00204:690:HYN52DSXY:2:2565:22345:16705,…	292	A352-01	A352-01	LACC	57	platelet	female	C1P	1:155813634|155814449	hsa_circ_0110907	chr1:155783424-155784240-	ENST00000437809.1	100	100	100	291	1	291	291	291	1	1.02e-151	538	CTGGAAAGAA...CCAATAAGCT	AGCTTATTGG...TTCTTTCCAG
590	590	1:155820606|155827028	1	155820606	155827028	10	0_2_2	57	0.26	exon	GON4L,	-	A00204:690:HYN52DSXY:2:1162:21106:27336,A00204:690:HYN52DSXY:2:1148:16071:28980,A00204:690:HYN52DSXY:2:1352:23845:6778,A00204:690:HYN52DSXY:2:2612:1154:23062,A00204:690:HYN52DSXY:2:1575:2456:8531,A00204:690:HYN52DSXY:2:1256:23882:4335,A00204:690:HYN52DSXY:2:1402:18792:2973,A00204:690:HYN52DSXY:2:2529:20148:5948,A00204:690:HYN52DSXY:2:1131:9652:1924,A00204:690:HYN52DSXY:2:1243:3414:23970,	510	A352-01	A352-01	LACC	57	platelet	female	C1P	1:155820606|155827028	hsa_circ_0110908	chr1:155790396-155796819-	ENST00000437809.1	100	100	100	509	1	509	509	509	1	0	941	CACTCCTTTT...TGAGGTTTCC	GGAAACCTCA...AAAAGGAGTG
591	591	1:155853276|155853806	1	155853276	155853806	1171	39_73_45	172	0.932	exon	GON4L,	-	A00204:690:HYN52DSXY:2:2514:17119:19742,A00204:690:HYN52DSXY:2:2523:20473:19633,A00204:690:HYN52DSXY:2:2526:15112:14011,A00204:690:HYN52DSXY:2:2528:27661:7529,A00204:690:HYN52DSXY:2:2529:13657:35728,A00204:690:HYN52DSXY:2:2535:24523:31375,A00204:690:HYN52DSXY:2:2537:8657:29168,A00204:690:HYN52DSXY:2:2545:18765:34522,A00204:690:HYN52DSXY:2:2546:26151:22889,A00204:690:HYN52DSXY:2:2555:13422:28307,A…
45:30890	A00204:690:HYN52DSXY:2:1504:30725:35697	A00204:690:HYN52DSXY:2:1520:8748:17425	A00204:690:HYN52DSXY:2:1521:13304:2926	A00204:690:HYN52DSXY:2:1521:9652:33301	A00204:690:HYN52DSXY:2:1522:10140:2832	A00204:690:HYN52DSXY:2:1528:22399:9721	A00204:690:HYN52DSXY:2:1532:28103:30749	A00204:690:HYN52DSXY:2:1537:26096:31281	A00204:690:HYN52DSXY:2:1537:29179:34741	A00204:690:HYN52DSXY:2:1545:15781:11788	A00204:690:HYN52DSXY:2:1546:23520:25003	A00204:690:HYN52DSXY:2:1547:12255:19085	A00204:690:HYN52DSXY:2:1548:11379:1532	A00204:690:HYN52DSXY:2:1551:21784:9189	A00204:690:HYN52DSXY:2:1552:28673:2237	A00204:690:HYN52DSXY:2:1552:2230:34381	A00204:690:HYN52DSXY:2:1553:31168:32800	A00204:690:HYN52DSXY:2:1569:23809:11537	A00204:690:HYN52DSXY:2:1572:25536:15969	A00204:690:HYN52DSXY:2:1607:31069:15843	A00204:690:HYN52DSXY:2:1615:25780:25974	A00204:690:HYN52DSXY:2:1631:19506:23782	A00204:690:HYN52DSXY:2:1634:28827:13589	A00204:690:HYN52DSXY:2:1649:22706:33019	A00204:690:HYN52DSXY:2:1650:24551:17300	A00204:690:HYN52DSXY:2:1657:23258:9612	A00204:690:HYN52DSXY:2:1659:23990:32894	A00204:690:HYN52DSXY:2:1664:1298:34147	A00204:690:HYN52DSXY:2:1669:3676:2910	A00204:690:HYN52DSXY:2:1671:17400:10332	A00204:690:HYN52DSXY:2:1675:6479:13432	A00204:690:HYN52DSXY:2:2111:23927:10864	A00204:690:HYN52DSXY:2:2116:21151:34366	A00204:690:HYN52DSXY:2:2130:19397:22968	A00204:690:HYN52DSXY:2:2134:8223:16924	A00204:690:HYN52DSXY:2:2141:14977:26428	A00204:690:HYN52DSXY:2:2141:4336:31892	A00204:690:HYN52DSXY:2:2143:18548:28698
592	592	1:155921375|155921918	1	155921375	155921918	91	4_3_9	12	0.938	exon	KHDC4,	-	A00204:690:HYN52DSXY:2:1265:32425:10394,A00204:690:HYN52DSXY:2:1277:10565:31532,A00204:690:HYN52DSXY:2:1309:29026:32722,A00204:690:HYN52DSXY:2:1454:7374:32393,A00204:690:HYN52DSXY:2:1460:27190:32581,A00204:690:HYN52DSXY:2:1546:10285:8844,A00204:690:HYN52DSXY:2:2175:30789:35493,A00204:690:HYN52DSXY:2:2433:28537:5321,A00204:690:HYN52DSXY:2:2470:15510:27414,A00204:690:HYN52DSXY:2:1316:13747:35947,A0…	313	A352-01	A352-01	LACC	57	platelet	female	C1P	1:155921375|155921918	hsa_circ_0008998	chr1:155891165-155891709-	NM_014949	100	100	100	312	1	312	312	312	1	2.32e-163	577	CTGTCCAGTG...CAGCATGAAC	GTTCATGCTG...CACTGGACAG
593	593	1:155926676|155927156	1	155926676	155927156	35	1_4_6	4	0.946	exon	KHDC4,	-	A00204:690:HYN52DSXY:2:2534:28800:5995,A00204:690:HYN52DSXY:2:2626:5258:13573,A00204:690:HYN52DSXY:2:1368:14615:2472,A00204:690:HYN52DSXY:2:1411:9842:15186,A00204:690:HYN52DSXY:2:1456:9887:4742,A00204:690:HYN52DSXY:2:2642:8775:2566,A00204:690:HYN52DSXY:2:1352:8811:36417,A00204:690:HYN52DSXY:2:2521:1316:31328,A00204:690:HYN52DSXY:2:2535:31792:3537,A00204:690:HYN52DSXY:2:2275:24451:31313,A00204:690…	218	A352-01	A352-01	LACC	57	platelet	female	C1P	1:155926676|155927156	hsa_circ_0008339	chr1:155896466-155896947-	NM_014949	100	100	100	217	1	217	217	217	1	1.01e-110	401	CCCTGACTGG...TGGACGATCC	GGATCGTCCA...CCAGTCAGGG
594	594	1:155929296|155929840	1	155929296	155929840	9	1_2_1	0	1	exon	KHDC4,	-	A00204:690:HYN52DSXY:2:1218:20790:13949,A00204:690:HYN52DSXY:2:1453:6334:8860,A00204:690:HYN52DSXY:2:2559:26829:16861,A00204:690:HYN52DSXY:2:1209:28375:11397,A00204:690:HYN52DSXY:2:1451:26431:10848,A00204:690:HYN52DSXY:2:1535:24858:28855,A00204:690:HYN52DSXY:2:1439:9254:19398,A00204:690:HYN52DSXY:2:2443:31855:24314,A00204:690:HYN52DSXY:2:1468:5945:5306,	210	A352-01	A352-01	LACC	57	platelet	female	C1P	1:155929296|155929840	hsa_circ_0014644	chr1:155899086-155899631-	NM_014949	100	100	100	209	1	209	209	209	1	2.7e-106	387	CCTGGTCCCA...GAGCCTGAAG	CTTCAGGCTC...TGGGACCAGG
595	595	1:156320839|156334918	1	156320839	156334918	25	1_2_1	43	0.538	exon	CCT3,	-	A00204:690:HYN52DSXY:2:1355:4336:21966,A00204:690:HYN52DSXY:2:1618:10411:25755,A00204:690:HYN52DSXY:2:1675:8594:14685,A00204:690:HYN52DSXY:2:1675:9435:16360,A00204:690:HYN52DSXY:2:2176:26467:8437,A00204:690:HYN52DSXY:2:2259:10791:28823,A00204:690:HYN52DSXY:2:2577:1461:18427,A00204:690:HYN52DSXY:2:2651:12545:18615,A00204:690:HYN52DSXY:2:1205:24523:4570,A00204:690:HYN52DSXY:2:1330:8431:32346,A00204…	586	A352-01	A352-01	LACC	57	platelet	female	C1P	1:156320839|156334918	hsa_circ_0004680	chr1:156303337-156304709-	NR_036564	36.07	100	100	585	375	585	211	211	1	6.36e-107	390	CTTTTCCACT...CTGCAATAGT	ACTATTGCAG...ATTATTCTTG
596	596	1:156333547|156334918	1	156333547	156334918	356	5_6_30	136	0.84	exon	CCT3,	-	A00204:690:HYN52DSXY:2:2548:7500:5650,A00204:690:HYN52DSXY:2:1141:19334:35978,A00204:690:HYN52DSXY:2:1505:19461:18098,A00204:690:HYN52DSXY:2:1505:17707:27398,A00204:690:HYN52DSXY:2:1506:30698:8970,A00204:690:HYN52DSXY:2:1555:17987:30264,A00204:690:HYN52DSXY:2:1623:1163:32628,A00204:690:HYN52DSXY:2:2266:1425:2644,A00204:690:HYN52DSXY:2:2327:5963:15264,A00204:690:HYN52DSXY:2:2336:23683:9502,A00204:…	212	A352-01	A352-01	LACC	57	platelet	female	C1P	1:156333547|156334918	hsa_circ_0004680	chr1:156303337-156304709-	NR_036564	100	100	100	211	1	211	211	211	1	2.11e-107	390	CAAGAATAAT...CTGCAATAGT	ACTATTGCAG...ATTATTCTTG
597	597	1:156475108|156477202	1	156475108	156477202	23	3_5_2	192	0.193	exon	MEF2D,	-	A00204:690:HYN52DSXY:2:2520:8838:30044,A00204:690:HYN52DSXY:2:2639:26413:27477,A00204:690:HYN52DSXY:2:1640:27823:10285,A00204:690:HYN52DSXY:2:2352:14389:16360,A00204:690:HYN52DSXY:2:2512:13196:28698,A00204:690:HYN52DSXY:2:1404:25427:30185,A00204:690:HYN52DSXY:2:1635:6931:8609,A00204:690:HYN52DSXY:2:2512:25617:22404,A00204:690:HYN52DSXY:2:2658:21712:31391,A00204:690:HYN52DSXY:2:1670:7401:29215,A00…	343	A352-01	A352-01	LACC	57	platelet	female	C1P	1:156475108|156477202	hsa_circ_0014737	chr1:156444899-156446994-	NM_005920	100	100	100	342	1	342	342	342	1	5.4e-180	632	CTGTGTTGTA...TAGCCATTCC	GGAATGGCTA...TACAACACAG
598	598	1:159872944|159873168	1	159872944	159873168	34	2_4_3	20	0.773	exon	CFAP45,	-	A00204:690:HYN52DSXY:2:2552:20202:23171,A00204:690:HYN52DSXY:2:1211:9200:13949,A00204:690:HYN52DSXY:2:1463:17255:29997,A00204:690:HYN52DSXY:2:2349:23990:5525,A00204:690:HYN52DSXY:2:2364:27941:13182,A00204:690:HYN52DSXY:2:2376:29523:29356,A00204:690:HYN52DSXY:2:1164:17237:10300,A00204:690:HYN52DSXY:2:2609:31467:3975,A00204:690:HYN52DSXY:2:1145:27181:1846,A00204:690:HYN52DSXY:2:2575:30535:22905,A00…	226	A352-01	A352-01	LACC	57	platelet	female	C1P	NA	NA	NA	NA	NA	NA	NA	NA	NA	NA	NA	NA	NA	NA	NA	NA	NA
599	599	1:159876556|159877462	1	159876556	159877462	159	8_14_11	75	0.809	exon	CFAP45,	-	A00204:690:HYN52DSXY:2:2546:30653:16313,A00204:690:HYN52DSXY:2:2627:4698:25347,A00204:690:HYN52DSXY:2:2658:2356:18944,A00204:690:HYN52DSXY:2:2666:26594:21903,A00204:690:HYN52DSXY:2:1112:13304:20024,A00204:690:HYN52DSXY:2:1130:16071:30765,A00204:690:HYN52DSXY:2:1136:8540:21762,A00204:690:HYN52DSXY:2:1168:20193:29356,A00204:690:HYN52DSXY:2:1172:5014:22482,A00204:690:HYN52DSXY:2:1218:16857:32127,A00…	349	A352-01	A352-01	LACC	57	platelet	female	C1P	NA	NA	NA	NA	NA	NA	NA	NA	NA	NA	NA	NA	NA	NA	NA	NA	NA
600	600	1:159886511|159888496	1	159886511	159888496	15	0_3_3	13	0.698	exon	CFAP45,	-	A00204:690:HYN52DSXY:2:1241:13910:28401,A00204:690:HYN52DSXY:2:1322:17996:12712,A00204:690:HYN52DSXY:2:1569:5421:28761,A00204:690:HYN52DSXY:2:1624:28320:12806,A00204:690:HYN52DSXY:2:1216:27398:25895,A00204:690:HYN52DSXY:2:1248:6551:5290,A00204:690:HYN52DSXY:2:1305:24975:22952,A00204:690:HYN52DSXY:2:1624:4309:19413,A00204:690:HYN52DSXY:2:1408:5837:7467,A00204:690:HYN52DSXY:2:1568:4092:20165,A00204…	496	A352-01	A352-01	LACC	57	platelet	female	C1P	NA	NA	NA	NA	NA	NA	NA	NA	NA	NA	NA	NA	NA	NA	NA	NA	NA
601	601	1:160323431|160332557	1	160323431	160332557	55	2_4_6	186	0.372	exon	COPA,	-	A00204:690:HYN52DSXY:2:2533:19099:35258,A00204:690:HYN52DSXY:2:2562:15881:34976,A00204:690:HYN52DSXY:2:1361:27959:5666,A00204:690:HYN52DSXY:2:1361:26567:11678,A00204:690:HYN52DSXY:2:2639:14886:35102,A00204:690:HYN52DSXY:2:1377:2392:15530,A00204:690:HYN52DSXY:2:1416:11071:30718,A00204:690:HYN52DSXY:2:1426:20790:24345,A00204:690:HYN52DSXY:2:2274:25310:35493,A00204:690:HYN52DSXY:2:1323:13367:23422,A…	321	A352-01	A352-01	LACC	57	platelet	female	C1P	1:160323431|160332557	hsa_circ_0008661	chr1:160293220-160302347-	NM_001098398	100	100	100	320	1	320	320	320	1	8.53e-168	592	CATTCATGCG...TGTTAACACA	TGTGTTAACA...CGCATGAATG
602	602	1:160594697|160596847	1	160594697	160596847	17	2_1_1	23	0.596	intergenic_region	n/a	+	A00204:690:HYN52DSXY:2:1125:15103:9111,A00204:690:HYN52DSXY:2:1328:17291:23516,A00204:690:HYN52DSXY:2:2271:10429:15859,A00204:690:HYN52DSXY:2:1125:5059:13698,A00204:690:HYN52DSXY:2:2474:1190:25441,A00204:690:HYN52DSXY:2:1325:9335:12211,A00204:690:HYN52DSXY:2:1317:13268:9784,A00204:690:HYN52DSXY:2:1619:8757:5228,A00204:690:HYN52DSXY:2:2317:14027:27477,A00204:690:HYN52DSXY:2:2505:18918:35383,A00204…	2151	A352-01	A352-01	LACC	57	platelet	female	C1P	NA	NA	NA	NA	NA	NA	NA	NA	NA	NA	NA	NA	NA	NA	NA	NA	NA
604	604	1:160836195|160839049	1	160836195	160839049	7	1_3_3	18	0.438	exon	CD244,	-	A00204:690:HYN52DSXY:2:2627:29966:6950,A00204:690:HYN52DSXY:2:2234:21296:25598,A00204:690:HYN52DSXY:2:2563:22824:3630,A00204:690:HYN52DSXY:2:2627:23222:6230,A00204:690:HYN52DSXY:2:2624:17996:25394,A00204:690:HYN52DSXY:2:1451:28420:10316,A00204:690:HYN52DSXY:2:2216:31349:18740,	240	A352-01	A352-01	LACC	57	platelet	female	C1P	NA	NA	NA	NA	NA	NA	NA	NA	NA	NA	NA	NA	NA	NA	NA	NA	NA
605	605	1:161102048|161102375	1	161102048	161102375	60	3_5_5	28	0.811	exon	PFDN2,	-	A00204:690:HYN52DSXY:2:2518:28103:11960,A00204:690:HYN52DSXY:2:1358:26476:34162,A00204:690:HYN52DSXY:2:1520:18213:18067,A00204:690:HYN52DSXY:2:1566:17924:20196,A00204:690:HYN52DSXY:2:2246:6008:8328,A00204:690:HYN52DSXY:2:2255:16333:27367,A00204:690:HYN52DSXY:2:2327:28827:9017,A00204:690:HYN52DSXY:2:2457:28185:25692,A00204:690:HYN52DSXY:2:2461:22290:15890,A00204:690:HYN52DSXY:2:2677:6497:30843,A00…	214	A352-01	A352-01	LACC	57	platelet	female	C1P	1:161102048|161102375	hsa_circ_0000145	chr1:161071837-161072165-	NM_012394	100	100	100	213	1	213	213	213	1	1.65e-108	394	CTGCTCCTTG...CAGCAATCAC	GTGATTGCTG...CAAGGAGCAG
607	607	1:161778244|161784096	1	161778244	161784096	30	2_1_4	101	0.373	exon	ATF6,	+	A00204:690:HYN52DSXY:2:1454:22516:5509,A00204:690:HYN52DSXY:2:2614:20961:32597,A00204:690:HYN52DSXY:2:1106:20419:27148,A00204:690:HYN52DSXY:2:1277:2166:27946,A00204:690:HYN52DSXY:2:1641:32678:2347,A00204:690:HYN52DSXY:2:1421:7808:29481,A00204:690:HYN52DSXY:2:1421:7437:30217,A00204:690:HYN52DSXY:2:2541:19614:31234,A00204:690:HYN52DSXY:2:1611:2989:33160,A00204:690:HYN52DSXY:2:1449:2917:4288,A00204:…	273	A352-01	A352-01	LACC	57	platelet	female	C1P	1:161778244|161784096	hsa_circ_0003039	chr1:161748033-161753886+	NM_007348	100	100	100	272	1	272	272	1	272	3.45e-141	503	ATTCTGCTCT...GCATGTTCCT	ATTCTGCTCT...GCATGTTCCT
608	608	1:161778244|161802272	1	161778244	161802272	30	1_1_3	153	0.282	exon	ATF6,	+	A00204:690:HYN52DSXY:2:2564:7554:36338,A00204:690:HYN52DSXY:2:1107:29839:1532,A00204:690:HYN52DSXY:2:1139:5782:36432,A00204:690:HYN52DSXY:2:1357:10077:33974,A00204:690:HYN52DSXY:2:1361:21974:3317,A00204:690:HYN52DSXY:2:1361:21983:3427,A00204:690:HYN52DSXY:2:1463:6298:31782,A00204:690:HYN52DSXY:2:1102:19985:12868,A00204:690:HYN52DSXY:2:1318:25256:23500,A00204:690:HYN52DSXY:2:1510:22245:15342,A0020…	828	A352-01	A352-01	LACC	57	platelet	female	C1P	1:161778244|161802272	hsa_circ_0007360	chr1:161748033-161772062+	NM_007348	100	100	100	827	1	827	827	1	827	0	1528	ATTCTGCTCT...CGGTTCAGAT	ATTCTGCTCT...CGGTTCAGAT
609	609	1:161791408|161792327	1	161791408	161792327	21	2_0_2	67	0.385	exon	ATF6,	+	A00204:690:HYN52DSXY:2:2547:11478:21214,A00204:690:HYN52DSXY:2:1132:10339:9345,A00204:690:HYN52DSXY:2:1522:23113:7701,A00204:690:HYN52DSXY:2:1522:24731:15045,A00204:690:HYN52DSXY:2:2207:13765:29716,A00204:690:HYN52DSXY:2:2644:19831:17832,A00204:690:HYN52DSXY:2:1143:19678:26177,A00204:690:HYN52DSXY:2:1207:18819:25441,A00204:690:HYN52DSXY:2:2428:4987:36025,A00204:690:HYN52DSXY:2:1216:18050:16564,A0…	335	A352-01	A352-01	LACC	57	platelet	female	C1P	1:161791408|161792327	hsa_circ_0015022	chr1:161761197-161762117+	NM_007348	100	100	100	334	1	334	334	1	334	1.47e-175	617	GAGGAGTTGG...CCCACTAAAG	GAGGAGTTGG...CCCACTAAAG
610	610	1:161846449|161863312	1	161846449	161863312	136	12_7_5	96	0.739	exon	ATF6,	+	A00204:690:HYN52DSXY:2:2534:5719:27649,A00204:690:HYN52DSXY:2:2538:12924:23782,A00204:690:HYN52DSXY:2:2542:4426:31109,A00204:690:HYN52DSXY:2:2631:4797:21449,A00204:690:HYN52DSXY:2:1126:26838:21605,A00204:690:HYN52DSXY:2:1202:16251:33082,A00204:690:HYN52DSXY:2:1325:25672:12633,A00204:690:HYN52DSXY:2:1353:30825:12477,A00204:690:HYN52DSXY:2:1365:14931:33739,A00204:690:HYN52DSXY:2:1402:24551:24627,A0…	533	A352-01	A352-01	LACC	57	platelet	female	C1P	1:161846449|161863312	hsa_circ_0008857	chr1:161816238-161833102+	NM_007348	100	100	100	532	1	532	532	1	532	0	983	CATGTTGGAA...ATTTCGAAGG	CATGTTGGAA...ATTTCGAAGG
611	611	1:161846449|161912380	1	161846449	161912380	41	3_0_4	39	0.678	exon	ATF6,	+	A00204:690:HYN52DSXY:2:2637:20039:15749,A00204:690:HYN52DSXY:2:2675:28311:25817,A00204:690:HYN52DSXY:2:1526:18267:20917,A00204:690:HYN52DSXY:2:1559:14416:25958,A00204:690:HYN52DSXY:2:1660:5403:13667,A00204:690:HYN52DSXY:2:2373:14064:1204,A00204:690:HYN52DSXY:2:2373:14344:1595,A00204:690:HYN52DSXY:2:2414:21016:10457,A00204:690:HYN52DSXY:2:2570:29496:19852,A00204:690:HYN52DSXY:2:2675:27615:25958,A0…	618	A352-01	A352-01	LACC	57	platelet	female	C1P	1:161846449|161912380	hsa_circ_0110995	chr1:161816238-161882170+	NM_007348	100	100	100	617	1	617	617	1	617	0	1140	CATGTTGGAA...AACATAAATG	CATGTTGGAA...AACATAAATG
612	612	1:161851722|161912380	1	161851722	161912380	29	6_2_5	220	0.209	exon	ATF6,	+	A00204:690:HYN52DSXY:2:2565:15474:5024,A00204:690:HYN52DSXY:2:1120:4309:20823,A00204:690:HYN52DSXY:2:1136:20735:10285,A00204:690:HYN52DSXY:2:1274:29839:34663,A00204:690:HYN52DSXY:2:2456:11315:19210,A00204:690:HYN52DSXY:2:2460:22607:3411,A00204:690:HYN52DSXY:2:1124:1108:33661,A00204:690:HYN52DSXY:2:2278:27941:8703,A00204:690:HYN52DSXY:2:1137:21432:31000,A00204:690:HYN52DSXY:2:2376:4661:3333,A00204…	486	A352-01	A352-01	LACC	57	platelet	female	C1P	1:161851722|161912380	hsa_circ_0110997	chr1:161821511-161882170+	NM_007348	100	100	100	485	1	485	485	1	485	0	896	ATATGATCAT...AACATAAATG	ATATGATCAT...AACATAAATG
613	613	1:162154405|162300706	1	162154405	162300706	16	1_1_2	40	0.444	exon	NOS1AP,	+	A00204:690:HYN52DSXY:2:2566:32723:1924,A00204:690:HYN52DSXY:2:1157:22562:5901,A00204:690:HYN52DSXY:2:1305:12147:24220,A00204:690:HYN52DSXY:2:1155:28049:1939,A00204:690:HYN52DSXY:2:1268:7509:32377,A00204:690:HYN52DSXY:2:1425:2844:8171,A00204:690:HYN52DSXY:2:2566:32714:1783,A00204:690:HYN52DSXY:2:1655:12644:3818,A00204:690:HYN52DSXY:2:2150:18855:19147,A00204:690:HYN52DSXY:2:1375:2121:1094,A00204:69…	240	A352-01	A352-01	LACC	57	platelet	female	C1P	1:162154405|162300706	hsa_circ_0111000	chr1:162257133-162270496+	ENST00000361897.5	69.87	100	100	239	73	239	167	1	167	6.99e-83	309	TACGTAGGAA...CCATCTACAG	TATGAGTTTA...CCATCTACAG
614	614	1:162287344|162300706	1	162287344	162300706	247	35_11_60	67	0.881	exon	NOS1AP,	+	A00204:690:HYN52DSXY:2:2575:6189:31438,A00204:690:HYN52DSXY:2:2635:30599:21793,A00204:690:HYN52DSXY:2:1136:12274:18991,A00204:690:HYN52DSXY:2:1178:24117:16799,A00204:690:HYN52DSXY:2:1211:13991:23531,A00204:690:HYN52DSXY:2:1224:18511:11162,A00204:690:HYN52DSXY:2:1225:9724:20055,A00204:690:HYN52DSXY:2:1329:20763:22889,A00204:690:HYN52DSXY:2:1338:18050:19977,A00204:690:HYN52DSXY:2:1341:28637:26130,A…	168	A352-01	A352-01	LACC	57	platelet	female	C1P	1:162287344|162300706	hsa_circ_0111000	chr1:162257133-162270496+	ENST00000361897.5	100	100	100	167	1	167	167	1	167	4.63e-83	309	TATGAGTTTA...CCATCTACAG	TATGAGTTTA...CCATCTACAG
615	615	1:162287344|162333125	1	162287344	162333125	19	1_1_3	91	0.295	exon	NOS1AP,	+	A00204:690:HYN52DSXY:2:1226:17824:15170,A00204:690:HYN52DSXY:2:1431:24614:13620,A00204:690:HYN52DSXY:2:2344:16495:8954,A00204:690:HYN52DSXY:2:2431:5900:31281,A00204:690:HYN52DSXY:2:2465:4607:24377,A00204:690:HYN52DSXY:2:2633:30400:35759,A00204:690:HYN52DSXY:2:1349:5737:26334,A00204:690:HYN52DSXY:2:2604:29595:3897,A00204:690:HYN52DSXY:2:1461:25247:19069,A00204:690:HYN52DSXY:2:2424:12952:7294,A0020…	277	A352-01	A352-01	LACC	57	platelet	female	C1P	1:162287344|162333125	hsa_circ_0111000	chr1:162257133-162270496+	ENST00000361897.5	60.51	100	100	276	1	167	167	1	167	8.21e-83	309	TATGAGTTTA...CAAGAAGAAG	TATGAGTTTA...CCATCTACAG
617	617	1:164193370|164194017	1	164193370	164194017	5	0_1_2	0	1	intergenic_region	n/a	-	A00204:690:HYN52DSXY:2:2361:17743:29810,A00204:690:HYN52DSXY:2:1415:31910:18897,A00204:690:HYN52DSXY:2:1522:1967:33583,A00204:690:HYN52DSXY:2:1634:6280:13714,A00204:690:HYN52DSXY:2:2636:2465:11616,	648	A352-01	A352-01	LACC	57	platelet	female	C1P	NA	NA	NA	NA	NA	NA	NA	NA	NA	NA	NA	NA	NA	NA	NA	NA	NA
628	628	1:164792494|164821626	1	164792494	164821626	39	4_3_1	746	0.095	exon	PBX1,	+	A00204:690:HYN52DSXY:2:2644:18991:27712,A00204:690:HYN52DSXY:2:1440:3884:28729,A00204:690:HYN52DSXY:2:1603:12129:27790,A00204:690:HYN52DSXY:2:1657:3595:5181,A00204:690:HYN52DSXY:2:2152:20491:11616,A00204:690:HYN52DSXY:2:2152:20428:29450,A00204:690:HYN52DSXY:2:2273:8775:22044,A00204:690:HYN52DSXY:2:2565:4689:5259,A00204:690:HYN52DSXY:2:1129:8477:1297,A00204:690:HYN52DSXY:2:1233:27082:24064,A00204:…	936	A352-01	A352-01	LACC	57	platelet	female	C1P	1:164792494|164821626	hsa_circ_0111030	chr1:164761730-164790863+	NM_002585	100	100	100	935	1	935	935	1	935	0	1727	TTTTGAGTAT...GGGCATCAGT	TTTTGAGTAT...GGGCATCAGT
629	629	1:164807542|164821626	1	164807542	164821626	77	9_2_7	1014	0.132	exon	PBX1,	+	A00204:690:HYN52DSXY:2:2547:28330:20744,A00204:690:HYN52DSXY:2:2640:18313:19680,A00204:690:HYN52DSXY:2:1320:26838:20823,A00204:690:HYN52DSXY:2:1346:21983:12038,A00204:690:HYN52DSXY:2:1414:20844:32424,A00204:690:HYN52DSXY:2:1417:4083:15796,A00204:690:HYN52DSXY:2:1450:20582:15812,A00204:690:HYN52DSXY:2:1526:11143:29215,A00204:690:HYN52DSXY:2:1536:10068:13761,A00204:690:HYN52DSXY:2:2115:28411:19946,…	500	A352-01	A352-01	LACC	57	platelet	female	C1P	1:164807542|164821626	hsa_circ_0015068	chr1:164776778-164790863+	NM_002585	100	100	100	499	1	499	499	1	499	0	922	GCGGAAGAGA...GGGCATCAGT	GCGGAAGAGA...GGGCATCAGT
630	630	1:164820072|164821626	1	164820072	164821626	26	5_1_6	357	0.127	exon	PBX1,	+	A00204:690:HYN52DSXY:2:1366:20907:8296,A00204:690:HYN52DSXY:2:1367:26657:16658,A00204:690:HYN52DSXY:2:1111:31448:13182,A00204:690:HYN52DSXY:2:1221:16468:26506,A00204:690:HYN52DSXY:2:1308:19180:35744,A00204:690:HYN52DSXY:2:1468:25979:5400,A00204:690:HYN52DSXY:2:1568:23737:16110,A00204:690:HYN52DSXY:2:2223:21097:14293,A00204:690:HYN52DSXY:2:2258:18638:24439,A00204:690:HYN52DSXY:2:2276:25644:7576,A0…	204	A352-01	A352-01	LACC	57	platelet	female	C1P	1:164820072|164821626	hsa_circ_0015069	chr1:164789308-164790863+	NM_002585	100	100	100	203	1	203	203	1	203	5.65e-103	375	GTTCTTCCAG...GGGCATCAGT	GTTCTTCCAG...GGGCATCAGT
631	631	1:165890204|165891322	1	165890204	165891322	39	2_0_5	0	1	exon	UCK2,	+	A00204:690:HYN52DSXY:2:1243:26042:1157,A00204:690:HYN52DSXY:2:2367:22688:3145,A00204:690:HYN52DSXY:2:2448:11523:24799,A00204:690:HYN52DSXY:2:2626:14425:24752,A00204:690:HYN52DSXY:2:1206:6361:19554,A00204:690:HYN52DSXY:2:1271:22191:1438,A00204:690:HYN52DSXY:2:1528:14281:26850,A00204:690:HYN52DSXY:2:2271:31051:15749,A00204:690:HYN52DSXY:2:2115:19325:29919,A00204:690:HYN52DSXY:2:2176:25861:30029,A00…	258	A352-01	A352-01	LACC	57	platelet	female	C1P	1:165890204|165891322	hsa_circ_0006758	chr1:165859440-165860559+	NM_012474	100	100	100	257	1	257	257	1	257	7.07e-133	475	TCTTCCGTGT...CCCATTCCCG	TCTTCCGTGT...CCCATTCCCG
632	632	1:167376029|167389761	1	167376029	167389761	6	2_0_1	14	0.462	exon	POU2F1,	+	A00204:690:HYN52DSXY:2:2120:18475:6464,A00204:690:HYN52DSXY:2:2301:25916:7200,A00204:690:HYN52DSXY:2:2301:27028:1579,A00204:690:HYN52DSXY:2:2301:26494:1720,A00204:690:HYN52DSXY:2:2350:23502:20494,A00204:690:HYN52DSXY:2:2518:23312:10614,	464	A352-01	A352-01	LACC	57	platelet	female	C1P	1:167376029|167389761	hsa_circ_0111065	chr1:167358824-167358998+	POU2F1-203.1	37.58	100	100	463	290	463	174	1	174	1.84e-86	322	GATCTTCAAC...ATTCACTCAG	CCAGCAACCC...ATTCACTCAG
633	633	1:167951800|167975015	1	167951800	167975015	116	2_3_13	91	0.718	exon	DCAF6,	+	A00204:690:HYN52DSXY:2:2544:28836:35086,A00204:690:HYN52DSXY:2:2551:15185:26036,A00204:690:HYN52DSXY:2:1440:31015:19351,A00204:690:HYN52DSXY:2:1616:7283:27007,A00204:690:HYN52DSXY:2:2515:14660:23093,A00204:690:HYN52DSXY:2:2574:28203:34741,A00204:690:HYN52DSXY:2:1117:27064:11945,A00204:690:HYN52DSXY:2:1165:24966:23437,A00204:690:HYN52DSXY:2:1171:30165:18067,A00204:690:HYN52DSXY:2:1260:16432:21120,…	342	A352-01	A352-01	LACC	57	platelet	female	C1P	1:167951800|167975015	hsa_circ_0000154	chr1:167921037-167944253+	NM_001017977	100	100	100	341	1	341	341	1	341	1.94e-179	630	GAAGAAGAGA...TACTTATGAG	GAAGAAGAGA...TACTTATGAG
634	634	1:167966629|167975015	1	167966629	167975015	136	11_5_9	27	0.91	exon	DCAF6,	+	A00204:690:HYN52DSXY:2:2515:12943:24408,A00204:690:HYN52DSXY:2:2560:20021:24831,A00204:690:HYN52DSXY:2:2636:26738:19961,A00204:690:HYN52DSXY:2:2660:21441:36276,A00204:690:HYN52DSXY:2:1113:5213:34976,A00204:690:HYN52DSXY:2:1137:10881:2425,A00204:690:HYN52DSXY:2:1258:8260:2206,A00204:690:HYN52DSXY:2:1349:26069:11381,A00204:690:HYN52DSXY:2:1409:17924:20760,A00204:690:HYN52DSXY:2:1418:8748:4523,A0020…	280	A352-01	A352-01	LACC	57	platelet	female	C1P	1:167966629|167975015	hsa_circ_0009109	chr1:167935866-167944253+	NM_001198956	100	100	100	279	1	279	279	1	279	4.54e-145	516	GTTAATACAA...TACTTATGAG	GTTAATACAA...TACTTATGAG
635	635	1:168002482|168004793	1	168002482	168004793	62	4_1_5	167	0.426	exon	DCAF6,	+	A00204:690:HYN52DSXY:2:2672:2211:21605,A00204:690:HYN52DSXY:2:1211:11876:10942,A00204:690:HYN52DSXY:2:1651:4679:25441,A00204:690:HYN52DSXY:2:1138:5330:19272,A00204:690:HYN52DSXY:2:2112:13250:5901,A00204:690:HYN52DSXY:2:2343:4300:21120,A00204:690:HYN52DSXY:2:2321:8576:27586,A00204:690:HYN52DSXY:2:2344:3721:3521,A00204:690:HYN52DSXY:2:1306:21359:34820,A00204:690:HYN52DSXY:2:1415:31439:25222,A00204:…	476	A352-01	A352-01	LACC	57	platelet	female	C1P	1:168002482|168004793	hsa_circ_0015124	chr1:167971719-167974031+	NM_001198956	100	100	100	475	1	475	475	1	475	0	878	TTGCGACAAC...CATCAGTCTG	TTGCGACAAC...CATCAGTCTG
636	636	1:168019545|168023047	1	168019545	168023047	4	2_0_1	67	0.107	exon	DCAF6,	+	A00204:690:HYN52DSXY:2:1536:27389:31735,A00204:690:HYN52DSXY:2:1129:7030:34084,A00204:690:HYN52DSXY:2:1151:19551:8140,A00204:690:HYN52DSXY:2:2347:17273:13839,	243	A352-01	A352-01	LACC	57	platelet	female	C1P	NA	NA	NA	NA	NA	NA	NA	NA	NA	NA	NA	NA	NA	NA	NA	NA	NA
637	637	1:168038371|168045227	1	168038371	168045227	64	4_1_6	963	0.117	exon	DCAF6,	+	A00204:690:HYN52DSXY:2:2559:13792:29042,A00204:690:HYN52DSXY:2:2671:20455:19507,A00204:690:HYN52DSXY:2:1127:2718:19946,A00204:690:HYN52DSXY:2:1278:13485:17957,A00204:690:HYN52DSXY:2:1309:28022:29794,A00204:690:HYN52DSXY:2:1470:12364:24690,A00204:690:HYN52DSXY:2:1524:2103:21950,A00204:690:HYN52DSXY:2:1543:31819:25504,A00204:690:HYN52DSXY:2:1638:18584:34115,A00204:690:HYN52DSXY:2:2339:23222:14998,A…	650	A352-01	A352-01	LACC	57	platelet	female	C1P	1:168038371|168045227	hsa_circ_0000155	chr1:168007608-168014465+	NM_001017977	100	100	100	649	1	649	649	1	649	0	1199	ATAACAATAA...CTGGTGATAG	ATAACAATAA...CTGGTGATAG
638	638	1:168038371|168068463	1	168038371	168068463	56	4_2_3	214	0.344	exon	DCAF6,	+	A00204:690:HYN52DSXY:2:2530:23755:8124,A00204:690:HYN52DSXY:2:1125:15872:1235,A00204:690:HYN52DSXY:2:1448:27145:24956,A00204:690:HYN52DSXY:2:1477:22941:31454,A00204:690:HYN52DSXY:2:1512:12924:27633,A00204:690:HYN52DSXY:2:1564:5674:21590,A00204:690:HYN52DSXY:2:2219:21269:27837,A00204:690:HYN52DSXY:2:2344:24361:4413,A00204:690:HYN52DSXY:2:1311:26241:29465,A00204:690:HYN52DSXY:2:2162:2691:20431,A002…	1183	A352-01	A352-01	LACC	57	platelet	female	C1P	1:168038371|168068463	hsa_circ_0015132	chr1:168007608-168037701+	NM_001198956	100	100	100	1182	1	1182	1182	1	1182	0	2183	ATAACAATAA...ATCCGAGCTG	ATAACAATAA...ATCCGAGCTG
639	639	1:168063621|168068463	1	168063621	168068463	86	8_5_3	824	0.173	exon	DCAF6,	+	A00204:690:HYN52DSXY:2:1159:17996:22576,A00204:690:HYN52DSXY:2:1250:6533:34131,A00204:690:HYN52DSXY:2:1304:28212:34820,A00204:690:HYN52DSXY:2:1319:27245:12101,A00204:690:HYN52DSXY:2:1557:24749:12038,A00204:690:HYN52DSXY:2:2127:12129:5932,A00204:690:HYN52DSXY:2:2246:4038:33035,A00204:690:HYN52DSXY:2:2257:25518:16094,A00204:690:HYN52DSXY:2:2369:27398:21324,A00204:690:HYN52DSXY:2:2371:30255:5290,A00…	492	A352-01	A352-01	LACC	57	platelet	female	C1P	1:168063621|168068463	hsa_circ_0007277	chr1:168032858-168037701+	NM_001198956	100	100	100	491	1	491	491	1	491	0	907	ACGCTCTGCT...ATCCGAGCTG	ACGCTCTGCT...ATCCGAGCTG
641	641	1:168183902|168191500	1	168183902	168191500	33	2_0_2	47	0.584	exon	TIPRL,	+	A00204:690:HYN52DSXY:2:1412:17978:3850,A00204:690:HYN52DSXY:2:2169:9191:19163,A00204:690:HYN52DSXY:2:1177:19325:24251,A00204:690:HYN52DSXY:2:2204:29469:22717,A00204:690:HYN52DSXY:2:1150:26106:20776,A00204:690:HYN52DSXY:2:2328:20835:33536,A00204:690:HYN52DSXY:2:2114:8422:17989,A00204:690:HYN52DSXY:2:2512:25617:12164,A00204:690:HYN52DSXY:2:1227:5385:13886,A00204:690:HYN52DSXY:2:1274:15673:25723,A00…	413	A352-01	A352-01	LACC	57	platelet	female	C1P	1:168183902|168191500	hsa_circ_0015140	chr1:168153139-168160738+	NM_152902	100	100	100	412	1	412	412	1	412	0	761	ATTAGCCGAT...TGTGAAGATT	ATTAGCCGAT...TGTGAAGATT
642	642	1:168183902|168196642	1	168183902	168196642	19	1_0_2	47	0.447	exon	TIPRL,	+	A00204:690:HYN52DSXY:2:1530:12671:31454,A00204:690:HYN52DSXY:2:1624:30535:11068,A00204:690:HYN52DSXY:2:2376:15709:10003,A00204:690:HYN52DSXY:2:2412:2663:27555,A00204:690:HYN52DSXY:2:1450:31611:24580,A00204:690:HYN52DSXY:2:2501:22155:14747,A00204:690:HYN52DSXY:2:2539:18258:13761,A00204:690:HYN52DSXY:2:2315:1452:13088,A00204:690:HYN52DSXY:2:2376:15890:8813,A00204:690:HYN52DSXY:2:1645:15591:10081,A0…	697	A352-01	A352-01	LACC	57	platelet	female	C1P	1:168183902|168196642	hsa_circ_0015140	chr1:168153139-168160738+	NM_152902	59.2	100	100	696	1	412	412	1	412	0	761	ATTAGCCGAT...TTACCATGAG	ATTAGCCGAT...TGTGAAGATT
643	643	1:168297724|168308877	1	168297724	168308877	17	1_1_1	2	0.944	exon	TBX19,	+	A00204:690:HYN52DSXY:2:1425:1931:27759,A00204:690:HYN52DSXY:2:1640:19461:29747,A00204:690:HYN52DSXY:2:2561:20808:11005,A00204:690:HYN52DSXY:2:1425:1940:27774,A00204:690:HYN52DSXY:2:2440:23981:29371,A00204:690:HYN52DSXY:2:1653:22028:35133,A00204:690:HYN52DSXY:2:2113:4797:22545,A00204:690:HYN52DSXY:2:2416:30662:22968,A00204:690:HYN52DSXY:2:2241:12120:28338,A00204:690:HYN52DSXY:2:2242:11975:14090,A0…	450	A352-01	A352-01	LACC	57	platelet	female	C1P	1:168297724|168308877	hsa_circ_0015151	chr1:168269659-168274434+	NM_005149	55.9	100	100	449	63	313	251	1	251	2.79e-129	464	ATAACGGCTC...CAGGGCCCAG	AAATCACCTA...TCTCCCTCAG
[truncated: 19,423 more rows]
