# Supplementary material for: Comprehensive circRNA profiling of platelets and exosomes identifies hsa_circ_0061274 as a novel biomarker for lung adenocarcinoma
Source: Front Immunol. 2026 Mar 18;17:1761129. doi: 10.3389/fimmu.2026.1761129 (PMC13038969; doi:10.3389/fimmu.2026.1761129)
Supplement: Supplementary Table 2 — CirRna count and length 2. [file Table2.xlsx]

## Sheet: Sheet1
	X	circRNA_ID	chr	circRNA_start	circRNA_end	X.junction_reads	SM_MS_SMS	X.non_junction_reads	junction_reads_ratio	circRNA_type	gene_id	strand	junction_reads_ID	length	sample	id	pathology	age	type	gender	nid	X.query	name	pos	pos_gene	query_Coverage	db_Coverage	Similarity	query_length	query_start	query_end	db_length	db_start	db_end	e.value	bit_score	query_seq	db_seq
23319	23319	3:15779184|15781380	3	15779184	15781380	5	0_2_2	0	1	intron	ANKRD28,	-	A00204:690:HYN52DSXY:2:1230:15727:30138,A00204:690:HYN52DSXY:2:2275:15745:34366,A00204:690:HYN52DSXY:2:2536:17987:24752,A00204:690:HYN52DSXY:2:2371:7500:26224,A00204:690:HYN52DSXY:2:2550:24243:22780,	2197	A352-07	A352-07	Health	50	platelet	female	N1P	NA	NA	NA	NA	NA	NA	NA	NA	NA	NA	NA	NA	NA	NA	NA	NA	NA
23321	23321	3:16271659|16272321	3	16271659	16272321	2	1_2_1	15	0.211	exon	OXNAD1,	+	A00204:690:HYN52DSXY:2:1173:14651:4946,A00204:690:HYN52DSXY:2:1324:5810:30467,	242	A352-07	A352-07	Health	50	platelet	female	N1P	NA	NA	NA	NA	NA	NA	NA	NA	NA	NA	NA	NA	NA	NA	NA	NA	NA
23323	23323	3:16286342|16303592	3	16286342	16303592	45	10_8_12	10	0.9	exon	OXNAD1,	+	A00159:824:HVMKCDSXY:3:1140:13639:8015,A00204:690:HYN52DSXY:2:2276:6361:35086,A00204:690:HYN52DSXY:2:2516:19542:12164,A00159:824:HVMKCDSXY:3:1203:13331:14090,A00159:824:HVMKCDSXY:3:1615:25599:10128,A00204:690:HYN52DSXY:2:1577:12798:31046,A00204:690:HYN52DSXY:2:2169:30327:9204,A00159:824:HVMKCDSXY:3:2449:21269:22138,A00204:690:HYN52DSXY:2:1314:20184:22764,A00204:690:HYN52DSXY:2:1318:21278:6903,A00…	971	A352-07	A352-07	Health	50	platelet	female	N1P	3:16286342|16303592	hsa_circ_0001273	chr3:16327848-16345099+	NM_138381	80.95	100	100	971	1	786	786	1	786	0	1452	ATTGTGTCAG...AAATAAAGAG	ATTGTGTCAG...AAATAAAGAG
23324	23324	3:16294856|16303592	3	16294856	16303592	10	4_2_2	81	0.198	exon	OXNAD1,	+	A00204:690:HYN52DSXY:2:2525:30074:25081,A00204:690:HYN52DSXY:2:1349:20500:24846,A00204:690:HYN52DSXY:2:2325:1090:33692,A00204:690:HYN52DSXY:2:2353:5620:23469,A00204:690:HYN52DSXY:2:2525:29758:24909,A00204:690:HYN52DSXY:2:1124:6976:16078,A00204:690:HYN52DSXY:2:1617:21007:12508,A00204:690:HYN52DSXY:2:1304:14190:31579,A00204:690:HYN52DSXY:2:1325:1380:23735,A00204:690:HYN52DSXY:2:2664:7102:18239,	864	A352-07	A352-07	Health	50	platelet	female	N1P	3:16294856|16303592	hsa_circ_0122599	chr3:16336362-16345099+	ENST00000544043.1	78.59	100	100	864	1	679	679	1	679	0	1254	GGTTGATTTC...AAATAAAGAG	GGTTGATTTC...AAATAAAGAG
23325	23325	3:17009674|17014911	3	17009674	17014911	9	2_0_1	73	0.198	exon	PLCL2,	+	A00204:690:HYN52DSXY:2:1119:28980:26819,A00204:690:HYN52DSXY:2:2204:20998:17848,A00204:690:HYN52DSXY:2:2265:18050:10676,A00204:690:HYN52DSXY:2:1116:32470:4085,A00204:690:HYN52DSXY:2:1533:3495:26303,A00204:690:HYN52DSXY:2:1676:17183:8703,A00204:690:HYN52DSXY:2:1329:29722:29951,A00204:690:HYN52DSXY:2:1545:5584:33833,A00204:690:HYN52DSXY:2:2158:29668:16391,	2692	A352-07	A352-07	Health	50	platelet	female	N1P	3:17009674|17014911	hsa_circ_0001274	chr3:17051165-17056403+	NM_001144382	100	100	100	2691	1	2691	2691	1	2691	0	4970	GATGGTACAA...TTATGACATG	GATGGTACAA...TTATGACATG
23326	23326	3:17009674|17068065	3	17009674	17068065	5	1_1_1	35	0.222	exon	PLCL2,	+	A00159:824:HVMKCDSXY:3:1411:14434:30217,A00159:824:HVMKCDSXY:3:1638:20772:27790,A00159:824:HVMKCDSXY:3:2349:25762:27727,A00204:690:HYN52DSXY:2:1447:11614:15436,A00204:690:HYN52DSXY:2:2134:2284:10645,	2878	A352-07	A352-07	Health	50	platelet	female	N1P	3:17009674|17068065	hsa_circ_0122696	chr3:17051165-17109557+	ENST00000418129.2	100	100	100	2877	1	2877	2877	1	2877	0	5313	GATGGTACAA...CATCTTAAAG	GATGGTACAA...CATCTTAAAG
23328	23328	3:17372075|17384015	3	17372075	17384015	32	7_11_11	154	0.294	exon	TBC1D5,	-	A00204:690:HYN52DSXY:2:2526:8983:20776,A00204:690:HYN52DSXY:2:2336:9299:22608,A00204:690:HYN52DSXY:2:2425:14290:22858,A00204:690:HYN52DSXY:2:2335:10456:35477,A00204:690:HYN52DSXY:2:1272:7672:9799,A00204:690:HYN52DSXY:2:1354:3757:32831,A00204:690:HYN52DSXY:2:1450:8829:7607,A00159:824:HVMKCDSXY:3:2636:11035:30499,A00204:690:HYN52DSXY:2:1162:25473:21245,A00204:690:HYN52DSXY:2:1436:14199:11804,A00204…	487	A352-07	A352-07	Health	50	platelet	female	N1P	3:17372075|17384015	hsa_circ_0008286	chr3:17413566-17425507-	NM_014744	100	100	100	486	1	486	486	486	1	0	898	AACCCATATA...TTCAGGAAAC	GTTTCCTGAA...TATATGGGTT
23329	23329	3:17372075|17406526	3	17372075	17406526	20	2_5_4	211	0.159	exon	TBC1D5,	-	A00159:824:HVMKCDSXY:3:2506:25961:10598,A00204:690:HYN52DSXY:2:1202:30698:4586,A00204:690:HYN52DSXY:2:1614:14244:20431,A00204:690:HYN52DSXY:2:2362:32832:15107,A00159:824:HVMKCDSXY:3:2153:29288:1329,A00204:690:HYN52DSXY:2:1427:11541:10802,A00204:690:HYN52DSXY:2:2406:10899:14888,A00204:690:HYN52DSXY:2:2635:14904:6825,A00204:690:HYN52DSXY:2:1419:6361:14418,A00204:690:HYN52DSXY:2:1427:12156:10520,A00…	937	A352-07	A352-07	Health	50	platelet	female	N1P	3:17372075|17406526	hsa_circ_0064550	chr3:17413566-17448018-	NM_014744	88.37	100	100	937	1	828	828	828	1	0	1530	AACCCATATA...CCATTCTTTC	GAAAGAATGG...TATATGGGTT
23330	23330	3:17372075|17428519	3	17372075	17428519	31	8_4_10	213	0.225	exon	TBC1D5,	-	A00204:690:HYN52DSXY:2:1116:27642:34522,A00204:690:HYN52DSXY:2:2244:8250:19351,A00204:690:HYN52DSXY:2:2571:22354:27242,A00204:690:HYN52DSXY:2:2637:16432:11350,A00204:690:HYN52DSXY:2:1127:15374:23328,A00204:690:HYN52DSXY:2:2460:8630:15186,A00204:690:HYN52DSXY:2:2272:31159:29371,A00204:690:HYN52DSXY:2:2272:31268:22420,A00204:690:HYN52DSXY:2:2316:17454:4695,A00204:690:HYN52DSXY:2:2603:3441:36198,A00…	1093	A352-07	A352-07	Health	50	platelet	female	N1P	3:17372075|17428519	hsa_circ_0064550	chr3:17413566-17448018-	NM_014744	75.82	100	100	1092	1	828	828	828	1	0	1530	AACCCATATA...TTTGAATCTC	GAAAGAATGG...TATATGGGTT
23331	23331	3:17383913|17428519	3	17383913	17428519	29	4_4_7	228	0.203	exon	TBC1D5,	-	A00159:824:HVMKCDSXY:3:1444:9769:24079,A00159:824:HVMKCDSXY:3:2535:14434:19977,A00204:690:HYN52DSXY:2:1329:3314:11209,A00159:824:HVMKCDSXY:3:2247:19199:3114,A00204:690:HYN52DSXY:2:2424:26558:1110,A00204:690:HYN52DSXY:2:2450:12888:14544,A00204:690:HYN52DSXY:2:2526:3215:1611,A00159:824:HVMKCDSXY:3:1553:11297:7905,A00204:690:HYN52DSXY:2:1564:17020:33317,A00159:824:HVMKCDSXY:3:2259:20211:35524,A00204…	710	A352-07	A352-07	Health	50	platelet	female	N1P	3:17383913|17428519	hsa_circ_0122760	chr3:17425404-17448018-	NM_014744	62.76	100	100	709	1	445	445	445	1	0	822	CTGTTTATAA...TTTGAATCTC	GAAAGAATGG...TTATAAACAG
23332	23332	3:17403181|17428519	3	17403181	17428519	22	3_5_13	226	0.163	exon	TBC1D5,	-	A00204:690:HYN52DSXY:2:2554:25147:8437,A00204:690:HYN52DSXY:2:2670:18774:3505,A00159:824:HVMKCDSXY:3:1617:21323:18505,A00204:690:HYN52DSXY:2:2452:23493:28776,A00159:824:HVMKCDSXY:3:1617:21829:18286,A00204:690:HYN52DSXY:2:1526:8513:12101,A00204:690:HYN52DSXY:2:1315:20546:1000,A00204:690:HYN52DSXY:2:2146:26964:5040,A00204:690:HYN52DSXY:2:1569:7726:15937,A00204:690:HYN52DSXY:2:1111:1362:15342,A00204…	607	A352-07	A352-07	Health	50	platelet	female	N1P	3:17403181|17428519	hsa_circ_0122761	chr3:17444672-17448018-	NM_014744	56.44	100	100	606	1	342	342	342	1	9.93e-180	632	GTTCTTTTGA...TTTGAATCTC	GAAAGAATGG...TCAAAAGAAC
23333	23333	3:17508474|17518995	3	17508474	17518995	10	0_3_7	188	0.096	exon	TBC1D5,	-	A00204:690:HYN52DSXY:2:1329:7039:29778,A00204:690:HYN52DSXY:2:1329:6551:31720,A00204:690:HYN52DSXY:2:2204:15275:23375,A00204:690:HYN52DSXY:2:1535:5936:11678,A00204:690:HYN52DSXY:2:2539:30861:31328,A00204:690:HYN52DSXY:2:2604:14299:17644,A00204:690:HYN52DSXY:2:2148:11632:33098,A00204:690:HYN52DSXY:2:1165:9579:24909,A00204:690:HYN52DSXY:2:1555:28185:22310,A00204:690:HYN52DSXY:2:2115:11143:19601,	227	A352-07	A352-07	Health	50	platelet	female	N1P	3:17508474|17518995	hsa_circ_0064553	chr3:17549965-17550097-	NM_014744	58.41	100	100	226	1	132	132	132	1	1.88e-63	244	CTCCAGACTT...AGGCTCCCTC	GTAGTTACTT...AAGTCTGGAG
23335	23335	3:17508474|17623913	3	17508474	17623913	24	4_2_8	272	0.15	exon	TBC1D5,	-	A00159:824:HVMKCDSXY:3:1123:11044:22373,A00204:690:HYN52DSXY:2:2136:20302:17644,A00204:690:HYN52DSXY:2:1335:26096:8985,A00204:690:HYN52DSXY:2:1506:26648:28541,A00204:690:HYN52DSXY:2:2334:26784:29340,A00204:690:HYN52DSXY:2:1211:25961:1047,A00204:690:HYN52DSXY:2:1441:2781:12132,A00159:824:HVMKCDSXY:3:2355:24207:18834,A00204:690:HYN52DSXY:2:1546:4996:8359,A00204:690:HYN52DSXY:2:1612:5828:3537,A00204…	1019	A352-07	A352-07	Health	50	platelet	female	N1P	3:17508474|17623913	hsa_circ_0064553	chr3:17549965-17550097-	NM_014744	12.95	100	100	1019	1	132	132	132	1	9.3e-63	244	CTCCAGACTT...ACTGATATCA	GTAGTTACTT...AAGTCTGGAG
23336	23336	3:17561166|17562142	3	17561166	17562142	6	0_2_2	14	0.462	intron	TBC1D5,	-	A00204:690:HYN52DSXY:2:2274:13431:35837,A00204:690:HYN52DSXY:2:2642:20555:28103,A00159:824:HVMKCDSXY:3:1146:27986:17049,A00204:690:HYN52DSXY:2:1644:4580:34507,A00204:690:HYN52DSXY:2:1251:21938:12806,A00204:690:HYN52DSXY:2:1645:4327:7952,	977	A352-07	A352-07	Health	50	platelet	female	N1P	NA	NA	NA	NA	NA	NA	NA	NA	NA	NA	NA	NA	NA	NA	NA	NA	NA
23338	23338	3:17622648|17623913	3	17622648	17623913	8	3_1_5	122	0.116	exon	TBC1D5,	-	A00204:690:HYN52DSXY:2:2528:10104:4492,A00159:824:HVMKCDSXY:3:2251:11216:33223,A00204:690:HYN52DSXY:2:1320:30834:18443,A00204:690:HYN52DSXY:2:2121:5701:8453,A00204:690:HYN52DSXY:2:2527:9146:26475,A00204:690:HYN52DSXY:2:2443:3007:32597,A00204:690:HYN52DSXY:2:2156:20455:33505,A00204:690:HYN52DSXY:2:2618:32615:16861,	248	A352-07	A352-07	Health	50	platelet	female	N1P	NA	NA	NA	NA	NA	NA	NA	NA	NA	NA	NA	NA	NA	NA	NA	NA	NA
23339	23339	3:17622648|17625224	3	17622648	17625224	15	2_8_8	42	0.417	intron	TBC1D5,	-	A00204:690:HYN52DSXY:2:1436:24804:2613,A00204:690:HYN52DSXY:2:1467:16143:1172,A00204:690:HYN52DSXY:2:2127:13819:23202,A00204:690:HYN52DSXY:2:2472:14633:27806,A00159:824:HVMKCDSXY:3:1665:22218:1360,A00204:690:HYN52DSXY:2:2240:27416:11584,A00204:690:HYN52DSXY:2:1354:32560:27258,A00204:690:HYN52DSXY:2:1369:9498:2159,A00204:690:HYN52DSXY:2:1447:4833:19069,A00159:824:HVMKCDSXY:3:1265:26259:27649,A0020…	2577	A352-07	A352-07	Health	50	platelet	female	N1P	3:17622648|17625224	hsa_circ_0122773	chr3:17664139-17666716-	NM_014744	100	100	100	2577	1	2577	2577	2577	1	0	4759	ACCAGGTTCT...AATATGTATG	CATACATATT...AGAACCTGGT
23341	23341	3:17622648|17647056	3	17622648	17647056	11	1_3_7	33	0.4	exon	TBC1D5,	-	A00204:690:HYN52DSXY:2:1359:6442:29246,A00204:690:HYN52DSXY:2:1350:28872:34115,A00204:690:HYN52DSXY:2:1378:6668:13698,A00159:824:HVMKCDSXY:3:1612:5321:32534,A00204:690:HYN52DSXY:2:1536:13268:34209,A00204:690:HYN52DSXY:2:2356:29704:30639,A00159:824:HVMKCDSXY:3:2231:10203:14027,A00204:690:HYN52DSXY:2:1530:16477:26835,A00159:824:HVMKCDSXY:3:2513:29957:16172,A00204:690:HYN52DSXY:2:1574:28429:32252,A0…	283	A352-07	A352-07	Health	50	platelet	female	N1P	NA	NA	NA	NA	NA	NA	NA	NA	NA	NA	NA	NA	NA	NA	NA	NA	NA
23343	23343	3:18186794|18187140	3	18186794	18187140	3	1_2_1	0	1	intergenic_region	n/a	+	A00204:690:HYN52DSXY:2:2622:28320:27774,A00204:690:HYN52DSXY:2:2173:4390:34835,A00159:824:HVMKCDSXY:3:2648:23068:1861,	347	A352-07	A352-07	Health	50	platelet	female	N1P	NA	NA	NA	NA	NA	NA	NA	NA	NA	NA	NA	NA	NA	NA	NA	NA	NA
23344	23344	3:18378170|18420991	3	18378170	18420991	77	8_22_11	181	0.46	exon	SATB1,	-	A00159:824:HVMKCDSXY:3:1637:25934:36824,A00159:824:HVMKCDSXY:3:2230:13150:21418,A00159:824:HVMKCDSXY:3:2539:9787:4883,A00204:690:HYN52DSXY:2:1101:27877:12226,A00204:690:HYN52DSXY:2:1159:10267:15013,A00204:690:HYN52DSXY:2:1346:20808:24690,A00204:690:HYN52DSXY:2:1552:6244:30624,A00204:690:HYN52DSXY:2:1558:24108:10144,A00204:690:HYN52DSXY:2:1564:30743:6574,A00204:690:HYN52DSXY:2:1570:15754:3098,A002…	2588	A352-07	A352-07	Health	50	platelet	female	N1P	NA	NA	NA	NA	NA	NA	NA	NA	NA	NA	NA	NA	NA	NA	NA	NA	NA
23345	23345	3:18415111|18420991	3	18415111	18420991	17	2_4_3	166	0.17	exon	SATB1,	-	A00204:690:HYN52DSXY:2:1159:19162:10504,A00204:690:HYN52DSXY:2:1654:29288:23750,A00204:690:HYN52DSXY:2:2226:23918:19617,A00204:690:HYN52DSXY:2:1519:9914:33505,A00204:690:HYN52DSXY:2:2116:18412:26428,A00159:824:HVMKCDSXY:3:1572:1334:18709,A00204:690:HYN52DSXY:2:1119:32551:4852,A00204:690:HYN52DSXY:2:1120:22806:1031,A00204:690:HYN52DSXY:2:1518:8486:19194,A00204:690:HYN52DSXY:2:2157:21377:31688,A002…	1395	A352-07	A352-07	Health	50	platelet	female	N1P	NA	NA	NA	NA	NA	NA	NA	NA	NA	NA	NA	NA	NA	NA	NA	NA	NA
23349	23349	3:19950806|19951061	3	19950806	19951061	50	27_11_18	237	0.297	exon	RAB5A,	+	A00204:690:HYN52DSXY:2:1212:15320:13651,A00204:690:HYN52DSXY:2:1663:15772:8422,A00204:690:HYN52DSXY:2:2545:25961:8343,A00204:690:HYN52DSXY:2:1678:19289:12821,A00204:690:HYN52DSXY:2:1477:7030:34522,A00204:690:HYN52DSXY:2:2212:16315:4319,A00204:690:HYN52DSXY:2:2442:11849:9893,A00204:690:HYN52DSXY:2:1675:4535:11945,A00204:690:HYN52DSXY:2:2134:22182:17080,A00204:690:HYN52DSXY:2:2261:30626:5995,A00204…	257	A352-07	A352-07	Health	50	platelet	female	N1P	3:19950806|19951061	hsa_circ_0123297	chr3:19992297-19992553+	ENST00000273047.4	100	100	100	256	1	256	256	1	256	2.53e-132	473	GTTTCTTTAC...ACCATTGGGG	GTTTCTTTAC...ACCATTGGGG
23350	23350	3:19970548|19976169	3	19970548	19976169	8	3_3_0	21	0.432	exon	RAB5A,	+	A00204:690:HYN52DSXY:2:2239:27814:22576,A00204:690:HYN52DSXY:2:2301:19434:22811,A00204:690:HYN52DSXY:2:1150:3242:19038,A00159:824:HVMKCDSXY:3:1441:15058:11036,A00204:690:HYN52DSXY:2:1164:32371:24173,A00204:690:HYN52DSXY:2:1604:32217:6433,A00204:690:HYN52DSXY:2:1150:5150:33489,A00159:824:HVMKCDSXY:3:1332:13566:20071,	460	A352-07	A352-07	Health	50	platelet	female	N1P	3:19970548|19976169	hsa_circ_0064563	chr3:20017092-20017661+	NM_004162	59.91	100	100	459	185	459	275	1	275	1.3e-142	508	TAACTCTCGA...AGATTTCCAG	CTGCTTTTCT...AGATTTCCAG
23351	23351	3:19970548|19978403	3	19970548	19978403	25	8_5_3	9	0.847	exon	RAB5A,	+	A00204:690:HYN52DSXY:2:2548:28040:4272,A00204:690:HYN52DSXY:2:1140:30933:8970,A00204:690:HYN52DSXY:2:1304:23285:11882,A00204:690:HYN52DSXY:2:1402:22562:10880,A00204:690:HYN52DSXY:2:1311:23502:24940,A00204:690:HYN52DSXY:2:2146:30020:7827,A00204:690:HYN52DSXY:2:2349:20148:25144,A00204:690:HYN52DSXY:2:2564:5240:35086,A00204:690:HYN52DSXY:2:1402:22697:10457,A00204:690:HYN52DSXY:2:1426:28727:4554,A002…	554	A352-07	A352-07	Health	50	platelet	female	N1P	3:19970548|19978403	hsa_circ_0123300	chr3:20017092-20019895+	ENST00000273047.4	66.73	100	100	553	185	553	369	1	369	0	682	TAACTCTCGA...ATGGCAATAG	CTGCTTTTCT...ATGGCAATAG
23352	23352	3:19975601|19976169	3	19975601	19976169	14	11_0_9	188	0.13	exon	RAB5A,	+	A00204:690:HYN52DSXY:2:2614:25156:3568,A00204:690:HYN52DSXY:2:2601:30400:23610,A00204:690:HYN52DSXY:2:2308:29098:5134,A00204:690:HYN52DSXY:2:2341:4526:25081,A00204:690:HYN52DSXY:2:1152:1407:8469,A00159:824:HVMKCDSXY:3:2431:3568:10833,A00204:690:HYN52DSXY:2:1318:8983:2487,A00204:690:HYN52DSXY:2:2571:20916:28761,A00159:824:HVMKCDSXY:3:1318:8793:24580,A00204:690:HYN52DSXY:2:1670:16875:7044,A00159:82…	276	A352-07	A352-07	Health	50	platelet	female	N1P	3:19975601|19976169	hsa_circ_0064563	chr3:20017092-20017661+	NM_004162	100	100	100	275	1	275	275	1	275	7.51e-143	508	CTGCTTTTCT...AGATTTCCAG	CTGCTTTTCT...AGATTTCCAG
23353	23353	3:20071364|20072459	3	20071364	20072459	26	10_6_4	173	0.231	intron	KAT2B,	+	A00204:690:HYN52DSXY:2:1603:28447:31720,A00204:690:HYN52DSXY:2:1309:22092:36432,A00204:690:HYN52DSXY:2:1425:24117:16016,A00204:690:HYN52DSXY:2:1564:13386:33536,A00204:690:HYN52DSXY:2:1651:2944:15984,A00204:690:HYN52DSXY:2:1658:23158:27633,A00204:690:HYN52DSXY:2:1129:10167:27054,A00204:690:HYN52DSXY:2:2246:30047:6245,A00204:690:HYN52DSXY:2:2150:3070:25222,A00204:690:HYN52DSXY:2:1133:26268:35587,A0…	1096	A352-07	A352-07	Health	50	platelet	female	N1P	NA	NA	NA	NA	NA	NA	NA	NA	NA	NA	NA	NA	NA	NA	NA	NA	NA
23354	23354	3:20071584|20072459	3	20071584	20072459	14	4_3_3	159	0.15	intron	KAT2B,	+	A00204:690:HYN52DSXY:2:2513:14000:15186,A00159:824:HVMKCDSXY:3:1128:28890:1955,A00159:824:HVMKCDSXY:3:1128:29297:2347,A00159:824:HVMKCDSXY:3:2601:28537:18161,A00159:824:HVMKCDSXY:3:1217:6470:26506,A00204:690:HYN52DSXY:2:2224:24334:30044,A00204:690:HYN52DSXY:2:1450:5005:8312,A00204:690:HYN52DSXY:2:1656:23140:32643,A00204:690:HYN52DSXY:2:2221:20763:25958,A00204:690:HYN52DSXY:2:2513:14425:6903,A0020…	876	A352-07	A352-07	Health	50	platelet	female	N1P	NA	NA	NA	NA	NA	NA	NA	NA	NA	NA	NA	NA	NA	NA	NA	NA	NA
23355	23355	3:20175005|20184034	3	20175005	20184034	6	0_1_2	2	0.857	exon	SGO1,	-	A00204:690:HYN52DSXY:2:1321:32217:29293,A00204:690:HYN52DSXY:2:1359:14968:22874,A00204:690:HYN52DSXY:2:1151:31168:10191,A00204:690:HYN52DSXY:2:2322:30617:14340,A00204:690:HYN52DSXY:2:2572:14570:33708,A00204:690:HYN52DSXY:2:1151:30978:10582,	534	A352-07	A352-07	Health	50	platelet	female	N1P	NA	NA	NA	NA	NA	NA	NA	NA	NA	NA	NA	NA	NA	NA	NA	NA	NA
23356	23356	3:20176601|20184034	3	20176601	20184034	6	0_3_2	4	0.75	exon	SGO1,	-	A00204:690:HYN52DSXY:2:2566:31855:35462,A00204:690:HYN52DSXY:2:2276:31114:15327,A00204:690:HYN52DSXY:2:1536:1515:7122,A00204:690:HYN52DSXY:2:2561:16396:33395,A00159:824:HVMKCDSXY:3:2439:4164:12054,A00159:824:HVMKCDSXY:3:2560:13268:29387,	483	A352-07	A352-07	Health	50	platelet	female	N1P	NA	NA	NA	NA	NA	NA	NA	NA	NA	NA	NA	NA	NA	NA	NA	NA	NA
23357	23357	3:23956037|23959815	3	23956037	23959815	9	2_1_2	67	0.212	exon	NR1D2,	+	A00159:824:HVMKCDSXY:3:2319:2727:21997,A00204:690:HYN52DSXY:2:1101:11234:19727,A00159:824:HVMKCDSXY:3:2643:23393:11725,A00204:690:HYN52DSXY:2:2427:27163:22200,A00204:690:HYN52DSXY:2:1650:20699:15953,A00204:690:HYN52DSXY:2:1629:12635:33646,A00159:824:HVMKCDSXY:3:2319:2437:24690,A00204:690:HYN52DSXY:2:2215:21513:33270,A00204:690:HYN52DSXY:2:2216:22381:1861,	235	A352-07	A352-07	Health	50	platelet	female	N1P	3:23956037|23959815	hsa_circ_0123337	chr3:23997527-24001306+	NM_005126	100	100	100	234	1	234	234	1	234	3.88e-120	433	AATTTAGTGG...TCAAGAGATG	AATTTAGTGG...TCAAGAGATG
23359	23359	3:25751098|25764311	3	25751098	25764311	5	2_2_2	40	0.2	exon	NGLY1,	-	A00204:690:HYN52DSXY:2:2262:26015:9251,A00204:690:HYN52DSXY:2:2372:9227:27649,A00204:690:HYN52DSXY:2:1172:8214:15906,A00204:690:HYN52DSXY:2:2410:19343:14231,A00204:690:HYN52DSXY:2:2276:5611:10175,	445	A352-07	A352-07	Health	50	platelet	female	N1P	NA	NA	NA	NA	NA	NA	NA	NA	NA	NA	NA	NA	NA	NA	NA	NA	NA
23360	23360	3:25751098|25778688	3	25751098	25778688	5	2_3_2	20	0.333	exon	NGLY1,	-	A00159:824:HVMKCDSXY:3:1326:22372:14873,A00204:690:HYN52DSXY:2:2201:23610:36495,A00204:690:HYN52DSXY:2:1456:31412:6010,A00204:690:HYN52DSXY:2:1323:24542:18818,A00159:824:HVMKCDSXY:3:1226:12680:28150,	560	A352-07	A352-07	Health	50	platelet	female	N1P	3:25751098|25778688	hsa_circ_0123385	chr3:25805556-25820179-	NM_018297	64.58	100	100	559	199	559	361	361	1	0	667	CTTTATCCAA...ATTAGGGTTT	AAACCCTAAT...TGCTTCAACG
23362	23362	3:25764066|25778688	3	25764066	25778688	4	1_1_1	45	0.151	exon	NGLY1,	-	A00204:690:HYN52DSXY:2:1419:24225:28823,A00204:690:HYN52DSXY:2:1419:24316:31641,A00204:690:HYN52DSXY:2:1308:13449:11725,A00204:690:HYN52DSXY:2:2458:18457:27727,	362	A352-07	A352-07	Health	50	platelet	female	N1P	3:25764066|25778688	hsa_circ_0123385	chr3:25805556-25820179-	NM_018297	100	100	100	361	1	361	361	361	1	0	667	CGTTGAAGCA...ATTAGGGTTT	AAACCCTAAT...TGCTTCAACG
23363	23363	3:27379249|27383250	3	27379249	27383250	4	0_2_2	21	0.276	exon	SLC4A7,	-	A00204:690:HYN52DSXY:2:1654:13756:1110,A00204:690:HYN52DSXY:2:2128:12762:32737,A00204:690:HYN52DSXY:2:1455:21558:29904,A00204:690:HYN52DSXY:2:2354:8703:17566,	207	A352-07	A352-07	Health	50	platelet	female	N1P	NA	NA	NA	NA	NA	NA	NA	NA	NA	NA	NA	NA	NA	NA	NA	NA	NA
23364	23364	3:27437388|27448797	3	27437388	27448797	15	1_7_6	129	0.189	exon	SLC4A7,	-	A00204:690:HYN52DSXY:2:1226:27489:28714,A00204:690:HYN52DSXY:2:2140:12554:11490,A00204:690:HYN52DSXY:2:2110:29152:22232,A00204:690:HYN52DSXY:2:1160:24632:32941,A00204:690:HYN52DSXY:2:2140:12129:11537,A00204:690:HYN52DSXY:2:2160:8757:23923,A00204:690:HYN52DSXY:2:2274:29215:22842,A00204:690:HYN52DSXY:2:1158:19452:24565,A00204:690:HYN52DSXY:2:1160:24397:32597,A00204:690:HYN52DSXY:2:1509:10312:32659,…	287	A352-07	A352-07	Health	50	platelet	female	N1P	3:27437388|27448797	hsa_circ_0006215	chr3:27478878-27490288-	NM_003615	100	100	100	286	1	286	286	286	1	5.99e-149	529	CTAGCAGTTT...GCTCTATGAC	GTCATAGAGC...AAACTGCTAG
23365	23365	3:27448651|27452498	3	27448651	27452498	152	16_24_45	32	0.905	exon	SLC4A7,	-	A00204:690:HYN52DSXY:2:2558:26521:9565,A00204:690:HYN52DSXY:2:2617:18340:7795,A00204:690:HYN52DSXY:2:2639:27525:1000,A00159:824:HVMKCDSXY:3:1140:14543:21386,A00159:824:HVMKCDSXY:3:1340:14226:9408,A00204:690:HYN52DSXY:2:1338:22625:16752,A00204:690:HYN52DSXY:2:1420:24948:31297,A00204:690:HYN52DSXY:2:1429:28293:32456,A00204:690:HYN52DSXY:2:1677:11785:34741,A00204:690:HYN52DSXY:2:2177:24379:30718,A00…	230	A352-07	A352-07	Health	50	platelet	female	N1P	3:27448651|27452498	hsa_circ_0001277	chr3:27490141-27493989-	NM_003615	100	100	100	229	1	229	229	229	1	2.28e-117	424	CATAAGAAGG...CATCAGGACC	GGTCCTGATG...CCTTCTTATG
23367	23367	3:28253731|28255014	3	28253731	28255014	7	1_2_1	19	0.424	intron	CMC1,	+	A00204:690:HYN52DSXY:2:1245:30101:25097,A00204:690:HYN52DSXY:2:1245:29866:36902,A00204:690:HYN52DSXY:2:1424:9335:11334,A00204:690:HYN52DSXY:2:2413:7093:9518,A00204:690:HYN52DSXY:2:1108:11849:35477,A00204:690:HYN52DSXY:2:1163:27796:7200,A00204:690:HYN52DSXY:2:2107:10981:30091,	1284	A352-07	A352-07	Health	50	platelet	female	N1P	NA	NA	NA	NA	NA	NA	NA	NA	NA	NA	NA	NA	NA	NA	NA	NA	NA
23370	23370	3:28263291|28316423	3	28263291	28316423	5	2_1_1	71	0.123	exon	CMC1,	+	A00159:824:HVMKCDSXY:3:2139:24840:27946,A00204:690:HYN52DSXY:2:2261:29333:27179,A00204:690:HYN52DSXY:2:2114:29713:25113,A00204:690:HYN52DSXY:2:2228:5782:12195,A00204:690:HYN52DSXY:2:2114:30454:23359,	351	A352-07	A352-07	Health	50	platelet	female	N1P	NA	NA	NA	NA	NA	NA	NA	NA	NA	NA	NA	NA	NA	NA	NA	NA	NA
23372	23372	3:28435110|28492173	3	28435110	28492173	13	6_1_4	10	0.722	exon	ZCWPW2,AC098650.1,	+	A00204:690:HYN52DSXY:2:2578:11351:2957,A00204:690:HYN52DSXY:2:1268:11035:6543,A00204:690:HYN52DSXY:2:2176:27371:6590,A00204:690:HYN52DSXY:2:1217:21676:19836,A00159:824:HVMKCDSXY:3:1436:16631:26976,A00204:690:HYN52DSXY:2:1631:17345:10175,A00159:824:HVMKCDSXY:3:2553:17499:34272,A00159:824:HVMKCDSXY:3:2607:26060:13213,A00204:690:HYN52DSXY:2:1516:5141:30091,A00204:690:HYN52DSXY:2:2209:19253:23563,A00…	750	A352-07	A352-07	Health	50	platelet	female	N1P	3:28435110|28492173	hsa_circ_0123459	chr3:28520304-28533664+	ENST00000383768.2	22.03	100	100	749	585	749	165	1	165	3.06e-81	305	TTGGCCAGGA...CAAGAAAAGG	CCAGAAAAGT...CAAGAAAAGG
23375	23375	3:30644747|30650460	3	30644747	30650460	16	5_1_6	167	0.161	exon	TGFBR2,	+	A00159:824:HVMKCDSXY:3:2302:11858:5995,A00204:690:HYN52DSXY:2:2422:27326:30718,A00159:824:HVMKCDSXY:3:2302:11270:6042,A00204:690:HYN52DSXY:2:2161:4761:13495,A00159:824:HVMKCDSXY:3:2421:25590:5916,A00159:824:HVMKCDSXY:3:1410:15085:18756,A00159:824:HVMKCDSXY:3:2420:2094:32393,A00204:690:HYN52DSXY:2:2527:8431:22138,A00204:690:HYN52DSXY:2:1173:28718:1125,A00204:690:HYN52DSXY:2:1264:9986:21136,A00204:…	361	A352-07	A352-07	Health	50	platelet	female	N1P	3:30644747|30650460	hsa_circ_0005224	chr3:30686238-30691952+	NM_001024847	100	100	100	360	1	360	360	1	360	0	665	TTAATAACGA...TTCTCAGAAG	TTAATAACGA...TTCTCAGAAG
23376	23376	3:31576396|31580096	3	31576396	31580096	785	88_54_84	114	0.932	exon	STT3B,	+	A00204:690:HYN52DSXY:2:2516:18005:32299,A00204:690:HYN52DSXY:2:2553:10601:6010,A00204:690:HYN52DSXY:2:2605:20302:26600,A00204:690:HYN52DSXY:2:2609:8097:8187,A00204:690:HYN52DSXY:2:2637:24487:16939,A00204:690:HYN52DSXY:2:2638:23104:28604,A00204:690:HYN52DSXY:2:2643:17924:19225,A00204:690:HYN52DSXY:2:2657:23999:17534,A00204:690:HYN52DSXY:2:2677:12418:8030,A00204:690:HYN52DSXY:2:2678:11333:35587,A00…	398	A352-07	A352-07	Health	50	platelet	female	N1P	3:31576396|31580096	hsa_circ_0001278	chr3:31617887-31621588+	NM_178862	100	100	100	397	1	397	397	1	397	0	734	GTTTAACTAT...CTATTTATGG	GTTTAACTAT...CTATTTATGG
23377	23377	3:31576396|31600459	3	31576396	31600459	73	21_7_19	68	0.682	exon	STT3B,	+	A00204:690:HYN52DSXY:2:2558:5330:13416,A00204:690:HYN52DSXY:2:1273:21404:33802,A00159:824:HVMKCDSXY:3:2107:26494:18975,A00159:824:HVMKCDSXY:3:2134:18620:18020,A00204:690:HYN52DSXY:2:1141:11686:33786,A00204:690:HYN52DSXY:2:1212:14425:28698,A00204:690:HYN52DSXY:2:1363:31385:5776,A00204:690:HYN52DSXY:2:2410:17897:35681,A00204:690:HYN52DSXY:2:2624:1759:36699,A00204:690:HYN52DSXY:2:1116:27444:22748,A0…	564	A352-07	A352-07	Health	50	platelet	female	N1P	3:31576396|31600459	hsa_circ_0003338	chr3:31617887-31641951+	NM_178862	100	100	100	563	1	563	563	1	563	0	1040	GTTTAACTAT...GTCTACATAG	GTTTAACTAT...GTCTACATAG
23383	23383	3:32441840|32452473	3	32441840	32452473	5	2_0_2	9	0.526	exon	CMTM7,	+	A00159:824:HVMKCDSXY:3:1224:14841:17863,A00159:824:HVMKCDSXY:3:1224:13937:18490,A00159:824:HVMKCDSXY:3:1224:14850:19789,A00204:690:HYN52DSXY:2:1208:8061:23938,A00204:690:HYN52DSXY:2:1362:26784:13119,	682	A352-07	A352-07	Health	50	platelet	female	N1P	3:32441840|32452473	hsa_circ_0064678	chr3:32483331-32483505+	NM_138410	25.55	100	100	681	1	174	174	1	174	2.75e-86	322	GTCACCCTGC...CAGTCCACAG	GTCACCCTGC...GCCCCTGTCG
23384	23384	3:32532986|32537104	3	32532986	32537104	18	3_6_3	146	0.198	exon	DYNC1LI1,	-	A00204:690:HYN52DSXY:2:1161:5584:21997,A00204:690:HYN52DSXY:2:1524:23665:13385,A00204:690:HYN52DSXY:2:2372:30337:6370,A00204:690:HYN52DSXY:2:2624:10348:16188,A00159:824:HVMKCDSXY:3:2417:18177:19633,A00159:824:HVMKCDSXY:3:2417:18322:19633,A00204:690:HYN52DSXY:2:2162:3278:4038,A00204:690:HYN52DSXY:2:1162:2899:27743,A00204:690:HYN52DSXY:2:2332:27525:22075,A00204:690:HYN52DSXY:2:1542:24903:11459,A002…	343	A352-07	A352-07	Health	50	platelet	female	N1P	3:32532986|32537104	hsa_circ_0123508	chr3:32574477-32578596-	ENST00000273130.4	100	100	100	342	1	342	342	342	1	5.4e-180	632	CTTTCGAACA...TGGCATCACA	TGTGATGCCA...TGTTCGAAAG
23385	23385	3:32532986|32541206	3	32532986	32541206	15	3_7_5	133	0.184	exon	DYNC1LI1,	-	A00204:690:HYN52DSXY:2:2572:15284:22420,A00204:690:HYN52DSXY:2:1518:16550:33818,A00204:690:HYN52DSXY:2:2216:29523:28667,A00204:690:HYN52DSXY:2:2220:24740:22858,A00204:690:HYN52DSXY:2:2368:11858:8719,A00204:690:HYN52DSXY:2:1141:13829:25285,A00204:690:HYN52DSXY:2:1141:13277:18223,A00204:690:HYN52DSXY:2:1404:21414:1313,A00204:690:HYN52DSXY:2:1603:21160:36511,A00204:690:HYN52DSXY:2:2437:31340:5384,A0…	513	A352-07	A352-07	Health	50	platelet	female	N1P	3:32532986|32541206	hsa_circ_0123509	chr3:32574477-32582698-	ENST00000273130.4	100	100	100	512	1	512	512	512	1	0	946	CTTTCGAACA...TCTCTAATCA	TGATTAGAGA...TGTTCGAAAG
23386	23386	3:32534511|32541206	3	32534511	32541206	17	5_5_3	207	0.141	exon	DYNC1LI1,	-	A00204:690:HYN52DSXY:2:2210:14082:26725,A00159:824:HVMKCDSXY:3:1641:22263:4539,A00159:824:HVMKCDSXY:3:2147:22914:5729,A00204:690:HYN52DSXY:2:2211:13937:16423,A00204:690:HYN52DSXY:2:1373:25355:27586,A00204:690:HYN52DSXY:2:1217:27642:27414,A00204:690:HYN52DSXY:2:2662:1217:24768,A00204:690:HYN52DSXY:2:2519:9724:10160,A00204:690:HYN52DSXY:2:2468:17526:23202,A00204:690:HYN52DSXY:2:2208:29017:9345,A002…	401	A352-07	A352-07	Health	50	platelet	female	N1P	3:32534511|32541206	hsa_circ_0123510	chr3:32576002-32582698-	ENST00000273130.4	100	100	100	400	1	400	400	400	1	0	739	ATAAATACTG...TCTCTAATCA	TGATTAGAGA...CAGTATTTAT
23387	23387	3:32534511|32545965	3	32534511	32545965	41	9_17_9	266	0.236	exon	DYNC1LI1,	-	A00204:690:HYN52DSXY:2:2668:9462:17378,A00159:824:HVMKCDSXY:3:1434:6659:11678,A00204:690:HYN52DSXY:2:1119:25012:24893,A00159:824:HVMKCDSXY:3:1217:3685:4335,A00159:824:HVMKCDSXY:3:2117:22381:33364,A00159:824:HVMKCDSXY:3:2666:19443:10958,A00204:690:HYN52DSXY:2:1435:1452:13369,A00204:690:HYN52DSXY:2:1515:16369:13651,A00204:690:HYN52DSXY:2:2164:23312:16344,A00204:690:HYN52DSXY:2:2613:25952:33317,A002…	749	A352-07	A352-07	Health	50	platelet	female	N1P	3:32534511|32545965	hsa_circ_0123511	chr3:32576002-32587457-	ENST00000273130.4	100	100	100	748	1	748	748	748	1	0	1382	ATAAATACTG...CCATCTTCAC	GTGAAGATGG...CAGTATTTAT
23388	23388	3:32541037|32545965	3	32541037	32545965	53	6_14_14	245	0.302	exon	DYNC1LI1,	-	A00159:824:HVMKCDSXY:3:1229:12183:20995,A00204:690:HYN52DSXY:2:1663:24804:1360,A00204:690:HYN52DSXY:2:2166:16938:26944,A00204:690:HYN52DSXY:2:2345:7075:31939,A00204:690:HYN52DSXY:2:2612:29451:20087,A00204:690:HYN52DSXY:2:1241:9236:1892,A00204:690:HYN52DSXY:2:1618:17616:16564,A00159:824:HVMKCDSXY:3:1343:12952:12242,A00204:690:HYN52DSXY:2:1166:16052:14325,A00204:690:HYN52DSXY:2:1325:7491:4726,A0020…	519	A352-07	A352-07	Health	50	platelet	female	N1P	3:32541037|32545965	hsa_circ_0123512	chr3:32582528-32587457-	ENST00000273130.4	100	100	100	518	1	518	518	518	1	0	957	CTTTGTGCAA...CCATCTTCAC	GTGAAGATGG...TTGCACAAAG
23389	23389	3:32544876|32545965	3	32544876	32545965	48	6_14_11	267	0.264	exon	DYNC1LI1,	-	A00204:690:HYN52DSXY:2:2574:24858:17394,A00204:690:HYN52DSXY:2:1213:18493:22122,A00204:690:HYN52DSXY:2:1553:11731:26506,A00159:824:HVMKCDSXY:3:2308:24641:14168,A00204:690:HYN52DSXY:2:1268:10637:3411,A00204:690:HYN52DSXY:2:1510:18231:31469,A00204:690:HYN52DSXY:2:2278:27127:18192,A00159:824:HVMKCDSXY:3:1148:1416:2910,A00159:824:HVMKCDSXY:3:1159:14488:16407,A00204:690:HYN52DSXY:2:1323:5159:3724,A002…	349	A352-07	A352-07	Health	50	platelet	female	N1P	3:32544876|32545965	hsa_circ_0123513	chr3:32586367-32587457-	ENST00000273130.4	100	100	100	348	1	348	348	348	1	0	643	ACTTTTGTTC...CCATCTTCAC	GTGAAGATGG...GAACAAAAGT
23390	23390	3:32703868|32708820	3	32703868	32708820	26	6_2_5	104	0.333	exon	CNOT10,	+	A00204:690:HYN52DSXY:2:2540:31006:35149,A00204:690:HYN52DSXY:2:1437:8874:27132,A00204:690:HYN52DSXY:2:2453:5647:8234,A00204:690:HYN52DSXY:2:2628:13449:5932,A00204:690:HYN52DSXY:2:2126:25156:11334,A00204:690:HYN52DSXY:2:2134:28185:20588,A00204:690:HYN52DSXY:2:2338:30002:29371,A00159:824:HVMKCDSXY:3:2425:23556:12884,A00204:690:HYN52DSXY:2:2126:25147:16736,A00204:690:HYN52DSXY:2:2126:25626:16908,A00…	409	A352-07	A352-07	Health	50	platelet	female	N1P	3:32703868|32708820	hsa_circ_0064690	chr3:32745359-32750312+	NM_015442	100	100	100	408	1	408	408	1	408	0	754	ATCAGGGAGC...GAGCCTTTTG	ATCAGGGAGC...GAGCCTTTTG
23391	23391	3:32703868|32717237	3	32703868	32717237	19	1_1_8	48	0.442	exon	CNOT10,	+	A00204:690:HYN52DSXY:2:1459:12445:26772,A00204:690:HYN52DSXY:2:1233:31439:18239,A00159:824:HVMKCDSXY:3:2247:5141:12085,A00204:690:HYN52DSXY:2:2165:1199:27336,A00204:690:HYN52DSXY:2:1146:7428:30639,A00204:690:HYN52DSXY:2:2152:17598:23578,A00204:690:HYN52DSXY:2:2534:3170:18474,A00159:824:HVMKCDSXY:3:1416:21206:1705,A00204:690:HYN52DSXY:2:2650:16242:15655,A00204:690:HYN52DSXY:2:2647:26558:17425,A002…	723	A352-07	A352-07	Health	50	platelet	female	N1P	3:32703868|32717237	hsa_circ_0064691	chr3:32745359-32758729+	NM_015442	100	100	100	722	1	722	722	1	722	0	1334	ATCAGGGAGC...AGCTGGAAAT	ATCAGGGAGC...AGCTGGAAAT
23392	23392	3:32708670|32717237	3	32708670	32717237	21	5_2_3	61	0.408	exon	CNOT10,	+	A00204:690:HYN52DSXY:2:2640:21847:34194,A00204:690:HYN52DSXY:2:2222:19515:24925,A00204:690:HYN52DSXY:2:2224:15899:3850,A00204:690:HYN52DSXY:2:2253:4282:9032,A00204:690:HYN52DSXY:2:2340:21169:5212,A00204:690:HYN52DSXY:2:1269:27914:16736,A00204:690:HYN52DSXY:2:1310:11379:22827,A00204:690:HYN52DSXY:2:1425:24433:18098,A00204:690:HYN52DSXY:2:1425:24433:18161,A00204:690:HYN52DSXY:2:1441:6325:9909,A0020…	466	A352-07	A352-07	Health	50	platelet	female	N1P	3:32708670|32717237	hsa_circ_0123519	chr3:32750161-32758729+	ENST00000328834.5	100	100	100	465	1	465	465	1	465	0	859	GTCCACTCAG...AGCTGGAAAT	GTCCACTCAG...AGCTGGAAAT
23393	23393	3:32708670|32720231	3	32708670	32720231	7	3_0_3	69	0.169	exon	CNOT10,	+	A00159:824:HVMKCDSXY:3:1559:8160:23703,A00159:824:HVMKCDSXY:3:2116:20139:31172,A00159:824:HVMKCDSXY:3:1559:8305:21230,A00204:690:HYN52DSXY:2:1373:9037:26443,A00204:690:HYN52DSXY:2:2239:12463:28620,A00159:824:HVMKCDSXY:3:1358:31882:10457,A00204:690:HYN52DSXY:2:2542:7708:8328,	584	A352-07	A352-07	Health	50	platelet	female	N1P	3:32708670|32720231	hsa_circ_0123519	chr3:32750161-32758729+	ENST00000328834.5	79.76	100	100	583	1	465	465	1	465	0	859	GTCCACTCAG...ATGAAAACAG	GTCCACTCAG...AGCTGGAAAT
23394	23394	3:32713227|32717237	3	32713227	32717237	9	3_0_2	99	0.154	exon	CNOT10,	+	A00204:690:HYN52DSXY:2:2558:11550:25755,A00159:824:HVMKCDSXY:3:1368:5475:5243,A00204:690:HYN52DSXY:2:1621:28339:1846,A00204:690:HYN52DSXY:2:2650:13648:16767,A00204:690:HYN52DSXY:2:1520:27254:13150,A00204:690:HYN52DSXY:2:2152:19027:30029,A00204:690:HYN52DSXY:2:1609:10619:1157,A00204:690:HYN52DSXY:2:1510:30951:31548,A00204:690:HYN52DSXY:2:2644:28637:4742,	315	A352-07	A352-07	Health	50	platelet	female	N1P	3:32713227|32717237	hsa_circ_0064697	chr3:32757716-32758729+	NM_015442	54.46	100	100	314	144	314	171	1	171	5.63e-85	316	AAGAAAAATT...AGCTGGAAAT	ACTGGTAATA...AGCTGGAAAT
23395	23395	3:32716225|32717237	3	32716225	32717237	91	10_2_30	65	0.737	exon	CNOT10,	+	A00204:690:HYN52DSXY:2:1469:16667:8970,A00204:690:HYN52DSXY:2:1619:14823:15671,A00204:690:HYN52DSXY:2:1359:11089:6887,A00204:690:HYN52DSXY:2:1653:20961:26866,A00204:690:HYN52DSXY:2:1668:14226:36652,A00204:690:HYN52DSXY:2:2132:19813:28698,A00204:690:HYN52DSXY:2:2310:3812:1297,A00204:690:HYN52DSXY:2:2367:31756:33129,A00204:690:HYN52DSXY:2:2654:13874:32158,A00159:824:HVMKCDSXY:3:1351:2862:26991,A002…	172	A352-07	A352-07	Health	50	platelet	female	N1P	3:32716225|32717237	hsa_circ_0064697	chr3:32757716-32758729+	NM_015442	100	100	100	171	1	171	171	1	171	2.85e-85	316	ACTGGTAATA...AGCTGGAAAT	ACTGGTAATA...AGCTGGAAAT
23396	23396	3:32733423|32734976	3	32733423	32734976	24	11_1_9	66	0.421	exon	CNOT10,	+	A00204:690:HYN52DSXY:2:1368:6171:14810,A00204:690:HYN52DSXY:2:1462:21395:26115,A00204:690:HYN52DSXY:2:2469:11541:15624,A00204:690:HYN52DSXY:2:1544:8549:1266,A00204:690:HYN52DSXY:2:2440:10239:30937,A00159:824:HVMKCDSXY:3:1165:4824:21057,A00204:690:HYN52DSXY:2:1543:7627:30890,A00204:690:HYN52DSXY:2:1654:8332:16110,A00204:690:HYN52DSXY:2:2469:11930:36182,A00159:824:HVMKCDSXY:3:1450:3830:6057,A00204:…	300	A352-07	A352-07	Health	50	platelet	female	N1P	3:32733423|32734976	hsa_circ_0123527	chr3:32774914-32776468+	ENST00000328834.5	100	100	100	299	1	299	299	1	299	3.74e-156	553	ACTTCTGAAC...AAACTTGCAG	ACTTCTGAAC...AAACTTGCAG
23397	23397	3:32733423|32737490	3	32733423	32737490	43	11_2_16	30	0.741	exon	CNOT10,	+	A00159:824:HVMKCDSXY:3:2129:20374:34804,A00204:690:HYN52DSXY:2:1670:20066:31266,A00204:690:HYN52DSXY:2:1164:17716:21684,A00204:690:HYN52DSXY:2:1176:25599:33614,A00204:690:HYN52DSXY:2:1601:22779:23970,A00204:690:HYN52DSXY:2:1640:20600:1877,A00204:690:HYN52DSXY:2:2131:16640:5541,A00159:824:HVMKCDSXY:3:1353:24080:31955,A00159:824:HVMKCDSXY:3:2533:18665:33348,A00204:690:HYN52DSXY:2:1234:18747:19116,A…	381	A352-07	A352-07	Health	50	platelet	female	N1P	3:32733423|32737490	hsa_circ_0123528	chr3:32774914-32778982+	ENST00000328834.5	100	100	100	380	1	380	380	1	380	0	702	ACTTCTGAAC...AAAACTTAAA	ACTTCTGAAC...AAAACTTAAA
23398	23398	3:32764455|32769962	3	32764455	32769962	6	0_1_3	34	0.261	exon	CNOT10,	+	A00204:690:HYN52DSXY:2:2458:6081:8296,A00159:824:HVMKCDSXY:3:2264:25319:20071,A00159:824:HVMKCDSXY:3:2264:25174:19977,A00204:690:HYN52DSXY:2:2257:20491:35383,A00204:690:HYN52DSXY:2:2573:10176:28260,A00204:690:HYN52DSXY:2:1167:5665:26334,	444	A352-07	A352-07	Health	50	platelet	female	N1P	NA	NA	NA	NA	NA	NA	NA	NA	NA	NA	NA	NA	NA	NA	NA	NA	NA
23399	23399	3:33016709|33018561	3	33016709	33018561	7	1_4_3	54	0.206	exon	GLB1,	-	A00204:690:HYN52DSXY:2:1148:26169:16908,A00204:690:HYN52DSXY:2:1632:14959:16157,A00159:824:HVMKCDSXY:3:2311:32063:24486,A00204:690:HYN52DSXY:2:1530:25238:12258,A00204:690:HYN52DSXY:2:2106:26992:22216,A00204:690:HYN52DSXY:2:1148:25889:16579,A00204:690:HYN52DSXY:2:1269:13666:32299,	247	A352-07	A352-07	Health	50	platelet	female	N1P	3:33016709|33018561	hsa_circ_0123533	chr3:33058200-33060053-	ENST00000307363.5	100	100	100	246	1	246	246	246	1	8.77e-127	455	CTTAAAATCG...ACCCATAATG	CATTATGGGT...CGATTTTAAG
23400	23400	3:33046120|33058269	3	33046120	33058269	4	0_2_2	34	0.19	exon	GLB1,	-	A00204:690:HYN52DSXY:2:1651:19126:27539,A00204:690:HYN52DSXY:2:1466:1163:1094,A00204:690:HYN52DSXY:2:1555:5430:4163,A00204:690:HYN52DSXY:2:2626:28293:26663,	521	A352-07	A352-07	Health	50	platelet	female	N1P	3:33046120|33058269	hsa_circ_0064707	chr3:33087611-33099761-	NM_000404	100	100	99.23	520	1	520	516	516	1	0	935	CTTCTGGATG...CATTTTCAAC	GTTGAAAATG...CATCCAGAAG
23401	23401	3:33051758|33052004	3	33051758	33052004	3	0_2_2	37	0.14	exon	GLB1,	-	A00204:690:HYN52DSXY:2:1624:28565:22529,A00204:690:HYN52DSXY:2:1451:14299:8594,A00204:690:HYN52DSXY:2:2665:16098:14528,	166	A352-07	A352-07	Health	50	platelet	female	N1P	3:33051758|33052004	hsa_circ_0064710	chr3:33093249-33093496-	NM_000404	100	100	98.79	165	1	165	163	163	1	4.6e-78	292	CATTCCAATA...CAGAATTGAT	ATCAATTCTG...TATTGGAATG
23402	23402	3:33065463|33072713	3	33065463	33072713	3	2_1_3	45	0.118	exon	GLB1,	-	A00204:690:HYN52DSXY:2:2155:24207:4429,A00204:690:HYN52DSXY:2:1218:16369:11115,A00204:690:HYN52DSXY:2:2375:4517:27445,	648	A352-07	A352-07	Health	50	platelet	female	N1P	3:33065463|33072713	hsa_circ_0064716	chr3:33106954-33114205-	NM_000404	73.77	100	99.79	648	1	478	477	477	1	0	876	CTGCACTGTT...GGGTGGCATT	AATGCCACCC...AACAGTGCAG
23403	23403	3:33068230|33068970	3	33068230	33068970	22	0_9_9	19	0.698	exon	GLB1,	-	A00204:690:HYN52DSXY:2:2578:16740:19492,A00204:690:HYN52DSXY:2:1226:25427:23234,A00204:690:HYN52DSXY:2:2117:18448:21198,A00204:690:HYN52DSXY:2:2359:17183:1407,A00204:690:HYN52DSXY:2:1245:9679:14998,A00204:690:HYN52DSXY:2:2401:21721:4225,A00204:690:HYN52DSXY:2:1611:4725:2065,A00204:690:HYN52DSXY:2:1510:27941:19977,A00204:690:HYN52DSXY:2:2525:19253:4335,A00159:824:HVMKCDSXY:3:1126:6524:26725,A00204…	214	A352-07	A352-07	Health	50	platelet	female	N1P	3:33068230|33068970	hsa_circ_0001279	chr3:33109721-33110462-	NM_001079811	100	100	99.53	213	1	213	212	212	1	2.76e-106	387	CTGGGTCGGA...GGGCACATAC	GTATGTGCCC...TCCGACCCAG
23404	23404	3:33358967|33359357	3	33358967	33359357	3	0_2_2	5	0.545	exon	FBXL2,	+	A00204:690:HYN52DSXY:2:1505:13476:3286,A00204:690:HYN52DSXY:2:1110:10963:35321,A00204:690:HYN52DSXY:2:2576:17734:27884,	131	A352-07	A352-07	Health	50	platelet	female	N1P	3:33358967|33359357	hsa_circ_0123536	chr3:33400458-33400849+	ENST00000484457.1	100	100	100	130	1	130	130	1	130	1.28e-62	241	AATATTTTCC...AGATGTAGAG	AATATTTTCC...AGATGTAGAG
23405	23405	3:33358967|33364719	3	33358967	33364719	51	5_9_24	4	0.962	exon	FBXL2,	+	A00204:690:HYN52DSXY:2:1245:11433:28181,A00204:690:HYN52DSXY:2:2659:18665:31501,A00204:690:HYN52DSXY:2:2215:25382:25880,A00159:824:HVMKCDSXY:3:2418:22318:28025,A00204:690:HYN52DSXY:2:1160:10863:2112,A00204:690:HYN52DSXY:2:1403:6515:21512,A00204:690:HYN52DSXY:2:1666:27380:16564,A00204:690:HYN52DSXY:2:2631:31024:17926,A00204:690:HYN52DSXY:2:1344:25681:30279,A00204:690:HYN52DSXY:2:1411:13494:27054,A…	226	A352-07	A352-07	Health	50	platelet	female	N1P	3:33358967|33364719	hsa_circ_0123537	chr3:33400458-33406211+	ENST00000484457.1	100	100	100	225	1	225	225	1	225	3.74e-115	416	AATATTTTCC...CCTCCTTGAA	AATATTTTCC...CCTCCTTGAA
23406	23406	3:33409236|33425741	3	33409236	33425741	48	6_16_9	371	0.206	exon	UBP1,	-	A00204:690:HYN52DSXY:2:2578:20745:28401,A00204:690:HYN52DSXY:2:2578:14760:31970,A00159:824:HVMKCDSXY:3:2104:9598:19241,A00204:690:HYN52DSXY:2:1104:28456:8406,A00204:690:HYN52DSXY:2:1670:25427:13933,A00204:690:HYN52DSXY:2:2132:21088:35227,A00204:690:HYN52DSXY:2:2269:22155:1000,A00204:690:HYN52DSXY:2:2651:16052:13510,A00159:824:HVMKCDSXY:3:1623:15185:18991,A00159:824:HVMKCDSXY:3:2115:5927:36401,A00…	707	A352-07	A352-07	Health	50	platelet	female	N1P	3:33409236|33425741	hsa_circ_0001985	chr3:33450727-33467233-	NM_014517	100	100	100	706	1	706	706	706	1	0	1304	CTCTGTGAGG...CAAGACATCA	TGATGTCTTG...CCTCACAGAG
23407	23407	3:33411581|33425741	3	33411581	33425741	55	6_19_14	435	0.202	exon	UBP1,	-	A00159:824:HVMKCDSXY:3:1332:24325:21418,A00159:824:HVMKCDSXY:3:2225:19515:33536,A00204:690:HYN52DSXY:2:1129:24731:19711,A00204:690:HYN52DSXY:2:1171:20862:8375,A00204:690:HYN52DSXY:2:1270:18484:21418,A00204:690:HYN52DSXY:2:1306:7871:14434,A00204:690:HYN52DSXY:2:1412:30418:36542,A00204:690:HYN52DSXY:2:2539:30698:7936,A00159:824:HVMKCDSXY:3:2539:15230:25426,A00204:690:HYN52DSXY:2:1303:11225:34867,A0…	443	A352-07	A352-07	Health	50	platelet	female	N1P	3:33411581|33425741	hsa_circ_0007147	chr3:33453072-33467233-	NM_014517	100	100	100	442	1	442	442	442	1	0	817	CTGAATGAAA...CAAGACATCA	TGATGTCTTG...TTTCATTCAG
23408	23408	3:33538789|33551395	3	33538789	33551395	3	2_2_0	13	0.316	exon	CLASP2,	-	A00204:690:HYN52DSXY:2:2347:10981:12367,A00204:690:HYN52DSXY:2:2347:9977:15984,A00204:690:HYN52DSXY:2:2468:24822:26005,	550	A352-07	A352-07	Health	50	platelet	female	N1P	3:33538789|33551395	hsa_circ_0123555	chr3:33580280-33592887-	ENST00000399362.4	100	100	100	549	1	549	549	549	1	0	1014	TGAATCGCCA...CAACCTTCAC	GTGAAGGTTG...TGGCGATTCA
23409	23409	3:33606591|33612071	3	33606591	33612071	5	0_1_2	10	0.5	exon	CLASP2,	-	A00204:690:HYN52DSXY:2:2637:26133:35822,A00204:690:HYN52DSXY:2:1358:1723:18380,A00204:690:HYN52DSXY:2:2310:2591:2754,A00204:690:HYN52DSXY:2:2631:12563:34366,A00204:690:HYN52DSXY:2:2435:19759:4304,	378	A352-07	A352-07	Health	50	platelet	female	N1P	3:33606591|33612071	hsa_circ_0123580	chr3:33648082-33653563-	ENST00000399362.4	100	100	100	377	1	377	377	377	1	0	697	TTGAGACTTT...CATGAGTATG	CATACTCATG...AAAGTCTCAA
23410	23410	3:33619603|33627080	3	33619603	33627080	8	1_2_1	28	0.364	exon	CLASP2,	-	A00204:690:HYN52DSXY:2:2661:16658:16501,A00204:690:HYN52DSXY:2:2661:17779:26334,A00204:690:HYN52DSXY:2:1430:22471:31641,A00204:690:HYN52DSXY:2:2454:29559:24596,A00204:690:HYN52DSXY:2:2312:26711:9236,A00204:690:HYN52DSXY:2:2347:26323:20870,A00159:824:HVMKCDSXY:3:1245:15971:22451,A00204:690:HYN52DSXY:2:2557:27814:3756,	376	A352-07	A352-07	Health	50	platelet	female	N1P	3:33619603|33627080	hsa_circ_0123593	chr3:33661094-33668572-	ENST00000399362.4	100	100	100	375	1	375	375	375	1	0	693	CCGAATGATA...TAGAATAAAT	ATTTATTCTA...TATCATTCGG
23411	23411	3:33619603|33632371	3	33619603	33632371	9	3_0_3	28	0.391	exon	CLASP2,	-	A00204:690:HYN52DSXY:2:1121:9941:1767,A00204:690:HYN52DSXY:2:1655:24578:4382,A00204:690:HYN52DSXY:2:1121:10682:7122,A00204:690:HYN52DSXY:2:2623:20934:15890,A00204:690:HYN52DSXY:2:1276:10239:26365,A00204:690:HYN52DSXY:2:2322:6225:29590,A00204:690:HYN52DSXY:2:2322:6741:22091,A00204:690:HYN52DSXY:2:2415:10637:20979,A00204:690:HYN52DSXY:2:1237:26341:23469,	535	A352-07	A352-07	Health	50	platelet	female	N1P	3:33619603|33632371	hsa_circ_0123594	chr3:33661094-33673866-	NM_015097	85.61	100	100	535	1	458	458	458	1	0	846	CCGAATGATA...TTAGAAGCAC	CAGGTGCTTC...TATCATTCGG
23412	23412	3:33619603|33632374	3	33619603	33632374	24	3_3_8	27	0.64	exon	CLASP2,	-	A00159:824:HVMKCDSXY:3:1575:15619:20807,A00204:690:HYN52DSXY:2:1177:16803:20666,A00204:690:HYN52DSXY:2:1459:8567:27539,A00204:690:HYN52DSXY:2:2211:11785:23062,A00204:690:HYN52DSXY:2:2220:23628:21465,A00159:824:HVMKCDSXY:3:2538:7021:4726,A00204:690:HYN52DSXY:2:1453:17879:30201,A00204:690:HYN52DSXY:2:1457:1090:12555,A00204:690:HYN52DSXY:2:2353:10176:14262,A00204:690:HYN52DSXY:2:2440:16306:23469,A00…	459	A352-07	A352-07	Health	50	platelet	female	N1P	3:33619603|33632374	hsa_circ_0123594	chr3:33661094-33673866-	NM_015097	100	100	100	458	1	458	458	458	1	0	846	CCGAATGATA...GAAGCACCTG	CAGGTGCTTC...TATCATTCGG
23413	23413	3:33644757|33696933	3	33644757	33696933	9	2_0_2	44	0.29	exon	CLASP2,	-	A00204:690:HYN52DSXY:2:2427:27796:20008,A00204:690:HYN52DSXY:2:1665:9525:16266,A00204:690:HYN52DSXY:2:1110:20817:28870,A00204:690:HYN52DSXY:2:1404:10556:23907,A00204:690:HYN52DSXY:2:2166:8856:27445,A00204:690:HYN52DSXY:2:1224:10583:30561,A00204:690:HYN52DSXY:2:1665:9489:16235,A00204:690:HYN52DSXY:2:1213:9019:11130,A00204:690:HYN52DSXY:2:1623:24089:26584,	1630	A352-07	A352-07	Health	50	platelet	female	N1P	3:33644757|33696933	hsa_circ_0123599	chr3:33704936-33738425-	ENST00000399362.4	31.92	100	100	1629	1110	1629	520	520	1	0	961	CTCCAACCTT...TTAATGATAC	GTATCATTAA...GTCTGCAAAG
23415	23415	3:33684359|33689932	3	33684359	33689932	40	3_13_13	102	0.44	exon	CLASP2,	-	A00159:824:HVMKCDSXY:3:1216:9579:2080,A00159:824:HVMKCDSXY:3:1216:9833:4617,A00204:690:HYN52DSXY:2:1510:29369:1846,A00204:690:HYN52DSXY:2:1567:15664:5916,A00204:690:HYN52DSXY:2:1368:11912:15984,A00204:690:HYN52DSXY:2:1512:11017:3317,A00204:690:HYN52DSXY:2:1640:19886:29042,A00204:690:HYN52DSXY:2:2371:6271:4961,A00204:690:HYN52DSXY:2:2620:1244:10598,A00159:824:HVMKCDSXY:3:1446:30915:35149,A00204:69…	371	A352-07	A352-07	Health	50	platelet	female	N1P	3:33684359|33689932	hsa_circ_0064789	chr3:33725850-33731424-	NM_015097	100	100	100	370	1	370	370	370	1	0	684	CTAGCAGGGG...GCTACAATAA	TTATTGTAGC...CCCCTGCTAG
23416	23416	3:33684359|33696933	3	33684359	33696933	438	32_34_89	55	0.941	exon	CLASP2,	-	A00204:690:HYN52DSXY:2:2616:25663:33661,A00204:690:HYN52DSXY:2:2649:8486:29716,A00159:824:HVMKCDSXY:3:1124:29098:12618,A00159:824:HVMKCDSXY:3:1203:24406:27915,A00159:824:HVMKCDSXY:3:1229:23619:28244,A00159:824:HVMKCDSXY:3:1246:26558:27884,A00159:824:HVMKCDSXY:3:1441:17047:13636,A00159:824:HVMKCDSXY:3:1518:23176:11036,A00159:824:HVMKCDSXY:3:2477:14751:27226,A00204:690:HYN52DSXY:2:1210:10954:16548,…	450	A352-07	A352-07	Health	50	platelet	female	N1P	3:33684359|33696933	hsa_circ_0001280	chr3:33725850-33738425-	NM_015097	100	100	100	449	1	449	449	449	1	0	830	CTAGCAGGGG...TTAATGATAC	GTATCATTAA...CCCCTGCTAG
23417	23417	3:33812072|33813628	3	33812072	33813628	7	2_0_2	72	0.163	exon	PDCD6IP,	+	A00204:690:HYN52DSXY:2:1417:7798:13808,A00204:690:HYN52DSXY:2:2446:20021:23140,A00204:690:HYN52DSXY:2:1242:26729:9330,A00204:690:HYN52DSXY:2:2267:25192:14121,A00204:690:HYN52DSXY:2:2654:7410:10974,A00204:690:HYN52DSXY:2:1531:30382:29215,A00159:824:HVMKCDSXY:3:2663:19967:34100,	126	A352-07	A352-07	Health	50	platelet	female	N1P	3:33812072|33813628	hsa_circ_0064793	chr3:33853563-33855120+	NM_001162429	100	100	100	125	1	125	125	1	125	7.31e-60	231	ATATTATGAT...GTAAAACTGG	ATATTATGAT...GTAAAACTGG
23418	23418	3:33812072|33822082	3	33812072	33822082	43	5_8_8	108	0.443	exon	PDCD6IP,	+	A00204:690:HYN52DSXY:2:2664:7129:16658,A00204:690:HYN52DSXY:2:1113:20546:26365,A00204:690:HYN52DSXY:2:1251:17264:14669,A00204:690:HYN52DSXY:2:1337:15881:21073,A00159:824:HVMKCDSXY:3:1608:17879:21183,A00159:824:HVMKCDSXY:3:2141:13783:21825,A00159:824:HVMKCDSXY:3:2436:24876:28040,A00204:690:HYN52DSXY:2:2229:29740:14199,A00204:690:HYN52DSXY:2:1231:13241:22388,A00204:690:HYN52DSXY:2:1238:31150:30107,…	254	A352-07	A352-07	Health	50	platelet	female	N1P	3:33812072|33822082	hsa_circ_0064794	chr3:33853563-33863574+	NM_001162429	100	100	100	253	1	253	253	1	253	1.16e-130	468	ATATTATGAT...ACATTACCAG	ATATTATGAT...ACATTACCAG
23419	23419	3:33812072|33828969	3	33812072	33828969	6	1_3_2	85	0.124	exon	PDCD6IP,	+	A00204:690:HYN52DSXY:2:1444:27480:28761,A00204:690:HYN52DSXY:2:1469:2691:20588,A00204:690:HYN52DSXY:2:1314:28004:25661,A00204:690:HYN52DSXY:2:1302:11903:9925,A00204:690:HYN52DSXY:2:2342:23728:20729,A00204:690:HYN52DSXY:2:2552:12735:8829,	759	A352-07	A352-07	Health	50	platelet	female	N1P	3:33812072|33828969	hsa_circ_0123604	chr3:33855050-33868072+	ENST00000307296.3	59.76	100	100	758	56	508	453	1	453	0	837	ATATTATGAT...AAGGTTACAG	ATCTGCTTGA...TCTCCCCAAG
23420	23420	3:33821955|33828969	3	33821955	33828969	5	2_2_0	93	0.097	exon	PDCD6IP,	+	A00204:690:HYN52DSXY:2:2638:25138:4758,A00204:690:HYN52DSXY:2:1267:9146:12978,A00159:824:HVMKCDSXY:3:2278:15962:10723,A00204:690:HYN52DSXY:2:2169:16016:4210,A00204:690:HYN52DSXY:2:1208:16152:6073,	634	A352-07	A352-07	Health	50	platelet	female	N1P	NA	NA	NA	NA	NA	NA	NA	NA	NA	NA	NA	NA	NA	NA	NA	NA	NA
23421	23421	3:33836044|33838327	3	33836044	33838327	31	7_4_6	69	0.473	exon	PDCD6IP,	+	A00204:690:HYN52DSXY:2:1609:14380:18944,A00204:690:HYN52DSXY:2:1255:25220:29105,A00204:690:HYN52DSXY:2:1539:23493:10457,A00204:690:HYN52DSXY:2:2670:11623:18490,A00204:690:HYN52DSXY:2:1477:21341:3380,A00204:690:HYN52DSXY:2:1634:21269:12242,A00204:690:HYN52DSXY:2:2343:18032:27085,A00204:690:HYN52DSXY:2:2637:10755:13166,A00204:690:HYN52DSXY:2:1335:9842:35352,A00204:690:HYN52DSXY:2:2609:13503:28197,A…	348	A352-07	A352-07	Health	50	platelet	female	N1P	3:33836044|33838327	hsa_circ_0064802	chr3:33877535-33879819+	NM_001162429	100	100	100	347	1	347	347	1	347	0	641	CATGCAGCAG...TGGCAAATGG	CATGCAGCAG...TGGCAAATGG
23422	23422	3:36459213|36461521	3	36459213	36461521	6	1_1_3	0	1	intron	STAC,	+	A00204:690:HYN52DSXY:2:2558:5755:17190,A00159:824:HVMKCDSXY:3:2444:14931:17738,A00159:824:HVMKCDSXY:3:2139:11930:30765,A00204:690:HYN52DSXY:2:2255:1425:35524,A00204:690:HYN52DSXY:2:2655:26467:4930,A00204:690:HYN52DSXY:2:1614:31611:1501,	2309	A352-07	A352-07	Health	50	platelet	female	N1P	NA	NA	NA	NA	NA	NA	NA	NA	NA	NA	NA	NA	NA	NA	NA	NA	NA
23423	23423	3:36996619|37004474	3	36996619	37004474	9	4_3_2	55	0.247	exon	MLH1,	+	A00204:690:HYN52DSXY:2:1312:25120:17910,A00204:690:HYN52DSXY:2:2637:9688:6089,A00204:690:HYN52DSXY:2:1420:10773:4930,A00204:690:HYN52DSXY:2:1346:11415:11710,A00204:690:HYN52DSXY:2:2270:16830:21903,A00159:824:HVMKCDSXY:3:2304:28682:23296,A00204:690:HYN52DSXY:2:2328:25201:18865,A00204:690:HYN52DSXY:2:2525:6650:3396,A00204:690:HYN52DSXY:2:1236:3920:34334,	410	A352-07	A352-07	Health	50	platelet	female	N1P	NA	NA	NA	NA	NA	NA	NA	NA	NA	NA	NA	NA	NA	NA	NA	NA	NA
23424	23424	3:37004401|37007063	3	37004401	37007063	7	2_0_5	60	0.189	exon	MLH1,	+	A00204:690:HYN52DSXY:2:1159:14299:19961,A00159:824:HVMKCDSXY:3:1272:30572:6621,A00159:824:HVMKCDSXY:3:1424:9118:10708,A00204:690:HYN52DSXY:2:1204:10917:5525,A00204:690:HYN52DSXY:2:2177:10276:19695,A00204:690:HYN52DSXY:2:2450:27208:8155,A00204:690:HYN52DSXY:2:1306:13340:18051,	148	A352-07	A352-07	Health	50	platelet	female	N1P	NA	NA	NA	NA	NA	NA	NA	NA	NA	NA	NA	NA	NA	NA	NA	NA	NA
23425	23425	3:37053855|37055165	3	37053855	37055165	20	3_4_5	195	0.17	exon	LRRFIP2,	-	A00204:690:HYN52DSXY:2:2674:27380:15154,A00204:690:HYN52DSXY:2:1641:6578:28573,A00204:690:HYN52DSXY:2:2417:30020:25582,A00204:690:HYN52DSXY:2:1250:7202:31438,A00204:690:HYN52DSXY:2:1427:30662:8469,A00204:690:HYN52DSXY:2:1534:9399:13604,A00204:690:HYN52DSXY:2:2544:14443:36620,A00204:690:HYN52DSXY:2:2641:20500:9690,A00204:690:HYN52DSXY:2:2469:32063:11960,A00204:690:HYN52DSXY:2:2641:20283:20024,A002…	293	A352-07	A352-07	Health	50	platelet	female	N1P	NA	NA	NA	NA	NA	NA	NA	NA	NA	NA	NA	NA	NA	NA	NA	NA	NA
23426	23426	3:37058790|37063791	3	37058790	37063791	20	3_5_8	340	0.105	exon	LRRFIP2,	-	A00204:690:HYN52DSXY:2:2316:7401:5165,A00204:690:HYN52DSXY:2:1111:10538:5118,A00204:690:HYN52DSXY:2:1365:7301:10786,A00204:690:HYN52DSXY:2:1447:10221:7420,A00204:690:HYN52DSXY:2:2316:7247:4961,A00159:824:HVMKCDSXY:3:1542:4372:21840,A00159:824:HVMKCDSXY:3:2624:32479:35884,A00159:824:HVMKCDSXY:3:2667:21630:24831,A00204:690:HYN52DSXY:2:2663:18177:4382,A00159:824:HVMKCDSXY:3:2420:14344:12743,A00204:6…	172	A352-07	A352-07	Health	50	platelet	female	N1P	3:37058790|37063791	hsa_circ_0123682	chr3:37100280-37105282-	NM_006309	100	100	100	171	1	171	171	171	1	2.85e-85	316	TCTGCATTTC...AGCCTTACAT	ATGTAAGGCT...GAAATGCAGA
23428	23428	3:37075024|37096660	3	37075024	37096660	181	11_10_52	386	0.484	exon	LRRFIP2,	-	A00204:690:HYN52DSXY:2:2638:31991:17503,A00204:690:HYN52DSXY:2:2659:10022:25739,A00159:824:HVMKCDSXY:3:1434:11279:15421,A00204:690:HYN52DSXY:2:1132:22290:32424,A00204:690:HYN52DSXY:2:1467:25626:24111,A00204:690:HYN52DSXY:2:1514:12943:12226,A00204:690:HYN52DSXY:2:1549:24885:16939,A00204:690:HYN52DSXY:2:2120:12617:28009,A00204:690:HYN52DSXY:2:2143:23619:5415,A00204:690:HYN52DSXY:2:2378:9923:28040,A…	499	A352-07	A352-07	Health	50	platelet	female	N1P	3:37075024|37096660	hsa_circ_0123684	chr3:37116514-37138151-	NM_006309	100	100	100	498	1	498	498	498	1	0	920	CTCAATAAGC...TTTCATCCAA	TTGGATGAAA...GCTTATTGAG
23430	23430	3:37083636|37096660	3	37083636	37096660	91	7_7_29	671	0.213	exon	LRRFIP2,	-	A00159:824:HVMKCDSXY:3:1131:27733:12383,A00204:690:HYN52DSXY:2:1176:29613:20932,A00204:690:HYN52DSXY:2:1609:27019:28902,A00204:690:HYN52DSXY:2:2637:7319:35023,A00159:824:HVMKCDSXY:3:1131:28131:12821,A00204:690:HYN52DSXY:2:2651:8088:20760,A00159:824:HVMKCDSXY:3:2343:9155:33223,A00204:690:HYN52DSXY:2:2260:3631:5650,A00204:690:HYN52DSXY:2:2265:6460:17315,A00204:690:HYN52DSXY:2:2631:22327:6464,A00204…	406	A352-07	A352-07	Health	50	platelet	female	N1P	3:37083636|37096660	hsa_circ_0123687	chr3:37125126-37138151-	NM_006309	100	100	100	405	1	405	405	405	1	0	749	CTTTGATTTT...TTTCATCCAA	TTGGATGAAA...AAAATCAAAG
23431	23431	3:37108637|37121691	3	37108637	37121691	6	1_1_5	91	0.117	exon	LRRFIP2,	-	A00204:690:HYN52DSXY:2:1333:17372:11882,A00204:690:HYN52DSXY:2:1136:22851:20024,A00204:690:HYN52DSXY:2:1651:11478:2613,A00204:690:HYN52DSXY:2:1202:21305:7701,A00204:690:HYN52DSXY:2:2121:28221:1454,A00204:690:HYN52DSXY:2:2552:25572:13056,	430	A352-07	A352-07	Health	50	platelet	female	N1P	3:37108637|37121691	hsa_circ_0064830	chr3:37151143-37163182-	NM_006309	78.32	100	100	429	94	429	336	336	1	1.49e-176	621	AGTTCGAGGA...CCGAATCTTC	GAAGATTCGG...GAGTGACAGG
23432	23432	3:37112915|37121691	3	37112915	37121691	6	0_2_3	81	0.129	exon	LRRFIP2,	-	A00204:690:HYN52DSXY:2:2437:9507:6277,A00204:690:HYN52DSXY:2:1519:8630:6292,A00204:690:HYN52DSXY:2:2312:4363:20885,A00204:690:HYN52DSXY:2:1461:5122:17848,A00204:690:HYN52DSXY:2:1641:25572:2002,A00204:690:HYN52DSXY:2:2372:17128:17127,	211	A352-07	A352-07	Health	50	platelet	female	N1P	3:37112915|37121691	hsa_circ_0064832	chr3:37162982-37163182-	NM_006309	48.57	100	100	210	109	210	102	102	1	8.21e-47	189	CAGTAGGTCT...CCGAATCTTC	GAAGATTCGG...CAGTCACAGG
23433	23433	3:37121492|37121691	3	37121492	37121691	35	7_7_13	87	0.446	exon	LRRFIP2,	-	A00204:690:HYN52DSXY:2:2561:21965:25222,A00204:690:HYN52DSXY:2:1377:26711:13620,A00204:690:HYN52DSXY:2:2501:16920:26224,A00159:824:HVMKCDSXY:3:2133:4499:1579,A00204:690:HYN52DSXY:2:1226:32687:2206,A00204:690:HYN52DSXY:2:1445:21341:32409,A00204:690:HYN52DSXY:2:1632:25283:18850,A00204:690:HYN52DSXY:2:2153:1289:34037,A00204:690:HYN52DSXY:2:2510:23601:17910,A00159:824:HVMKCDSXY:3:2118:10954:31767,A00…	103	A352-07	A352-07	Health	50	platelet	female	N1P	3:37121492|37121691	hsa_circ_0064832	chr3:37162982-37163182-	NM_006309	100	100	100	102	1	102	102	102	1	3.44e-47	189	CCTGTGACTG...CCGAATCTTC	GAAGATTCGG...CAGTCACAGG
23434	23434	3:37121492|37149038	3	37121492	37149038	537	7_87_85	615	0.636	exon	LRRFIP2,	-	A00204:690:HYN52DSXY:2:2474:30725:33849,A00204:690:HYN52DSXY:2:2475:4481:7968,A00204:690:HYN52DSXY:2:2522:22824:11083,A00204:690:HYN52DSXY:2:2522:4327:18537,A00204:690:HYN52DSXY:2:2533:29966:19038,A00204:690:HYN52DSXY:2:2566:9046:27242,A00204:690:HYN52DSXY:2:2614:14877:36464,A00204:690:HYN52DSXY:2:2659:17852:13025,A00204:690:HYN52DSXY:2:2662:15383:5556,A00159:824:HVMKCDSXY:3:1319:29378:34021,A001…	386	A352-07	A352-07	Health	50	platelet	female	N1P	3:37121492|37149038	hsa_circ_0008386	chr3:37162982-37190529-	NM_006309	100	100	100	385	1	385	385	385	1	0	712	CCTGTGACTG...GTTTTCAGCC	GGCTGAAAAC...CAGTCACAGG
23435	23435	3:37121492|37154656	3	37121492	37154656	26	1_0_10	227	0.186	exon	LRRFIP2,	-	A00204:690:HYN52DSXY:2:1164:12653:22842,A00204:690:HYN52DSXY:2:1260:18846:9799,A00204:690:HYN52DSXY:2:2346:6316:12806,A00204:690:HYN52DSXY:2:2376:9489:4805,A00204:690:HYN52DSXY:2:1244:32208:6825,A00204:690:HYN52DSXY:2:2118:31060:17895,A00204:690:HYN52DSXY:2:1307:23122:12414,A00204:690:HYN52DSXY:2:2136:15845:17378,A00204:690:HYN52DSXY:2:2557:32823:9925,A00204:690:HYN52DSXY:2:1159:32325:1204,A00204…	429	A352-07	A352-07	Health	50	platelet	female	N1P	3:37121492|37154656	hsa_circ_0008386	chr3:37162982-37190529-	NM_006309	89.95	100	100	428	1	385	385	385	1	0	712	CCTGTGACTG...GAATATAAAC	GGCTGAAAAC...CAGTCACAGG
23436	23436	3:37129063|37149038	3	37129063	37149038	760	34_127_118	830	0.647	exon	LRRFIP2,	-	A00204:690:HYN52DSXY:2:2505:26413:10034,A00204:690:HYN52DSXY:2:2514:12753:14340,A00204:690:HYN52DSXY:2:2514:22200:21903,A00204:690:HYN52DSXY:2:2544:22245:9424,A00204:690:HYN52DSXY:2:2555:19768:5666,A00204:690:HYN52DSXY:2:2563:26612:21465,A00204:690:HYN52DSXY:2:2565:8449:29872,A00204:690:HYN52DSXY:2:2604:8395:28338,A00204:690:HYN52DSXY:2:2618:23936:19210,A00204:690:HYN52DSXY:2:2640:5782:35556,A002…	233	A352-07	A352-07	Health	50	platelet	female	N1P	3:37129063|37149038	hsa_circ_0003264	chr3:37170553-37190529-	NM_006309	100	100	100	232	1	232	232	232	1	4.98e-119	429	CTCTTTTTGT...GTTTTCAGCC	GGCTGAAAAC...ACAAAAAGAG
23437	23437	3:37129063|37154656	3	37129063	37154656	257	20_8_54	471	0.522	exon	LRRFIP2,	-	A00204:690:HYN52DSXY:2:2478:18584:2801,A00204:690:HYN52DSXY:2:2548:16468:8093,A00204:690:HYN52DSXY:2:2641:20482:7059,A00204:690:HYN52DSXY:2:1125:2293:1861,A00204:690:HYN52DSXY:2:1169:24578:12868,A00204:690:HYN52DSXY:2:1530:28565:19272,A00204:690:HYN52DSXY:2:2120:3911:35383,A00204:690:HYN52DSXY:2:2555:25183:8656,A00159:824:HVMKCDSXY:3:2522:26964:7482,A00204:690:HYN52DSXY:2:1541:23619:26240,A00204:…	276	A352-07	A352-07	Health	50	platelet	female	N1P	3:37129063|37154656	hsa_circ_0003264	chr3:37170553-37190529-	NM_006309	84.36	100	100	275	1	232	232	232	1	6.02e-119	429	CTCTTTTTGT...GAATATAAAC	GGCTGAAAAC...ACAAAAAGAG
23440	23440	3:37273536|37302332	3	37273536	37302332	36	4_5_14	75	0.49	exon	GOLGA4,	+	A00159:824:HVMKCDSXY:3:2514:18195:10927,A00204:690:HYN52DSXY:2:1103:20645:25911,A00204:690:HYN52DSXY:2:1514:30282:4241,A00159:824:HVMKCDSXY:3:2429:18258:16266,A00204:690:HYN52DSXY:2:1568:22914:33035,A00204:690:HYN52DSXY:2:2341:27290:16532,A00159:824:HVMKCDSXY:3:2429:15492:13448,A00159:824:HVMKCDSXY:3:2625:9100:19100,A00204:690:HYN52DSXY:2:1153:25093:35744,A00204:690:HYN52DSXY:2:2119:5629:24862,A0…	1139	A352-07	A352-07	Health	50	platelet	female	N1P	3:37273536|37302332	hsa_circ_0123692	chr3:37315026-37343823+	NM_001172713	100	100	100	1138	1	1138	1138	1	1138	0	2102	AATGCATCTA...GAAAGAGCTG	AATGCATCTA...GAAAGAGCTG
23441	23441	3:37281958|37302332	3	37281958	37302332	12	3_1_2	85	0.22	exon	GOLGA4,	+	A00204:690:HYN52DSXY:2:2557:19407:15781,A00159:824:HVMKCDSXY:3:1429:22444:5102,A00204:690:HYN52DSXY:2:1221:22164:1235,A00204:690:HYN52DSXY:2:1620:17969:4648,A00204:690:HYN52DSXY:2:1556:3314:4069,A00204:690:HYN52DSXY:2:2548:1497:25942,A00159:824:HVMKCDSXY:3:1110:17101:30420,A00159:824:HVMKCDSXY:3:1553:10673:31657,A00204:690:HYN52DSXY:2:1606:27127:28714,A00204:690:HYN52DSXY:2:1625:13738:1736,A00204…	1073	A352-07	A352-07	Health	50	platelet	female	N1P	3:37281958|37302332	hsa_circ_0123693	chr3:37323448-37343823+	NM_002078	100	100	100	1072	1	1072	1072	1	1072	0	1980	TCAGGTGACA...GAAAGAGCTG	TCAGGTGACA...GAAAGAGCTG
23442	23442	3:37286014|37299371	3	37286014	37299371	29	9_3_12	374	0.134	exon	GOLGA4,	+	A00204:690:HYN52DSXY:2:1138:6117:11678,A00204:690:HYN52DSXY:2:2102:19497:26647,A00204:690:HYN52DSXY:2:2139:28022:29982,A00204:690:HYN52DSXY:2:2655:24361:21699,A00204:690:HYN52DSXY:2:1140:19298:36448,A00204:690:HYN52DSXY:2:1235:12301:7232,A00204:690:HYN52DSXY:2:2222:22372:6574,A00204:690:HYN52DSXY:2:2340:15600:11350,A00204:690:HYN52DSXY:2:2368:1940:15468,A00204:690:HYN52DSXY:2:2443:29116:36573,A00…	610	A352-07	A352-07	Health	50	platelet	female	N1P	3:37286014|37299371	hsa_circ_0064835	chr3:37330725-37337710+	NM_002078	47.45	100	100	609	49	337	289	1	289	2.9e-150	534	CTTGTTACAG...ACAAGATAAG	GGTATATTAA...GAGCCAGTAG
23443	23443	3:37294979|37302332	3	37294979	37302332	40	4_2_7	249	0.243	exon	GOLGA4,	+	A00204:690:HYN52DSXY:2:2317:16315:18599,A00204:690:HYN52DSXY:2:2430:16947:36385,A00204:690:HYN52DSXY:2:1336:13349:18411,A00204:690:HYN52DSXY:2:1437:15031:4789,A00159:824:HVMKCDSXY:3:2318:5023:22717,A00204:690:HYN52DSXY:2:1633:5927:11882,A00204:690:HYN52DSXY:2:1633:5348:16203,A00204:690:HYN52DSXY:2:2630:29044:8609,A00204:690:HYN52DSXY:2:1141:25916:8829,A00204:690:HYN52DSXY:2:1645:5059:16673,A00204…	653	A352-07	A352-07	Health	50	platelet	female	N1P	3:37294979|37302332	hsa_circ_0123695	chr3:37336469-37343823+	NM_002078	100	100	100	652	1	652	652	1	652	0	1205	GAGCTCCAAA...GAAAGAGCTG	GAGCTCCAAA...GAAAGAGCTG
23444	23444	3:37302185|37321886	3	37302185	37321886	16	5_3_5	205	0.135	exon	GOLGA4,	+	A00204:690:HYN52DSXY:2:1533:9706:26193,A00204:690:HYN52DSXY:2:2152:5611:21825,A00159:824:HVMKCDSXY:3:2448:29487:11569,A00204:690:HYN52DSXY:2:2366:1796:27305,A00159:824:HVMKCDSXY:3:1542:30355:24627,A00159:824:HVMKCDSXY:3:2448:28031:22200,A00204:690:HYN52DSXY:2:2602:32850:31735,A00204:690:HYN52DSXY:2:2527:14760:6981,A00204:690:HYN52DSXY:2:2646:21612:8766,A00204:690:HYN52DSXY:2:1158:10465:3458,A0020…	630	A352-07	A352-07	Health	50	platelet	female	N1P	3:37302185|37321886	hsa_circ_0123697	chr3:37343675-37363377+	NM_002078	100	100	97.77	629	1	629	615	1	615	0	1072	GGAATGGTAA...TTACAGAACT	GGAATGGTAA...TTACAGAACT
23445	23445	3:37315420|37319194	3	37315420	37319194	5	1_2_1	58	0.147	exon	GOLGA4,	+	A00204:690:HYN52DSXY:2:2552:14606:3239,A00204:690:HYN52DSXY:2:1270:2049:27962,A00204:690:HYN52DSXY:2:2243:17409:35775,A00204:690:HYN52DSXY:2:2650:27236:1313,A00204:690:HYN52DSXY:2:2650:28574:19476,	312	A352-07	A352-07	Health	50	platelet	female	N1P	NA	NA	NA	NA	NA	NA	NA	NA	NA	NA	NA	NA	NA	NA	NA	NA	NA
23446	23446	3:37319063|37321886	3	37319063	37321886	5	2_0_2	45	0.182	exon	GOLGA4,	+	A00204:690:HYN52DSXY:2:2314:29451:21433,A00204:690:HYN52DSXY:2:1338:20238:31156,A00204:690:HYN52DSXY:2:1443:20220:20415,A00204:690:HYN52DSXY:2:2314:29514:16125,A00204:690:HYN52DSXY:2:1140:19479:8453,	289	A352-07	A352-07	Health	50	platelet	female	N1P	NA	NA	NA	NA	NA	NA	NA	NA	NA	NA	NA	NA	NA	NA	NA	NA	NA
23447	23447	3:37335053|37340199	3	37335053	37340199	5	2_0_1	52	0.161	exon	GOLGA4,	+	A00204:690:HYN52DSXY:2:1557:6641:10645,A00204:690:HYN52DSXY:2:1557:6488:13886,A00159:824:HVMKCDSXY:3:2306:7283:25848,A00204:690:HYN52DSXY:2:1556:5936:33724,A00204:690:HYN52DSXY:2:2445:28917:15812,	281	A352-07	A352-07	Health	50	platelet	female	N1P	3:37335053|37340199	hsa_circ_0123698	chr3:37376543-37381690+	NM_002078	100	100	100	280	1	280	280	1	280	1.27e-145	518	GCTCGTGAAG...CCTTACAAAG	GCTCGTGAAG...CCTTACAAAG
23448	23448	3:37335053|37355187	3	37335053	37355187	24	10_2_11	18	0.727	exon	GOLGA4,	+	A00204:690:HYN52DSXY:2:1117:23601:8046,A00204:690:HYN52DSXY:2:1136:11153:27477,A00204:690:HYN52DSXY:2:1412:4227:34460,A00204:690:HYN52DSXY:2:1510:22408:23422,A00159:824:HVMKCDSXY:3:1252:27444:32643,A00204:690:HYN52DSXY:2:2106:10312:30749,A00204:690:HYN52DSXY:2:2411:17797:28995,A00204:690:HYN52DSXY:2:2411:17409:33677,A00204:690:HYN52DSXY:2:2570:15998:29951,A00204:690:HYN52DSXY:2:1452:24596:5885,A0…	472	A352-07	A352-07	Health	50	platelet	female	N1P	3:37335053|37355187	hsa_circ_0123700	chr3:37376543-37396678+	NM_002078	100	100	100	471	1	471	471	1	471	0	870	GCTCGTGAAG...TCGGCTGATG	GCTCGTGAAG...TCGGCTGATG
23449	23449	3:37337143|37337734	3	37337143	37337734	17	0_3_6	46	0.425	exon	GOLGA4,	+	A00204:690:HYN52DSXY:2:1401:4273:29747,A00159:824:HVMKCDSXY:3:1116:31132:29230,A00204:690:HYN52DSXY:2:1338:3323:25473,A00204:690:HYN52DSXY:2:1412:24478:9157,A00204:690:HYN52DSXY:2:2432:29695:29277,A00204:690:HYN52DSXY:2:2106:12355:29716,A00204:690:HYN52DSXY:2:1640:27028:32800,A00159:824:HVMKCDSXY:3:1425:29921:8218,A00204:690:HYN52DSXY:2:1332:31837:26537,A00204:690:HYN52DSXY:2:1250:7880:1861,A0020…	91	A352-07	A352-07	Health	50	platelet	female	N1P	NA	NA	NA	NA	NA	NA	NA	NA	NA	NA	NA	NA	NA	NA	NA	NA	NA
23450	23450	3:37337143|37355187	3	37337143	37355187	3	0_1_2	5	0.545	exon	GOLGA4,	+	A00204:690:HYN52DSXY:2:1435:24523:34788,A00204:690:HYN52DSXY:2:2340:16920:16736,A00204:690:HYN52DSXY:2:2534:2456:6089,	358	A352-07	A352-07	Health	50	platelet	female	N1P	3:37337143|37355187	hsa_circ_0123701	chr3:37378633-37396678+	NM_002078	100	100	100	357	1	357	357	1	357	0	660	GTAACAATTA...TCGGCTGATG	GTAACAATTA...TCGGCTGATG
23451	23451	3:37337666|37340199	3	37337666	37340199	8	1_1_5	75	0.176	exon	GOLGA4,	+	A00204:690:HYN52DSXY:2:2674:26015:8844,A00204:690:HYN52DSXY:2:2246:4173:28729,A00159:824:HVMKCDSXY:3:2358:27706:19319,A00204:690:HYN52DSXY:2:2674:26196:8656,A00204:690:HYN52DSXY:2:2138:27751:16329,A00204:690:HYN52DSXY:2:2477:18475:26850,A00159:824:HVMKCDSXY:3:2134:18394:18599,A00204:690:HYN52DSXY:2:2621:28800:31172,	146	A352-07	A352-07	Health	50	platelet	female	N1P	3:37337666|37340199	hsa_circ_0123702	chr3:37379156-37381690+	NM_002078	100	100	100	145	1	145	145	1	145	6.63e-71	268	ACACAGCTAG...CCTTACAAAG	ACACAGCTAG...CCTTACAAAG
23452	23452	3:37340124|37340680	3	37340124	37340680	4	1_1_2	47	0.145	intron	GOLGA4,	+	A00159:824:HVMKCDSXY:3:2421:12617:13730,A00204:690:HYN52DSXY:2:2572:7238:1720,A00204:690:HYN52DSXY:2:1434:17291:34350,A00204:690:HYN52DSXY:2:1571:11822:34366,	557	A352-07	A352-07	Health	50	platelet	female	N1P	NA	NA	NA	NA	NA	NA	NA	NA	NA	NA	NA	NA	NA	NA	NA	NA	NA
23455	23455	3:37909940|37911827	3	37909940	37911827	16	4_2_8	19	0.627	intron	CTDSPL,	+	A00204:690:HYN52DSXY:2:1214:30581:11835,A00204:690:HYN52DSXY:2:1249:3549:18537,A00204:690:HYN52DSXY:2:1419:2419:8375,A00204:690:HYN52DSXY:2:1642:29252:36338,A00204:690:HYN52DSXY:2:2615:15781:12540,A00204:690:HYN52DSXY:2:1214:30752:11788,A00204:690:HYN52DSXY:2:1214:30942:14403,A00204:690:HYN52DSXY:2:1214:31232:13651,A00159:824:HVMKCDSXY:3:2149:30291:34820,A00204:690:HYN52DSXY:2:1329:20961:35477,A0…	1888	A352-07	A352-07	Health	50	platelet	female	N1P	NA	NA	NA	NA	NA	NA	NA	NA	NA	NA	NA	NA	NA	NA	NA	NA	NA
23456	23456	3:38183003|38236961	3	38183003	38236961	4	2_1_0	14	0.364	exon	OXSR1,	+	A00204:690:HYN52DSXY:2:1537:30906:11083,A00204:690:HYN52DSXY:2:2477:23014:30859,A00204:690:HYN52DSXY:2:1105:22815:20901,A00204:690:HYN52DSXY:2:2250:30364:20635,	1405	A352-07	A352-07	Health	50	platelet	female	N1P	3:38183003|38236961	hsa_circ_0064871	chr3:38263068-38271921+	NM_005109	32.83	100	100	1404	558	1018	461	1	461	0	852	GGAGTGGAGC...ACAACTCAGG	ACTTTGGGGT...AGCAAAAAAG
23457	23457	3:38221578|38230430	3	38221578	38230430	13	7_1_6	31	0.456	exon	OXSR1,	+	A00204:690:HYN52DSXY:2:2232:27425:33771,A00204:690:HYN52DSXY:2:2320:19569:9737,A00159:824:HVMKCDSXY:3:1644:2727:27352,A00159:824:HVMKCDSXY:3:2514:28402:2018,A00204:690:HYN52DSXY:2:2642:25861:15499,A00204:690:HYN52DSXY:2:1273:3848:24158,A00204:690:HYN52DSXY:2:1176:17589:3552,A00204:690:HYN52DSXY:2:2335:8241:11005,A00204:690:HYN52DSXY:2:2434:22535:5509,A00204:690:HYN52DSXY:2:2219:12988:2534,A00204:…	527	A352-07	A352-07	Health	50	platelet	female	N1P	3:38221578|38230430	hsa_circ_0064871	chr3:38263068-38271921+	NM_005109	87.48	100	100	527	1	461	461	1	461	0	852	ACTTTGGGGT...AGCAAAAAAG	ACTTTGGGGT...AGCAAAAAAG
23458	23458	3:38229687|38230430	3	38229687	38230430	10	1_3_6	54	0.27	exon	OXSR1,	+	A00204:690:HYN52DSXY:2:2473:6189:3129,A00204:690:HYN52DSXY:2:1437:10529:31814,A00204:690:HYN52DSXY:2:1126:23746:22326,A00204:690:HYN52DSXY:2:1313:4571:11788,A00204:690:HYN52DSXY:2:1339:12409:8829,A00204:690:HYN52DSXY:2:2148:23366:31594,A00204:690:HYN52DSXY:2:2477:15546:6370,A00159:824:HVMKCDSXY:3:1371:21233:21261,A00159:824:HVMKCDSXY:3:2138:14913:3959,A00204:690:HYN52DSXY:2:2217:13015:16391,	181	A352-07	A352-07	Health	50	platelet	female	N1P	3:38229687|38230430	hsa_circ_0064872	chr3:38271177-38271921+	NM_005109	63.54	100	100	181	1	115	115	1	115	4.1e-54	213	ACCAACAGCA...AGCAAAAAAG	ACCAACAGCA...AGCAAAAAAG
23459	23459	3:40301237|40301396	3	40301237	40301396	6	2_3_1	44	0.214	intergenic_region	n/a	-	A00204:690:HYN52DSXY:2:1158:9833:3396,A00204:690:HYN52DSXY:2:1521:14055:15499,A00204:690:HYN52DSXY:2:1272:10429:26725,A00204:690:HYN52DSXY:2:1568:24505:27555,A00204:690:HYN52DSXY:2:1544:32108:28761,A00204:690:HYN52DSXY:2:2218:14642:17675,	160	A352-07	A352-07	Health	50	platelet	female	N1P	3:40301237|40301396	hsa_circ_0123762	chr3:40342727-40342887-	NR_033965	100	100	100	160	1	160	160	160	1	3.43e-79	296	CTGGCTCATG...TCCACCCAAT	ATTGGGTGGA...CATGAGCCAG
23460	23460	3:40461407|40461661	3	40461407	40461661	2	2_0_2	9	0.308	exon	RPL14,	+	A00204:690:HYN52DSXY:2:1246:3369:10363,A00204:690:HYN52DSXY:2:1521:1841:34585,	155	A352-07	A352-07	Health	50	platelet	female	N1P	3:40461407|40461661	hsa_circ_0064922	chr3:40502897-40502997+	NM_001034996	64.94	100	100	154	1	100	100	1	100	7.39e-46	185	TGCCCACCAG...AAAGAAAATG	TGCCCACCAG...CAGAGAAAGG
23461	23461	3:40461407|40462248	3	40461407	40462248	94	14_10_8	23	0.891	exon	RPL14,	+	A00159:824:HVMKCDSXY:3:1428:28546:32894,A00159:824:HVMKCDSXY:3:1526:27516:14669,A00204:690:HYN52DSXY:2:1112:21658:14512,A00204:690:HYN52DSXY:2:1256:27661:27352,A00204:690:HYN52DSXY:2:1461:21314:19241,A00204:690:HYN52DSXY:2:1563:18213:36104,A00204:690:HYN52DSXY:2:2158:3965:13902,A00204:690:HYN52DSXY:2:2332:13910:21574,A00204:690:HYN52DSXY:2:2432:20419:34569,A00204:690:HYN52DSXY:2:2604:28999:11381,…	694	A352-07	A352-07	Health	50	platelet	female	N1P	3:40461407|40462248	hsa_circ_0064922	chr3:40502897-40502997+	NM_001034996	14.41	100	100	694	1	100	100	1	100	3.84e-45	185	TGCCCACCAG...ATCATAAAAA	TGCCCACCAG...CAGAGAAAGG
23462	23462	3:41681508|41705305	3	41681508	41705305	4	1_2_1	16	0.333	exon	ULK4,	-	A00204:690:HYN52DSXY:2:1550:11171:11788,A00204:690:HYN52DSXY:2:2351:9706:32925,A00204:690:HYN52DSXY:2:1621:26503:31610,A00204:690:HYN52DSXY:2:1439:13376:11381,	345	A352-07	A352-07	Health	50	platelet	female	N1P	3:41681508|41705305	hsa_circ_0123781	chr3:41722998-41746797-	ENST00000301831.4	100	100	100	344	1	344	344	344	1	0	636	TGGGGAAGTA...TAATATGACT	AGTCATATTA...TACTTCCCCA
23463	23463	3:41715237|41717861	3	41715237	41717861	6	1_2_1	32	0.273	exon	ULK4,	-	A00204:690:HYN52DSXY:2:1531:16288:22592,A00204:690:HYN52DSXY:2:2472:23710:22044,A00204:690:HYN52DSXY:2:2340:27299:17707,A00204:690:HYN52DSXY:2:2657:15194:31344,A00204:690:HYN52DSXY:2:2274:20943:2002,A00159:824:HVMKCDSXY:3:1562:27932:3991,	314	A352-07	A352-07	Health	50	platelet	female	N1P	3:41715237|41717861	hsa_circ_0123786	chr3:41756728-41759353-	ENST00000301831.4	100	100	100	313	1	313	313	313	1	6.48e-164	579	AAGAATAGTT...CATCACCAGT	ACTGGTGATG...AACTATTCTT
23464	23464	3:41789661|41835971	3	41789661	41835971	5	2_3_1	49	0.169	exon	ULK4,	-	A00204:690:HYN52DSXY:2:2410:32651:25097,A00204:690:HYN52DSXY:2:2136:10619:3662,A00159:824:HVMKCDSXY:3:1568:11379:6668,A00204:690:HYN52DSXY:2:1370:10547:12179,A00204:690:HYN52DSXY:2:2235:1027:18771,	538	A352-07	A352-07	Health	50	platelet	female	N1P	3:41789661|41835971	hsa_circ_0123789	chr3:41831152-41877463-	ENST00000301831.4	100	100	100	537	1	537	537	537	1	0	992	CTTTTCTTGG...GAACAATTGC	GCAATTGTTC...CCAAGAAAAG
23465	23465	3:41800132|41835971	3	41800132	41835971	8	1_2_3	34	0.32	exon	ULK4,	-	A00204:690:HYN52DSXY:2:2556:9426:16845,A00204:690:HYN52DSXY:2:2148:32127:5869,A00159:824:HVMKCDSXY:3:2428:21621:23688,A00204:690:HYN52DSXY:2:2178:2058:14512,A00159:824:HVMKCDSXY:3:1574:4246:31172,A00204:690:HYN52DSXY:2:2254:2962:34554,A00159:824:HVMKCDSXY:3:1126:23267:6089,A00204:690:HYN52DSXY:2:2357:22137:11960,	355	A352-07	A352-07	Health	50	platelet	female	N1P	3:41800132|41835971	hsa_circ_0064958	chr3:41841623-41877463-	NM_017886	100	100	100	354	1	354	354	354	1	0	654	CGATACTGCT...GAACAATTGC	GCAATTGTTC...AGCAGTATCG
23466	23466	3:41907845|41912899	3	41907845	41912899	4	2_2_0	52	0.133	exon	ULK4,	-	A00204:690:HYN52DSXY:2:1415:28456:9784,A00204:690:HYN52DSXY:2:1378:21169:8375,A00159:824:HVMKCDSXY:3:1460:18032:11522,A00204:690:HYN52DSXY:2:2405:22724:21151,	380	A352-07	A352-07	Health	50	platelet	female	N1P	3:41907845|41912899	hsa_circ_0064964	chr3:41949336-41953151-	NM_017886	75.46	100	100	379	1	286	286	286	1	8.15e-149	529	CTTGGTCAGA...CCAAGTCAAT	CAGAAACACT...TCTGACCAAG
23467	23467	3:41954622|41954807	3	41954622	41954807	14	4_8_4	22	0.56	exon	ULK4,	-	A00204:690:HYN52DSXY:2:2638:9426:26490,A00204:690:HYN52DSXY:2:1162:28122:6887,A00204:690:HYN52DSXY:2:2511:26756:21089,A00159:824:HVMKCDSXY:3:2521:27769:34397,A00159:824:HVMKCDSXY:3:1309:19262:36699,A00204:690:HYN52DSXY:2:1477:23158:31673,A00204:690:HYN52DSXY:2:2364:1524:2096,A00204:690:HYN52DSXY:2:2154:30789:27383,A00204:690:HYN52DSXY:2:2169:27434:11553,A00159:824:HVMKCDSXY:3:1309:22182:32017,A00…	187	A352-07	A352-07	Health	50	platelet	female	N1P	NA	NA	NA	NA	NA	NA	NA	NA	NA	NA	NA	NA	NA	NA	NA	NA	NA
23468	23468	3:42125420|42125614	3	42125420	42125614	10	4_0_4	36	0.357	exon	TRAK1,	+	A00204:690:HYN52DSXY:2:2569:22516:32972,A00204:690:HYN52DSXY:2:2455:9082:20165,A00204:690:HYN52DSXY:2:1137:2374:4445,A00204:690:HYN52DSXY:2:2527:31729:35869,A00204:690:HYN52DSXY:2:2438:20943:16313,A00204:690:HYN52DSXY:2:2150:4580:30123,A00204:690:HYN52DSXY:2:2438:20645:16391,A00204:690:HYN52DSXY:2:2438:20980:16407,A00204:690:HYN52DSXY:2:2456:5638:36213,A00204:690:HYN52DSXY:2:1329:5412:8046,	196	A352-07	A352-07	Health	50	platelet	female	N1P	3:42125420|42125614	hsa_circ_0064968	chr3:42166911-42167106+	NM_001042646	100	100	100	195	1	195	195	1	195	1.51e-98	361	ATGTGTGCAA...AAATACTTCC	ATGTGTGCAA...AAATACTTCC
23469	23469	3:42568865|42569073	3	42568865	42569073	4	0_1_2	15	0.348	exon	SEC22C,	-	A00204:690:HYN52DSXY:2:2220:21206:17456,A00159:824:HVMKCDSXY:3:1515:7699:26663,A00204:690:HYN52DSXY:2:1150:16830:14700,A00204:690:HYN52DSXY:2:2178:12138:3724,	210	A352-07	A352-07	Health	50	platelet	female	N1P	3:42568865|42569073	hsa_circ_0064982	chr3:42610356-42610565-	NM_032970	100	100	100	209	1	209	209	209	1	2.7e-106	387	TGTATACTAA...ATGAGGACAC	GTGTCCTCAT...TTAGTATACA
23470	23470	3:42757066|42758351	3	42757066	42758351	2	1_2_1	9	0.308	exon	AC006059.2,CCDC13,	-	A00204:690:HYN52DSXY:2:2105:14696:9846,A00159:824:HVMKCDSXY:3:1651:24062:8281,	377	A352-07	A352-07	Health	50	platelet	female	N1P	3:42757066|42758351	hsa_circ_0123811	chr3:42798557-42799843-	ENST00000310232.6	100	100	100	376	1	376	376	376	1	0	695	CTGTGAAGGC...CCATCCTGCC	GGCAGGATGG...GCCTTCACAG
23471	23471	3:43297377|43299815	3	43297377	43299815	10	1_0_4	94	0.175	intron	SNRK,	+	A00204:690:HYN52DSXY:2:2301:13304:10160,A00204:690:HYN52DSXY:2:2301:13684:10160,A00204:690:HYN52DSXY:2:2368:17327:14653,A00204:690:HYN52DSXY:2:1642:32515:27962,A00204:690:HYN52DSXY:2:2474:5575:18787,A00204:690:HYN52DSXY:2:2211:28185:12633,A00204:690:HYN52DSXY:2:1406:3784:33849,A00204:690:HYN52DSXY:2:1422:12798:33677,A00204:690:HYN52DSXY:2:2676:18204:33677,A00204:690:HYN52DSXY:2:2211:29270:12289,	2439	A352-07	A352-07	Health	50	platelet	female	N1P	NA	NA	NA	NA	NA	NA	NA	NA	NA	NA	NA	NA	NA	NA	NA	NA	NA
23472	23472	3:43299754|43303792	3	43299754	43303792	114	16_14_37	100	0.695	exon	SNRK,	+	A00204:690:HYN52DSXY:2:2629:31991:6793,A00204:690:HYN52DSXY:2:2638:24749:22811,A00204:690:HYN52DSXY:2:2675:12662:28087,A00159:824:HVMKCDSXY:3:2305:11225:29324,A00204:690:HYN52DSXY:2:1239:20283:26381,A00204:690:HYN52DSXY:2:1260:11614:6417,A00204:690:HYN52DSXY:2:1438:28980:15984,A00204:690:HYN52DSXY:2:2352:25699:29277,A00159:824:HVMKCDSXY:3:1606:28610:3474,A00159:824:HVMKCDSXY:3:2301:12626:15280,A0…	758	A352-07	A352-07	Health	50	platelet	female	N1P	3:43299754|43303792	hsa_circ_0004089	chr3:43341245-43345284+	NM_017719	100	100	100	757	1	757	757	1	757	0	1399	GAAAAAGAAG...CCTGCAGTAG	GAAAAAGAAG...CCTGCAGTAG
23474	23474	3:43332169|43343478	3	43332169	43343478	9	4_1_3	84	0.176	exon	SNRK,	+	A00204:690:HYN52DSXY:2:1612:9462:8390,A00204:690:HYN52DSXY:2:1444:19804:4570,A00159:824:HVMKCDSXY:3:1651:27281:16329,A00204:690:HYN52DSXY:2:1228:20410:24158,A00204:690:HYN52DSXY:2:1658:9932:21825,A00204:690:HYN52DSXY:2:1611:9326:3208,A00204:690:HYN52DSXY:2:2434:6117:27211,A00159:824:HVMKCDSXY:3:1609:4670:23328,A00204:690:HYN52DSXY:2:2210:6307:31548,	491	A352-07	A352-07	Health	50	platelet	female	N1P	3:43332169|43343478	hsa_circ_0123818	chr3:43373660-43384970+	NM_017719	100	100	100	490	1	490	490	1	490	0	905	ATATTTGGAG...CCCAGTTTAG	ATATTTGGAG...CCCAGTTTAG
23475	23475	3:43340287|43343478	3	43340287	43343478	5	1_1_1	93	0.097	exon	SNRK,	+	A00204:690:HYN52DSXY:2:1618:16333:5196,A00204:690:HYN52DSXY:2:2373:25265:31219,A00204:690:HYN52DSXY:2:2530:30002:18850,A00204:690:HYN52DSXY:2:1362:27661:9064,A00204:690:HYN52DSXY:2:1568:22281:12085,	349	A352-07	A352-07	Health	50	platelet	female	N1P	NA	NA	NA	NA	NA	NA	NA	NA	NA	NA	NA	NA	NA	NA	NA	NA	NA
23476	23476	3:43549720|43565727	3	43549720	43565727	35	5_7_8	48	0.593	exon	ANO10,	-	A00159:824:HVMKCDSXY:3:1122:29080:11490,A00159:824:HVMKCDSXY:3:2328:15383:20588,A00204:690:HYN52DSXY:2:2640:9878:16313,A00204:690:HYN52DSXY:2:1141:2501:9518,A00204:690:HYN52DSXY:2:2210:19063:26177,A00159:824:HVMKCDSXY:3:2122:26350:3411,A00204:690:HYN52DSXY:2:1514:23999:18599,A00204:690:HYN52DSXY:2:1676:1371:31360,A00204:690:HYN52DSXY:2:2249:12400:20525,A00204:690:HYN52DSXY:2:2619:27118:3270,A0020…	697	A352-07	A352-07	Health	50	platelet	female	N1P	3:43549720|43565727	hsa_circ_0065001	chr3:43602711-43607219-	NM_001204831	37.07	100	100	696	439	696	258	258	1	5.68e-133	477	CTCCACTGCT...GGAAGTTGAA	TTCAACTTCC...AACTTATTTG
23477	23477	3:43598532|43600581	3	43598532	43600581	10	2_3_1	17	0.541	exon	ANO10,	-	A00159:824:HVMKCDSXY:3:2310:19018:4116,A00204:690:HYN52DSXY:2:1449:15899:9017,A00204:690:HYN52DSXY:2:1164:21676:10347,A00204:690:HYN52DSXY:2:1305:13060:7200,A00204:690:HYN52DSXY:2:1401:15763:8750,A00204:690:HYN52DSXY:2:1560:11812:24173,A00204:690:HYN52DSXY:2:2178:5593:25551,A00159:824:HVMKCDSXY:3:1262:30400:30906,A00159:824:HVMKCDSXY:3:1310:17707:24111,A00204:690:HYN52DSXY:2:2636:2148:2143,	334	A352-07	A352-07	Health	50	platelet	female	N1P	3:43598532|43600581	hsa_circ_0009026	chr3:43640023-43642073-	NM_001204831	100	100	100	333	1	333	333	333	1	5.28e-175	616	ACAATGATTT...AACTGGGCAC	GTGCCCAGTT...AAATCATTGT
23478	23478	3:43598532|43605863	3	43598532	43605863	20	0_5_5	27	0.597	exon	ANO10,	-	A00204:690:HYN52DSXY:2:2278:31882:33599,A00204:690:HYN52DSXY:2:2460:23231:24752,A00204:690:HYN52DSXY:2:1369:27941:6292,A00159:824:HVMKCDSXY:3:1641:18692:19586,A00204:690:HYN52DSXY:2:2176:5276:25128,A00204:690:HYN52DSXY:2:2454:7428:31986,A00204:690:HYN52DSXY:2:2460:23240:24737,A00159:824:HVMKCDSXY:3:1641:18710:19586,A00204:690:HYN52DSXY:2:2433:8260:15045,A00204:690:HYN52DSXY:2:1678:2736:11616,A002…	484	A352-07	A352-07	Health	50	platelet	female	N1P	3:43598532|43605863	hsa_circ_0003533	chr3:43640023-43647355-	NM_001204831	100	100	100	483	1	483	483	483	1	0	893	ACAATGATTT...TTTGACAAAT	ATTTGTCAAA...AAATCATTGT
23479	23479	3:43689311|43689476	3	43689311	43689476	6	0_2_3	3	0.8	intron	ANO10,	-	A00204:690:HYN52DSXY:2:1540:6171:4539,A00204:690:HYN52DSXY:2:2423:21612:1031,A00204:690:HYN52DSXY:2:1613:32479:24768,A00159:824:HVMKCDSXY:3:1575:16866:36307,A00204:690:HYN52DSXY:2:1521:17183:9737,A00204:690:HYN52DSXY:2:1529:7473:14434,	166	A352-07	A352-07	Health	50	platelet	female	N1P	NA	NA	NA	NA	NA	NA	NA	NA	NA	NA	NA	NA	NA	NA	NA	NA	NA
23480	23480	3:44357741|44367708	3	44357741	44367708	8	2_1_0	103	0.134	exon	TCAIM,	+	A00204:690:HYN52DSXY:2:1332:19217:36057,A00204:690:HYN52DSXY:2:2430:18304:15405,A00204:690:HYN52DSXY:2:2430:20971:14387,A00204:690:HYN52DSXY:2:2151:27534:1830,A00204:690:HYN52DSXY:2:2376:25301:32628,A00159:824:HVMKCDSXY:3:1226:31973:15718,A00159:824:HVMKCDSXY:3:2251:7157:18364,A00159:824:HVMKCDSXY:3:1401:19018:23343,	2750	A352-07	A352-07	Health	50	platelet	female	N1P	3:44357741|44367708	hsa_circ_0065012	chr3:44399708-44401294+	NM_001029839	57.69	100	100	2749	137	1722	1586	1	1586	0	2929	GTTATGTCTA...CAACTCTCAC	GATGATACAT...GAATAAAACA
23481	23481	3:44392855|44396834	3	44392855	44396834	29	5_1_6	58	0.5	exon	TCAIM,	+	A00204:690:HYN52DSXY:2:2474:17029:20964,A00159:824:HVMKCDSXY:3:1336:26765:7200,A00159:824:HVMKCDSXY:3:1438:19515:5384,A00204:690:HYN52DSXY:2:1205:8549:33896,A00204:690:HYN52DSXY:2:1344:7609:19993,A00204:690:HYN52DSXY:2:1544:28528:27884,A00204:690:HYN52DSXY:2:1641:25147:17425,A00159:824:HVMKCDSXY:3:1633:24126:30499,A00204:690:HYN52DSXY:2:1441:25346:34084,A00204:690:HYN52DSXY:2:2123:23511:19539,A00…	314	A352-07	A352-07	Health	50	platelet	female	N1P	3:44392855|44396834	hsa_circ_0123850	chr3:44434346-44438326+	ENST00000342649.4	100	100	100	313	1	313	313	1	313	6.48e-164	579	ATCCTGGTTA...CTGGACAAAA	ATCCTGGTTA...CTGGACAAAA
23482	23482	3:44392855|44401334	3	44392855	44401334	19	6_4_2	45	0.458	exon	TCAIM,	+	A00204:690:HYN52DSXY:2:2223:10818:6417,A00204:690:HYN52DSXY:2:2127:26096:14779,A00204:690:HYN52DSXY:2:1448:5484:3818,A00204:690:HYN52DSXY:2:1457:23122:2895,A00204:690:HYN52DSXY:2:1457:23194:3803,A00204:690:HYN52DSXY:2:1646:32145:25786,A00159:824:HVMKCDSXY:3:1519:5059:28197,A00204:690:HYN52DSXY:2:1646:32524:26099,A00204:690:HYN52DSXY:2:1248:24144:13808,A00204:690:HYN52DSXY:2:1646:32127:25598,A0020…	1294	A352-07	A352-07	Health	50	platelet	female	N1P	3:44392855|44401334	hsa_circ_0065015	chr3:44438234-44442079+	NM_173826	25.14	100	100	1293	222	546	325	1	325	6.12e-170	601	ATCCTGGTTA...GAAAGGAAGA	GGTGTACAAT...TCCTTAACAG
23483	23483	3:44780885|44786574	3	44780885	44786574	6	0_2_1	16	0.429	exon	KIF15,	+	A00204:690:HYN52DSXY:2:1635:11478:23657,A00204:690:HYN52DSXY:2:2413:18213:2347,A00204:690:HYN52DSXY:2:1109:32217:30232,A00204:690:HYN52DSXY:2:2350:4761:15906,A00204:690:HYN52DSXY:2:2466:7066:2206,A00204:690:HYN52DSXY:2:1418:21206:12289,	317	A352-07	A352-07	Health	50	platelet	female	N1P	3:44780885|44786574	hsa_circ_0005439	chr3:44826336-44828066+	NM_020242	87.97	100	100	316	39	316	278	1	278	1.87e-144	514	TGGACAGACT...AGCCTATCAG	GACCATCTGA...AGCCTATCAG
23484	23484	3:44784845|44786574	3	44784845	44786574	16	7_7_5	16	0.667	exon	KIF15,	+	A00204:690:HYN52DSXY:2:2639:23520:15107,A00204:690:HYN52DSXY:2:1567:20654:12680,A00204:690:HYN52DSXY:2:1610:2880:25019,A00204:690:HYN52DSXY:2:1667:27227:28604,A00204:690:HYN52DSXY:2:2638:22580:36526,A00159:824:HVMKCDSXY:3:2522:19488:18584,A00204:690:HYN52DSXY:2:1507:20934:5181,A00204:690:HYN52DSXY:2:2134:13566:36824,A00204:690:HYN52DSXY:2:1117:13765:11021,A00204:690:HYN52DSXY:2:1578:19859:2816,A0…	279	A352-07	A352-07	Health	50	platelet	female	N1P	3:44784845|44786574	hsa_circ_0005439	chr3:44826336-44828066+	NM_020242	100	100	100	278	1	278	278	1	278	1.63e-144	514	GACCATCTGA...AGCCTATCAG	GACCATCTGA...AGCCTATCAG
23485	23485	3:44784845|44794426	3	44784845	44794426	6	1_1_1	12	0.5	exon	KIF15,	+	A00204:690:HYN52DSXY:2:1174:26060:35008,A00204:690:HYN52DSXY:2:2173:25988:31187,A00204:690:HYN52DSXY:2:1160:27624:18803,A00204:690:HYN52DSXY:2:2467:29622:19695,A00204:690:HYN52DSXY:2:1226:11722:6574,A00204:690:HYN52DSXY:2:2478:29903:11068,	489	A352-07	A352-07	Health	50	platelet	female	N1P	3:44784845|44794426	hsa_circ_0006084	chr3:44826336-44835918+	NM_020242	100	100	100	488	1	488	488	1	488	0	902	GACCATCTGA...GAGATTGAAG	GACCATCTGA...GAGATTGAAG
23486	23486	3:44786395|44800437	3	44786395	44800437	8	1_1_1	7	0.696	exon	KIF15,	+	A00204:690:HYN52DSXY:2:1411:15103:31563,A00204:690:HYN52DSXY:2:2153:31910:32957,A00204:690:HYN52DSXY:2:2560:22480:14559,A00204:690:HYN52DSXY:2:1572:20365:6762,A00204:690:HYN52DSXY:2:1653:2998:16423,A00204:690:HYN52DSXY:2:2237:5882:22639,A00204:690:HYN52DSXY:2:1431:14642:22592,A00204:690:HYN52DSXY:2:2431:10013:30514,	869	A352-07	A352-07	Health	50	platelet	female	N1P	3:44786395|44800437	hsa_circ_0065034	chr3:44835708-44835918+	NM_020242	24.19	100	100	868	181	390	210	1	210	3.44e-106	388	GCTGGAGCTG...CTGACCAGAG	GTGTTGTCTG...GAGATTGAAG
23487	23487	3:44794217|44794426	3	44794217	44794426	67	25_11_16	26	0.838	exon	KIF15,	+	A00204:690:HYN52DSXY:2:2514:7898:3552,A00204:690:HYN52DSXY:2:2577:7039:6261,A00204:690:HYN52DSXY:2:2607:23692:2409,A00204:690:HYN52DSXY:2:2629:8639:20118,A00204:690:HYN52DSXY:2:1215:15311:1579,A00204:690:HYN52DSXY:2:1441:18295:12759,A00204:690:HYN52DSXY:2:2119:23430:8782,A00204:690:HYN52DSXY:2:2377:14859:1016,A00159:824:HVMKCDSXY:3:1234:8495:35211,A00204:690:HYN52DSXY:2:1353:23421:13463,A00204:69…	211	A352-07	A352-07	Health	50	platelet	female	N1P	3:44794217|44794426	hsa_circ_0065034	chr3:44835708-44835918+	NM_020242	100	100	100	210	1	210	210	1	210	7.54e-107	388	GTGTTGTCTG...GAGATTGAAG	GTGTTGTCTG...GAGATTGAAG
23488	23488	3:44794217|44812289	3	44794217	44812289	4	2_0_2	31	0.205	exon	KIF15,	+	A00204:690:HYN52DSXY:2:2508:24930:19617,A00159:824:HVMKCDSXY:3:1573:17833:14121,A00204:690:HYN52DSXY:2:2144:31177:14528,A00204:690:HYN52DSXY:2:2217:21694:33927,	1744	A352-07	A352-07	Health	50	platelet	female	N1P	3:44794217|44812289	hsa_circ_0123867	chr3:44842941-44853781+	ENST00000326047.4	60.53	100	100	1743	689	1743	1055	1	1055	0	1949	GTGTTGTCTG...AATGCAGGAG	ACAAAAAGAA...AATGCAGGAG
23489	23489	3:44826039|44828300	3	44826039	44828300	8	3_0_3	32	0.333	exon	KIF15,	+	A00159:824:HVMKCDSXY:3:2538:7654:31532,A00204:690:HYN52DSXY:2:2354:22959:9157,A00159:824:HVMKCDSXY:3:2538:7437:33974,A00204:690:HYN52DSXY:2:2305:32768:26710,A00159:824:HVMKCDSXY:3:1512:24686:25363,A00204:690:HYN52DSXY:2:1305:14380:27336,A00204:690:HYN52DSXY:2:2255:27525:29183,A00204:690:HYN52DSXY:2:2353:24551:28197,	593	A352-07	A352-07	Health	50	platelet	female	N1P	NA	NA	NA	NA	NA	NA	NA	NA	NA	NA	NA	NA	NA	NA	NA	NA	NA
23491	23491	3:44829971|44831018	3	44829971	44831018	14	7_3_4	61	0.315	exon	KIF15,	+	A00204:690:HYN52DSXY:2:1102:23357:6089,A00204:690:HYN52DSXY:2:2174:26196:34835,A00204:690:HYN52DSXY:2:2248:29134:30217,A00159:824:HVMKCDSXY:3:2248:24912:7467,A00204:690:HYN52DSXY:2:2668:15628:1971,A00159:824:HVMKCDSXY:3:1374:23158:29763,A00204:690:HYN52DSXY:2:1448:19868:4773,A00204:690:HYN52DSXY:2:1462:7446:24283,A00159:824:HVMKCDSXY:3:2150:25798:7153,A00204:690:HYN52DSXY:2:1572:26250:19993,A0020…	229	A352-07	A352-07	Health	50	platelet	female	N1P	3:44829971|44831018	hsa_circ_0065038	chr3:44871462-44872510+	NM_020242	100	100	100	228	1	228	228	1	228	8.17e-117	422	AAAGTTGTAG...GGACATAGAG	AAAGTTGTAG...GGACATAGAG
23492	23492	3:44841074|44848558	3	44841074	44848558	17	3_0_4	30	0.531	exon	KIF15,	+	A00204:690:HYN52DSXY:2:1631:10990:11819,A00204:690:HYN52DSXY:2:2372:14904:28307,A00204:690:HYN52DSXY:2:2443:10574:7373,A00204:690:HYN52DSXY:2:2542:24026:6026,A00159:824:HVMKCDSXY:3:2431:32669:20431,A00204:690:HYN52DSXY:2:1141:14805:27821,A00204:690:HYN52DSXY:2:1148:19479:31187,A00204:690:HYN52DSXY:2:1307:16387:31532,A00204:690:HYN52DSXY:2:2153:29179:29700,A00204:690:HYN52DSXY:2:2264:20826:25911,A…	389	A352-07	A352-07	Health	50	platelet	female	N1P	NA	NA	NA	NA	NA	NA	NA	NA	NA	NA	NA	NA	NA	NA	NA	NA	NA
23493	23493	3:44945168|44959460	3	44945168	44959460	15	5_8_4	91	0.248	exon	ZDHHC3,	-	A00204:690:HYN52DSXY:2:2110:26160:18176,A00204:690:HYN52DSXY:2:2232:23773:24314,A00204:690:HYN52DSXY:2:2326:9805:13526,A00204:690:HYN52DSXY:2:2402:30020:32033,A00204:690:HYN52DSXY:2:1454:31765:17644,A00204:690:HYN52DSXY:2:2136:21585:29512,A00204:690:HYN52DSXY:2:1265:2410:1470,A00204:690:HYN52DSXY:2:2221:23348:5979,A00204:690:HYN52DSXY:2:2657:12626:26647,A00204:690:HYN52DSXY:2:1615:17418:24298,A00…	595	A352-07	A352-07	Health	50	platelet	female	N1P	3:44945168|44959460	hsa_circ_0065053	chr3:45000622-45000952-	NM_016598	55.56	100	100	594	265	594	330	330	1	4.56e-173	610	CTGCAGTGGT...ATACTGGCAT	ATGCCAGTAT...GACGGACCCC
23494	23494	3:45615867|45616422	3	45615867	45616422	5	1_2_1	12	0.455	intron	LIMD1,	-	A00204:690:HYN52DSXY:2:1213:17372:7780,A00204:690:HYN52DSXY:2:1213:6551:34663,A00204:690:HYN52DSXY:2:2213:8024:8813,A00204:690:HYN52DSXY:2:1420:25970:26866,A00204:690:HYN52DSXY:2:1414:11514:14137,	556	A352-07	A352-07	Health	50	platelet	female	N1P	NA	NA	NA	NA	NA	NA	NA	NA	NA	NA	NA	NA	NA	NA	NA	NA	NA
23495	23495	3:45722000|45723543	3	45722000	45723543	58	15_0_22	559	0.172	exon	SACM1L,	+	A00204:690:HYN52DSXY:2:1163:14082:18114,A00204:690:HYN52DSXY:2:1660:9778:6151,A00204:690:HYN52DSXY:2:2169:24560:21324,A00204:690:HYN52DSXY:2:2262:18141:2127,A00204:690:HYN52DSXY:2:2654:25907:16830,A00204:690:HYN52DSXY:2:1418:20383:23046,A00204:690:HYN52DSXY:2:1659:9290:35493,A00204:690:HYN52DSXY:2:2163:17101:25942,A00204:690:HYN52DSXY:2:1216:16613:35744,A00204:690:HYN52DSXY:2:2131:25654:1736,A001…	243	A352-07	A352-07	Health	50	platelet	female	N1P	3:45722000|45723543	hsa_circ_0123888	chr3:45763491-45765035+	ENST00000389061.5	100	100	100	242	1	242	242	1	242	1.44e-124	448	GAATTGATTC...AATCAATCTG	GAATTGATTC...AATCAATCTG
23496	23496	3:46976637|46977040	3	46976637	46977040	5	1_2_3	26	0.278	exon	CCDC12,	-	A00204:690:HYN52DSXY:2:2373:3522:25441,A00204:690:HYN52DSXY:2:1163:6325:27759,A00204:690:HYN52DSXY:2:2248:6786:17127,A00204:690:HYN52DSXY:2:1343:30129:32033,A00204:690:HYN52DSXY:2:1159:19551:4539,	311	A352-07	A352-07	Health	50	platelet	female	N1P	NA	NA	NA	NA	NA	NA	NA	NA	NA	NA	NA	NA	NA	NA	NA	NA	NA
23497	23497	3:47037666|47046621	3	47037666	47046621	77	14_24_12	199	0.436	exon	SETD2,	-	A00204:690:HYN52DSXY:2:2605:28944:24972,A00204:690:HYN52DSXY:2:2670:5801:10254,A00204:690:HYN52DSXY:2:2677:25907:10880,A00159:824:HVMKCDSXY:3:1262:27959:27586,A00204:690:HYN52DSXY:2:1275:16369:24831,A00204:690:HYN52DSXY:2:1347:20274:25927,A00204:690:HYN52DSXY:2:1402:20392:29637,A00204:690:HYN52DSXY:2:2131:17454:15843,A00204:690:HYN52DSXY:2:2469:21468:36636,A00204:690:HYN52DSXY:2:2470:22064:3035,A…	388	A352-07	A352-07	Health	50	platelet	female	N1P	3:47037666|47046621	hsa_circ_0005870	chr3:47079155-47088111-	NM_014159	100	100	100	387	1	387	387	387	1	0	715	CTTCATGGGG...GGGCATAACT	AGTTATGCCC...CCCCATGAAG
23498	23498	3:47037666|47062346	3	47037666	47062346	19	4_8_5	222	0.146	exon	SETD2,	-	A00204:690:HYN52DSXY:2:1138:6162:22623,A00204:690:HYN52DSXY:2:1143:11008:19961,A00159:824:HVMKCDSXY:3:1315:6813:16767,A00159:824:HVMKCDSXY:3:1608:13150:23202,A00204:690:HYN52DSXY:2:1249:2284:13933,A00204:690:HYN52DSXY:2:1249:1642:22529,A00204:690:HYN52DSXY:2:2142:12038:30013,A00204:690:HYN52DSXY:2:2161:10908:21981,A00204:690:HYN52DSXY:2:1125:31114:14199,A00204:690:HYN52DSXY:2:1152:25663:28902,A00…	1242	A352-07	A352-07	Health	50	platelet	female	N1P	3:47037666|47062346	hsa_circ_0065140	chr3:47079155-47103836-	NM_014159	100	100	100	1241	1	1241	1241	1241	1	0	2292	CTTCATGGGG...CGTTCAGTTG	CAACTGAACG...CCCCATGAAG
23499	23499	3:47037666|47067118	3	47037666	47067118	177	26_24_58	125	0.739	exon	SETD2,	-	A00204:690:HYN52DSXY:2:2525:8558:23202,A00204:690:HYN52DSXY:2:2540:12048:14497,A00204:690:HYN52DSXY:2:2630:19958:31798,A00204:690:HYN52DSXY:2:2665:19072:24095,A00159:824:HVMKCDSXY:3:1341:3658:3255,A00159:824:HVMKCDSXY:3:1414:10809:25097,A00204:690:HYN52DSXY:2:1109:6144:7654,A00204:690:HYN52DSXY:2:1177:20419:6261,A00204:690:HYN52DSXY:2:1231:27163:3756,A00204:690:HYN52DSXY:2:1261:27019:12994,A00204…	1445	A352-07	A352-07	Health	50	platelet	female	N1P	3:47037666|47067118	hsa_circ_0065140	chr3:47079155-47103836-	NM_014159	85.94	100	100	1444	1	1241	1241	1241	1	0	2292	CTTCATGGGG...GATATACCTC	CAACTGAACG...CCCCATGAAG
23500	23500	3:47046487|47067118	3	47046487	47067118	57	12_9_13	266	0.3	exon	SETD2,	-	A00204:690:HYN52DSXY:2:2515:14724:16000,A00204:690:HYN52DSXY:2:2534:11740:31156,A00204:690:HYN52DSXY:2:2556:21296:16955,A00204:690:HYN52DSXY:2:1244:20745:2660,A00204:690:HYN52DSXY:2:1311:23339:29324,A00204:690:HYN52DSXY:2:1419:7247:20118,A00204:690:HYN52DSXY:2:1546:16649:33614,A00204:690:HYN52DSXY:2:1622:4435:2973,A00204:690:HYN52DSXY:2:2153:5638:14857,A00204:690:HYN52DSXY:2:2232:24325:17879,A002…	1193	A352-07	A352-07	Health	50	platelet	female	N1P	3:47046487|47067118	hsa_circ_0065147	chr3:47087976-47108608-	NM_014159	82.97	95.28	100	1192	1	989	1038	1038	50	0	1827	TGGCTGCAAG...GATATACCTC	GAGGTATATC...CTTGCAGCCA
23501	23501	3:47056821|47062346	3	47056821	47062346	37	4_12_8	440	0.144	exon	SETD2,	-	A00204:690:HYN52DSXY:2:2546:17327:11522,A00204:690:HYN52DSXY:2:1118:6460:26209,A00204:690:HYN52DSXY:2:1120:6578:28166,A00204:690:HYN52DSXY:2:1354:26332:28651,A00204:690:HYN52DSXY:2:1471:11134:33520,A00204:690:HYN52DSXY:2:1472:23999:4163,A00204:690:HYN52DSXY:2:2236:14398:32690,A00204:690:HYN52DSXY:2:2307:26205:12211,A00204:690:HYN52DSXY:2:2411:14389:8594,A00204:690:HYN52DSXY:2:2652:8160:17221,A002…	855	A352-07	A352-07	Health	50	platelet	female	N1P	3:47056821|47062346	hsa_circ_0065149	chr3:47098310-47103836-	NM_014159	100	100	100	854	1	854	854	854	1	0	1578	CTGTACAATT...CGTTCAGTTG	CAACTGAACG...AATTGTACAG
23502	23502	3:47056821|47067118	3	47056821	47067118	209	32_23_54	343	0.549	exon	SETD2,	-	A00204:690:HYN52DSXY:2:2478:21206:16579,A00204:690:HYN52DSXY:2:2630:27263:27790,A00204:690:HYN52DSXY:2:1152:11586:4586,A00204:690:HYN52DSXY:2:1173:26603:32878,A00204:690:HYN52DSXY:2:1264:17815:16532,A00204:690:HYN52DSXY:2:1318:2257:24064,A00204:690:HYN52DSXY:2:1410:9507:19147,A00204:690:HYN52DSXY:2:1432:19705:32299,A00204:690:HYN52DSXY:2:1460:8603:13354,A00204:690:HYN52DSXY:2:1514:22752:7263,A002…	1058	A352-07	A352-07	Health	50	platelet	female	N1P	3:47056821|47067118	hsa_circ_0065149	chr3:47098310-47103836-	NM_014159	80.79	100	100	1057	1	854	854	854	1	0	1578	CTGTACAATT...GATATACCTC	CAACTGAACG...AATTGTACAG
23503	23503	3:47062163|47067118	3	47062163	47067118	47	14_4_17	253	0.271	exon	SETD2,	-	A00204:690:HYN52DSXY:2:1527:8431:36417,A00204:690:HYN52DSXY:2:1673:25201:11663,A00204:690:HYN52DSXY:2:2225:31919:32534,A00204:690:HYN52DSXY:2:1610:28809:12367,A00204:690:HYN52DSXY:2:1672:18927:33583,A00204:690:HYN52DSXY:2:1160:4869:36605,A00204:690:HYN52DSXY:2:1247:26187:12618,A00204:690:HYN52DSXY:2:1543:20320:32769,A00204:690:HYN52DSXY:2:1675:15863:18724,A00204:690:HYN52DSXY:2:2253:11785:22874,A…	388	A352-07	A352-07	Health	50	platelet	female	N1P	NA	NA	NA	NA	NA	NA	NA	NA	NA	NA	NA	NA	NA	NA	NA	NA	NA
23504	23504	3:47064555|47067118	3	47064555	47067118	6	1_2_5	86	0.122	exon	SETD2,	-	A00159:824:HVMKCDSXY:3:1324:3152:24706,A00204:690:HYN52DSXY:2:2329:3043:6574,A00204:690:HYN52DSXY:2:2329:2790:24643,A00159:824:HVMKCDSXY:3:1539:16523:6214,A00204:690:HYN52DSXY:2:2536:23637:10113,A00204:690:HYN52DSXY:2:1139:11749:34585,	204	A352-07	A352-07	Health	50	platelet	female	N1P	NA	NA	NA	NA	NA	NA	NA	NA	NA	NA	NA	NA	NA	NA	NA	NA	NA
23505	23505	3:47067070|47098081	3	47067070	47098081	59	5_22_18	913	0.114	exon	SETD2,	-	A00159:824:HVMKCDSXY:3:2118:16586:10927,A00204:690:HYN52DSXY:2:1343:28230:17816,A00204:690:HYN52DSXY:2:1343:28818:21966,A00204:690:HYN52DSXY:2:1403:15682:30561,A00204:690:HYN52DSXY:2:1517:26368:11397,A00204:690:HYN52DSXY:2:1560:1154:12915,A00204:690:HYN52DSXY:2:2167:28176:6480,A00204:690:HYN52DSXY:2:1612:16839:29997,A00204:690:HYN52DSXY:2:2156:14000:9298,A00204:690:HYN52DSXY:2:2628:11912:32424,A0…	1265	A352-07	A352-07	Health	50	platelet	female	N1P	3:47067070|47098081	hsa_circ_0123904	chr3:47125209-47139571-	NM_014159	82.83	100	99.81	1264	218	1264	1045	1045	1	0	1921	TTGTGTTTTC...GGCTTCTTTT	AAAAGAAGCC...AGACCTAAAG
23506	23506	3:47097955|47103423	3	47097955	47103423	193	12_13_48	356	0.52	exon	SETD2,	-	A00204:690:HYN52DSXY:2:1215:26223:28620,A00204:690:HYN52DSXY:2:2365:30219:35540,A00204:690:HYN52DSXY:2:2421:10664:9846,A00204:690:HYN52DSXY:2:1105:3197:1454,A00204:690:HYN52DSXY:2:1311:1344:35321,A00204:690:HYN52DSXY:2:1508:27055:25708,A00204:690:HYN52DSXY:2:2124:20817:15624,A00204:690:HYN52DSXY:2:1111:2663:30749,A00204:690:HYN52DSXY:2:1149:5195:18317,A00204:690:HYN52DSXY:2:1163:20772:5650,A00204…	304	A352-07	A352-07	Health	50	platelet	female	N1P	3:47097955|47103423	hsa_circ_0001289	chr3:47139444-47144913-	NM_014159	100	100	100	303	1	303	303	303	1	2.27e-158	560	TGAATCCTTC...CATCTATTAT	ATAATAGATG...GAAGGATTCA
23507	23507	3:47097955|47106120	3	47097955	47106120	482	39_83_79	140	0.873	exon	SETD2,	-	A00204:690:HYN52DSXY:2:2531:23565:25113,A00204:690:HYN52DSXY:2:2545:20455:19163,A00204:690:HYN52DSXY:2:2567:28094:31078,A00204:690:HYN52DSXY:2:2576:19642:11647,A00204:690:HYN52DSXY:2:2616:19633:4398,A00204:690:HYN52DSXY:2:2624:23782:7607,A00204:690:HYN52DSXY:2:2653:22191:9111,A00204:690:HYN52DSXY:2:2659:8739:24518,A00204:690:HYN52DSXY:2:2677:19651:9909,A00159:824:HVMKCDSXY:3:1234:3115:20885,A0015…	428	A352-07	A352-07	Health	50	platelet	female	N1P	3:47097955|47106120	hsa_circ_0001290	chr3:47139444-47147610-	NM_014159	100	100	100	427	1	427	427	427	1	0	789	TGAATCCTTC...AAAGGTGTTC	GAACACCTTT...GAAGGATTCA
23508	23508	3:47097955|47116754	3	47097955	47116754	7	0_2_2	62	0.184	exon	SETD2,	-	A00204:690:HYN52DSXY:2:1417:7817:4476,A00204:690:HYN52DSXY:2:1604:30201:9048,A00204:690:HYN52DSXY:2:1313:11406:13291,A00204:690:HYN52DSXY:2:2309:14895:8844,A00204:690:HYN52DSXY:2:1416:7455:35164,A00204:690:HYN52DSXY:2:1416:7536:34835,A00204:690:HYN52DSXY:2:2372:4038:4695,	689	A352-07	A352-07	Health	50	platelet	female	N1P	3:47097955|47116754	hsa_circ_0065165	chr3:47139444-47158244-	NM_014159	100	100	100	688	1	688	688	688	1	0	1271	TGAATCCTTC...ATTCTTCTTT	AAAGAAGAAT...GAAGGATTCA
23509	23509	3:47113876|47116754	3	47113876	47116754	7	1_3_1	64	0.179	exon	SETD2,	-	A00204:690:HYN52DSXY:2:1154:22525:33176,A00159:824:HVMKCDSXY:3:1111:5719:26741,A00204:690:HYN52DSXY:2:2652:16821:7263,A00204:690:HYN52DSXY:2:1571:5095:17456,A00204:690:HYN52DSXY:2:2250:26223:8234,A00204:690:HYN52DSXY:2:1526:28483:8860,A00204:690:HYN52DSXY:2:2149:8088:31281,	262	A352-07	A352-07	Health	50	platelet	female	N1P	3:47113876|47116754	hsa_circ_0065171	chr3:47155365-47158244-	NM_014159	100	100	100	261	1	261	261	261	1	4.3e-135	483	GAAGGAAGGT...ATTCTTCTTT	AAAGAAGAAT...ACCTTCCTTC
23510	23510	3:47169169|47169396	3	47169169	47169396	17	5_0_5	33	0.507	intergenic_region	n/a	+	A00204:690:HYN52DSXY:2:1359:31385:10567,A00204:690:HYN52DSXY:2:2106:7672:36041,A00159:824:HVMKCDSXY:3:1554:8151:33489,A00159:824:HVMKCDSXY:3:1554:8675:34178,A00204:690:HYN52DSXY:2:1537:20039:22827,A00204:690:HYN52DSXY:2:1612:3106:32831,A00204:690:HYN52DSXY:2:1652:1325:22952,A00159:824:HVMKCDSXY:3:1530:26549:7106,A00204:690:HYN52DSXY:2:1132:19560:11976,A00204:690:HYN52DSXY:2:2212:4616:36229,A00204…	228	A352-07	A352-07	Health	50	platelet	female	N1P	3:47169169|47169396	hsa_circ_0008377	chr3:47210658-47210886+	NR_033373	100	100	100	228	1	228	228	1	228	8.17e-117	422	GCTCATCCAT...TTGTTATTAG	GCTCATCCAT...TTGTTATTAG
23512	23512	3:47179428|47179683	3	47179428	47179683	22	10_2_5	1	0.978	intergenic_region	n/a	+	A00204:690:HYN52DSXY:2:1326:6903:14512,A00204:690:HYN52DSXY:2:2416:3902:14199,A00159:824:HVMKCDSXY:3:2461:10131:34475,A00159:824:HVMKCDSXY:3:2461:10800:35728,A00204:690:HYN52DSXY:2:2259:24487:13275,A00204:690:HYN52DSXY:2:2539:9607:16532,A00204:690:HYN52DSXY:2:2560:12020:13636,A00159:824:HVMKCDSXY:3:2113:5439:3051,A00204:690:HYN52DSXY:2:1177:20247:19398,A00204:690:HYN52DSXY:2:1120:31937:20165,A002…	256	A352-07	A352-07	Health	50	platelet	female	N1P	NA	NA	NA	NA	NA	NA	NA	NA	NA	NA	NA	NA	NA	NA	NA	NA	NA
23513	23513	3:47271237|47277379	3	47271237	47277379	7	3_2_1	11	0.56	exon	KIF9,	-	A00204:690:HYN52DSXY:2:2107:1868:16908,A00204:690:HYN52DSXY:2:2249:22996:28510,A00204:690:HYN52DSXY:2:1159:8630:32816,A00204:690:HYN52DSXY:2:1558:29776:12289,A00204:690:HYN52DSXY:2:2216:17318:30608,A00204:690:HYN52DSXY:2:2249:22471:33270,A00204:690:HYN52DSXY:2:2160:23023:18568,	694	A352-07	A352-07	Health	50	platelet	female	N1P	3:47271237|47277379	hsa_circ_0065180	chr3:47312726-47312951-	NM_001134878	32.47	100	100	693	1	225	225	225	1	1.25e-114	416	CTCAAAAAGG...CCCATTCTAG	GTTTTTAGGA...CCTTTTTGAG
23514	23514	3:47319653|47322708	3	47319653	47322708	3	2_2_0	10	0.375	exon	KLHL18,	+	A00204:690:HYN52DSXY:2:2165:29405:4319,A00204:690:HYN52DSXY:2:1102:12355:5353,A00159:824:HVMKCDSXY:3:2205:32027:20071,	273	A352-07	A352-07	Health	50	platelet	female	N1P	3:47319653|47322708	hsa_circ_0065182	chr3:47361142-47364198+	NM_025010	100	100	100	272	1	272	272	1	272	3.45e-141	503	ATTGGGGACC...TTCGAGAACG	ATTGGGGACC...TTCGAGAACG
23515	23515	3:47425485|47428670	3	47425485	47428670	37	3_6_4	14	0.841	exon	SCAP,	-	A00204:690:HYN52DSXY:2:2536:30978:8954,A00204:690:HYN52DSXY:2:1256:23556:20650,A00204:690:HYN52DSXY:2:1144:27290:18411,A00204:690:HYN52DSXY:2:2574:25925:12633,A00159:824:HVMKCDSXY:3:2553:31819:8469,A00204:690:HYN52DSXY:2:2345:7066:35399,A00204:690:HYN52DSXY:2:1351:8992:15781,A00204:690:HYN52DSXY:2:1642:22236:30921,A00204:690:HYN52DSXY:2:2350:9733:19445,A00204:690:HYN52DSXY:2:2427:2230:20603,A0015…	786	A352-07	A352-07	Health	50	platelet	female	N1P	3:47425485|47428670	hsa_circ_0007291	chr3:47466974-47470160-	NM_012235	100	100	100	785	1	785	785	785	1	0	1450	CCGCCATTGA...CACCCACATA	TATGTGGGTG...TCAATGGCGG
23516	23516	3:47425485|47435137	3	47425485	47435137	14	0_3_3	26	0.519	exon	SCAP,	-	A00159:824:HVMKCDSXY:3:1173:4336:31140,A00204:690:HYN52DSXY:2:1373:8829:15624,A00204:690:HYN52DSXY:2:2347:4390:25848,A00204:690:HYN52DSXY:2:2656:28827:5102,A00204:690:HYN52DSXY:2:1569:6162:26976,A00159:824:HVMKCDSXY:3:1173:3016:33489,A00204:690:HYN52DSXY:2:2418:7482:18051,A00204:690:HYN52DSXY:2:2538:16947:24799,A00204:690:HYN52DSXY:2:1242:10502:25379,A00204:690:HYN52DSXY:2:1320:25816:24565,A00204…	928	A352-07	A352-07	Health	50	platelet	female	N1P	3:47425485|47435137	hsa_circ_0065214	chr3:47466974-47476627-	NM_012235	100	100	98.71	927	1	927	915	915	1	0	1635	CCGCCATTGA...CAGTGGGTAG	CTACCCACTG...TCAATGGCGG
23517	23517	3:47610066|47610327	3	47610066	47610327	17	5_6_1	73	0.318	exon	SMARCC1,	-	A00159:824:HVMKCDSXY:3:1630:2672:35086,A00204:690:HYN52DSXY:2:1204:18548:30076,A00204:690:HYN52DSXY:2:1273:14452:17910,A00204:690:HYN52DSXY:2:2110:23068:22091,A00204:690:HYN52DSXY:2:2575:15528:8625,A00204:690:HYN52DSXY:2:2620:29396:12195,A00204:690:HYN52DSXY:2:2522:17535:3677,A00204:690:HYN52DSXY:2:2110:22182:4554,A00204:690:HYN52DSXY:2:1521:21468:28964,A00204:690:HYN52DSXY:2:1138:31286:16125,A00…	263	A352-07	A352-07	Health	50	platelet	female	N1P	3:47610066|47610327	hsa_circ_0065242	chr3:47651555-47651817-	NM_003074	100	100	100	262	1	262	262	262	1	1.2e-135	484	CTGGCTGGGG...GTTGTTCTAG	CTAGAACAAC...CCCCAGCCAG
23518	23518	3:47610066|47638780	3	47610066	47638780	155	14_19_46	244	0.56	exon	SMARCC1,	-	A00204:690:HYN52DSXY:2:2475:31891:12571,A00204:690:HYN52DSXY:2:2622:30101:22561,A00204:690:HYN52DSXY:2:2633:4463:23281,A00159:824:HVMKCDSXY:3:1577:2564:16016,A00159:824:HVMKCDSXY:3:2444:22959:29543,A00204:690:HYN52DSXY:2:1266:17246:34240,A00204:690:HYN52DSXY:2:1313:25256:7185,A00204:690:HYN52DSXY:2:1363:25852:29512,A00204:690:HYN52DSXY:2:1367:26576:6997,A00204:690:HYN52DSXY:2:1633:2700:25958,A002…	724	A352-07	A352-07	Health	50	platelet	female	N1P	3:47610066|47638780	hsa_circ_0065243	chr3:47651555-47680270-	NM_003074	100	100	100	723	1	723	723	723	1	0	1336	CTGGCTGGGG...TCAGCTCCTT	AAGGAGCTGA...CCCCAGCCAG
23519	23519	3:47622207|47638780	3	47622207	47638780	150	16_11_42	294	0.505	exon	SMARCC1,	-	A00159:824:HVMKCDSXY:3:2530:18276:12915,A00204:690:HYN52DSXY:2:1206:10646:12258,A00159:824:HVMKCDSXY:3:1214:13738:29042,A00159:824:HVMKCDSXY:3:2515:27525:23954,A00204:690:HYN52DSXY:2:1217:6316:23985,A00204:690:HYN52DSXY:2:1458:10059:12305,A00204:690:HYN52DSXY:2:1470:26621:32002,A00204:690:HYN52DSXY:2:2646:15998:24439,A00159:824:HVMKCDSXY:3:1256:31711:29168,A00204:690:HYN52DSXY:2:1119:1389:5932,A0…	462	A352-07	A352-07	Health	50	platelet	female	N1P	3:47622207|47638780	hsa_circ_0123939	chr3:47663696-47680270-	ENST00000254480.5	100	100	100	461	1	461	461	461	1	0	852	AGCTTCTTTC...TCAGCTCCTT	AAGGAGCTGA...GAAAGAAGCT
23520	23520	3:47635190|47636136	3	47635190	47636136	215	36_57_44	740	0.368	exon	SMARCC1,	-	A00204:690:HYN52DSXY:2:2638:20817:17848,A00204:690:HYN52DSXY:2:1265:17020:7701,A00204:690:HYN52DSXY:2:1273:13575:14199,A00204:690:HYN52DSXY:2:1561:6225:36229,A00204:690:HYN52DSXY:2:2243:23882:12070,A00204:690:HYN52DSXY:2:2437:19226:11992,A00204:690:HYN52DSXY:2:2224:24777:2253,A00159:824:HVMKCDSXY:3:1655:16477:32377,A00204:690:HYN52DSXY:2:1245:7889:11459,A00204:690:HYN52DSXY:2:1262:7283:4147,A0020…	271	A352-07	A352-07	Health	50	platelet	female	N1P	3:47635190|47636136	hsa_circ_0065251	chr3:47676679-47677626-	NM_003074	100	100	100	270	1	270	270	270	1	4.43e-140	499	CTTGGCTTTG...TATTTTCTGC	GCAGAAAATA...CAAAGCCAAG
23521	23521	3:47635190|47638780	3	47635190	47638780	201	24_17_55	551	0.422	exon	SMARCC1,	-	A00204:690:HYN52DSXY:2:2661:8576:14967,A00159:824:HVMKCDSXY:3:1148:9489:35462,A00159:824:HVMKCDSXY:3:1408:23068:15765,A00204:690:HYN52DSXY:2:1107:2049:27931,A00204:690:HYN52DSXY:2:1251:15691:21151,A00204:690:HYN52DSXY:2:1251:15148:23594,A00204:690:HYN52DSXY:2:1414:8269:20948,A00204:690:HYN52DSXY:2:1425:16938:20306,A00204:690:HYN52DSXY:2:1514:23665:30671,A00204:690:HYN52DSXY:2:2151:7690:21418,A002…	327	A352-07	A352-07	Health	50	platelet	female	N1P	3:47635190|47638780	hsa_circ_0123942	chr3:47676679-47680270-	ENST00000254480.5	100	100	100	326	1	326	326	326	1	4.02e-171	603	CTTGGCTTTG...TCAGCTCCTT	AAGGAGCTGA...CAAAGCCAAG
23522	23522	3:47675475|47678311	3	47675475	47678311	35	6_14_11	117	0.374	exon	SMARCC1,	-	A00159:824:HVMKCDSXY:3:1522:22327:20181,A00204:690:HYN52DSXY:2:1316:26250:36495,A00204:690:HYN52DSXY:2:1338:30499:1078,A00204:690:HYN52DSXY:2:1438:21052:8891,A00204:690:HYN52DSXY:2:2644:18530:7842,A00204:690:HYN52DSXY:2:1202:23637:16595,A00204:690:HYN52DSXY:2:1236:16125:16266,A00204:690:HYN52DSXY:2:1635:21585:34679,A00204:690:HYN52DSXY:2:2317:15501:25958,A00204:690:HYN52DSXY:2:2425:10059:4946,A00…	383	A352-07	A352-07	Health	50	platelet	female	N1P	3:47675475|47678311	hsa_circ_0008639	chr3:47716964-47719801-	NM_003074	100	100	100	382	1	382	382	382	1	0	706	CTTTGCTAAT...TGCCAAGTAT	ATACTTGGCA...ATTAGCAAAG
23523	23523	3:47678198|47693300	3	47678198	47693300	8	2_2_0	91	0.15	exon	SMARCC1,	-	A00159:824:HVMKCDSXY:3:2534:14922:1344,A00204:690:HYN52DSXY:2:1676:10330:17033,A00204:690:HYN52DSXY:2:1366:4472:26490,A00204:690:HYN52DSXY:2:2442:8938:16125,A00204:690:HYN52DSXY:2:1361:32805:4664,A00204:690:HYN52DSXY:2:2201:12518:23985,A00204:690:HYN52DSXY:2:2235:6479:31219,A00204:690:HYN52DSXY:2:2171:26549:13870,	407	A352-07	A352-07	Health	50	platelet	female	N1P	3:47678198|47693300	hsa_circ_0006985	chr3:47719687-47734790-	NM_003074	100	100	100	406	1	406	406	406	1	0	750	CTCATCACAG...TTTAGGTTCA	TGAACCTAAA...CTGTGATGAG
23524	23524	3:47686049|47693300	3	47686049	47693300	18	4_2_9	73	0.33	exon	SMARCC1,	-	A00204:690:HYN52DSXY:2:2563:25301:15562,A00204:690:HYN52DSXY:2:1209:16360:3709,A00204:690:HYN52DSXY:2:2506:28248:12430,A00204:690:HYN52DSXY:2:1258:15130:27602,A00204:690:HYN52DSXY:2:2548:3866:28322,A00204:690:HYN52DSXY:2:2548:5014:23547,A00204:690:HYN52DSXY:2:1663:21992:23985,A00204:690:HYN52DSXY:2:1152:23511:33849,A00204:690:HYN52DSXY:2:1675:18367:15139,A00204:690:HYN52DSXY:2:2131:6867:11882,A00…	221	A352-07	A352-07	Health	50	platelet	female	N1P	3:47686049|47693300	hsa_circ_0065284	chr3:47727538-47734790-	NM_003074	100	100	100	220	1	220	220	220	1	2.2e-112	407	CAGTTATAAT...TTTAGGTTCA	TGAACCTAAA...ATTATAACTG
23525	23525	3:47689387|47693300	3	47689387	47693300	4	0_2_2	67	0.107	exon	SMARCC1,	-	A00204:690:HYN52DSXY:2:1224:10447:24784,A00204:690:HYN52DSXY:2:1145:14416:27649,A00204:690:HYN52DSXY:2:1235:5249:32440,A00204:690:HYN52DSXY:2:2146:10945:7607,	99	A352-07	A352-07	Health	50	platelet	female	N1P	NA	NA	NA	NA	NA	NA	NA	NA	NA	NA	NA	NA	NA	NA	NA	NA	NA
23526	23526	3:47693241|47701402	3	47693241	47701402	38	1_16_15	139	0.353	exon	SMARCC1,	-	A00204:690:HYN52DSXY:2:1407:6316:3317,A00204:690:HYN52DSXY:2:2219:6659:20415,A00204:690:HYN52DSXY:2:2374:25617:22936,A00204:690:HYN52DSXY:2:2117:5466:19069,A00204:690:HYN52DSXY:2:2163:21016:14810,A00204:690:HYN52DSXY:2:2345:10502:17362,A00204:690:HYN52DSXY:2:2368:23710:3317,A00204:690:HYN52DSXY:2:2662:1832:24267,A00204:690:HYN52DSXY:2:1126:18629:15781,A00204:690:HYN52DSXY:2:1626:28185:8563,A00204…	186	A352-07	A352-07	Health	50	platelet	female	N1P	3:47693241|47701402	hsa_circ_0123958	chr3:47734730-47742892-	ENST00000254480.5	100	100	100	185	1	185	185	185	1	5.15e-93	342	CTAGATCCGC...GCTAGCTTGG	CCAAGCTAGC...GCGGATCTAG
23527	23527	3:47706409|47736126	3	47706409	47736126	16	1_1_1	247	0.115	exon	SMARCC1,	-	A00204:690:HYN52DSXY:2:1277:18792:16689,A00204:690:HYN52DSXY:2:2302:19786:18881,A00204:690:HYN52DSXY:2:2636:14064:11694,A00204:690:HYN52DSXY:2:1203:22987:12273,A00159:824:HVMKCDSXY:3:2250:3405:13463,A00204:690:HYN52DSXY:2:1203:22833:12414,A00204:690:HYN52DSXY:2:1519:18900:32503,A00204:690:HYN52DSXY:2:1643:2853:19617,A00204:690:HYN52DSXY:2:2529:31412:34851,A00159:824:HVMKCDSXY:3:2671:14561:4852,A0…	558	A352-07	A352-07	Health	50	platelet	female	N1P	3:47706409|47736126	hsa_circ_0123969	chr3:47747898-47777616-	ENST00000254480.5	100	100	100	557	1	557	557	557	1	0	1029	CCTTTCTTCC...AACAATTGTT	AACAATTGTT...GGAAGAAAGG
23528	23528	3:47720666|47721496	3	47720666	47721496	8	2_1_3	63	0.203	intron	SMARCC1,	-	A00204:690:HYN52DSXY:2:2321:10601:25081,A00204:690:HYN52DSXY:2:2346:10700:22780,A00204:690:HYN52DSXY:2:1511:25455:34147,A00204:690:HYN52DSXY:2:2308:5258:2394,A00204:690:HYN52DSXY:2:1511:25265:35258,A00204:690:HYN52DSXY:2:1616:14479:3490,A00204:690:HYN52DSXY:2:2152:4987:12633,A00159:824:HVMKCDSXY:3:1442:29441:1752,	831	A352-07	A352-07	Health	50	platelet	female	N1P	3:47720666|47721496	hsa_circ_0123973	chr3:47762155-47762986-	ENST00000254480.5	100	100	100	831	1	831	831	831	1	0	1535	CTGTCTGGGT...AAATGGACGC	GCGTCCATTT...ACCCAGACAG
23529	23529	3:47720666|47729094	3	47720666	47729094	45	4_2_19	171	0.345	exon	SMARCC1,	-	A00204:690:HYN52DSXY:2:1351:3224:10426,A00204:690:HYN52DSXY:2:1374:28556:35790,A00204:690:HYN52DSXY:2:1628:21866:26459,A00204:690:HYN52DSXY:2:2413:31937:14152,A00204:690:HYN52DSXY:2:1628:21730:26475,A00204:690:HYN52DSXY:2:1442:18665:33066,A00204:690:HYN52DSXY:2:2156:25283:20854,A00204:690:HYN52DSXY:2:2650:10158:9721,A00204:690:HYN52DSXY:2:1264:19180:35493,A00204:690:HYN52DSXY:2:1365:10773:17926,A…	141	A352-07	A352-07	Health	50	platelet	female	N1P	3:47720666|47729094	hsa_circ_0065298	chr3:47762155-47770584-	NM_003074	100	100	100	140	1	140	140	140	1	3.82e-68	259	CTGTCTGGGT...TAAATGTTCC	GGAACATTTA...ACCCAGACAG
23530	23530	3:47720666|47736126	3	47720666	47736126	16	0_5_10	180	0.151	exon	SMARCC1,	-	A00204:690:HYN52DSXY:2:2538:27850:5384,A00204:690:HYN52DSXY:2:1307:18530:21026,A00204:690:HYN52DSXY:2:1517:19967:16564,A00204:690:HYN52DSXY:2:1578:7139:7059,A00204:690:HYN52DSXY:2:2342:5095:31829,A00204:690:HYN52DSXY:2:1216:10068:29074,A00204:690:HYN52DSXY:2:1452:23339:1673,A00204:690:HYN52DSXY:2:1665:22263:16313,A00204:690:HYN52DSXY:2:1559:26458:26835,A00204:690:HYN52DSXY:2:1648:24026:3991,A0020…	234	A352-07	A352-07	Health	50	platelet	female	N1P	3:47720666|47736126	hsa_circ_0065299	chr3:47762155-47777616-	NM_003074	100	100	100	233	1	233	233	233	1	1.39e-119	431	CTGTCTGGGT...AACAATTGTT	AACAATTGTT...ACCCAGACAG
23531	23531	3:47720666|47745993	3	47720666	47745993	104	6_20_29	71	0.746	exon	SMARCC1,	-	A00159:824:HVMKCDSXY:3:1446:26178:1861,A00159:824:HVMKCDSXY:3:2252:9335:8860,A00204:690:HYN52DSXY:2:1441:4544:15655,A00204:690:HYN52DSXY:2:1463:21603:7028,A00204:690:HYN52DSXY:2:1506:9887:33238,A00204:690:HYN52DSXY:2:1560:8965:9659,A00204:690:HYN52DSXY:2:1611:11270:32440,A00204:690:HYN52DSXY:2:2130:10574:19742,A00204:690:HYN52DSXY:2:2564:20238:27305,A00204:690:HYN52DSXY:2:2564:20220:27398,A00204:…	402	A352-07	A352-07	Health	50	platelet	female	N1P	3:47720666|47745993	hsa_circ_0065301	chr3:47762155-47787483-	NM_003074	100	100	100	401	1	401	401	401	1	0	741	CTGTCTGGGT...AACACTTTGC	GCAAAGTGTT...ACCCAGACAG
23532	23532	3:47729025|47745993	3	47729025	47745993	22	3_5_4	189	0.189	exon	SMARCC1,	-	A00159:824:HVMKCDSXY:3:2424:26467:17832,A00204:690:HYN52DSXY:2:2469:12915:35947,A00204:690:HYN52DSXY:2:1347:30996:8234,A00159:824:HVMKCDSXY:3:2424:26639:36824,A00159:824:HVMKCDSXY:3:1361:6343:27915,A00204:690:HYN52DSXY:2:1177:28809:21731,A00204:690:HYN52DSXY:2:1339:16911:6073,A00204:690:HYN52DSXY:2:1439:7129:19069,A00204:690:HYN52DSXY:2:2469:12617:35994,A00204:690:HYN52DSXY:2:2573:19877:15969,A00…	332	A352-07	A352-07	Health	50	platelet	female	N1P	3:47729025|47745993	hsa_circ_0065305	chr3:47770514-47787483-	NM_003074	100	100	100	331	1	331	331	331	1	6.79e-174	612	CATCGTCTTG...AACACTTTGC	GCAAAGTGTT...CAAGACGATG
23533	23533	3:47736034|47738110	3	47736034	47738110	17	1_5_6	205	0.142	exon	SMARCC1,	-	A00204:690:HYN52DSXY:2:2421:7012:8375,A00204:690:HYN52DSXY:2:2319:20862:22623,A00204:690:HYN52DSXY:2:1264:31656:19398,A00204:690:HYN52DSXY:2:2566:9426:6355,A00159:824:HVMKCDSXY:3:1636:7446:12477,A00204:690:HYN52DSXY:2:1546:15148:19680,A00204:690:HYN52DSXY:2:1313:10194:19680,A00204:690:HYN52DSXY:2:2314:19253:32988,A00204:690:HYN52DSXY:2:1173:13449:29136,A00204:690:HYN52DSXY:2:1516:29215:29105,A002…	176	A352-07	A352-07	Health	50	platelet	female	N1P	3:47736034|47738110	hsa_circ_0065306	chr3:47777523-47779600-	NM_003074	100	100	100	175	1	175	175	175	1	1.75e-87	324	CTGATGTCGT...AAACCTCCGC	GCGGAGGTTT...ACGACATCAG
23534	23534	3:47736034|47745993	3	47736034	47745993	29	2_9_10	141	0.291	exon	SMARCC1,	-	A00204:690:HYN52DSXY:2:2477:8377:18912,A00204:690:HYN52DSXY:2:2523:24234:24298,A00204:690:HYN52DSXY:2:2608:14344:31626,A00204:690:HYN52DSXY:2:2608:14543:31939,A00204:690:HYN52DSXY:2:2214:12038:7748,A00204:690:HYN52DSXY:2:2248:20708:30311,A00204:690:HYN52DSXY:2:2248:19877:32127,A00204:690:HYN52DSXY:2:1602:31548:36839,A00204:690:HYN52DSXY:2:1168:11234:2910,A00204:690:HYN52DSXY:2:1108:12852:18677,A0…	262	A352-07	A352-07	Health	50	platelet	female	N1P	3:47736034|47745993	hsa_circ_0065307	chr3:47777523-47787483-	NM_003074	100	100	100	261	1	261	261	261	1	4.3e-135	483	CTGATGTCGT...AACACTTTGC	GCAAAGTGTT...ACGACATCAG
23535	23535	3:47772468|47772936	3	47772468	47772936	5	0_2_5	8	0.556	intron	SMARCC1,	-	A00204:690:HYN52DSXY:2:2176:29035:29763,A00204:690:HYN52DSXY:2:2355:29668:14137,A00204:690:HYN52DSXY:2:1650:28908:32581,A00204:690:HYN52DSXY:2:2355:30770:14231,A00204:690:HYN52DSXY:2:2635:24623:30577,	469	A352-07	A352-07	Health	50	platelet	female	N1P	3:47772468|47772936	hsa_circ_0123977	chr3:47813957-47814426-	ENST00000254480.5	100	100	100	469	1	469	469	469	1	0	867	CTACAAAATA...CATGAACATA	TATGTTCATG...TATTTTGTAG
23536	23536	3:47867246|47872100	3	47867246	47872100	4	1_2_1	17	0.32	exon	MAP4,	-	A00204:690:HYN52DSXY:2:1545:11442:20964,A00204:690:HYN52DSXY:2:1420:19000:31892,A00204:690:HYN52DSXY:2:1420:19967:33223,A00204:690:HYN52DSXY:2:2336:1217:3630,	747	A352-07	A352-07	Health	50	platelet	female	N1P	3:47867246|47872100	hsa_circ_0065336	chr3:47908735-47913590-	NM_002375	100	100	99.73	746	1	746	744	744	1	0	1365	ATTACCACCT...CTGCAATGGG	CCCATTGCAG...AGGTGGTAAT
23537	23537	3:47870858|47877523	3	47870858	47877523	5	1_2_1	42	0.192	exon	MAP4,	-	A00204:690:HYN52DSXY:2:2504:14769:4773,A00204:690:HYN52DSXY:2:2514:14055:5478,A00204:690:HYN52DSXY:2:2147:25943:16235,A00204:690:HYN52DSXY:2:1275:12445:21324,A00204:690:HYN52DSXY:2:2514:14127:5290,	816	A352-07	A352-07	Health	50	platelet	female	N1P	3:47870858|47877523	hsa_circ_0123979	chr3:47912302-47913590-	ENST00000426837.2	60.37	91.62	100	815	1	492	537	492	1	0	909	CTTGGAGCGG...CTGGCTATTC	CCCATTGCAG...AGGAGGCCGG
23538	23538	3:47918719|47921878	3	47918719	47921878	7	1_2_1	10	0.583	exon	MAP4,	-	A00204:690:HYN52DSXY:2:1557:30454:3035,A00204:690:HYN52DSXY:2:2274:26350:4570,A00204:690:HYN52DSXY:2:2570:18014:23296,A00204:690:HYN52DSXY:2:1427:14968:34397,A00204:690:HYN52DSXY:2:1556:31702:11898,A00204:690:HYN52DSXY:2:2210:15718:3035,A00204:690:HYN52DSXY:2:1556:31837:14481,	238	A352-07	A352-07	Health	50	platelet	female	N1P	3:47918719|47921878	hsa_circ_0003927	chr3:47960208-47963368-	NM_002375	100	100	100	237	1	237	237	237	1	8.47e-122	438	CTGCCGTTGG...TTAAAGGGAT	ATCCCTTTAA...CCAACGGCAG
23539	23539	3:48450037|48450575	3	48450037	48450575	3	2_0_2	15	0.286	exon	ATRIP,	+	A00204:690:HYN52DSXY:2:2472:8612:15186,A00159:824:HVMKCDSXY:3:2122:23032:17300,A00204:690:HYN52DSXY:2:2552:19976:8249,	218	A352-07	A352-07	Health	50	platelet	female	N1P	3:48450037|48450575	hsa_circ_0124002	chr3:48491442-48491981+	ENST00000357105.6	100	100	100	217	1	217	217	1	217	1.01e-110	401	GTGATCATAA...GTTGTGCAAG	GTGATCATAA...GTTGTGCAAG
23540	23540	3:48450037|48451899	3	48450037	48451899	22	8_0_6	29	0.603	exon	ATRIP,	+	A00204:690:HYN52DSXY:2:1251:18493:24784,A00204:690:HYN52DSXY:2:1349:31159:22952,A00159:824:HVMKCDSXY:3:1139:8522:31501,A00159:824:HVMKCDSXY:3:1227:26630:11851,A00204:690:HYN52DSXY:2:2541:10122:25222,A00204:690:HYN52DSXY:2:2565:24388:26005,A00204:690:HYN52DSXY:2:1603:11930:28197,A00204:690:HYN52DSXY:2:1604:13792:14638,A00204:690:HYN52DSXY:2:2173:27751:6872,A00204:690:HYN52DSXY:2:1251:19018:24627,A…	389	A352-07	A352-07	Health	50	platelet	female	N1P	3:48450037|48451899	hsa_circ_0124003	chr3:48491442-48493305+	ENST00000357105.6	100	100	100	388	1	388	388	1	388	0	717	GTGATCATAA...CTCCAAAAAG	GTGATCATAA...CTCCAAAAAG
23541	23541	3:48450037|48454418	3	48450037	48454418	21	9_1_8	8	0.84	exon	ATRIP,	+	A00159:824:HVMKCDSXY:3:1332:19461:19225,A00204:690:HYN52DSXY:2:1354:19551:17315,A00204:690:HYN52DSXY:2:1625:28049:26115,A00204:690:HYN52DSXY:2:2102:24740:34945,A00204:690:HYN52DSXY:2:2418:19886:33176,A00204:690:HYN52DSXY:2:2467:15248:9079,A00204:690:HYN52DSXY:2:1371:5909:4742,A00204:690:HYN52DSXY:2:2532:13268:24471,A00204:690:HYN52DSXY:2:2562:5204:8469,A00204:690:HYN52DSXY:2:1274:6144:8312,A00204…	508	A352-07	A352-07	Health	50	platelet	female	N1P	3:48450037|48454418	hsa_circ_0124003	chr3:48491442-48493305+	ENST00000357105.6	76.53	100	100	507	1	388	388	1	388	0	717	GTGATCATAA...CCCATGTCAG	GTGATCATAA...CTCCAAAAAG
23542	23542	3:48451729|48454418	3	48451729	48454418	14	4_3_1	32	0.467	exon	ATRIP,	+	A00204:690:HYN52DSXY:2:2641:6741:13260,A00204:690:HYN52DSXY:2:1503:23674:17190,A00204:690:HYN52DSXY:2:1562:4237:13150,A00204:690:HYN52DSXY:2:2268:21911:28072,A00204:690:HYN52DSXY:2:2648:20130:31187,A00204:690:HYN52DSXY:2:2667:15655:9032,A00204:690:HYN52DSXY:2:1332:32407:23547,A00204:690:HYN52DSXY:2:1360:30201:17628,A00204:690:HYN52DSXY:2:2112:19786:26021,A00204:690:HYN52DSXY:2:2401:13358:33395,A0…	291	A352-07	A352-07	Health	50	platelet	female	N1P	NA	NA	NA	NA	NA	NA	NA	NA	NA	NA	NA	NA	NA	NA	NA	NA	NA
23543	23543	3:48548532|48550234	3	48548532	48550234	8	1_3_3	8	0.667	intron	PFKFB4,	-	A00204:690:HYN52DSXY:2:2628:23050:26349,A00204:690:HYN52DSXY:2:1371:12933:7200,A00204:690:HYN52DSXY:2:1610:10348:24017,A00204:690:HYN52DSXY:2:1219:16794:4366,A00204:690:HYN52DSXY:2:1437:10059:13839,A00159:824:HVMKCDSXY:3:1556:3224:32377,A00204:690:HYN52DSXY:2:1201:4444:25629,A00204:690:HYN52DSXY:2:2440:31141:17002,	1703	A352-07	A352-07	Health	50	platelet	female	N1P	NA	NA	NA	NA	NA	NA	NA	NA	NA	NA	NA	NA	NA	NA	NA	NA	NA
23544	23544	3:48689538|48691482	3	48689538	48691482	23	5_10_7	13	0.78	exon	IP6K2,	-	A00204:690:HYN52DSXY:2:1316:29966:25050,A00159:824:HVMKCDSXY:3:1615:2998:31735,A00159:824:HVMKCDSXY:3:2337:23619:7607,A00204:690:HYN52DSXY:2:1669:31665:11115,A00204:690:HYN52DSXY:2:2439:32777:9377,A00204:690:HYN52DSXY:2:2161:29541:31015,A00204:690:HYN52DSXY:2:2333:10881:13103,A00204:690:HYN52DSXY:2:2440:13187:6605,A00159:824:HVMKCDSXY:3:1625:26368:16344,A00159:824:HVMKCDSXY:3:2326:20790:33332,A00…	353	A352-07	A352-07	Health	50	platelet	female	N1P	3:48689538|48691482	hsa_circ_0003748	chr3:48726970-48728915-	NM_016291	100	100	100	352	1	352	352	352	1	0	651	CTGCATGCCA...TAACTTATGG	CCATAAGTTA...TGGCATGCAG
23545	23545	3:48756379|48765349	3	48756379	48765349	8	0_1_3	121	0.117	exon	PRKAR2A,	-	A00204:690:HYN52DSXY:2:1240:31060:30420,A00159:824:HVMKCDSXY:3:2328:14805:25191,A00204:690:HYN52DSXY:2:2554:11415:36949,A00204:690:HYN52DSXY:2:2664:6632:24345,A00204:690:HYN52DSXY:2:1313:14588:25848,A00204:690:HYN52DSXY:2:2667:4707:16595,A00204:690:HYN52DSXY:2:2231:19750:12023,A00204:690:HYN52DSXY:2:2555:12518:10708,	345	A352-07	A352-07	Health	50	platelet	female	N1P	3:48756379|48765349	hsa_circ_0124020	chr3:48793811-48802782-	ENST00000265563.8	70.43	100	100	345	1	243	243	243	1	5.89e-125	449	CCTGCTTCTA...TCACCCGGTC	GACCGGGTGA...TAGAAGCAGG
23546	23546	3:48765004|48765349	3	48765004	48765349	21	0_5_7	120	0.259	exon	PRKAR2A,	-	A00204:690:HYN52DSXY:2:1319:15745:29356,A00204:690:HYN52DSXY:2:2159:6632:3396,A00204:690:HYN52DSXY:2:2213:23041:12493,A00159:824:HVMKCDSXY:3:2237:28727:17456,A00204:690:HYN52DSXY:2:1264:26874:1188,A00204:690:HYN52DSXY:2:2260:31620:25535,A00159:824:HVMKCDSXY:3:2171:30581:28776,A00204:690:HYN52DSXY:2:1638:21495:30389,A00204:690:HYN52DSXY:2:2610:9164:6934,A00204:690:HYN52DSXY:2:1363:21278:31485,A002…	279	A352-07	A352-07	Health	50	platelet	female	N1P	3:48765004|48765349	hsa_circ_0124023	chr3:48802436-48802782-	ENST00000265563.8	63.44	100	100	279	1	177	177	177	1	2.28e-88	327	CTGAGTGATT...TCACCCGGTC	GACCGGGTGA...AATCACTCAG
23547	23547	3:48782986|48807684	3	48782986	48807684	17	2_1_4	65	0.343	exon	PRKAR2A,	-	A00204:690:HYN52DSXY:2:1227:8802:34616,A00204:690:HYN52DSXY:2:1305:5113:34428,A00204:690:HYN52DSXY:2:2104:9869:19492,A00204:690:HYN52DSXY:2:1510:18756:28526,A00204:690:HYN52DSXY:2:2354:18059:7185,A00204:690:HYN52DSXY:2:1435:7048:3552,A00204:690:HYN52DSXY:2:2104:8856:33051,A00204:690:HYN52DSXY:2:1435:9118:3411,A00204:690:HYN52DSXY:2:1566:20500:20494,A00204:690:HYN52DSXY:2:1168:29017:28354,A00204:6…	281	A352-07	A352-07	Health	50	platelet	female	N1P	3:48782986|48807684	hsa_circ_0065505	chr3:48820418-48845117-	NM_004157	100	100	100	280	1	280	280	280	1	1.27e-145	518	CGTTCTATGA...GGAACTGGAA	TTCCAGTTCC...TCATAGAACG
23548	23548	3:48790544|48807684	3	48790544	48807684	9	3_1_6	88	0.17	exon	PRKAR2A,	-	A00204:690:HYN52DSXY:2:1611:11080:13792,A00204:690:HYN52DSXY:2:2663:2754:23610,A00159:824:HVMKCDSXY:3:2370:27073:9862,A00159:824:HVMKCDSXY:3:2370:27037:7012,A00159:824:HVMKCDSXY:3:2566:24641:10786,A00204:690:HYN52DSXY:2:2164:12888:26913,A00204:690:HYN52DSXY:2:1236:21739:13714,A00204:690:HYN52DSXY:2:1611:10610:28980,A00204:690:HYN52DSXY:2:1148:20509:20603,	174	A352-07	A352-07	Health	50	platelet	female	N1P	3:48790544|48807684	hsa_circ_0065506	chr3:48827976-48845117-	NM_004157	100	100	100	173	1	173	173	173	1	2.23e-86	320	CTGATCAAGA...GGAACTGGAA	TTCCAGTTCC...TCTTGATCAG
23549	23549	3:48922748|48927813	3	48922748	48927813	12	4_4_3	68	0.261	exon	ARIH2,	+	A00159:824:HVMKCDSXY:3:2140:17409:7247,A00159:824:HVMKCDSXY:3:2140:17327:7482,A00204:690:HYN52DSXY:2:1530:29586:25175,A00204:690:HYN52DSXY:2:1139:5285:11929,A00204:690:HYN52DSXY:2:2419:19723:27320,A00204:690:HYN52DSXY:2:2148:11794:3161,A00159:824:HVMKCDSXY:3:2159:6008:26334,A00204:690:HYN52DSXY:2:2347:4734:25786,A00204:690:HYN52DSXY:2:2365:13096:10739,A00204:690:HYN52DSXY:2:1215:22236:25817,A0020…	1415	A352-07	A352-07	Health	50	platelet	female	N1P	NA	NA	NA	NA	NA	NA	NA	NA	NA	NA	NA	NA	NA	NA	NA	NA	NA
23550	23550	3:48927462|48964982	3	48927462	48964982	14	5_1_1	131	0.176	exon	ARIH2,	+	A00204:690:HYN52DSXY:2:1375:22815:16736,A00204:690:HYN52DSXY:2:2477:29767:2096,A00204:690:HYN52DSXY:2:1435:7509:21136,A00159:824:HVMKCDSXY:3:2501:14226:28009,A00204:690:HYN52DSXY:2:1222:26006:18129,A00204:690:HYN52DSXY:2:1222:25681:23484,A00204:690:HYN52DSXY:2:1571:21676:7279,A00204:690:HYN52DSXY:2:2406:10963:26804,A00159:824:HVMKCDSXY:3:1614:31277:18364,A00159:824:HVMKCDSXY:3:2656:11180:24424,A0…	531	A352-07	A352-07	Health	50	platelet	female	N1P	3:48927462|48964982	hsa_circ_0065512	chr3:48999044-49002415+	NM_006321	24.91	100	100	530	399	530	132	1	132	4.72e-63	244	AAGACAAAAA...ATCAAAACAT	GTATCTCATT...ATCAAAACAT
23551	23551	3:48979482|48980496	3	48979482	48980496	11	6_3_4	37	0.373	exon	ARIH2,	+	A00204:690:HYN52DSXY:2:1547:27796:11052,A00204:690:HYN52DSXY:2:2459:15121:9017,A00204:690:HYN52DSXY:2:2459:14669:9361,A00204:690:HYN52DSXY:2:1568:12861:25394,A00204:690:HYN52DSXY:2:2304:28754:18818,A00204:690:HYN52DSXY:2:1348:4191:20713,A00204:690:HYN52DSXY:2:2304:27923:21919,A00204:690:HYN52DSXY:2:1510:11487:33442,A00204:690:HYN52DSXY:2:1547:27914:11130,A00204:690:HYN52DSXY:2:2301:27751:12070,A0…	297	A352-07	A352-07	Health	50	platelet	female	N1P	3:48979482|48980496	hsa_circ_0008343	chr3:49016914-49017929+	NM_006321	100	100	100	296	1	296	296	1	296	1.72e-154	547	ACTTCTGCTG...CTTGGCCAAG	ACTTCTGCTG...CTTGGCCAAG
23552	23552	3:49044390|49057890	3	49044390	49057890	10	1_2_2	43	0.317	exon	QRICH1,	-	A00159:824:HVMKCDSXY:3:1601:23222:36699,A00204:690:HYN52DSXY:2:1178:7075:25207,A00159:824:HVMKCDSXY:3:2217:22742:30201,A00204:690:HYN52DSXY:2:2531:13774:33865,A00204:690:HYN52DSXY:2:2531:13358:36526,A00204:690:HYN52DSXY:2:2614:14317:28322,A00204:690:HYN52DSXY:2:1112:22860:36323,A00204:690:HYN52DSXY:2:1376:12906:14888,A00159:824:HVMKCDSXY:3:2217:22941:30232,A00204:690:HYN52DSXY:2:2510:17481:32487,	1478	A352-07	A352-07	Health	50	platelet	female	N1P	3:49044390|49057890	hsa_circ_0065554	chr3:49081822-49095323-	NM_017730	100	100	100	1477	1	1477	1477	1477	1	0	2728	CAAGTGGAGT...GCACCTGGAC	GTCCAGGTGC...ACTCCACTTG
23553	23553	3:49283987|49284584	3	49283987	49284584	3	1_2_1	52	0.103	exon	USP4,	-	A00204:690:HYN52DSXY:2:2568:6334:31657,A00204:690:HYN52DSXY:2:2261:28474:26694,A00204:690:HYN52DSXY:2:2569:5945:6183,	270	A352-07	A352-07	Health	50	platelet	female	N1P	3:49283987|49284584	hsa_circ_0124039	chr3:49321419-49322017-	NM_003363	100	100	100	269	1	269	269	269	1	1.59e-139	497	CTGATTGGGA...TCTCGTAGGC	GCCTACGAGA...TCCCAATCAG
23554	23554	3:49286098|49286325	3	49286098	49286325	11	3_4_2	69	0.242	exon	USP4,	-	A00204:690:HYN52DSXY:2:2621:4128:32252,A00159:824:HVMKCDSXY:3:1608:4987:8656,A00159:824:HVMKCDSXY:3:1608:4996:8672,A00159:824:HVMKCDSXY:3:1549:31747:26349,A00204:690:HYN52DSXY:2:2662:21603:29199,A00204:690:HYN52DSXY:2:1461:20627:13135,A00204:690:HYN52DSXY:2:1668:31232:20948,A00159:824:HVMKCDSXY:3:1602:30309:9612,A00159:824:HVMKCDSXY:3:2516:23005:22858,A00204:690:HYN52DSXY:2:1122:12933:26710,A0020…	229	A352-07	A352-07	Health	50	platelet	female	N1P	3:49286098|49286325	hsa_circ_0124041	chr3:49323530-49323758-	NM_003363	100	100	100	228	1	228	228	228	1	8.17e-117	422	AGTTGAGTTT...TCATCTTCTC	GAGAAGATGA...AAACTCAACT
23555	23555	3:49305715|49311654	3	49305715	49311654	9	1_2_2	56	0.243	exon	USP4,	-	A00204:690:HYN52DSXY:2:1574:15754:8015,A00204:690:HYN52DSXY:2:2262:26503:12978,A00204:690:HYN52DSXY:2:2320:19171:16094,A00204:690:HYN52DSXY:2:2320:19244:17754,A00159:824:HVMKCDSXY:3:2546:23448:21684,A00204:690:HYN52DSXY:2:2161:14669:35759,A00204:690:HYN52DSXY:2:2343:24641:21621,A00204:690:HYN52DSXY:2:1576:28926:18396,A00204:690:HYN52DSXY:2:2161:15474:35712,	434	A352-07	A352-07	Health	50	platelet	female	N1P	3:49305715|49311654	hsa_circ_0004581	chr3:49343147-49349087-	NM_003363	100	100	100	433	1	433	433	433	1	0	800	TTTGAACATG...AGTGCTTGAT	ATCAAGCACT...CATGTTCAAA
23556	23556	3:49324702|49325845	3	49324702	49325845	22	1_10_11	140	0.239	exon	USP4,	-	A00204:690:HYN52DSXY:2:1211:6180:26381,A00204:690:HYN52DSXY:2:1353:7003:30592,A00204:690:HYN52DSXY:2:2564:3188:28338,A00159:824:HVMKCDSXY:3:1416:21983:24095,A00204:690:HYN52DSXY:2:2134:20609:1141,A00204:690:HYN52DSXY:2:2414:6325:2237,A00159:824:HVMKCDSXY:3:1320:24270:5854,A00204:690:HYN52DSXY:2:2173:10646:7592,A00159:824:HVMKCDSXY:3:2310:32850:29512,A00204:690:HYN52DSXY:2:1308:27932:20744,A00204:…	336	A352-07	A352-07	Health	50	platelet	female	N1P	3:49324702|49325845	hsa_circ_0004609	chr3:49362134-49363278-	NM_003363	100	100	100	335	1	335	335	335	1	4.11e-176	619	TTTGACTGCA...GCTCCACAAC	GTTGTGGAGC...TGCAGTCAAA
23557	23557	3:49324702|49327816	3	49324702	49327816	12	1_5_4	77	0.238	exon	USP4,	-	A00204:690:HYN52DSXY:2:2541:10719:24471,A00159:824:HVMKCDSXY:3:2261:26684:7623,A00204:690:HYN52DSXY:2:2541:10963:24361,A00159:824:HVMKCDSXY:3:2233:25753:2973,A00159:824:HVMKCDSXY:3:1555:32325:13730,A00204:690:HYN52DSXY:2:1367:32750:12399,A00204:690:HYN52DSXY:2:1402:28619:24126,A00204:690:HYN52DSXY:2:1543:28565:30984,A00159:824:HVMKCDSXY:3:2233:25771:3035,A00204:690:HYN52DSXY:2:1143:10764:34319,A0…	467	A352-07	A352-07	Health	50	platelet	female	N1P	3:49324702|49327816	hsa_circ_0065635	chr3:49362134-49365249-	NM_003363	100	100	100	466	1	466	466	466	1	0	861	TTTGACTGCA...CTCTCAGGAT	ATCCTGAGAG...TGCAGTCAAA
23558	23558	3:49335020|49335596	3	49335020	49335596	559	16_85_107	205	0.845	intron	USP4,	-	A00204:690:HYN52DSXY:2:2477:6922:5462,A00204:690:HYN52DSXY:2:2521:26603:9799,A00204:690:HYN52DSXY:2:2534:24885:35383,A00204:690:HYN52DSXY:2:2545:14534:16924,A00204:690:HYN52DSXY:2:2546:10456:24361,A00204:690:HYN52DSXY:2:2569:28076:35368,A00204:690:HYN52DSXY:2:2606:10068:26944,A00204:690:HYN52DSXY:2:2658:6524:11036,A00159:824:HVMKCDSXY:3:1154:8883:33943,A00159:824:HVMKCDSXY:3:1229:12518:21950,A001…	577	A352-07	A352-07	Health	50	platelet	female	N1P	3:49335020|49335596	hsa_circ_0001301	chr3:49372452-49373029-	NM_003363	100	100	100	577	1	577	577	577	1	0	1066	CTTCAACCTC...AATAAGATAC	GTATCTTATT...GAGGTTGAAG
23559	23559	3:49962576|49975392	3	49962576	49975392	3	3_0_3	27	0.182	exon	RBM6,	+	A00204:690:HYN52DSXY:2:1663:9598:36025,A00204:690:HYN52DSXY:2:2573:20356:21057,A00204:690:HYN52DSXY:2:2363:5086:23766,	1822	A352-07	A352-07	Health	50	platelet	female	N1P	3:49962576|49975392	hsa_circ_0124063	chr3:50000008-50012825+	ENST00000443081.1	100	100	100	1821	1	1821	1821	1	1821	0	3363	GTACTGCTAT...TATAACACAG	GTACTGCTAT...TATAACACAG
23560	23560	3:50051736|50054395	3	50051736	50054395	12	2_2_0	44	0.353	intron	RBM6,	+	A00204:690:HYN52DSXY:2:1310:14642:28917,A00204:690:HYN52DSXY:2:1628:26313:21981,A00204:690:HYN52DSXY:2:2271:8422:30483,A00204:690:HYN52DSXY:2:1211:16794:31328,A00204:690:HYN52DSXY:2:1219:20274:13150,A00159:824:HVMKCDSXY:3:2220:2862:9643,A00159:824:HVMKCDSXY:3:2230:5421:4022,A00204:690:HYN52DSXY:2:2205:28736:25394,A00204:690:HYN52DSXY:2:1438:5159:27023,A00204:690:HYN52DSXY:2:2407:3875:35352,A00204…	2660	A352-07	A352-07	Health	50	platelet	female	N1P	NA	NA	NA	NA	NA	NA	NA	NA	NA	NA	NA	NA	NA	NA	NA	NA	NA
23561	23561	3:50054335|50058562	3	50054335	50058562	16	3_3_0	34	0.485	exon	RBM6,	+	A00159:824:HVMKCDSXY:3:1561:13096:29309,A00159:824:HVMKCDSXY:3:1644:25292:18803,A00159:824:HVMKCDSXY:3:1644:25301:18818,A00159:824:HVMKCDSXY:3:2422:26630:4648,A00204:690:HYN52DSXY:2:1306:21956:7357,A00204:690:HYN52DSXY:2:2306:22652:34992,A00204:690:HYN52DSXY:2:1112:26151:26741,A00204:690:HYN52DSXY:2:1328:17897:25160,A00204:690:HYN52DSXY:2:2662:23113:25144,A00159:824:HVMKCDSXY:3:1625:2392:7012,A00…	499	A352-07	A352-07	Health	50	platelet	female	N1P	3:50054335|50058562	hsa_circ_0065773	chr3:50091767-50095995+	NM_005777	100	100	100	498	1	498	498	1	498	0	920	TGTAAGGCAA...CTCCCATGCG	TGTAAGGCAA...CTCCCATGCG
23562	23562	3:50054335|50062108	3	50054335	50062108	3	2_0_3	55	0.098	exon	RBM6,	+	A00204:690:HYN52DSXY:2:1625:13187:5541,A00204:690:HYN52DSXY:2:1109:28809:19288,A00204:690:HYN52DSXY:2:1366:14244:18646,	1421	A352-07	A352-07	Health	50	platelet	female	N1P	3:50054335|50062108	hsa_circ_0065774	chr3:50091767-50097179+	NM_005777	43.17	100	97.23	1420	1	613	596	1	596	0	1022	TGTAAGGCAA...AGTGACGAGG	TGTAAGGCAA...GAAAACGAAG
23563	23563	3:50060956|50062108	3	50060956	50062108	12	1_1_5	51	0.32	exon	RBM6,	+	A00204:690:HYN52DSXY:2:1211:24225:12414,A00204:690:HYN52DSXY:2:2324:11713:26944,A00204:690:HYN52DSXY:2:2324:11894:27070,A00204:690:HYN52DSXY:2:2407:20392:9408,A00204:690:HYN52DSXY:2:2324:11704:26929,A00204:690:HYN52DSXY:2:2546:8965:10034,A00204:690:HYN52DSXY:2:1178:25907:25911,A00204:690:HYN52DSXY:2:2271:23619:30655,A00204:690:HYN52DSXY:2:2522:27552:22341,A00204:690:HYN52DSXY:2:1172:7934:5494,A00…	773	A352-07	A352-07	Health	50	platelet	female	N1P	NA	NA	NA	NA	NA	NA	NA	NA	NA	NA	NA	NA	NA	NA	NA	NA	NA
23564	23564	3:50060956|50070552	3	50060956	50070552	7	1_0_2	30	0.318	exon	RBM6,	+	A00204:690:HYN52DSXY:2:2606:3206:16438,A00204:690:HYN52DSXY:2:1446:14651:5008,A00204:690:HYN52DSXY:2:2102:11785:27101,A00204:690:HYN52DSXY:2:2650:29830:6590,A00159:824:HVMKCDSXY:3:2514:6307:9471,A00204:690:HYN52DSXY:2:2108:28619:5650,A00204:690:HYN52DSXY:2:1637:2248:2816,	1303	A352-07	A352-07	Health	50	platelet	female	N1P	3:50060956|50070552	hsa_circ_0065780	chr3:50099394-50107985+	NM_005777	52	100	100	1302	626	1302	677	1	677	0	1251	AAATGATTCT...AAACTGACAG	CAAGAAGTCT...AAACTGACAG
23565	23565	3:50065031|50066502	3	50065031	50066502	979	104_58_99	188	0.912	exon	RBM6,	+	A00204:690:HYN52DSXY:2:2474:14660:27978,A00204:690:HYN52DSXY:2:2502:9182:7842,A00204:690:HYN52DSXY:2:2506:16387:1125,A00204:690:HYN52DSXY:2:2510:21730:11506,A00204:690:HYN52DSXY:2:2515:12707:13291,A00204:690:HYN52DSXY:2:2515:10068:25504,A00204:690:HYN52DSXY:2:2519:17300:11600,A00204:690:HYN52DSXY:2:2520:7157:22247,A00204:690:HYN52DSXY:2:2525:4110:33191,A00204:690:HYN52DSXY:2:2526:16360:10473,A002…
MKCDSXY:3:1368:4083:27352	A00159:824:HVMKCDSXY:3:1511:22724:19617	A00159:824:HVMKCDSXY:3:1517:12906:14043	A00159:824:HVMKCDSXY:3:1607:2257:20995	A00159:824:HVMKCDSXY:3:2255:2139:23547	A00159:824:HVMKCDSXY:3:2464:7238:6417	A00159:824:HVMKCDSXY:3:2556:16125:36589	A00204:690:HYN52DSXY:2:1105:23945:29590	A00204:690:HYN52DSXY:2:1158:32434:23531	A00204:690:HYN52DSXY:2:1213:19931:15969	A00204:690:HYN52DSXY:2:1215:28619:16955	A00204:690:HYN52DSXY:2:1218:13883:29105	A00204:690:HYN52DSXY:2:1225:20003:8703	A00204:690:HYN52DSXY:2:1240:28691:20055	A00204:690:HYN52DSXY:2:1317:14036:17159	A00204:690:HYN52DSXY:2:1325:13503:16579	A00204:690:HYN52DSXY:2:1423:4336:8563	A00204:690:HYN52DSXY:2:1426:17996:6417	A00204:690:HYN52DSXY:2:1445:5683:11960	A00204:690:HYN52DSXY:2:1465:5963:1548	A00204:690:HYN52DSXY:2:1467:19741:19617	A00204:690:HYN52DSXY:2:1533:17933:35336	A00204:690:HYN52DSXY:2:1563:27407:10504	A00204:690:HYN52DSXY:2:1575:31774:1658	A00204:690:HYN52DSXY:2:1611:13358:22091	A00204:690:HYN52DSXY:2:1617:11180:18067	A00204:690:HYN52DSXY:2:1653:32660:30655	A00204:690:HYN52DSXY:2:1665:3902:21872	A00204:690:HYN52DSXY:2:2163:29369:8015	A00204:690:HYN52DSXY:2:2165:8124:16877	A00204:690:HYN52DSXY:2:2243:3215:29763	A00204:690:HYN52DSXY:2:2304:4616:32628	A00204:690:HYN52DSXY:2:2345:3423:34601	A00204:690:HYN52DSXY:2:2434:31629:10175	A00204:690:HYN52DSXY:2:2450:7428:22435	A00204:690:HYN52DSXY:2:2452:8034:4100	A00204:690:HYN52DSXY:2:2571:30879:34460	A00204:690:HYN52DSXY:2:2636:8712:29982	A00204:690:HYN52DSXY:2:2473:16089:28886	A00204:690:HYN52DSXY:2:2540:21540:31751
23566	23566	3:50065031|50068764	3	50065031	50068764	9	2_1_2	130	0.122	exon	RBM6,	+	A00204:690:HYN52DSXY:2:1277:16116:14372,A00159:824:HVMKCDSXY:3:2654:1940:4883,A00204:690:HYN52DSXY:2:1404:6840:3349,A00204:690:HYN52DSXY:2:2522:21513:3865,A00204:690:HYN52DSXY:2:2404:5918:16720,A00204:690:HYN52DSXY:2:2208:19407:18129,A00204:690:HYN52DSXY:2:2644:32841:11334,A00159:824:HVMKCDSXY:3:2660:28411:12712,A00204:690:HYN52DSXY:2:2526:6659:10332,	433	A352-07	A352-07	Health	50	platelet	female	N1P	3:50065031|50068764	hsa_circ_0006531	chr3:50102463-50103935+	NM_005777	82.64	100	100	432	1	357	357	1	357	0	660	TTTCAGGAAA...AGAACGAGAG	TTTCAGGAAA...CCTGCACAAG
23567	23567	3:50068690|50070552	3	50068690	50070552	34	11_7_13	97	0.412	exon	RBM6,	+	A00204:690:HYN52DSXY:2:2622:30861:28479,A00204:690:HYN52DSXY:2:1440:11758:19789,A00204:690:HYN52DSXY:2:1637:9688:19930,A00204:690:HYN52DSXY:2:2118:30770:17957,A00204:690:HYN52DSXY:2:2406:8196:11960,A00159:824:HVMKCDSXY:3:2343:18014:30780,A00204:690:HYN52DSXY:2:2467:29740:14043,A00159:824:HVMKCDSXY:3:1420:11894:10974,A00204:690:HYN52DSXY:2:1242:2672:31391,A00204:690:HYN52DSXY:2:1417:5385:7028,A002…	174	A352-07	A352-07	Health	50	platelet	female	N1P	3:50068690|50070552	hsa_circ_0007839	chr3:50106122-50107985+	NM_005777	100	100	100	173	1	173	173	1	173	2.23e-86	320	CAAAACCTGG...AAACTGACAG	CAAAACCTGG...AAACTGACAG
23568	23568	3:50090382|50103166	3	50090382	50103166	12	1_1_4	144	0.143	exon	RBM5,	+	A00159:824:HVMKCDSXY:3:1652:12418:3834,A00204:690:HYN52DSXY:2:2355:28763:35055,A00204:690:HYN52DSXY:2:2356:14687:6668,A00159:824:HVMKCDSXY:3:1602:32226:8046,A00159:824:HVMKCDSXY:3:2557:5077:6057,A00204:690:HYN52DSXY:2:1356:13684:26882,A00204:690:HYN52DSXY:2:1457:11379:14904,A00204:690:HYN52DSXY:2:1356:14036:27586,A00204:690:HYN52DSXY:2:1172:29360:9471,A00159:824:HVMKCDSXY:3:2266:25735:33912,A0015…	2756	A352-07	A352-07	Health	50	platelet	female	N1P	3:50090382|50103166	hsa_circ_0065797	chr3:50137414-50139616+	NM_005778	60.04	96.05	100	2755	1007	2660	1722	69	1722	0	3055	AAAAAATAAA...TTGTAACAAG	ATTCGAGAAA...CCACCCCCAA
23569	23569	3:50093720|50093875	3	50093720	50093875	16	9_2_7	77	0.294	exon	RBM6,RBM5,	+	A00204:690:HYN52DSXY:2:1111:18114:11882,A00204:690:HYN52DSXY:2:2213:3893:36573,A00159:824:HVMKCDSXY:3:1109:25843:20979,A00159:824:HVMKCDSXY:3:2353:18186:34053,A00159:824:HVMKCDSXY:3:1662:28673:33927,A00204:690:HYN52DSXY:2:1178:26350:33880,A00204:690:HYN52DSXY:2:2218:20690:25488,A00204:690:HYN52DSXY:2:1139:30617:34381,A00204:690:HYN52DSXY:2:2313:19397:12226,A00204:690:HYN52DSXY:2:2332:7880:35931,A…	157	A352-07	A352-07	Health	50	platelet	female	N1P	3:50093720|50093875	hsa_circ_0065793	chr3:50131152-50131308+	NM_005778	100	100	100	156	1	156	156	1	156	5.56e-77	289	AGAGAGCGTG...AGAGAGCGAT	AGAGAGCGTG...AGAGAGCGAT
23570	23570	3:50093720|50096307	3	50093720	50096307	17	10_1_9	53	0.391	intron	RBM6,RBM5,	+	A00159:824:HVMKCDSXY:3:2461:12581:6277,A00204:690:HYN52DSXY:2:1523:17436:23797,A00204:690:HYN52DSXY:2:1160:1750:6527,A00204:690:HYN52DSXY:2:1230:26404:20603,A00204:690:HYN52DSXY:2:1143:26377:11099,A00159:824:HVMKCDSXY:3:2641:8006:18270,A00159:824:HVMKCDSXY:3:1672:32344:11757,A00204:690:HYN52DSXY:2:2413:19976:9314,A00204:690:HYN52DSXY:2:1413:29731:3192,A00204:690:HYN52DSXY:2:1430:20654:15937,A0020…	2588	A352-07	A352-07	Health	50	platelet	female	N1P	NA	NA	NA	NA	NA	NA	NA	NA	NA	NA	NA	NA	NA	NA	NA	NA	NA
23571	23571	3:50093720|50105709	3	50093720	50105709	27	13_8_7	76	0.415	exon	RBM5,	+	A00204:690:HYN52DSXY:2:1366:8223:29324,A00204:690:HYN52DSXY:2:1538:3577:33426,A00204:690:HYN52DSXY:2:1425:32588:3004,A00204:690:HYN52DSXY:2:1530:8567:34741,A00159:824:HVMKCDSXY:3:2314:17327:14434,A00204:690:HYN52DSXY:2:2309:25898:28682,A00204:690:HYN52DSXY:2:2528:6967:14779,A00204:690:HYN52DSXY:2:2262:17074:1063,A00204:690:HYN52DSXY:2:2413:21667:9987,A00204:690:HYN52DSXY:2:2631:27543:17472,A00159…	2742	A352-07	A352-07	Health	50	platelet	female	N1P	3:50093720|50105709	hsa_circ_0065797	chr3:50137414-50139616+	NM_005778	60.34	96.05	100	2741	705	2358	1722	69	1722	0	3055	AGAGAGCGTG...CTCTGCAATG	ATTCGAGAAA...CCACCCCCAA
23572	23572	3:50099982|50105709	3	50099982	50105709	3	1_1_1	51	0.105	exon	RBM5,	+	A00159:824:HVMKCDSXY:3:1149:5611:1251,A00204:690:HYN52DSXY:2:2122:30291:4507,A00204:690:HYN52DSXY:2:1547:21558:30655,	2586	A352-07	A352-07	Health	50	platelet	female	N1P	3:50099982|50105709	hsa_circ_0065797	chr3:50137414-50139616+	NM_005778	63.98	96.05	100	2585	549	2202	1722	69	1722	0	3055	ATTCGAGAAA...CTCTGCAATG	ATTCGAGAAA...CCACCCCCAA
23573	23573	3:50105077|50105709	3	50105077	50105709	104	14_12_36	106	0.662	exon	RBM5,	+	A00204:690:HYN52DSXY:2:1131:29577:6809,A00204:690:HYN52DSXY:2:1401:23158:36839,A00204:690:HYN52DSXY:2:1401:23411:36871,A00204:690:HYN52DSXY:2:1445:11614:23829,A00204:690:HYN52DSXY:2:2416:20428:6183,A00204:690:HYN52DSXY:2:2650:29089:31297,A00204:690:HYN52DSXY:2:2666:16043:21230,A00204:690:HYN52DSXY:2:2667:29197:26381,A00204:690:HYN52DSXY:2:1273:11641:9345,A00204:690:HYN52DSXY:2:1469:3839:3411,A002…	228	A352-07	A352-07	Health	50	platelet	female	N1P	3:50105077|50105709	hsa_circ_0003795	chr3:50142509-50143142+	NM_005778	100	100	100	227	1	227	227	1	227	2.92e-116	420	ACTCTGAACA...CTCTGCAATG	ACTCTGAACA...CTCTGCAATG
23574	23574	3:50105549|50107569	3	50105549	50107569	31	13_6_6	241	0.205	exon	RBM5,	+	A00204:690:HYN52DSXY:2:1106:6442:25739,A00204:690:HYN52DSXY:2:1614:9182:9533,A00204:690:HYN52DSXY:2:2163:26549:35665,A00204:690:HYN52DSXY:2:1537:29740:24909,A00204:690:HYN52DSXY:2:1548:27371:10222,A00204:690:HYN52DSXY:2:2472:12066:36886,A00204:690:HYN52DSXY:2:1136:27064:4742,A00204:690:HYN52DSXY:2:2106:6406:2848,A00204:690:HYN52DSXY:2:2121:5448:25363,A00204:690:HYN52DSXY:2:2175:11605:32017,A00204…	348	A352-07	A352-07	Health	50	platelet	female	N1P	3:50105549|50107569	hsa_circ_0065805	chr3:50142981-50145002+	NM_005778	100	100	100	347	1	347	347	1	347	0	641	CGATCATTCT...ATCCACCCAG	CGATCATTCT...ATCCACCCAG
23575	23575	3:50106767|50108304	3	50106767	50108304	38	7_4_11	190	0.286	exon	RBM5,	+	A00204:690:HYN52DSXY:2:1304:26503:31610,A00204:690:HYN52DSXY:2:1307:23863:33270,A00204:690:HYN52DSXY:2:1368:2627:3693,A00204:690:HYN52DSXY:2:1407:18575:13745,A00204:690:HYN52DSXY:2:1307:24053:29496,A00204:690:HYN52DSXY:2:1368:3269:3865,A00204:690:HYN52DSXY:2:1625:16966:5228,A00204:690:HYN52DSXY:2:2209:28791:20415,A00204:690:HYN52DSXY:2:2209:18665:12336,A00159:824:HVMKCDSXY:3:1555:19379:14199,A002…	410	A352-07	A352-07	Health	50	platelet	female	N1P	3:50106767|50108304	hsa_circ_0005545	chr3:50144199-50145737+	NM_005778	82.2	100	100	410	1	337	337	1	337	3.95e-177	623	GATGCTTCTC...TCTGCATCAG	GATGCTTCTC...TCTGCATCAG
23576	23576	3:50106767|50109688	3	50106767	50109688	18	5_1_5	42	0.462	exon	RBM5,	+	A00204:690:HYN52DSXY:2:2255:14841:36370,A00204:690:HYN52DSXY:2:2506:23204:4726,A00204:690:HYN52DSXY:2:2506:23448:4178,A00204:690:HYN52DSXY:2:2509:24180:22545,A00204:690:HYN52DSXY:2:1303:16658:17534,A00204:690:HYN52DSXY:2:1524:31105:30906,A00204:690:HYN52DSXY:2:2528:3821:34194,A00204:690:HYN52DSXY:2:2155:17119:24690,A00204:690:HYN52DSXY:2:1424:2329:10003,A00204:690:HYN52DSXY:2:2209:26151:6355,A002…	425	A352-07	A352-07	Health	50	platelet	female	N1P	3:50106767|50109688	hsa_circ_0007196	chr3:50144199-50147121+	NM_005778	100	100	99.76	424	1	424	423	1	423	0	776	GATGCTTCTC...TGGCTCTCCG	GATGCTTCTC...TGGCTCTCCG
23577	23577	3:50108070|50108304	3	50108070	50108304	981	92_29_203	266	0.881	exon	RBM5,	+	A00204:690:HYN52DSXY:2:2505:28971:23390,A00204:690:HYN52DSXY:2:2519:8196:32910,A00204:690:HYN52DSXY:2:2539:27254:8359,A00204:690:HYN52DSXY:2:2603:13476:19633,A00204:690:HYN52DSXY:2:2616:25870:9126,A00204:690:HYN52DSXY:2:2621:18005:11412,A00204:690:HYN52DSXY:2:2634:23918:12446,A00204:690:HYN52DSXY:2:2658:10158:33646,A00204:690:HYN52DSXY:2:2667:11261:7216,A00204:690:HYN52DSXY:2:2676:18195:19977,A00…
4:690:HYN52DSXY:2:2562:30101:14575	A00159:824:HVMKCDSXY:3:1259:26883:12790	A00159:824:HVMKCDSXY:3:1259:25400:14011	A00159:824:HVMKCDSXY:3:1465:31801:36276	A00159:824:HVMKCDSXY:3:2449:1443:9314	A00204:690:HYN52DSXY:2:1176:11116:32769	A00204:690:HYN52DSXY:2:1209:24587:11694	A00204:690:HYN52DSXY:2:1621:24370:11412	A00204:690:HYN52DSXY:2:2440:8260:20181	A00204:690:HYN52DSXY:2:2440:32217:34992	A00204:690:HYN52DSXY:2:2342:24053:32972	A00159:824:HVMKCDSXY:3:1354:32407:3693	A00159:824:HVMKCDSXY:3:2364:17924:20603	A00204:690:HYN52DSXY:2:1114:27787:28416	A00204:690:HYN52DSXY:2:1324:25644:33724	A00204:690:HYN52DSXY:2:2361:4363:12211	A00204:690:HYN52DSXY:2:1509:8666:11334	A00204:690:HYN52DSXY:2:1575:5801:27038	A00204:690:HYN52DSXY:2:2471:31141:15468	A00204:690:HYN52DSXY:2:2110:8621:6214	A00204:690:HYN52DSXY:2:2413:15139:10582	A00159:824:HVMKCDSXY:3:1215:10791:21151	A00204:690:HYN52DSXY:2:1601:4987:21245	A00204:690:HYN52DSXY:2:2316:24008:2174	A00204:690:HYN52DSXY:2:1425:11162:31814	A00204:690:HYN52DSXY:2:2538:18954:7701	A00159:824:HVMKCDSXY:3:2658:30201:17096	A00204:690:HYN52DSXY:2:1214:32172:24267	A00204:690:HYN52DSXY:2:2418:22661:24925	A00159:824:HVMKCDSXY:3:2613:32732:27148	A00204:690:HYN52DSXY:2:1232:23556:5619	A00204:690:HYN52DSXY:2:2251:27037:33567	A00159:824:HVMKCDSXY:3:1451:4255:6543	A00204:690:HYN52DSXY:2:2225:7961:1219	A00159:824:HVMKCDSXY:3:1342:5493:28980	A00204:690:HYN52DSXY:2:1102:11930:13667	A00204:690:HYN52DSXY:2:1228:27190:30326	A00204:690:HYN52DSXY:2:1518:31901:35070	A00204:690:HYN52DSXY:2:2202:17942:24706	A00204:690:HYN52DSXY:2:2241:3604:22013
23578	23578	3:50113383|50114251	3	50113383	50114251	41	11_0_12	113	0.421	exon	RBM5,	+	A00204:690:HYN52DSXY:2:2601:23529:11334,A00204:690:HYN52DSXY:2:1345:18846:6417,A00204:690:HYN52DSXY:2:2574:24361:7764,A00204:690:HYN52DSXY:2:2603:12780:31015,A00204:690:HYN52DSXY:2:1153:1271:22545,A00204:690:HYN52DSXY:2:1243:30888:1689,A00204:690:HYN52DSXY:2:1318:31792:25801,A00159:824:HVMKCDSXY:3:2331:14344:14027,A00204:690:HYN52DSXY:2:1318:31006:24690,A00204:690:HYN52DSXY:2:1442:5972:16282,A002…	385	A352-07	A352-07	Health	50	platelet	female	N1P	3:50113383|50114251	hsa_circ_0002479	chr3:50150815-50151684+	NM_005778	100	100	100	384	1	384	384	1	384	0	710	TACTACTATA...TCCCCTCAAA	TACTACTATA...TCCCCTCAAA
23579	23579	3:51416787|51418876	3	51416787	51418876	8	0_3_3	25	0.39	exon	DCAF1,	-	A00204:690:HYN52DSXY:2:2328:30969:21934,A00204:690:HYN52DSXY:2:2521:5647:16376,A00159:824:HVMKCDSXY:3:1155:6361:24533,A00204:690:HYN52DSXY:2:1448:15167:16391,A00204:690:HYN52DSXY:2:1441:5981:12352,A00204:690:HYN52DSXY:2:2460:14968:1986,A00204:690:HYN52DSXY:2:1435:7636:15812,A00204:690:HYN52DSXY:2:1235:17011:8030,	368	A352-07	A352-07	Health	50	platelet	female	N1P	3:51416787|51418876	hsa_circ_0065898	chr3:51454240-51456330-	NM_014703	100	100	100	367	1	367	367	367	1	0	678	GTGGGCAATG...AGGACGGAAT	ATTCCGTCCT...CATTGCCCAC
23580	23580	3:51440970|51443903	3	51440970	51443903	11	1_2_3	0	1	exon	DCAF1,	-	A00204:690:HYN52DSXY:2:2166:16062:6480,A00204:690:HYN52DSXY:2:2150:12861:21637,A00204:690:HYN52DSXY:2:1641:2709:3834,A00159:824:HVMKCDSXY:3:2225:19180:35399,A00204:690:HYN52DSXY:2:1212:17173:27038,A00204:690:HYN52DSXY:2:2235:18557:17159,A00204:690:HYN52DSXY:2:2263:11098:36526,A00159:824:HVMKCDSXY:3:1344:10800:2159,A00159:824:HVMKCDSXY:3:1423:3061:14716,A00204:690:HYN52DSXY:2:1204:15474:6590,A0020…	754	A352-07	A352-07	Health	50	platelet	female	N1P	3:51440970|51443903	hsa_circ_0007485	chr3:51474985-51477919-	NM_014703	100	100	100	753	1	753	753	753	1	0	1391	CTTTAGTGCC...CAATTCCCTC	GAGGGAATTG...GGCACTAAAG
23581	23581	3:51463114|51483836	3	51463114	51483836	15	0_3_4	4	0.882	exon	DCAF1,	-	A00204:690:HYN52DSXY:2:2522:19524:19586,A00204:690:HYN52DSXY:2:2645:12228:34475,A00204:690:HYN52DSXY:2:2546:18078:13949,A00204:690:HYN52DSXY:2:2512:19913:5071,A00204:690:HYN52DSXY:2:2547:22327:35368,A00204:690:HYN52DSXY:2:1647:32868:12665,A00159:824:HVMKCDSXY:3:2468:25599:29387,A00204:690:HYN52DSXY:2:2262:6370:36949,A00204:690:HYN52DSXY:2:1457:13584:34569,A00204:690:HYN52DSXY:2:1561:10890:11960,A…	501	A352-07	A352-07	Health	50	platelet	female	N1P	3:51463114|51483836	hsa_circ_0065916	chr3:51497129-51517852-	NM_014703	76.45	100	100	501	1	383	383	383	1	0	708	CTTTTCTTGA...ATGGCTTTGC	GCAAAGCCAT...TCAAGAAAAG
23584	23584	3:51541589|51590559	3	51541589	51590559	25	2_2_6	9	0.847	exon	RAD54L2,	+	A00159:824:HVMKCDSXY:3:2640:8052:24549,A00204:690:HYN52DSXY:2:1311:15429:23766,A00204:690:HYN52DSXY:2:1512:7175:17394,A00204:690:HYN52DSXY:2:2250:16776:8970,A00204:690:HYN52DSXY:2:2543:2908:3991,A00204:690:HYN52DSXY:2:1667:12084:26334,A00204:690:HYN52DSXY:2:1253:31222:22467,A00204:690:HYN52DSXY:2:1625:18756:35321,A00204:690:HYN52DSXY:2:2206:23176:25191,A00204:690:HYN52DSXY:2:1463:9543:27352,A0020…	256	A352-07	A352-07	Health	50	platelet	female	N1P	3:51541589|51590559	hsa_circ_0006909	chr3:51575604-51624575+	NM_015106	100	100	100	255	1	255	255	1	255	9.06e-132	472	GCTGGGAGTG...CTGCTGGATG	GCTGGGAGTG...CTGCTGGATG
23585	23585	3:51641749|51643974	3	51641749	51643974	3	3_1_2	12	0.333	exon	RAD54L2,	+	A00204:690:HYN52DSXY:2:1669:17779:1846,A00204:690:HYN52DSXY:2:2508:14868:13870,A00204:690:HYN52DSXY:2:1675:21495:7059,	220	A352-07	A352-07	Health	50	platelet	female	N1P	3:51641749|51643974	hsa_circ_0065932	chr3:51675764-51677990+	NM_015106	100	100	100	219	1	219	219	1	219	7.86e-112	405	CCAGAGTCTT...TCTCTACAAG	CCAGAGTCTT...TCTCTACAAG
23586	23586	3:52122379|52125181	3	52122379	52125181	6	2_1_1	9	0.571	exon	POC1A,	-	A00204:690:HYN52DSXY:2:2122:17689:27305,A00204:690:HYN52DSXY:2:1569:17183:18317,A00204:690:HYN52DSXY:2:1249:23466:11694,A00204:690:HYN52DSXY:2:1249:23999:12336,A00204:690:HYN52DSXY:2:1356:10122:13009,A00204:690:HYN52DSXY:2:1647:30300:10629,	169	A352-07	A352-07	Health	50	platelet	female	N1P	3:52122379|52125181	hsa_circ_0002524	chr3:52156394-52159197-	NM_001161581	100	100	100	168	1	168	168	168	1	1.3e-83	311	CAGATTCCCC...TGGCTGGTCC	GGACCAGCCA...GGGGAATCTG
23587	23587	3:52204693|52206751	3	52204693	52206751	28	10_6_6	9	0.862	exon	ALAS1,	+	A00204:690:HYN52DSXY:2:2515:28366:19867,A00204:690:HYN52DSXY:2:2674:6126:4742,A00159:824:HVMKCDSXY:3:1641:12373:24267,A00204:690:HYN52DSXY:2:1175:17571:17613,A00204:690:HYN52DSXY:2:2574:24957:36072,A00204:690:HYN52DSXY:2:1119:16007:26741,A00204:690:HYN52DSXY:2:2317:29866:12540,A00204:690:HYN52DSXY:2:2626:26964:25833,A00204:690:HYN52DSXY:2:1235:17083:31548,A00204:690:HYN52DSXY:2:1238:20292:36980,A…	589	A352-07	A352-07	Health	50	platelet	female	N1P	3:52204693|52206751	hsa_circ_0002338	chr3:52238708-52240767+	NM_000688	100	100	100	588	1	588	588	1	588	0	1086	CTGTTTCCAC...TCAATGGATG	CTGTTTCCAC...TCAATGGATG
23588	23588	3:52212258|52212420	3	52212258	52212420	3	1_0_2	3	0.667	exon	ALAS1,	+	A00204:690:HYN52DSXY:2:2626:10538:3646,A00204:690:HYN52DSXY:2:1572:7627:26443,A00204:690:HYN52DSXY:2:1572:7645:26443,	326	A352-07	A352-07	Health	50	platelet	female	N1P	NA	NA	NA	NA	NA	NA	NA	NA	NA	NA	NA	NA	NA	NA	NA	NA	NA
23589	23589	3:52259717|52270809	3	52259717	52270809	19	3_4_4	56	0.404	exon	WDR82,	-	A00204:690:HYN52DSXY:2:1375:24370:8907,A00204:690:HYN52DSXY:2:1655:23863:19554,A00204:690:HYN52DSXY:2:2273:21739:19758,A00204:690:HYN52DSXY:2:2563:11749:13041,A00204:690:HYN52DSXY:2:2518:3414:3333,A00204:690:HYN52DSXY:2:1268:6334:36793,A00204:690:HYN52DSXY:2:1464:18900:11397,A00204:690:HYN52DSXY:2:1357:7129:12305,A00204:690:HYN52DSXY:2:1538:15230:11303,A00204:690:HYN52DSXY:2:2205:6569:18818,A0020…	539	A352-07	A352-07	Health	50	platelet	female	N1P	3:52259717|52270809	hsa_circ_0066008	chr3:52293732-52294517-	NM_025222	50.74	100	100	538	1	273	273	273	1	1.99e-141	505	CCCAAATGTG...TCTCTTTGGT	GGCCTCATGC...CACATTTGGG
23590	23590	3:52270712|52271624	3	52270712	52271624	2	0_2_1	2	0.667	intron	WDR82,	-	A00159:824:HVMKCDSXY:3:2166:29622:25332,A00204:690:HYN52DSXY:2:2571:4182:7607,	913	A352-07	A352-07	Health	50	platelet	female	N1P	NA	NA	NA	NA	NA	NA	NA	NA	NA	NA	NA	NA	NA	NA	NA	NA	NA
23592	23592	3:52412811|52414587	3	52412811	52414587	351	78_18_75	87	0.89	exon	PHF7,	+	A00204:690:HYN52DSXY:2:2527:5403:11819,A00204:690:HYN52DSXY:2:2528:8386:9283,A00204:690:HYN52DSXY:2:2553:23430:4335,A00204:690:HYN52DSXY:2:2616:30011:31266,A00204:690:HYN52DSXY:2:2648:27525:26396,A00204:690:HYN52DSXY:2:2649:13919:35744,A00204:690:HYN52DSXY:2:2650:14380:2910,A00204:690:HYN52DSXY:2:2660:14299:2832,A00204:690:HYN52DSXY:2:2660:18204:36025,A00159:824:HVMKCDSXY:3:1205:7455:23046,A00159…	256	A352-07	A352-07	Health	50	platelet	female	N1P	3:52412811|52414587	hsa_circ_0004912	chr3:52446826-52448603+	NM_016483	100	100	100	255	1	255	255	1	255	9.06e-132	472	CTGGAAGAGC...TTTCTGTCTT	CTGGAAGAGC...TTTCTGTCTT
23593	23593	3:52413996|52414587	3	52413996	52414587	11	0_1_3	73	0.232	exon	PHF7,	+	A00204:690:HYN52DSXY:2:1150:30987:11381,A00159:824:HVMKCDSXY:3:1358:13819:15029,A00204:690:HYN52DSXY:2:2336:4933:27790,A00204:690:HYN52DSXY:2:2653:22200:18239,A00204:690:HYN52DSXY:2:2125:26693:23985,A00204:690:HYN52DSXY:2:2511:21296:32737,A00204:690:HYN52DSXY:2:1364:12418:30984,A00159:824:HVMKCDSXY:3:1174:4951:34585,A00204:690:HYN52DSXY:2:2355:6108:22467,A00204:690:HYN52DSXY:2:2355:4119:15922,A00…	146	A352-07	A352-07	Health	50	platelet	female	N1P	NA	NA	NA	NA	NA	NA	NA	NA	NA	NA	NA	NA	NA	NA	NA	NA	NA
23594	23594	3:52617262|52627370	3	52617262	52627370	16	1_3_2	139	0.187	exon	PBRM1,	-	A00204:690:HYN52DSXY:2:1414:18584:24784,A00204:690:HYN52DSXY:2:2459:17626:6715,A00159:824:HVMKCDSXY:3:1621:10248:32080,A00204:690:HYN52DSXY:2:2443:6515:28870,A00159:824:HVMKCDSXY:3:1577:20799:7576,A00204:690:HYN52DSXY:2:2127:15239:6652,A00204:690:HYN52DSXY:2:2458:17354:25097,A00204:690:HYN52DSXY:2:1414:18511:21308,A00204:690:HYN52DSXY:2:1441:3251:16423,A00204:690:HYN52DSXY:2:1525:13449:15796,A002…	421	A352-07	A352-07	Health	50	platelet	female	N1P	NA	NA	NA	NA	NA	NA	NA	NA	NA	NA	NA	NA	NA	NA	NA	NA	NA
23595	23595	3:52624897|52629035	3	52624897	52629035	6	0_3_2	45	0.211	exon	PBRM1,	-	A00204:690:HYN52DSXY:2:2610:17490:11710,A00204:690:HYN52DSXY:2:2352:27896:36558,A00159:824:HVMKCDSXY:3:2420:26585:9768,A00204:690:HYN52DSXY:2:2352:28311:36933,A00204:690:HYN52DSXY:2:2462:19072:20024,A00204:690:HYN52DSXY:2:2208:32705:30545,	286	A352-07	A352-07	Health	50	platelet	female	N1P	NA	NA	NA	NA	NA	NA	NA	NA	NA	NA	NA	NA	NA	NA	NA	NA	NA
23596	23596	3:52627273|52634815	3	52627273	52634815	11	0_3_3	189	0.104	exon	PBRM1,	-	A00204:690:HYN52DSXY:2:2267:22688:21026,A00204:690:HYN52DSXY:2:1653:18936:28307,A00159:824:HVMKCDSXY:3:2449:12744:18709,A00204:690:HYN52DSXY:2:2525:12572:35665,A00204:690:HYN52DSXY:2:2527:12608:22608,A00159:824:HVMKCDSXY:3:2151:17544:8923,A00159:824:HVMKCDSXY:3:2159:11740:21480,A00204:690:HYN52DSXY:2:2551:4209:20901,A00204:690:HYN52DSXY:2:2552:5584:7404,A00204:690:HYN52DSXY:2:2340:24686:29904,A00…	455	A352-07	A352-07	Health	50	platelet	female	N1P	3:52627273|52634815	hsa_circ_0124145	chr3:52662909-52668831-	NM_018313	78.41	100	100	454	99	454	356	356	1	0	658	CTTTTTCTTT...TAGCGTGCAG	CTGCACGCTA...AGTTATGCAG
23597	23597	3:52634602|52642045	3	52634602	52642045	8	2_2_2	157	0.092	exon	PBRM1,	-	A00204:690:HYN52DSXY:2:2444:3468:31046,A00204:690:HYN52DSXY:2:1636:25138:15029,A00204:690:HYN52DSXY:2:2270:8865:23641,A00204:690:HYN52DSXY:2:2573:15356:16407,A00204:690:HYN52DSXY:2:2367:16116:2096,A00159:824:HVMKCDSXY:3:1354:17390:13730,A00204:690:HYN52DSXY:2:2258:8386:16830,A00204:690:HYN52DSXY:2:1312:2392:6887,	307	A352-07	A352-07	Health	50	platelet	female	N1P	NA	NA	NA	NA	NA	NA	NA	NA	NA	NA	NA	NA	NA	NA	NA	NA	NA
23598	23598	3:52641954|52644789	3	52641954	52644789	19	1_5_5	228	0.143	exon	PBRM1,	-	A00204:690:HYN52DSXY:2:1469:25048:33943,A00159:824:HVMKCDSXY:3:2222:31810:15781,A00204:690:HYN52DSXY:2:2156:30427:28260,A00204:690:HYN52DSXY:2:2307:17074:7827,A00204:690:HYN52DSXY:2:1312:21043:33301,A00204:690:HYN52DSXY:2:2512:7446:4492,A00159:824:HVMKCDSXY:3:2109:26955:7498,A00204:690:HYN52DSXY:2:1133:29776:23844,A00204:690:HYN52DSXY:2:1343:4571:27038,A00204:690:HYN52DSXY:2:1564:16993:34272,A002…	275	A352-07	A352-07	Health	50	platelet	female	N1P	3:52641954|52644789	hsa_circ_0066084	chr3:52675969-52678805-	NM_018313	100	100	100	274	1	274	274	274	1	2.69e-142	507	CAGCTAAAGC...AATTTGCATC	GATGCAAATT...GCTTTAGCTG
23599	23599	3:52641954|52648442	3	52641954	52648442	24	1_5_5	153	0.239	exon	PBRM1,	-	A00204:690:HYN52DSXY:2:2475:5168:24095,A00159:824:HVMKCDSXY:3:2112:19705:32111,A00204:690:HYN52DSXY:2:1444:8178:12712,A00204:690:HYN52DSXY:2:2111:14760:1814,A00204:690:HYN52DSXY:2:2177:18385:26130,A00204:690:HYN52DSXY:2:2177:18141:29340,A00159:824:HVMKCDSXY:3:2261:5430:28025,A00204:690:HYN52DSXY:2:1406:5213:30561,A00204:690:HYN52DSXY:2:2226:8052:23610,A00204:690:HYN52DSXY:2:2371:13639:15906,A0015…	374	A352-07	A352-07	Health	50	platelet	female	N1P	3:52641954|52648442	hsa_circ_0124152	chr3:52675969-52682458-	NM_018313	100	100	100	373	1	373	373	373	1	0	689	CAGCTAAAGC...AGCTTCCATT	AATGGAAGCT...GCTTTAGCTG
23600	23600	3:52643248|52648442	3	52643248	52648442	24	0_4_4	191	0.201	exon	PBRM1,	-	A00204:690:HYN52DSXY:2:1147:10447:18458,A00204:690:HYN52DSXY:2:1654:15221:34648,A00204:690:HYN52DSXY:2:1677:30083:6370,A00204:690:HYN52DSXY:2:2354:12653:2550,A00204:690:HYN52DSXY:2:2426:6677:18474,A00204:690:HYN52DSXY:2:2678:28149:5807,A00159:824:HVMKCDSXY:3:1609:20907:23735,A00204:690:HYN52DSXY:2:1566:19633:1767,A00159:824:HVMKCDSXY:3:2101:2266:8516,A00204:690:HYN52DSXY:2:1136:23185:33317,A00204…	282	A352-07	A352-07	Health	50	platelet	female	N1P	3:52643248|52648442	hsa_circ_0066087	chr3:52677263-52682458-	NM_018313	100	100	100	281	1	281	281	281	1	3.54e-146	520	CGGTAATACT...AGCTTCCATT	AATGGAAGCT...AGTATTACCG
23601	23601	3:52662133|52679726	3	52662133	52679726	26	4_5_3	121	0.301	exon	PBRM1,	-	A00204:690:HYN52DSXY:2:1125:27896:34710,A00204:690:HYN52DSXY:2:2438:27733:10222,A00159:824:HVMKCDSXY:3:1231:8305:15718,A00204:690:HYN52DSXY:2:1121:19578:17769,A00204:690:HYN52DSXY:2:2235:18918:12493,A00204:690:HYN52DSXY:2:1164:4942:35352,A00204:690:HYN52DSXY:2:2259:4842:5807,A00204:690:HYN52DSXY:2:2326:16595:13542,A00204:690:HYN52DSXY:2:1212:17499:6464,A00159:824:HVMKCDSXY:3:2356:10185:30467,A002…	544	A352-07	A352-07	Health	50	platelet	female	N1P	3:52662133|52679726	hsa_circ_0124174	chr3:52696148-52713742-	NM_018313	100	100	100	543	1	543	543	543	1	0	1003	TCCTTCAGTC...CCAACTTCTT	AAGAAGTTGG...GACTGAAGGA
23602	23602	3:52678500|52679726	3	52678500	52679726	15	3_9_5	227	0.117	exon	PBRM1,	-	A00204:690:HYN52DSXY:2:1218:16758:16517,A00204:690:HYN52DSXY:2:1617:11695:15671,A00204:690:HYN52DSXY:2:2137:9001:7216,A00204:690:HYN52DSXY:2:2137:9028:7232,A00159:824:HVMKCDSXY:3:2425:17833:7388,A00159:824:HVMKCDSXY:3:1467:32325:3364,A00204:690:HYN52DSXY:2:1177:26368:33348,A00204:690:HYN52DSXY:2:1307:30092:8140,A00204:690:HYN52DSXY:2:2102:7735:11819,A00204:690:HYN52DSXY:2:1215:20491:5635,A00204:6…	252	A352-07	A352-07	Health	50	platelet	female	N1P	3:52678500|52679726	hsa_circ_0124177	chr3:52712515-52713742-	NM_018313	100	100	100	251	1	251	251	251	1	1.49e-129	464	CTTCGCTTTG...CCAACTTCTT	AAGAAGTTGG...CAAAGCGAAG
23603	23603	3:52678500|52682233	3	52678500	52682233	11	1_5_5	169	0.115	exon	PBRM1,	-	A00204:690:HYN52DSXY:2:1216:24270:11052,A00204:690:HYN52DSXY:2:1256:1579:13119,A00159:824:HVMKCDSXY:3:2619:19072:10441,A00204:690:HYN52DSXY:2:1321:1081:7968,A00159:824:HVMKCDSXY:3:2457:13648:13009,A00159:824:HVMKCDSXY:3:2261:30047:26537,A00204:690:HYN52DSXY:2:1462:17472:30686,A00204:690:HYN52DSXY:2:2543:28076:25003,A00159:824:HVMKCDSXY:3:2457:16857:10864,A00204:690:HYN52DSXY:2:1119:4589:34428,A00…	631	A352-07	A352-07	Health	50	platelet	female	N1P	3:52678500|52682233	hsa_circ_0124177	chr3:52712515-52713742-	NM_018313	39.84	100	100	630	1	251	251	251	1	3.98e-129	464	CTTCGCTTTG...TGTTGGCAAG	AAGAAGTTGG...CAAAGCGAAG
23604	23604	3:52687502|52690704	3	52687502	52690704	19	6_2_5	32	0.543	exon	GNL3,	+	A00204:690:HYN52DSXY:2:1546:14443:6684,A00204:690:HYN52DSXY:2:1366:22155:19038,A00204:690:HYN52DSXY:2:1376:19416:32299,A00204:690:HYN52DSXY:2:1546:15320:6731,A00204:690:HYN52DSXY:2:1176:18376:21605,A00204:690:HYN52DSXY:2:1266:25418:9533,A00204:690:HYN52DSXY:2:1647:4942:23891,A00204:690:HYN52DSXY:2:2141:30255:12179,A00159:824:HVMKCDSXY:3:1326:9878:2065,A00204:690:HYN52DSXY:2:1125:8793:19225,A00204…	460	A352-07	A352-07	Health	50	platelet	female	N1P	3:52687502|52690704	hsa_circ_0124179	chr3:52721517-52724720+	NM_206825	100	100	96.73	459	1	459	444	1	444	0	750	CTTGAAGAAC...GATAACCAAG	CTTGAAGAAC...GATAACCAAG
23605	23605	3:52688109|52689206	3	52688109	52689206	4	2_2_0	54	0.129	exon	GNL3,	+	A00204:690:HYN52DSXY:2:2154:24325:5572,A00204:690:HYN52DSXY:2:1342:4878:25285,A00204:690:HYN52DSXY:2:2124:4463:16047,A00204:690:HYN52DSXY:2:1517:12364:14387,	232	A352-07	A352-07	Health	50	platelet	female	N1P	3:52688109|52689206	hsa_circ_0124180	chr3:52722124-52723222+	NM_206825	100	100	93.94	231	1	231	217	1	217	3.09e-91	337	GAGTTTGGGC...AATAAATCAG	GAGTTTGGGC...AATAAATCAG
23606	23606	3:52690592|52691071	3	52690592	52691071	6	4_0_5	50	0.194	exon	GNL3,	+	A00204:690:HYN52DSXY:2:2229:19994:23312,A00204:690:HYN52DSXY:2:2261:27823:26788,A00159:824:HVMKCDSXY:3:2561:29044:17754,A00204:690:HYN52DSXY:2:2636:7518:6527,A00204:690:HYN52DSXY:2:1374:3450:6089,A00204:690:HYN52DSXY:2:1451:5773:11365,	241	A352-07	A352-07	Health	50	platelet	female	N1P	NA	NA	NA	NA	NA	NA	NA	NA	NA	NA	NA	NA	NA	NA	NA	NA	NA
23607	23607	3:52700262|52700496	3	52700262	52700496	45	4_12_23	14	0.865	exon	GLT8D1,	-	A00159:824:HVMKCDSXY:3:1526:15347:4022,A00204:690:HYN52DSXY:2:1340:13756:30107,A00204:690:HYN52DSXY:2:1410:10022:1063,A00204:690:HYN52DSXY:2:1268:17173:29951,A00204:690:HYN52DSXY:2:1618:8540:23359,A00204:690:HYN52DSXY:2:1157:26639:26021,A00159:824:HVMKCDSXY:3:1526:15284:4006,A00159:824:HVMKCDSXY:3:2353:23194:5713,A00204:690:HYN52DSXY:2:1145:11180:30248,A00204:690:HYN52DSXY:2:2328:3721:35243,A0020…	203	A352-07	A352-07	Health	50	platelet	female	N1P	3:52700262|52700496	hsa_circ_0066104	chr3:52734277-52734512-	NM_001010983	74.38	100	100	203	1	151	151	151	1	4.56e-74	279	CTGTAACCTC...GTTTTTAACC	GGTTAAAAAC...GAGGTTACAG
23608	23608	3:52737586|52739634	3	52737586	52739634	92	11_27_22	352	0.343	exon	NEK4,	-	A00204:690:HYN52DSXY:2:2636:8314:15796,A00159:824:HVMKCDSXY:3:1611:7609:24471,A00159:824:HVMKCDSXY:3:2507:20229:19554,A00204:690:HYN52DSXY:2:1273:20446:14418,A00204:690:HYN52DSXY:2:1325:29062:18944,A00204:690:HYN52DSXY:2:1414:13476:22921,A00204:690:HYN52DSXY:2:1432:16568:9768,A00204:690:HYN52DSXY:2:2358:23457:22482,A00204:690:HYN52DSXY:2:2554:27670:6324,A00159:824:HVMKCDSXY:3:2530:27950:10848,A00…	341	A352-07	A352-07	Health	50	platelet	female	N1P	3:52737586|52739634	hsa_circ_0001308	chr3:52771601-52773650-	NM_001193533	100	100	100	340	1	340	340	340	1	6.94e-179	628	CTCTCTATCA...CTGACCTTTC	GAAAGGTCAG...TGATAGAGAG
23609	23609	3:52737586|52741499	3	52737586	52741499	105	16_18_18	190	0.525	exon	NEK4,	-	A00204:690:HYN52DSXY:2:2526:15962:6934,A00204:690:HYN52DSXY:2:2556:25527:15515,A00159:824:HVMKCDSXY:3:1342:18638:19085,A00159:824:HVMKCDSXY:3:1342:18466:19194,A00204:690:HYN52DSXY:2:1440:29758:35180,A00204:690:HYN52DSXY:2:2556:7093:7670,A00204:690:HYN52DSXY:2:2561:23276:19570,A00159:824:HVMKCDSXY:3:1130:28528:16955,A00159:824:HVMKCDSXY:3:1219:6650:26162,A00204:690:HYN52DSXY:2:2428:22833:34804,A00…	430	A352-07	A352-07	Health	50	platelet	female	N1P	3:52737586|52741499	hsa_circ_0001309	chr3:52771601-52775515-	NM_001193533	100	100	100	429	1	429	429	429	1	0	793	CTCTCTATCA...GTTTCCTTTC	GAAAGGAAAC...TGATAGAGAG
23610	23610	3:52760795|52763624	3	52760795	52763624	11	2_5_3	183	0.107	exon	NEK4,	-	A00204:690:HYN52DSXY:2:2546:21811:23015,A00159:824:HVMKCDSXY:3:2306:24487:11616,A00204:690:HYN52DSXY:2:1342:29423:31782,A00204:690:HYN52DSXY:2:2229:26232:30076,A00159:824:HVMKCDSXY:3:2306:23728:10614,A00159:824:HVMKCDSXY:3:1344:7835:3474,A00204:690:HYN52DSXY:2:1574:21676:25848,A00204:690:HYN52DSXY:2:2111:5222:9220,A00204:690:HYN52DSXY:2:2319:17083:18646,A00204:690:HYN52DSXY:2:1343:28872:22153,A00…	298	A352-07	A352-07	Health	50	platelet	female	N1P	3:52760795|52763624	hsa_circ_0066119	chr3:52794810-52797640-	NM_003157	100	100	100	297	1	297	297	297	1	4.8e-155	549	CATTATATAT...TTGGTGGCAG	CTGCCACCAA...ATATATAATG
23611	23611	3:52954317|52969258	3	52954317	52969258	4	1_2_1	1	0.889	exon	SFMBT1,	-	A00204:690:HYN52DSXY:2:2357:30978:10676,A00204:690:HYN52DSXY:2:1307:7229:21872,A00204:690:HYN52DSXY:2:1136:4544:10269,A00204:690:HYN52DSXY:2:1331:5900:5729,	254	A352-07	A352-07	Health	50	platelet	female	N1P	3:52954317|52969258	hsa_circ_0124204	chr3:52988332-53003274-	NM_001005159	100	100	100	253	1	253	253	253	1	1.16e-130	468	ATGTTTAAAA...AATGAAAGTG	CACTTTCATT...TTTTAAACAT
23612	23612	3:53099381|53111908	3	53099381	53111908	13	3_2_5	11	0.703	exon	RFT1,	-	A00204:690:HYN52DSXY:2:1356:3902:24972,A00204:690:HYN52DSXY:2:1637:31783:7153,A00159:824:HVMKCDSXY:3:1440:1922:27962,A00204:690:HYN52DSXY:2:1240:16495:34945,A00204:690:HYN52DSXY:2:1668:28782:6558,A00204:690:HYN52DSXY:2:1162:28031:32722,A00204:690:HYN52DSXY:2:1332:17888:17566,A00159:824:HVMKCDSXY:3:2606:25599:29168,A00159:824:HVMKCDSXY:3:1253:4390:19836,A00204:690:HYN52DSXY:2:1415:7365:32189,A0020…	513	A352-07	A352-07	Health	50	platelet	female	N1P	3:53099381|53111908	hsa_circ_0124207	chr3:53139688-53140885-	ENST00000296292.3	35.55	100	100	512	252	433	182	182	1	7.3e-91	337	CTGTCGACCT...TTATAAACGC	GCGAGCGATA...TCAGAAGCAG
23613	23613	3:53105673|53106869	3	53105673	53106869	4	1_2_3	38	0.174	exon	RFT1,	-	A00204:690:HYN52DSXY:2:2217:10484:25097,A00204:690:HYN52DSXY:2:1278:13810:18521,A00204:690:HYN52DSXY:2:1573:29821:14622,A00204:690:HYN52DSXY:2:2635:9769:27179,	183	A352-07	A352-07	Health	50	platelet	female	N1P	3:53105673|53106869	hsa_circ_0124207	chr3:53139688-53140885-	ENST00000296292.3	100	100	100	182	1	182	182	182	1	2.35e-91	337	CTGCTTCTGA...TATCGCTCGC	GCGAGCGATA...TCAGAAGCAG
23614	23614	3:53288065|53292827	3	53288065	53292827	9	1_2_1	44	0.29	exon	DCP1A,	-	A00204:690:HYN52DSXY:2:2565:24406:7842,A00159:824:HVMKCDSXY:3:1345:10710:32252,A00204:690:HYN52DSXY:2:1352:5394:27367,A00204:690:HYN52DSXY:2:1567:30020:16877,A00204:690:HYN52DSXY:2:2304:21947:22748,A00204:690:HYN52DSXY:2:1113:20943:34726,A00204:690:HYN52DSXY:2:2357:16785:8860,A00204:690:HYN52DSXY:2:1567:30291:10426,A00204:690:HYN52DSXY:2:2344:19985:26553,	1045	A352-07	A352-07	Health	50	platelet	female	N1P	3:53288065|53292827	hsa_circ_0124209	chr3:53322082-53338320-	ENST00000480258.1	100	90.12	99.43	1044	1	1044	1164	1164	115	0	1901	CTTTATTAGA...ATGGAGCAGA	AATCAGATGG...TCTAATAAAG
23615	23615	3:53290791|53292827	3	53290791	53292827	65	5_18_16	34	0.793	exon	DCP1A,	-	A00204:690:HYN52DSXY:2:2571:20076:4351,A00204:690:HYN52DSXY:2:2571:26323:17080,A00159:824:HVMKCDSXY:3:1219:32117:34851,A00159:824:HVMKCDSXY:3:2118:19298:4288,A00159:824:HVMKCDSXY:3:2220:32443:10927,A00159:824:HVMKCDSXY:3:2518:7039:4820,A00204:690:HYN52DSXY:2:1209:8449:3850,A00204:690:HYN52DSXY:2:1225:28357:7075,A00204:690:HYN52DSXY:2:1366:5394:4288,A00204:690:HYN52DSXY:2:1422:3369:26804,A00204:69…	826	A352-07	A352-07	Health	50	platelet	female	N1P	3:53290791|53292827	hsa_circ_0066182	chr3:53324825-53326857-	NM_018403	99.39	100	100	825	6	825	820	820	1	0	1515	CGGGATGGCA...ATGGAGCAGA	TCTGCTCCAT...TCCAGTGCCA
23616	23616	3:53304177|53319473	3	53304177	53319473	31	2_2_6	36	0.633	exon	DCP1A,	-	A00159:824:HVMKCDSXY:3:1207:24026:3020,A00204:690:HYN52DSXY:2:1565:3115:14403,A00204:690:HYN52DSXY:2:2126:23990:20525,A00204:690:HYN52DSXY:2:2162:1316:2300,A00204:690:HYN52DSXY:2:2211:14507:7670,A00204:690:HYN52DSXY:2:1415:6632:2644,A00204:690:HYN52DSXY:2:1609:3296:12242,A00204:690:HYN52DSXY:2:2104:11080:26349,A00204:690:HYN52DSXY:2:2139:19144:14105,A00204:690:HYN52DSXY:2:2228:3341:12007,A00204:6…	321	A352-07	A352-07	Health	50	platelet	female	N1P	3:53304177|53319473	hsa_circ_0066184	chr3:53338206-53353500-	NM_018403	100	100	100	320	1	320	320	320	1	8.53e-168	592	CTTATCCTGT...TATATCGACA	TGTCGATATA...ACAGGATAAG
23617	23617	3:53312241|53319473	3	53312241	53319473	5	1_2_4	24	0.294	exon	DCP1A,	-	A00204:690:HYN52DSXY:2:2140:18710:22999,A00204:690:HYN52DSXY:2:2336:11505:29309,A00204:690:HYN52DSXY:2:2458:12364:5995,A00204:690:HYN52DSXY:2:1333:4155:10661,A00204:690:HYN52DSXY:2:1322:23827:22529,	207	A352-07	A352-07	Health	50	platelet	female	N1P	3:53312241|53319473	hsa_circ_0066186	chr3:53346270-53353500-	NM_018403	100	100	100	206	1	206	206	206	1	1.23e-104	381	CCTCTCATAC...TATATCGACA	TGTCGATATA...GTATGAGAGG
23618	23618	3:53497152|53501720	3	53497152	53501720	7	2_0_2	0	1	exon	CACNA1D,	+	A00204:690:HYN52DSXY:2:1565:4553:10379,A00204:690:HYN52DSXY:2:1402:13413:8437,A00204:690:HYN52DSXY:2:1650:32262:31281,A00159:824:HVMKCDSXY:3:1354:11822:34428,A00204:690:HYN52DSXY:2:1228:6216:36401,A00204:690:HYN52DSXY:2:1317:15989:29496,A00204:690:HYN52DSXY:2:1650:32172:25019,	417	A352-07	A352-07	Health	50	platelet	female	N1P	3:53497152|53501720	hsa_circ_0066187	chr3:53531178-53535747+	NM_000720	100	100	100	416	1	416	416	1	416	0	769	AGGCAAACTA...TCATAACTTG	AGGCAAACTA...TCATAACTTG
23619	23619	3:53874211|53876080	3	53874211	53876080	52	9_20_14	22	0.825	exon	ACTR8,	-	A00204:690:HYN52DSXY:2:2522:20690:16752,A00159:824:HVMKCDSXY:3:2529:22209:22670,A00204:690:HYN52DSXY:2:1160:24939:13964,A00204:690:HYN52DSXY:2:1522:24795:18881,A00204:690:HYN52DSXY:2:1628:19370:11209,A00204:690:HYN52DSXY:2:2364:3676:27242,A00204:690:HYN52DSXY:2:2615:19551:9862,A00159:824:HVMKCDSXY:3:1619:9118:22921,A00204:690:HYN52DSXY:2:1120:18819:30232,A00204:690:HYN52DSXY:2:1259:12879:6480,A00…	288	A352-07	A352-07	Health	50	platelet	female	N1P	3:53874211|53876080	hsa_circ_0002554	chr3:53908237-53910107-	NM_022899	100	100	100	287	1	287	287	287	1	1.67e-149	531	CTGATCTAAA...ACCACAATCC	GGATTGTGGT...TTTAGATCAG
23620	23620	3:53874211|53878467	3	53874211	53878467	3	1_1_1	14	0.3	exon	ACTR8,	-	A00204:690:HYN52DSXY:2:1442:27941:29778,A00204:690:HYN52DSXY:2:1676:3314:29590,A00204:690:HYN52DSXY:2:1413:19714:5478,	772	A352-07	A352-07	Health	50	platelet	female	N1P	3:53874211|53878467	hsa_circ_0066202	chr3:53908237-53912494-	NM_022899	100	100	100	771	1	771	771	771	1	0	1424	CTGATCTAAA...TTTCTGGTTT	AAACCAGAAA...TTTAGATCAG
23621	23621	3:55950425|55992250	3	55950425	55992250	8	1_3_2	58	0.216	exon	ERC2,	-	A00204:690:HYN52DSXY:2:2217:30020:8985,A00204:690:HYN52DSXY:2:1635:8269:33818,A00204:690:HYN52DSXY:2:2563:8151:17049,A00204:690:HYN52DSXY:2:1139:10493:4601,A00159:824:HVMKCDSXY:3:1208:20645:5087,A00204:690:HYN52DSXY:2:2416:19018:28604,A00204:690:HYN52DSXY:2:1635:8205:27853,A00204:690:HYN52DSXY:2:1459:26865:25191,	343	A352-07	A352-07	Health	50	platelet	female	N1P	3:55950425|55992250	hsa_circ_0124267	chr3:55984452-56026278-	ENST00000288221.6	100	100	100	342	1	342	342	342	1	5.4e-180	632	CTGCAAATGC...TATTATGTGC	GCACATAATA...GCATTTGCAG
23622	23622	3:56563684|56567053	3	56563684	56567053	11	8_4_4	58	0.275	exon	CCDC66,	+	A00204:690:HYN52DSXY:2:1162:27670:17159,A00204:690:HYN52DSXY:2:1450:2564:36871,A00204:690:HYN52DSXY:2:1630:2401:25723,A00159:824:HVMKCDSXY:3:1616:17372:6183,A00204:690:HYN52DSXY:2:2434:27850:4726,A00204:690:HYN52DSXY:2:2418:25039:25504,A00204:690:HYN52DSXY:2:1672:31810:19507,A00204:690:HYN52DSXY:2:1205:6967:35227,A00204:690:HYN52DSXY:2:2309:6307:9095,A00204:690:HYN52DSXY:2:1554:24985:25535,A00204…	799	A352-07	A352-07	Health	50	platelet	female	N1P	3:56563684|56567053	hsa_circ_0001312	chr3:56600621-56601081+	NM_001012506	33.83	100	100	798	529	798	270	1	270	1.4e-139	499	ATGGGAAATA...AAAGAGCTAG	GTCAATATAG...AAAGAGCTAG
23623	23623	3:56563684|56571302	3	56563684	56571302	17	5_0_6	38	0.472	exon	CCDC66,	+	A00204:690:HYN52DSXY:2:2459:20464:10316,A00159:824:HVMKCDSXY:3:1407:22083:18630,A00204:690:HYN52DSXY:2:2401:5014:17754,A00204:690:HYN52DSXY:2:1460:19126:23531,A00204:690:HYN52DSXY:2:1301:13973:15828,A00159:824:HVMKCDSXY:3:1141:19271:36839,A00204:690:HYN52DSXY:2:1331:16107:14011,A00159:824:HVMKCDSXY:3:2606:20952:2550,A00204:690:HYN52DSXY:2:1462:19732:8108,A00159:824:HVMKCDSXY:3:1141:18530:36558,A0…	2355	A352-07	A352-07	Health	50	platelet	female	N1P	3:56563684|56571302	hsa_circ_0001312	chr3:56600621-56601081+	NM_001012506	11.47	100	100	2354	529	798	270	1	270	4.22e-139	499	ATGGGAAATA...CCAATCTAGG	GTCAATATAG...AAAGAGCTAG
23624	23624	3:56563684|56594028	3	56563684	56594028	9	3_0_2	66	0.214	exon	CCDC66,	+	A00204:690:HYN52DSXY:2:1666:25545:22811,A00159:824:HVMKCDSXY:3:2275:21866:7169,A00204:690:HYN52DSXY:2:1569:19596:14011,A00204:690:HYN52DSXY:2:1414:3974:24001,A00204:690:HYN52DSXY:2:1666:26087:23093,A00159:824:HVMKCDSXY:3:2512:10303:5118,A00204:690:HYN52DSXY:2:2171:2257:29262,A00204:690:HYN52DSXY:2:2432:4824:30953,A00159:824:HVMKCDSXY:3:1212:2501:5509,	2915	A352-07	A352-07	Health	50	platelet	female	N1P	3:56563684|56594028	hsa_circ_0001313	chr3:56626997-56628056+	NM_001012506	16.06	100	100	2914	2447	2914	468	1	468	0	865	ATGGGAAATA...AGAGCATCAG	GAAACAGTAC...AGAGCATCAG
23625	23625	3:56565638|56567053	3	56565638	56567053	8	2_2_1	52	0.235	intron	CCDC66,	+	A00159:824:HVMKCDSXY:3:2443:11758:22701,A00159:824:HVMKCDSXY:3:2469:3703:7435,A00204:690:HYN52DSXY:2:2243:23475:21010,A00204:690:HYN52DSXY:2:2236:16685:30671,A00204:690:HYN52DSXY:2:2443:25400:11099,A00204:690:HYN52DSXY:2:2539:32895:22639,A00204:690:HYN52DSXY:2:1550:22968:35352,A00204:690:HYN52DSXY:2:2666:10257:8390,	1416	A352-07	A352-07	Health	50	platelet	female	N1P	3:56565638|56567053	hsa_circ_0124285	chr3:56599665-56601081+	NM_001141947	79.24	91.52	100	1416	1	1122	1226	1	1122	0	2073	ATGGAGTCTC...AAAGAGCTAG	ATGGAGTCTC...AAAGAGCTAG
23626	23626	3:56566594|56567053	3	56566594	56567053	206	66_10_37	168	0.71	exon	CCDC66,	+	A00204:690:HYN52DSXY:2:2674:12825:12054,A00159:824:HVMKCDSXY:3:2134:6506:1892,A00159:824:HVMKCDSXY:3:2503:3721:28166,A00204:690:HYN52DSXY:2:1156:31421:27007,A00204:690:HYN52DSXY:2:1202:4643:30671,A00204:690:HYN52DSXY:2:1205:16839:13933,A00204:690:HYN52DSXY:2:1312:8305:35102,A00204:690:HYN52DSXY:2:1378:20871:19225,A00204:690:HYN52DSXY:2:1425:16351:15374,A00204:690:HYN52DSXY:2:1429:23104:3615,A0020…	271	A352-07	A352-07	Health	50	platelet	female	N1P	3:56566594|56567053	hsa_circ_0001312	chr3:56600621-56601081+	NM_001012506	100	100	100	270	1	270	270	1	270	4.43e-140	499	GTCAATATAG...AAAGAGCTAG	GTCAATATAG...AAAGAGCTAG
23627	23627	3:56569313|56571302	3	56569313	56571302	4	2_2_0	34	0.19	exon	CCDC66,	+	A00204:690:HYN52DSXY:2:2523:6497:29716,A00204:690:HYN52DSXY:2:1249:21350:31955,A00204:690:HYN52DSXY:2:2347:9679:33755,A00204:690:HYN52DSXY:2:2559:8341:15499,	1557	A352-07	A352-07	Health	50	platelet	female	N1P	NA	NA	NA	NA	NA	NA	NA	NA	NA	NA	NA	NA	NA	NA	NA	NA	NA
23628	23628	3:56592970|56594028	3	56592970	56594028	490	91_32_67	122	0.889	exon	CCDC66,	+	A00204:690:HYN52DSXY:2:2475:16703:27320,A00204:690:HYN52DSXY:2:2513:2799:8907,A00204:690:HYN52DSXY:2:2535:20618:35822,A00204:690:HYN52DSXY:2:2558:12219:30358,A00204:690:HYN52DSXY:2:2577:27362:36417,A00204:690:HYN52DSXY:2:2621:18539:4225,A00159:824:HVMKCDSXY:3:1142:17183:15843,A00159:824:HVMKCDSXY:3:1328:28357:4758,A00159:824:HVMKCDSXY:3:1338:13548:24956,A00159:824:HVMKCDSXY:3:1361:11632:7576,A001…	469	A352-07	A352-07	Health	50	platelet	female	N1P	3:56592970|56594028	hsa_circ_0001313	chr3:56626997-56628056+	NM_001012506	100	100	100	468	1	468	468	1	468	0	865	GAAACAGTAC...AGAGCATCAG	GAAACAGTAC...AGAGCATCAG
23630	23630	3:56613589|56615272	3	56613589	56615272	11	3_4_0	39	0.361	exon	CCDC66,	+	A00204:690:HYN52DSXY:2:1562:26341:25034,A00204:690:HYN52DSXY:2:1506:10673:25207,A00204:690:HYN52DSXY:2:1132:7355:18834,A00204:690:HYN52DSXY:2:2251:5348:27445,A00204:690:HYN52DSXY:2:1175:15971:20697,A00204:690:HYN52DSXY:2:1319:22345:6339,A00204:690:HYN52DSXY:2:1562:26350:25019,A00204:690:HYN52DSXY:2:2578:14669:33880,A00204:690:HYN52DSXY:2:1555:4417:14465,A00204:690:HYN52DSXY:2:2142:10276:18724,A00…	308	A352-07	A352-07	Health	50	platelet	female	N1P	NA	NA	NA	NA	NA	NA	NA	NA	NA	NA	NA	NA	NA	NA	NA	NA	NA
23632	23632	3:56623644|56628614	3	56623644	56628614	22	4_6_3	97	0.312	exon	TASOR,	-	A00159:824:HVMKCDSXY:3:2111:4182:7764,A00204:690:HYN52DSXY:2:1374:1976:4977,A00204:690:HYN52DSXY:2:2116:11306:8891,A00204:690:HYN52DSXY:2:2173:30138:7842,A00204:690:HYN52DSXY:2:1461:30246:1329,A00204:690:HYN52DSXY:2:2261:11912:17237,A00204:690:HYN52DSXY:2:1174:28483:9111,A00204:690:HYN52DSXY:2:2371:29812:17049,A00159:824:HVMKCDSXY:3:1539:24496:16673,A00204:690:HYN52DSXY:2:1124:31512:7247,A00204:6…	937	A352-07	A352-07	Health	50	platelet	female	N1P	3:56623644|56628614	hsa_circ_0124293	chr3:56657671-56662642-	NM_001112736	100	100	100	936	1	936	936	936	1	0	1729	ACAATATAAC...TAAGATATTC	GAATATCTTA...GTTATATTGT
23633	23633	3:56624479|56628614	3	56624479	56628614	4	2_2_0	76	0.095	exon	TASOR,	-	A00204:690:HYN52DSXY:2:2268:10737:24502,A00204:690:HYN52DSXY:2:2268:10710:24580,A00159:824:HVMKCDSXY:3:2617:14588:35305,A00204:690:HYN52DSXY:2:2275:27254:30843,	737	A352-07	A352-07	Health	50	platelet	female	N1P	3:56624479|56628614	hsa_circ_0124295	chr3:56658506-56662642-	NM_001112736	100	100	100	736	1	736	736	736	1	0	1360	CTGACTGCGA...TAAGATATTC	GAATATCTTA...TCGCAGTCAG
23634	23634	3:56627037|56628614	3	56627037	56628614	229	13_48_41	61	0.882	exon	TASOR,	-	A00204:690:HYN52DSXY:2:2564:28248:31250,A00204:690:HYN52DSXY:2:2611:24035:13933,A00204:690:HYN52DSXY:2:2626:23845:25128,A00204:690:HYN52DSXY:2:2678:28863:20102,A00159:824:HVMKCDSXY:3:1137:18032:19633,A00159:824:HVMKCDSXY:3:1164:5882:18599,A00159:824:HVMKCDSXY:3:1217:11577:15843,A00159:824:HVMKCDSXY:3:1560:19226:26960,A00204:690:HYN52DSXY:2:1118:17336:11162,A00204:690:HYN52DSXY:2:1203:31430:20259,…	393	A352-07	A352-07	Health	50	platelet	female	N1P	3:56627037|56628614	hsa_circ_0001314	chr3:56661064-56662642-	NM_015224	100	100	100	392	1	392	392	392	1	0	725	CTGCCTAGTT...TAAGATATTC	GAATATCTTA...AACTAGGCAG
23635	23635	3:56627037|56628631	3	56627037	56628631	2	1_2_1	19	0.174	intron	TASOR,	-	A00204:690:HYN52DSXY:2:2473:30355:30170,A00159:824:HVMKCDSXY:3:2651:22679:12273,	1595	A352-07	A352-07	Health	50	platelet	female	N1P	NA	NA	NA	NA	NA	NA	NA	NA	NA	NA	NA	NA	NA	NA	NA	NA	NA
23637	23637	3:56660731|56661017	3	56660731	56661017	83	3_16_29	318	0.343	exon	TASOR,	-	A00159:824:HVMKCDSXY:3:2123:24135:24439,A00159:824:HVMKCDSXY:3:2620:28284:18756,A00204:690:HYN52DSXY:2:2670:16749:18035,A00204:690:HYN52DSXY:2:2366:15374:3286,A00204:690:HYN52DSXY:2:1160:13078:24518,A00204:690:HYN52DSXY:2:1262:10628:33771,A00204:690:HYN52DSXY:2:1140:23095:16814,A00204:690:HYN52DSXY:2:1149:15356:28307,A00204:690:HYN52DSXY:2:1366:25084:1313,A00204:690:HYN52DSXY:2:1527:14859:32988,A…	209	A352-07	A352-07	Health	50	platelet	female	N1P	3:56660731|56661017	hsa_circ_0066233	chr3:56694758-56695045-	NM_001112736	100	100	100	208	1	208	208	208	1	9.65e-106	385	AAGTTTTTCT...TTTCTCAGGT	ACCTGAGAAA...AGAAAAACTT
23638	23638	3:56660731|56673725	3	56660731	56673725	134	5_37_34	190	0.585	exon	TASOR,	-	A00204:690:HYN52DSXY:2:2524:20464:7091,A00159:824:HVMKCDSXY:3:2321:17390:22686,A00159:824:HVMKCDSXY:3:2321:18882:24111,A00204:690:HYN52DSXY:2:1117:22507:3709,A00204:690:HYN52DSXY:2:1415:8043:14606,A00204:690:HYN52DSXY:2:1556:14443:27038,A00204:690:HYN52DSXY:2:2539:23665:30671,A00204:690:HYN52DSXY:2:1248:30264:3928,A00204:690:HYN52DSXY:2:1560:10104:21183,A00204:690:HYN52DSXY:2:1612:8214:21324,A002…	1797	A352-07	A352-07	Health	50	platelet	female	N1P	3:56660731|56673725	hsa_circ_0066241	chr3:56700287-56707753-	NM_001112736	38.47	100	100	1796	1106	1796	691	691	1	0	1277	AAGTTTTTCT...TGGAAAAGTG	CACTTTTCCA...CTTCATCAAG
23639	23639	3:56660914|56673725	3	56660914	56673725	19	1_7_0	371	0.093	exon	TASOR,	-	A00204:690:HYN52DSXY:2:2371:19298:21418,A00204:690:HYN52DSXY:2:2657:18710:30608,A00204:690:HYN52DSXY:2:1537:26214:4586,A00204:690:HYN52DSXY:2:1222:27064:25473,A00204:690:HYN52DSXY:2:2436:12599:9502,A00204:690:HYN52DSXY:2:1462:17083:14043,A00204:690:HYN52DSXY:2:2330:8305:36448,A00204:690:HYN52DSXY:2:2116:26069:9095,A00204:690:HYN52DSXY:2:2446:25003:13009,A00204:690:HYN52DSXY:2:2504:1253:23891,A002…	1693	A352-07	A352-07	Health	50	platelet	female	N1P	3:56660914|56673725	hsa_circ_0066241	chr3:56700287-56707753-	NM_001112736	40.84	100	100	1692	1002	1692	691	691	1	0	1277	CTTCATTTGG...TGGAAAAGTG	CACTTTTCCA...CTTCATCAAG
23640	23640	3:56663541|56673725	3	56663541	56673725	16	0_4_5	199	0.139	exon	TASOR,	-	A00204:690:HYN52DSXY:2:2102:9842:5008,A00204:690:HYN52DSXY:2:1637:22146:5306,A00204:690:HYN52DSXY:2:2477:28926:29199,A00204:690:HYN52DSXY:2:2644:6976:31892,A00204:690:HYN52DSXY:2:1230:18900:5008,A00204:690:HYN52DSXY:2:1123:13765:1031,A00159:824:HVMKCDSXY:3:1562:29387:35884,A00159:824:HVMKCDSXY:3:1469:27190:7467,A00204:690:HYN52DSXY:2:1608:8919:31594,A00204:690:HYN52DSXY:2:2644:6352:29403,A00204:6…	1483	A352-07	A352-07	Health	50	platelet	female	N1P	3:56663541|56673725	hsa_circ_0066241	chr3:56700287-56707753-	NM_001112736	46.63	100	100	1482	792	1482	691	691	1	0	1277	CTATGTTTCT...TGGAAAAGTG	CACTTTTCCA...CTTCATCAAG
23641	23641	3:56666260|56673725	3	56666260	56673725	14	3_6_4	155	0.153	exon	TASOR,	-	A00204:690:HYN52DSXY:2:2556:26567:18035,A00204:690:HYN52DSXY:2:2156:2654:13604,A00159:824:HVMKCDSXY:3:1607:11595:31313,A00204:690:HYN52DSXY:2:2213:13602:33098,A00204:690:HYN52DSXY:2:2547:14172:31172,A00204:690:HYN52DSXY:2:1357:4336:1235,A00204:690:HYN52DSXY:2:2149:3703:24533,A00159:824:HVMKCDSXY:3:1630:8802:31078,A00204:690:HYN52DSXY:2:1357:4119:1266,A00204:690:HYN52DSXY:2:1405:24089:35289,A00204…	692	A352-07	A352-07	Health	50	platelet	female	N1P	3:56666260|56673725	hsa_circ_0066241	chr3:56700287-56707753-	NM_001112736	100	100	100	691	1	691	691	691	1	0	1277	CTTGATGAAG...TGGAAAAGTG	CACTTTTCCA...CTTCATCAAG
23642	23642	3:56668397|56673725	3	56668397	56673725	22	4_5_2	181	0.196	exon	TASOR,	-	A00204:690:HYN52DSXY:2:1455:19569:25457,A00204:690:HYN52DSXY:2:1566:21160:2253,A00204:690:HYN52DSXY:2:1562:27941:28150,A00204:690:HYN52DSXY:2:2122:13964:32659,A00204:690:HYN52DSXY:2:2250:21567:33646,A00204:690:HYN52DSXY:2:2523:18177:35916,A00159:824:HVMKCDSXY:3:1226:19235:29543,A00204:690:HYN52DSXY:2:1156:14832:35039,A00204:690:HYN52DSXY:2:1108:32850:8907,A00204:690:HYN52DSXY:2:1343:1976:18881,A0…	567	A352-07	A352-07	Health	50	platelet	female	N1P	3:56668397|56673725	hsa_circ_0124315	chr3:56702424-56707753-	NM_001112736	100	100	100	566	1	566	566	566	1	0	1046	CTGAGTAAGC...TGGAAAAGTG	CACTTTTCCA...GCTTACTCAG
23643	23643	3:56669700|56671692	3	56669700	56671692	16	2_1_4	231	0.122	exon	TASOR,	-	A00204:690:HYN52DSXY:2:2609:3604:19163,A00204:690:HYN52DSXY:2:1208:10827:11224,A00204:690:HYN52DSXY:2:2631:31720:33630,A00204:690:HYN52DSXY:2:2142:17761:13495,A00204:690:HYN52DSXY:2:2458:9715:17503,A00204:690:HYN52DSXY:2:1528:18078:2425,A00159:824:HVMKCDSXY:3:1564:13639:6793,A00204:690:HYN52DSXY:2:1608:24768:14606,A00204:690:HYN52DSXY:2:2326:8693:24784,A00204:690:HYN52DSXY:2:2453:4616:26835,A0020…	259	A352-07	A352-07	Health	50	platelet	female	N1P	3:56669700|56671692	hsa_circ_0124318	chr3:56703727-56705720-	NM_001112736	100	100	100	258	1	258	258	258	1	1.97e-133	477	CTTCATTATT...TTTCTGTAAA	TTTACAGAAA...AATAATGAAG
23644	23644	3:56669700|56673725	3	56669700	56673725	164	16_38_31	124	0.726	exon	TASOR,	-	A00204:690:HYN52DSXY:2:2666:14913:12477,A00159:824:HVMKCDSXY:3:1216:13955:4116,A00159:824:HVMKCDSXY:3:1315:25328:14387,A00159:824:HVMKCDSXY:3:1439:9968:26584,A00159:824:HVMKCDSXY:3:2255:19515:19132,A00159:824:HVMKCDSXY:3:2311:24605:8218,A00159:824:HVMKCDSXY:3:2323:21676:16611,A00204:690:HYN52DSXY:2:1105:27462:12195,A00204:690:HYN52DSXY:2:1312:5936:13244,A00204:690:HYN52DSXY:2:1443:8458:25598,A002…	405	A352-07	A352-07	Health	50	platelet	female	N1P	3:56669700|56673725	hsa_circ_0001316	chr3:56703727-56707753-	NM_001112736	100	100	100	404	1	404	404	404	1	0	747	CTTCATTATT...TGGAAAAGTG	CACTTTTCCA...AATAATGAAG
23645	23645	3:56671600|56673725	3	56671600	56673725	24	1_9_8	280	0.146	exon	TASOR,	-	A00159:824:HVMKCDSXY:3:1225:29577:11913,A00204:690:HYN52DSXY:2:2211:27245:4460,A00204:690:HYN52DSXY:2:2670:8956:14622,A00204:690:HYN52DSXY:2:1460:10411:33771,A00204:690:HYN52DSXY:2:1567:17409:22028,A00204:690:HYN52DSXY:2:2520:31123:6731,A00204:690:HYN52DSXY:2:1512:3305:32174,A00204:690:HYN52DSXY:2:2221:16369:34788,A00204:690:HYN52DSXY:2:1144:30671:13933,A00204:690:HYN52DSXY:2:2364:26015:33552,A00…	240	A352-07	A352-07	Health	50	platelet	female	N1P	3:56671600|56673725	hsa_circ_0124319	chr3:56705627-56707753-	NM_001112736	100	100	100	239	1	239	239	239	1	6.61e-123	442	CTGGTATCGA...TGGAAAAGTG	CACTTTTCCA...TCGATACCAG
23646	23646	3:56737185|56745462	3	56737185	56745462	324	29_64_37	134	0.829	exon	ARHGEF3,	-	A00204:690:HYN52DSXY:2:2476:24370:2143,A00204:690:HYN52DSXY:2:2558:13042:29089,A00204:690:HYN52DSXY:2:2561:8070:14998,A00204:690:HYN52DSXY:2:2607:19623:9580,A00204:690:HYN52DSXY:2:2664:6569:14278,A00204:690:HYN52DSXY:2:2669:28293:31015,A00159:824:HVMKCDSXY:3:1631:31051:6417,A00159:824:HVMKCDSXY:3:2120:16902:19272,A00159:824:HVMKCDSXY:3:2518:24722:10426,A00204:690:HYN52DSXY:2:1123:17978:33755,A002…	430	A352-07	A352-07	Health	50	platelet	female	N1P	3:56737185|56745462	hsa_circ_0124321	chr3:56771212-56779490-	NM_001128616	100	100	100	429	1	429	429	429	1	0	793	CACGCCCCGA...GGCAAGGGAG	CTCCCTTGCC...TCGGGGCGTG
23647	23647	3:56737185|56751396	3	56737185	56751396	10	2_2_2	78	0.204	exon	ARHGEF3,	-	A00204:690:HYN52DSXY:2:1320:19289:35399,A00204:690:HYN52DSXY:2:1471:31430:32816,A00204:690:HYN52DSXY:2:2305:16586:5228,A00204:690:HYN52DSXY:2:2305:15998:13291,A00204:690:HYN52DSXY:2:2534:21341:6230,A00204:690:HYN52DSXY:2:2576:16703:19617,A00204:690:HYN52DSXY:2:1639:24994:14184,A00204:690:HYN52DSXY:2:1367:17644:27445,A00204:690:HYN52DSXY:2:1609:2591:26021,A00204:690:HYN52DSXY:2:2227:4146:25801,	604	A352-07	A352-07	Health	50	platelet	female	N1P	3:56737185|56751396	hsa_circ_0124321	chr3:56771212-56779490-	NM_001128616	71.14	100	100	603	1	429	429	429	1	0	793	CACGCCCCGA...CATGATAGGC	CTCCCTTGCC...TCGGGGCGTG
23648	23648	3:56745205|56745462	3	56745205	56745462	193	24_52_34	215	0.642	exon	ARHGEF3,	-	A00204:690:HYN52DSXY:2:2523:29451:5243,A00204:690:HYN52DSXY:2:2548:25735:3286,A00204:690:HYN52DSXY:2:2667:7491:6574,A00159:824:HVMKCDSXY:3:1314:26865:11412,A00159:824:HVMKCDSXY:3:1626:6732:6386,A00159:824:HVMKCDSXY:3:2646:9136:22232,A00204:690:HYN52DSXY:2:1115:14507:29528,A00204:690:HYN52DSXY:2:1334:32588:26428,A00204:690:HYN52DSXY:2:1369:14769:9596,A00204:690:HYN52DSXY:2:1378:26982:27680,A00204:…	259	A352-07	A352-07	Health	50	platelet	female	N1P	3:56745205|56745462	hsa_circ_0066243	chr3:56779232-56779490-	NM_001128616	100	100	100	258	1	258	258	258	1	1.97e-133	477	AGCTTCTTCC...GGCAAGGGAG	CTCCCTTGCC...GGAAGAAGCT
23649	23649	3:57235566|57242142	3	57235566	57242142	9	4_0_4	136	0.117	exon	APPL1,	+	A00204:690:HYN52DSXY:2:2674:15257:19680,A00204:690:HYN52DSXY:2:1567:15854:18176,A00204:690:HYN52DSXY:2:2472:6849:3615,A00159:824:HVMKCDSXY:3:2634:1958:36135,A00204:690:HYN52DSXY:2:1512:21739:1877,A00159:824:HVMKCDSXY:3:2634:1362:36135,A00204:690:HYN52DSXY:2:1511:21386:23249,A00204:690:HYN52DSXY:2:2526:17734:19241,A00159:824:HVMKCDSXY:3:1371:3007:15092,	362	A352-07	A352-07	Health	50	platelet	female	N1P	3:57235566|57242142	hsa_circ_0066247	chr3:57269593-57276170+	NM_012096	100	100	100	361	1	361	361	1	361	0	667	ACAAGGTCTT...GCAAGTAATG	ACAAGGTCTT...GCAAGTAATG
23650	23650	3:57242856|57248351	3	57242856	57248351	841	67_64_109	231	0.879	exon	APPL1,	+	A00204:690:HYN52DSXY:2:2471:8811:19883,A00204:690:HYN52DSXY:2:2517:15727:35806,A00204:690:HYN52DSXY:2:2529:6271:22780,A00204:690:HYN52DSXY:2:2534:25735:17409,A00204:690:HYN52DSXY:2:2554:8766:15890,A00204:690:HYN52DSXY:2:2633:24777:29904,A00204:690:HYN52DSXY:2:2643:30770:26976,A00204:690:HYN52DSXY:2:2644:6732:30373,A00204:690:HYN52DSXY:2:2650:24316:18333,A00204:690:HYN52DSXY:2:2655:30201:7263,A002…
:12436:26318	A00204:690:HYN52DSXY:2:1157:32597:27759	A00204:690:HYN52DSXY:2:1466:5095:4586	A00204:690:HYN52DSXY:2:1519:20175:21308	A00204:690:HYN52DSXY:2:1568:12590:23328	A00204:690:HYN52DSXY:2:1649:5936:18098	A00204:690:HYN52DSXY:2:2226:8449:4726	A00204:690:HYN52DSXY:2:2267:3893:30874	A00204:690:HYN52DSXY:2:2467:5873:4429	A00204:690:HYN52DSXY:2:2526:13829:16517	A00204:690:HYN52DSXY:2:2610:21974:30029	,449,A352-07"	A352-07	Health	50	platelet	female	N1P	3:57242856|57248351	hsa_circ_0001317	chr3:57276883-57282379+	NM_012096	100	100	100	448	1	448	448	1	448	0	828	ATCATGATGC...ATGCTAGGAA	ATCATGATGC...ATGCTAGGAA
23651	23651	3:57242856|57267792	3	57242856	57267792	92	17_6_35	287	0.391	exon	APPL1,	+	A00204:690:HYN52DSXY:2:1339:12870:19492,A00204:690:HYN52DSXY:2:2604:9155:25081,A00204:690:HYN52DSXY:2:1372:26115:33254,A00204:690:HYN52DSXY:2:1428:10167:35446,A00204:690:HYN52DSXY:2:1523:20112:4445,A00204:690:HYN52DSXY:2:2150:8585:22373,A00204:690:HYN52DSXY:2:2235:21947:6433,A00204:690:HYN52DSXY:2:2556:11876:18677,A00204:690:HYN52DSXY:2:2576:26558:31454,A00204:690:HYN52DSXY:2:1117:12870:7122,A002…	1479	A352-07	A352-07	Health	50	platelet	female	N1P	3:57242856|57267792	hsa_circ_0066251	chr3:57276883-57301820+	NM_012096	100	100	100	1478	1	1478	1478	1	1478	0	2730	ATCATGATGC...TGCTGAACTG	ATCATGATGC...TGCTGAACTG
23652	23652	3:57259028|57267792	3	57259028	57267792	13	1_1_6	255	0.093	exon	APPL1,	+	A00204:690:HYN52DSXY:2:2515:18683:7513,A00204:690:HYN52DSXY:2:1168:11614:24236,A00204:690:HYN52DSXY:2:2645:9760:29293,A00204:690:HYN52DSXY:2:1410:15085:32628,A00159:824:HVMKCDSXY:3:2154:30888:34632,A00204:690:HYN52DSXY:2:1663:7148:6543,A00204:690:HYN52DSXY:2:2374:28736:15123,A00204:690:HYN52DSXY:2:2515:20347:31845,A00204:690:HYN52DSXY:2:2666:11776:36072,A00159:824:HVMKCDSXY:3:2655:7970:30859,A001…	464	A352-07	A352-07	Health	50	platelet	female	N1P	3:57259028|57267792	hsa_circ_0066254	chr3:57293055-57301820+	NM_012096	100	100	100	463	1	463	463	1	463	0	856	GCGTACAAAT...TGCTGAACTG	GCGTACAAAT...TGCTGAACTG
23653	23653	3:57575548|57577387	3	57575548	57577387	29	6_8_8	144	0.287	exon	ARF4,	-	A00204:690:HYN52DSXY:2:2453:5113:19680,A00204:690:HYN52DSXY:2:2373:1588:21433,A00204:690:HYN52DSXY:2:2165:2917:25488,A00204:690:HYN52DSXY:2:2522:2166:20588,A00204:690:HYN52DSXY:2:1344:11324:30185,A00204:690:HYN52DSXY:2:1566:6876:16783,A00204:690:HYN52DSXY:2:1649:22200:13448,A00159:824:HVMKCDSXY:3:2676:9715:21605,A00204:690:HYN52DSXY:2:1221:16721:35900,A00159:824:HVMKCDSXY:3:1346:23222:35916,A0015…	199	A352-07	A352-07	Health	50	platelet	female	N1P	3:57575548|57577387	hsa_circ_0124342	chr3:57561274-57563114-	NM_001660	100	100	100	198	1	198	198	198	1	3.3e-100	366	TGTTCTGTTA...AAATAAGACC	GGTCTTATTT...TAACAGAACA
23654	23654	3:57583898|57584464	3	57583898	57584464	130	11_32_47	334	0.438	exon	ARF4,	-	A00204:690:HYN52DSXY:2:2637:27597:36448,A00159:824:HVMKCDSXY:3:1545:6180:16172,A00159:824:HVMKCDSXY:3:2114:7563:36010,A00159:824:HVMKCDSXY:3:2229:17671:34632,A00159:824:HVMKCDSXY:3:2345:23637:17190,A00159:824:HVMKCDSXY:3:2622:18240:14231,A00204:690:HYN52DSXY:2:1121:18195:10864,A00204:690:HYN52DSXY:2:1210:20546:9455,A00204:690:HYN52DSXY:2:1313:14543:12211,A00204:690:HYN52DSXY:2:1641:4571:5024,A002…	217	A352-07	A352-07	Health	50	platelet	female	N1P	NA	NA	NA	NA	NA	NA	NA	NA	NA	NA	NA	NA	NA	NA	NA	NA	NA
23655	23655	3:57630715|57634769	3	57630715	57634769	7	1_0_2	70	0.167	exon	DENND6A,	-	A00159:824:HVMKCDSXY:3:2324:16532:32033,A00204:690:HYN52DSXY:2:1152:26702:29606,A00204:690:HYN52DSXY:2:1421:18602:33802,A00204:690:HYN52DSXY:2:2537:25446:16470,A00159:824:HVMKCDSXY:3:1324:19217:34240,A00204:690:HYN52DSXY:2:1416:7211:12383,A00204:690:HYN52DSXY:2:1421:19072:33927,	386	A352-07	A352-07	Health	50	platelet	female	N1P	NA	NA	NA	NA	NA	NA	NA	NA	NA	NA	NA	NA	NA	NA	NA	NA	NA
23656	23656	3:57633265|57634769	3	57633265	57634769	12	0_3_3	70	0.255	exon	DENND6A,	-	A00204:690:HYN52DSXY:2:1510:1316:2769,A00204:690:HYN52DSXY:2:2464:13928:17722,A00204:690:HYN52DSXY:2:1557:18005:12696,A00204:690:HYN52DSXY:2:2325:30517:12540,A00159:824:HVMKCDSXY:3:1449:20356:6746,A00204:690:HYN52DSXY:2:1204:2709:3302,A00204:690:HYN52DSXY:2:2324:31629:31720,A00204:690:HYN52DSXY:2:2318:8757:29465,A00204:690:HYN52DSXY:2:2515:10655:22106,A00204:690:HYN52DSXY:2:1325:31250:4069,A00204…	222	A352-07	A352-07	Health	50	platelet	female	N1P	NA	NA	NA	NA	NA	NA	NA	NA	NA	NA	NA	NA	NA	NA	NA	NA	NA
23657	23657	3:57633265|57641747	3	57633265	57641747	54	3_14_14	35	0.755	exon	DENND6A,	-	A00204:690:HYN52DSXY:2:2622:13386:7576,A00204:690:HYN52DSXY:2:2241:28275:10911,A00204:690:HYN52DSXY:2:2638:29577:23218,A00204:690:HYN52DSXY:2:2640:12409:3850,A00204:690:HYN52DSXY:2:1613:28845:25269,A00204:690:HYN52DSXY:2:1444:17309:15593,A00204:690:HYN52DSXY:2:1452:2419:11162,A00204:690:HYN52DSXY:2:1463:31430:14716,A00204:690:HYN52DSXY:2:2209:22878:16219,A00204:690:HYN52DSXY:2:2551:26196:21966,A0…	317	A352-07	A352-07	Health	50	platelet	female	N1P	3:57633265|57641747	hsa_circ_0124346	chr3:57618991-57627474-	NM_152678	100	100	100	316	1	316	316	316	1	1.41e-165	584	TAATGGAATG...AACTGAGGGC	GCCCTCAGTT...CATTCCATTA
23658	23658	3:57634558|57634769	3	57634558	57634769	9	3_1_3	71	0.202	exon	DENND6A,	-	A00204:690:HYN52DSXY:2:1508:26476:20635,A00204:690:HYN52DSXY:2:2673:2022:31266,A00204:690:HYN52DSXY:2:2505:2899:26021,A00204:690:HYN52DSXY:2:2532:25581:13886,A00204:690:HYN52DSXY:2:2240:4951:31172,A00204:690:HYN52DSXY:2:1412:17761:14309,A00204:690:HYN52DSXY:2:1446:19054:24001,A00204:690:HYN52DSXY:2:1247:11867:29966,A00204:690:HYN52DSXY:2:1247:11125:27837,	132	A352-07	A352-07	Health	50	platelet	female	N1P	NA	NA	NA	NA	NA	NA	NA	NA	NA	NA	NA	NA	NA	NA	NA	NA	NA
23659	23659	3:57641653|57646438	3	57641653	57646438	22	0_5_6	59	0.427	exon	DENND6A,	-	A00204:690:HYN52DSXY:2:2657:22010:6574,A00204:690:HYN52DSXY:2:2333:20193:13823,A00204:690:HYN52DSXY:2:2410:6822:3098,A00204:690:HYN52DSXY:2:1434:32579:23782,A00204:690:HYN52DSXY:2:2333:20211:13510,A00204:690:HYN52DSXY:2:1367:21007:14262,A00204:690:HYN52DSXY:2:1507:30210:33301,A00204:690:HYN52DSXY:2:2163:32063:5729,A00204:690:HYN52DSXY:2:2676:13331:23547,A00204:690:HYN52DSXY:2:1355:4806:29857,A002…	315	A352-07	A352-07	Health	50	platelet	female	N1P	3:57641653|57646438	hsa_circ_0066266	chr3:57627379-57632165-	NM_152678	100	100	100	314	1	314	314	314	1	1.81e-164	580	CTGTAGGTTT...GCAGAAACAC	GTGTTTCTGC...AAACCTACAG
23660	23660	3:57679487|57681895	3	57679487	57681895	18	5_4_3	29	0.554	intron	DENND6A,	-	A00204:690:HYN52DSXY:2:2657:20464:25285,A00204:690:HYN52DSXY:2:1130:10818:26021,A00204:690:HYN52DSXY:2:2109:32136:16344,A00204:690:HYN52DSXY:2:1504:28818:24032,A00204:690:HYN52DSXY:2:1537:25211:22733,A00204:690:HYN52DSXY:2:2168:4842:13510,A00204:690:HYN52DSXY:2:2178:32732:34726,A00204:690:HYN52DSXY:2:2328:13747:19351,A00204:690:HYN52DSXY:2:2578:2537:25207,A00204:690:HYN52DSXY:2:1578:13160:28166,A…	2409	A352-07	A352-07	Health	50	platelet	female	N1P	3:57679487|57681895	hsa_circ_0005300	chr3:57665213-57667622-	NM_152678	100	100	100	2409	1	2409	2409	2409	1	0	4449	CTTGACTTTG...AGAAAATGTC	GACATTTTCT...CAAAGTCAAG
23661	23661	3:57841299|57864716	3	57841299	57864716	45	10_4_16	761	0.106	exon	SLMAP,	+	A00204:690:HYN52DSXY:2:2673:8467:28181,A00159:824:HVMKCDSXY:3:1517:18412:36354,A00204:690:HYN52DSXY:2:1254:8260:12665,A00204:690:HYN52DSXY:2:1275:31557:30843,A00204:690:HYN52DSXY:2:1402:31684:22670,A00204:690:HYN52DSXY:2:2160:19289:12508,A00204:690:HYN52DSXY:2:2433:6686:13542,A00204:690:HYN52DSXY:2:1633:31593:34820,A00204:690:HYN52DSXY:2:1672:26874:12931,A00204:690:HYN52DSXY:2:2121:26205:19132,A0…	879	A352-07	A352-07	Health	50	platelet	female	N1P	3:57841299|57864716	hsa_circ_0124363	chr3:57843459-57850443+	ENST00000383718.3	70.16	100	100	878	263	878	616	1	616	0	1138	TTACCCATGG...GCTTTACAAG	GAGGCCTTAC...GCTTTACAAG
23662	23662	3:57847197|57858159	3	57847197	57858159	65	0_4_24	1194	0.098	exon	SLMAP,	+	A00204:690:HYN52DSXY:2:1227:1570:36777,A00204:690:HYN52DSXY:2:1307:14968:12853,A00204:690:HYN52DSXY:2:2104:16089:17049,A00204:690:HYN52DSXY:2:2226:21287:3881,A00204:690:HYN52DSXY:2:2157:7753:4836,A00204:690:HYN52DSXY:2:2654:29541:35305,A00159:824:HVMKCDSXY:3:1613:22643:3881,A00204:690:HYN52DSXY:2:2444:16062:30123,A00159:824:HVMKCDSXY:3:2662:30526:30937,A00204:690:HYN52DSXY:2:1570:2691:21966,A0020…	358	A352-07	A352-07	Health	50	platelet	female	N1P	3:57847197|57858159	hsa_circ_0066276	chr3:57832923-57835543+	NM_007159	28.01	100	100	357	1	100	100	1	100	1.9e-45	185	TGTCATCCAT...ATGCTCCAAA	TGTCATCCAT...GTATCTACAG
23663	23663	3:57847197|57871698	3	57847197	57871698	25	1_3_9	366	0.12	exon	SLMAP,	+	A00204:690:HYN52DSXY:2:2212:12789:26866,A00204:690:HYN52DSXY:2:2106:11550:31923,A00159:824:HVMKCDSXY:3:1175:5719:35509,A00159:824:HVMKCDSXY:3:1106:8467:10927,A00204:690:HYN52DSXY:2:1542:18367:35712,A00204:690:HYN52DSXY:2:2416:26205:31626,A00204:690:HYN52DSXY:2:2416:25599:36683,A00204:690:HYN52DSXY:2:2212:12545:26882,A00204:690:HYN52DSXY:2:1571:21206:1485,A00204:690:HYN52DSXY:2:1623:11469:25739,A0…	971	A352-07	A352-07	Health	50	platelet	female	N1P	3:57847197|57871698	hsa_circ_0124363	chr3:57843459-57850443+	ENST00000383718.3	63.51	100	100	970	190	805	616	1	616	0	1138	TGTCATCCAT...GAATGCCAGA	GAGGCCTTAC...GCTTTACAAG
23664	23664	3:57871636|57896932	3	57871636	57896932	65	16_5_26	503	0.205	exon	SLMAP,	+	A00159:824:HVMKCDSXY:3:1224:17011:3176,A00204:690:HYN52DSXY:2:1365:31376:33348,A00204:690:HYN52DSXY:2:1376:18873:20807,A00204:690:HYN52DSXY:2:1437:15067:6762,A00204:690:HYN52DSXY:2:1461:14055:19758,A00204:690:HYN52DSXY:2:1511:15411:35321,A00159:824:HVMKCDSXY:3:1224:15257:4178,A00159:824:HVMKCDSXY:3:2523:15863:35164,A00204:690:HYN52DSXY:2:1430:21423:26757,A00204:690:HYN52DSXY:2:2264:28058:32769,A0…	523	A352-07	A352-07	Health	50	platelet	female	N1P	NA	NA	NA	NA	NA	NA	NA	NA	NA	NA	NA	NA	NA	NA	NA	NA	NA
23665	23665	3:57890041|57896932	3	57890041	57896932	278	38_18_81	718	0.436	exon	SLMAP,	+	A00204:690:HYN52DSXY:2:2476:9652:30639,A00204:690:HYN52DSXY:2:2502:31946:18114,A00204:690:HYN52DSXY:2:2527:8269:29622,A00204:690:HYN52DSXY:2:2572:20654:11804,A00204:690:HYN52DSXY:2:2618:26964:17065,A00204:690:HYN52DSXY:2:2628:12292:5525,A00204:690:HYN52DSXY:2:2628:12292:5588,A00204:690:HYN52DSXY:2:2638:7717:14732,A00159:824:HVMKCDSXY:3:1156:10077:23985,A00159:824:HVMKCDSXY:3:1214:22580:29230,A001…	394	A352-07	A352-07	Health	50	platelet	female	N1P	NA	NA	NA	NA	NA	NA	NA	NA	NA	NA	NA	NA	NA	NA	NA	NA	NA
23667	23667	3:58365874|58382700	3	58365874	58382700	32	6_4_9	411	0.135	exon	PXK,	+	A00204:690:HYN52DSXY:2:1442:22354:17221,A00204:690:HYN52DSXY:2:1124:20401:3349,A00204:690:HYN52DSXY:2:2514:20528:6417,A00204:690:HYN52DSXY:2:2638:3206:2691,A00204:690:HYN52DSXY:2:1107:12156:5948,A00204:690:HYN52DSXY:2:2159:24469:31281,A00204:690:HYN52DSXY:2:2412:29550:29778,A00204:690:HYN52DSXY:2:2638:2410:2096,A00204:690:HYN52DSXY:2:1412:17409:32487,A00204:690:HYN52DSXY:2:1451:13602:10739,A00204…	287	A352-07	A352-07	Health	50	platelet	female	N1P	3:58365874|58382700	hsa_circ_0124377	chr3:58351600-58368427+	ENST00000356151.2	100	100	100	286	1	286	286	1	286	5.99e-149	529	GAATATATTA...AACTATACTG	GAATATATTA...AACTATACTG
23668	23668	3:58431593|58431984	3	58431593	58431984	48	1_18_20	114	0.457	exon	PDHB,	-	A00204:690:HYN52DSXY:2:2563:8522:25708,A00159:824:HVMKCDSXY:3:2530:21016:33692,A00204:690:HYN52DSXY:2:1125:18638:18740,A00204:690:HYN52DSXY:2:2374:9516:7294,A00204:690:HYN52DSXY:2:2563:8621:26381,A00204:690:HYN52DSXY:2:2642:18719:30592,A00204:690:HYN52DSXY:2:2501:23249:23500,A00204:690:HYN52DSXY:2:2551:11388:6621,A00204:690:HYN52DSXY:2:1501:25545:30044,A00204:690:HYN52DSXY:2:1673:18765:23093,A002…	208	A352-07	A352-07	Health	50	platelet	female	N1P	3:58431593|58431984	hsa_circ_0066394	chr3:58417319-58417711-	NR_033384	100	100	100	207	1	207	207	207	1	3.45e-105	383	CATAGCTGCA...GAACTGTCAC	GTGACAGTTC...TGCAGCTATG
23670	23670	3:60011371|60014264	3	60011371	60014264	3	0_2_2	3	0.667	intron	FHIT,	-	A00204:690:HYN52DSXY:2:2477:29550:21418,A00204:690:HYN52DSXY:2:2475:23619:17472,A00204:690:HYN52DSXY:2:2612:4661:22654,	2894	A352-07	A352-07	Health	50	platelet	female	N1P	NA	NA	NA	NA	NA	NA	NA	NA	NA	NA	NA	NA	NA	NA	NA	NA	NA
23671	23671	3:60325868|60328858	3	60325868	60328858	12	2_5_3	1	0.96	intron	FHIT,	-	A00204:690:HYN52DSXY:2:2347:3685:17738,A00159:824:HVMKCDSXY:3:1153:20410:31015,A00204:690:HYN52DSXY:2:2423:15266:4163,A00204:690:HYN52DSXY:2:2157:21468:9518,A00204:690:HYN52DSXY:2:1616:26811:22592,A00204:690:HYN52DSXY:2:2577:20500:4961,A00204:690:HYN52DSXY:2:2313:27670:29778,A00204:690:HYN52DSXY:2:2424:16080:3881,A00204:690:HYN52DSXY:2:2302:26549:13150,A00204:690:HYN52DSXY:2:2138:2519:7388,A00204…	2991	A352-07	A352-07	Health	50	platelet	female	N1P	NA	NA	NA	NA	NA	NA	NA	NA	NA	NA	NA	NA	NA	NA	NA	NA	NA
23672	23672	3:60765524|60767098	3	60765524	60767098	18	0_7_6	5	0.878	intron	FHIT,	-	A00204:690:HYN52DSXY:2:2609:15076:22842,A00204:690:HYN52DSXY:2:1228:29559:13479,A00204:690:HYN52DSXY:2:2512:11315:25848,A00159:824:HVMKCDSXY:3:1618:8910:13479,A00204:690:HYN52DSXY:2:2253:10800:19038,A00159:824:HVMKCDSXY:3:1409:6271:18709,A00159:824:HVMKCDSXY:3:1618:9444:13025,A00204:690:HYN52DSXY:2:1669:12997:20462,A00204:690:HYN52DSXY:2:2312:26359:33708,A00204:690:HYN52DSXY:2:1162:1814:2253,A002…	1575	A352-07	A352-07	Health	50	platelet	female	N1P	NA	NA	NA	NA	NA	NA	NA	NA	NA	NA	NA	NA	NA	NA	NA	NA	NA
23675	23675	3:61894557|61895136	3	61894557	61895136	4	1_2_3	2	0.8	intron	PTPRG,	+	A00204:690:HYN52DSXY:2:2478:10800:9392,A00204:690:HYN52DSXY:2:1404:13657:11459,A00204:690:HYN52DSXY:2:1517:26919:24846,A00204:690:HYN52DSXY:2:1473:10538:18020,	580	A352-07	A352-07	Health	50	platelet	female	N1P	3:61894557|61895136	hsa_circ_0124399	chr3:61880230-61880810+	ENST00000474889.1	100	100	100	580	1	580	580	1	580	0	1072	CTCTTAGGGT...TTATAAACAG	CTCTTAGGGT...TTATAAACAG
23676	23676	3:61989625|62003497	3	61989625	62003497	9	3_2_1	2	0.9	exon	PTPRG,	+	A00159:824:HVMKCDSXY:3:2509:15926:27164,A00204:690:HYN52DSXY:2:1114:23312:2065,A00204:690:HYN52DSXY:2:1114:23601:2159,A00204:690:HYN52DSXY:2:2130:28212:6793,A00159:824:HVMKCDSXY:3:2129:2374:8766,A00204:690:HYN52DSXY:2:1271:20600:30749,A00204:690:HYN52DSXY:2:1514:4878:15828,A00204:690:HYN52DSXY:2:2354:23032:21402,A00204:690:HYN52DSXY:2:1512:32208:25332,	330	A352-07	A352-07	Health	50	platelet	female	N1P	3:61989625|62003497	hsa_circ_0066406	chr3:61975298-61989171+	NM_002841	100	100	100	329	1	329	329	1	329	8.73e-173	608	GTGCCTATGG...TCCTGTTGAG	GTGCCTATGG...TCCTGTTGAG
23678	23678	3:63834063|63839773	3	63834063	63839773	34	5_10_5	382	0.151	exon	THOC7,	-	A00204:690:HYN52DSXY:2:2472:16947:28432,A00204:690:HYN52DSXY:2:2630:25482:5071,A00204:690:HYN52DSXY:2:1350:25654:6057,A00204:690:HYN52DSXY:2:1401:19443:36229,A00204:690:HYN52DSXY:2:1435:30499:10160,A00204:690:HYN52DSXY:2:1460:25690:32205,A00204:690:HYN52DSXY:2:2321:26711:19758,A00204:690:HYN52DSXY:2:1614:24614:5134,A00204:690:HYN52DSXY:2:2164:22480:31876,A00204:690:HYN52DSXY:2:1401:19497:36699,A0…	666	A352-07	A352-07	Health	50	platelet	female	N1P	3:63834063|63839773	hsa_circ_0124445	chr3:63819738-63825449-	NM_025075	100	100	100	665	1	665	665	665	1	0	1229	CACATTTTAA...ATAACTTCGT	ACGAAGTTAT...TTAAAATGTG
23679	23679	3:63898399|63913225	3	63898399	63913225	8	4_1_6	66	0.195	exon	ATXN7,	+	A00159:824:HVMKCDSXY:3:1233:27968:16360,A00159:824:HVMKCDSXY:3:1428:23276:14121,A00204:690:HYN52DSXY:2:2620:30237:31688,A00204:690:HYN52DSXY:2:1104:30752:26537,A00204:690:HYN52DSXY:2:2327:21974:13620,A00204:690:HYN52DSXY:2:1448:6388:21010,A00204:690:HYN52DSXY:2:2619:28917:30405,A00204:690:HYN52DSXY:2:2152:19786:3223,	758	A352-07	A352-07	Health	50	platelet	female	N1P	3:63898399|63913225	hsa_circ_0007761	chr3:63898263-63898901+	NM_000333	53.5	100	100	757	353	757	405	1	405	0	749	ATCTGAACAG...TGTCGGGAAG	GAGCGGAAAG...TGTCGGGAAG
23680	23680	3:63912588|63913225	3	63912588	63913225	29	8_1_10	28	0.674	exon	ATXN7,	+	A00204:690:HYN52DSXY:2:2637:1877:35806,A00204:690:HYN52DSXY:2:1143:25427:27868,A00204:690:HYN52DSXY:2:2121:27724:12023,A00159:824:HVMKCDSXY:3:2126:21305:4257,A00204:690:HYN52DSXY:2:1148:17960:28526,A00204:690:HYN52DSXY:2:1567:20130:22545,A00204:690:HYN52DSXY:2:1672:5159:6042,A00204:690:HYN52DSXY:2:2224:2392:34381,A00204:690:HYN52DSXY:2:2351:4255:34976,A00204:690:HYN52DSXY:2:1224:16776:3959,A00204…	406	A352-07	A352-07	Health	50	platelet	female	N1P	3:63912588|63913225	hsa_circ_0007761	chr3:63898263-63898901+	NM_000333	100	100	100	405	1	405	405	1	405	0	749	GAGCGGAAAG...TGTCGGGAAG	GAGCGGAAAG...TGTCGGGAAG
23682	23682	3:63982186|63990859	3	63982186	63990859	9	1_0_3	38	0.321	exon	ATXN7,	+	A00204:690:HYN52DSXY:2:2176:21350:7999,A00204:690:HYN52DSXY:2:2348:20175:22874,A00159:824:HVMKCDSXY:3:1167:25825:22388,A00204:690:HYN52DSXY:2:1269:1832:17127,A00204:690:HYN52DSXY:2:1543:23050:19993,A00204:690:HYN52DSXY:2:1467:3522:16579,A00204:690:HYN52DSXY:2:1269:4110:34882,A00204:690:HYN52DSXY:2:1353:14995:3568,A00204:690:HYN52DSXY:2:2347:19515:33599,	931	A352-07	A352-07	Health	50	platelet	female	N1P	3:63982186|63990859	hsa_circ_0066436	chr3:63973734-63976535+	NM_000333	63.12	100	100	930	344	930	587	1	587	0	1085	CATGACACCC...AGCTATGGAA	ACACATTCCT...AGCTATGGAA
23683	23683	3:63997621|63999651	3	63997621	63999651	2	2_0_1	36	0.1	exon	ATXN7,	+	A00204:690:HYN52DSXY:2:2108:1443:19460,A00204:690:HYN52DSXY:2:2372:30445:4899,	379	A352-07	A352-07	Health	50	platelet	female	N1P	NA	NA	NA	NA	NA	NA	NA	NA	NA	NA	NA	NA	NA	NA	NA	NA	NA
23684	23684	3:64146830|64163129	3	64146830	64163129	7	1_2_2	0	1	exon	PRICKLE2,	-	A00159:824:HVMKCDSXY:3:2243:31973:7294,A00159:824:HVMKCDSXY:3:2243:31584:6903,A00159:824:HVMKCDSXY:3:1678:29170:31501,A00159:824:HVMKCDSXY:3:2145:28736:3630,A00204:690:HYN52DSXY:2:1638:22670:7905,A00204:690:HYN52DSXY:2:2449:3595:27414,A00204:690:HYN52DSXY:2:2646:2428:17848,	1517	A352-07	A352-07	Health	50	platelet	female	N1P	3:64146830|64163129	hsa_circ_0124451	chr3:64132505-64148805-	NM_198859	100	100	100	1516	1	1516	1516	1516	1	0	2800	CTGTTGCATT...ACTGGTGTAC	GTACACCAGT...AATGCAACAG
23685	23685	3:65437155|65453340	3	65437155	65453340	6	0_3_3	0	1	exon	MAGI1,	-	A00204:690:HYN52DSXY:2:2551:21847:10739,A00204:690:HYN52DSXY:2:1405:24795:20478,A00204:690:HYN52DSXY:2:2662:20735:20838,A00204:690:HYN52DSXY:2:1404:22923:20682,A00204:690:HYN52DSXY:2:1305:7708:36699,A00204:690:HYN52DSXY:2:1409:8639:25661,	405	A352-07	A352-07	Health	50	platelet	female	N1P	3:65437155|65453340	hsa_circ_0124481	chr3:65422829-65439015-	ENST00000330909.8	100	100	100	404	1	404	404	404	1	0	747	CCTGAAGTGG...CGTGTTATGG	CCATAACACG...CCACTTCAGG
23686	23686	3:66236544|66263379	3	66236544	66263379	12	2_0_4	1	0.96	exon	SLC25A26,	+	A00204:690:HYN52DSXY:2:1540:14172:9815,A00204:690:HYN52DSXY:2:2118:18511:28009,A00204:690:HYN52DSXY:2:1150:9182:5619,A00204:690:HYN52DSXY:2:1201:9082:26459,A00204:690:HYN52DSXY:2:1673:6723:17080,A00159:824:HVMKCDSXY:3:1407:1588:13416,A00204:690:HYN52DSXY:2:1211:22996:21746,A00204:690:HYN52DSXY:2:1338:10077:11021,A00204:690:HYN52DSXY:2:1137:10194:36902,A00159:824:HVMKCDSXY:3:1631:25292:16924,A0015…	421	A352-07	A352-07	Health	50	platelet	female	N1P	3:66236544|66263379	hsa_circ_0003101	chr3:66286967-66313803+	NM_173471	100	100	100	420	1	420	420	1	420	0	776	GCTGGTGGGG...TTTAAGAGAG	GCTGGTGGGG...TTTAAGAGAG
23687	23687	3:66243203|66263379	3	66243203	66263379	6	2_0_3	6	0.667	exon	SLC25A26,	+	A00204:690:HYN52DSXY:2:2125:24379:31031,A00204:690:HYN52DSXY:2:2310:22770:35227,A00204:690:HYN52DSXY:2:1436:24668:8985,A00204:690:HYN52DSXY:2:1558:16920:10692,A00204:690:HYN52DSXY:2:2117:28176:17033,A00204:690:HYN52DSXY:2:1438:31539:1125,	264	A352-07	A352-07	Health	50	platelet	female	N1P	3:66243203|66263379	hsa_circ_0004113	chr3:66293626-66313803+	NM_173471	100	100	100	263	1	263	263	1	263	3.35e-136	486	CTGCTGCATT...TTTAAGAGAG	CTGCTGCATT...TTTAAGAGAG
23688	23688	3:67495798|67498295	3	67495798	67498295	12	1_2_0	1	0.96	exon	SUCLG2,	-	A00159:824:HVMKCDSXY:3:1136:3179:8563,A00204:690:HYN52DSXY:2:1171:27534:6183,A00204:690:HYN52DSXY:2:1329:1217:14215,A00204:690:HYN52DSXY:2:1408:16134:14372,A00204:690:HYN52DSXY:2:1418:4426:34428,A00204:690:HYN52DSXY:2:2217:25952:17159,A00159:824:HVMKCDSXY:3:2468:18096:34428,A00204:690:HYN52DSXY:2:1408:16143:14732,A00204:690:HYN52DSXY:2:1171:27986:6684,A00159:824:HVMKCDSXY:3:2468:17192:33802,A0020…	306	A352-07	A352-07	Health	50	platelet	female	N1P	3:67495798|67498295	hsa_circ_0003060	chr3:67546221-67548719-	NM_003848	100	100	100	305	1	305	305	305	1	1.76e-159	564	CTTAGGATCA...AAACAGACAA	TTGTCTGTTT...TGATCCTAAG
23689	23689	3:67495798|67508903	3	67495798	67508903	16	2_2_3	1	0.97	exon	SUCLG2,	-	A00204:690:HYN52DSXY:2:2377:29396:5055,A00204:690:HYN52DSXY:2:2601:26666:28510,A00204:690:HYN52DSXY:2:1311:12491:18865,A00204:690:HYN52DSXY:2:1263:23999:17221,A00204:690:HYN52DSXY:2:1475:26820:4914,A00204:690:HYN52DSXY:2:1447:10474:25582,A00204:690:HYN52DSXY:2:2454:20600:8578,A00159:824:HVMKCDSXY:3:2641:5565:8970,A00204:690:HYN52DSXY:2:2377:29441:4351,A00204:690:HYN52DSXY:2:2601:26684:19742,A0015…	403	A352-07	A352-07	Health	50	platelet	female	N1P	3:67495798|67508903	hsa_circ_0004276	chr3:67546221-67559327-	NM_003848	100	100	100	402	1	402	402	402	1	0	743	CTTAGGATCA...GATCTGCAGC	GCTGCAGATC...TGATCCTAAG
23690	23690	3:68982811|68987513	3	68982811	68987513	11	0_3_4	1	0.957	exon	EOGT,	-	A00204:690:HYN52DSXY:2:2649:1090:16532,A00204:690:HYN52DSXY:2:1607:30364:6605,A00204:690:HYN52DSXY:2:2319:3025:6981,A00204:690:HYN52DSXY:2:2321:14136:25410,A00204:690:HYN52DSXY:2:1353:14055:12962,A00204:690:HYN52DSXY:2:1362:2618:9815,A00204:690:HYN52DSXY:2:1503:18873:15702,A00204:690:HYN52DSXY:2:2467:7672:17440,A00204:690:HYN52DSXY:2:1653:21757:14121,A00204:690:HYN52DSXY:2:1304:9607:23202,A00204:…	132	A352-07	A352-07	Health	50	platelet	female	N1P	3:68982811|68987513	hsa_circ_0066496	chr3:69031961-69036664-	NM_173654	100	100	100	131	1	131	131	131	1	3.58e-63	243	CTATACTTGT...TTTTTCCATC	GATGGAAAAA...ACAAGTATAG
23691	23691	3:68988295|68989017	3	68988295	68989017	7	1_2_1	12	0.538	exon	EOGT,	-	A00204:690:HYN52DSXY:2:1672:2446:15123,A00204:690:HYN52DSXY:2:2637:2700:16720,A00159:824:HVMKCDSXY:3:2126:7862:19680,A00204:690:HYN52DSXY:2:2651:31548:4022,A00204:690:HYN52DSXY:2:2430:14543:33786,A00204:690:HYN52DSXY:2:1626:8703:31344,A00204:690:HYN52DSXY:2:2456:24632:2127,	253	A352-07	A352-07	Health	50	platelet	female	N1P	3:68988295|68989017	hsa_circ_0124511	chr3:69037419-69038168-	ENST00000383701.3	100	90.65	100	252	1	252	278	252	1	4.16e-130	466	CTTAGGTCCT...CGTAAGAACT	AGTTCTTACG...GGATTCTGAG
23692	23692	3:68998011|69004482	3	68998011	69004482	12	2_4_5	38	0.387	exon	EOGT,	-	A00159:824:HVMKCDSXY:3:1242:9607:1063,A00159:824:HVMKCDSXY:3:2324:20907:14309,A00204:690:HYN52DSXY:2:1353:20754:11287,A00204:690:HYN52DSXY:2:2316:7898:32299,A00204:690:HYN52DSXY:2:1107:9372:4319,A00204:690:HYN52DSXY:2:2507:32054:12195,A00159:824:HVMKCDSXY:3:2668:25825:31782,A00204:690:HYN52DSXY:2:2247:12906:32518,A00204:690:HYN52DSXY:2:1353:20564:9862,A00204:690:HYN52DSXY:2:1514:21748:17049,A0020…	317	A352-07	A352-07	Health	50	platelet	female	N1P	3:68998011|69004482	hsa_circ_0066499	chr3:69047161-69053633-	NM_173654	100	100	100	316	1	316	316	316	1	1.41e-165	584	GGTGTCCCAC...CTCCTTAAAT	ATTTAAGGAG...GTGGGACACC
23693	23693	3:69001608|69004482	3	69001608	69004482	4	0_1_4	58	0.121	exon	EOGT,	-	A00204:690:HYN52DSXY:2:1123:12915:5666,A00159:824:HVMKCDSXY:3:1617:9426:24267,A00204:690:HYN52DSXY:2:2469:16025:27117,A00204:690:HYN52DSXY:2:1513:15203:18771,	213	A352-07	A352-07	Health	50	platelet	female	N1P	3:69001608|69004482	hsa_circ_0066502	chr3:69050758-69053633-	NM_173654	100	100	100	212	1	212	212	212	1	5.9e-108	392	CTGCATCTAA...CTCCTTAAAT	ATTTAAGGAG...TTAGATGCAG
23694	23694	3:69023145|69048223	3	69023145	69048223	11	3_2_1	49	0.31	exon	TMF1,	-	A00159:824:HVMKCDSXY:3:2231:11243:19116,A00204:690:HYN52DSXY:2:1214:32036:9064,A00204:690:HYN52DSXY:2:2162:11776:35415,A00204:690:HYN52DSXY:2:1416:9127:24815,A00159:824:HVMKCDSXY:3:2451:12825:28714,A00204:690:HYN52DSXY:2:1266:29975:9471,A00204:690:HYN52DSXY:2:1560:23882:2143,A00204:690:HYN52DSXY:2:1363:10384:5854,A00204:690:HYN52DSXY:2:2177:25771:6731,A00204:690:HYN52DSXY:2:1662:32190:31407,A0020…	2842	A352-07	A352-07	Health	50	platelet	female	N1P	3:69023145|69048223	hsa_circ_0066505	chr3:69084173-69092063-	NM_007114	23.43	100	100	2842	1071	1736	666	666	1	0	1230	ATTCAGTTTG...AGAGTTTCCC	GAAATCAAAA...ACTTCAGCAG
23695	23695	3:69027900|69028295	3	69027900	69028295	140	11_24_39	201	0.582	exon	TMF1,	-	A00204:690:HYN52DSXY:2:1670:20283:35681,A00159:824:HVMKCDSXY:3:2253:27606:5431,A00204:690:HYN52DSXY:2:1121:20392:10817,A00204:690:HYN52DSXY:2:1252:9570:17597,A00204:690:HYN52DSXY:2:1519:29270:13604,A00204:690:HYN52DSXY:2:1536:22525:24314,A00204:690:HYN52DSXY:2:1541:18105:23797,A00204:690:HYN52DSXY:2:1620:8748:13855,A00204:690:HYN52DSXY:2:2169:11803:23844,A00204:690:HYN52DSXY:2:2206:9164:17801,A00…	164	A352-07	A352-07	Health	50	platelet	female	N1P	3:69027900|69028295	hsa_circ_0001319	chr3:69077050-69077446-	NM_007114	100	100	100	163	1	163	163	163	1	7.53e-81	302	CTTTTCTTTT...AACCTGGTAC	GTACCAGGTT...AAAAGAAAAG
23696	23696	3:69027900|69030007	3	69027900	69030007	10	1_3_2	113	0.15	exon	TMF1,	-	A00204:690:HYN52DSXY:2:1633:13358:11537,A00159:824:HVMKCDSXY:3:2545:9579:4867,A00204:690:HYN52DSXY:2:2132:20365:14622,A00204:690:HYN52DSXY:2:1368:24469:1689,A00204:690:HYN52DSXY:2:1438:9625:7232,A00204:690:HYN52DSXY:2:2367:22435:21089,A00204:690:HYN52DSXY:2:1520:29595:32049,A00204:690:HYN52DSXY:2:2132:19000:15170,A00204:690:HYN52DSXY:2:2466:9598:18709,A00204:690:HYN52DSXY:2:2478:27932:12101,	357	A352-07	A352-07	Health	50	platelet	female	N1P	3:69027900|69030007	hsa_circ_0001319	chr3:69077050-69077446-	NM_007114	45.79	100	100	356	1	163	163	163	1	1.81e-80	302	CTTTTCTTTT...TGGGATTCAC	GTACCAGGTT...AAAAGAAAAG
23697	23697	3:69033548|69048223	3	69033548	69048223	6	2_1_1	109	0.099	exon	TMF1,	-	A00204:690:HYN52DSXY:2:1416:17833:26991,A00204:690:HYN52DSXY:2:1359:27480:10629,A00204:690:HYN52DSXY:2:1416:18114:26944,A00204:690:HYN52DSXY:2:2353:26675:33254,A00204:690:HYN52DSXY:2:1242:32316:24956,A00204:690:HYN52DSXY:2:1347:15619:31579,	1929	A352-07	A352-07	Health	50	platelet	female	N1P	3:69033548|69048223	hsa_circ_0066505	chr3:69084173-69092063-	NM_007114	34.53	100	100	1929	158	823	666	666	1	0	1230	CAAGCCTATC...AGAGTTTCCC	GAAATCAAAA...ACTTCAGCAG
23698	23698	3:69038564|69042912	3	69038564	69042912	23	3_8_7	227	0.168	exon	TMF1,	-	A00204:690:HYN52DSXY:2:2501:19994:30483,A00204:690:HYN52DSXY:2:1472:31439:18552,A00204:690:HYN52DSXY:2:2501:17056:17033,A00204:690:HYN52DSXY:2:2561:12554:28933,A00159:824:HVMKCDSXY:3:1215:12029:32503,A00204:690:HYN52DSXY:2:1471:6912:19288,A00204:690:HYN52DSXY:2:1558:25238:26631,A00204:690:HYN52DSXY:2:1404:22824:1063,A00204:690:HYN52DSXY:2:2153:26838:29559,A00204:690:HYN52DSXY:2:1173:9941:6934,A00…	574	A352-07	A352-07	Health	50	platelet	female	N1P	3:69038564|69042912	hsa_circ_0124516	chr3:69087714-69092063-	ENST00000543976.1	100	100	100	573	1	573	573	573	1	0	1059	TTGAATGGCT...TTTTGATTTC	GAAATCAAAA...AGCCATTCAA
23699	23699	3:69039551|69044595	3	69039551	69044595	20	2_2_5	159	0.201	exon	TMF1,	-	A00204:690:HYN52DSXY:2:2519:18656:28197,A00204:690:HYN52DSXY:2:1407:20338:30264,A00204:690:HYN52DSXY:2:2354:30716:4460,A00204:690:HYN52DSXY:2:2354:31783:4554,A00204:690:HYN52DSXY:2:2602:3378:12446,A00204:690:HYN52DSXY:2:1538:17201:35509,A00159:824:HVMKCDSXY:3:2636:26006:34225,A00204:690:HYN52DSXY:2:1449:13711:2722,A00159:824:HVMKCDSXY:3:2636:24469:32910,A00204:690:HYN52DSXY:2:2277:27923:9956,A002…	481	A352-07	A352-07	Health	50	platelet	female	N1P	3:69039551|69044595	hsa_circ_0124517	chr3:69088701-69093746-	ENST00000543976.1	100	100	100	480	1	480	480	480	1	0	887	CTGTTTCAAA...ATTCAACTGT	ACAGTTGAAT...TTTGAAACAG
23700	23700	3:69039551|69048562	3	69039551	69048562	7	0_3_2	111	0.112	exon	TMF1,	-	A00204:690:HYN52DSXY:2:2309:19714:1219,A00204:690:HYN52DSXY:2:1330:29948:21480,A00204:690:HYN52DSXY:2:2206:1533:13135,A00204:690:HYN52DSXY:2:2437:6207:32941,A00159:824:HVMKCDSXY:3:2510:18493:14826,A00204:690:HYN52DSXY:2:1402:26115:34194,A00159:824:HVMKCDSXY:3:1443:9616:11757,	1695	A352-07	A352-07	Health	50	platelet	female	N1P	3:69039551|69048562	hsa_circ_0124518	chr3:69088701-69097713-	ENST00000543976.1	100	100	100	1694	1	1694	1694	1694	1	0	3129	CTGTTTCAAA...GAACTTATTC	GAATAAGTTC...TTTGAAACAG
23701	23701	3:69062982|69068008	3	69062982	69068008	5	2_2_0	71	0.123	exon	UBA3,	-	A00204:690:HYN52DSXY:2:2247:12147:33739,A00204:690:HYN52DSXY:2:1634:16052:2957,A00204:690:HYN52DSXY:2:1633:15429:36135,A00204:690:HYN52DSXY:2:2632:17544:17253,A00204:690:HYN52DSXY:2:2452:18765:29450,	347	A352-07	A352-07	Health	50	platelet	female	N1P	3:69062982|69068008	hsa_circ_0124523	chr3:69112132-69117159-	ENST00000361055.4	100	100	100	346	1	346	346	346	1	0	640	CTGTGGTGGA...ATCTTTAGGC	GCCTAAAGAT...TCCACCACAG
23702	23702	3:69064068|69068008	3	69064068	69068008	30	2_1_9	60	0.5	exon	UBA3,	-	A00204:690:HYN52DSXY:2:2324:28149:29700,A00204:690:HYN52DSXY:2:2372:11225:34773,A00204:690:HYN52DSXY:2:2266:3405:35415,A00204:690:HYN52DSXY:2:2251:13684:33833,A00204:690:HYN52DSXY:2:1431:28809:20823,A00204:690:HYN52DSXY:2:1332:23113:3881,A00204:690:HYN52DSXY:2:1129:32217:32988,A00204:690:HYN52DSXY:2:2103:8522:34350,A00204:690:HYN52DSXY:2:2365:17635:31407,A00204:690:HYN52DSXY:2:2611:16776:14231,A0…	126	A352-07	A352-07	Health	50	platelet	female	N1P	3:69064068|69068008	hsa_circ_0066510	chr3:69113218-69117159-	NM_003968	100	100	100	125	1	125	125	125	1	7.31e-60	231	GTCGATAGAA...ATCTTTAGGC	GCCTAAAGAT...TTCTATCGAC
23704	23704	3:69064068|69075510	3	69064068	69075510	8	0_1_3	89	0.152	exon	UBA3,	-	A00204:690:HYN52DSXY:2:1157:15763:17644,A00204:690:HYN52DSXY:2:2375:12427:35603,A00204:690:HYN52DSXY:2:2460:20952:23500,A00159:824:HVMKCDSXY:3:2252:6885:24533,A00159:824:HVMKCDSXY:3:2454:19199:34491,A00204:690:HYN52DSXY:2:2134:28718:5791,A00204:690:HYN52DSXY:2:1569:32434:19586,A00204:690:HYN52DSXY:2:1273:25229:8578,	290	A352-07	A352-07	Health	50	platelet	female	N1P	3:69064068|69075510	hsa_circ_0124524	chr3:69113218-69120768-	ENST00000361055.4	71.97	100	100	289	1	208	208	208	1	1.39e-105	385	GTCGATAGAA...ACTGGAGAGA	GCCTTGTCTG...TTCTATCGAC
23705	23705	3:69180899|69193873	3	69180899	69193873	38	4_11_5	706	0.097	exon	FRMD4B,	-	A00204:690:HYN52DSXY:2:1138:21332:29543,A00204:690:HYN52DSXY:2:2222:26964:13933,A00204:690:HYN52DSXY:2:2232:21088:21261,A00204:690:HYN52DSXY:2:2603:20781:1376,A00204:690:HYN52DSXY:2:2418:4300:19617,A00204:690:HYN52DSXY:2:1430:5475:6151,A00204:690:HYN52DSXY:2:2222:27299:13573,A00204:690:HYN52DSXY:2:2305:10131:36980,A00204:690:HYN52DSXY:2:2510:6361:12978,A00204:690:HYN52DSXY:2:2665:18430:10551,A002…	1364	A352-07	A352-07	Health	50	platelet	female	N1P	3:69180899|69193873	hsa_circ_0124529	chr3:69230317-69230606-	NM_015123	21.2	100	100	1363	269	557	289	289	1	6.64e-150	534	CTGAAGAGTA...AAGCAGGATC	GTCAAAGAAA...CGAAGATGAG
23706	23706	3:69187770|69189952	3	69187770	69189952	129	29_16_40	585	0.306	exon	FRMD4B,	-	A00204:690:HYN52DSXY:2:2574:32759:18646,A00204:690:HYN52DSXY:2:2621:32027:8265,A00204:690:HYN52DSXY:2:2649:20799:16626,A00204:690:HYN52DSXY:2:2649:24162:20259,A00159:824:HVMKCDSXY:3:1123:30047:6652,A00204:690:HYN52DSXY:2:1237:15076:10755,A00204:690:HYN52DSXY:2:1276:18005:3333,A00204:690:HYN52DSXY:2:1276:18295:3709,A00204:690:HYN52DSXY:2:1341:2410:34475,A00204:690:HYN52DSXY:2:2176:26494:11083,A002…	206	A352-07	A352-07	Health	50	platelet	female	N1P	3:69187770|69189952	hsa_circ_0066513	chr3:69236920-69239103-	NM_015123	100	100	100	205	1	205	205	205	1	4.42e-104	379	CTGGACTGCC...ATTATGTCTT	AAGACATAAT...GGCAGTCCAG
23707	23707	3:69216263|69224690	3	69216263	69224690	326	17_30_69	989	0.397	exon	FRMD4B,	-	A00204:690:HYN52DSXY:2:2514:7952:7717,A00204:690:HYN52DSXY:2:2558:23402:20259,A00204:690:HYN52DSXY:2:2638:9073:36871,A00204:690:HYN52DSXY:2:2156:5285:25175,A00204:690:HYN52DSXY:2:2528:9715:34976,A00204:690:HYN52DSXY:2:2635:19081:3881,A00204:690:HYN52DSXY:2:1227:17987:13041,A00204:690:HYN52DSXY:2:1628:21025:26036,A00204:690:HYN52DSXY:2:1157:11659:24752,A00204:690:HYN52DSXY:2:1228:9561:16642,A00204…	296	A352-07	A352-07	Health	50	platelet	female	N1P	3:69216263|69224690	hsa_circ_0124536	chr3:69265413-69273841-	NM_015123	100	100	100	295	1	295	295	295	1	6.16e-154	545	CTTCCGAGGC...ATTTTCATCA	TGATGAAAAT...GCCTCGGAAG
23708	23708	3:69216263|69250099	3	69216263	69250099	161	17_15_51	1026	0.239	exon	FRMD4B,	-	A00204:690:HYN52DSXY:2:1248:17571:19492,A00204:690:HYN52DSXY:2:1263:8784:24439,A00204:690:HYN52DSXY:2:1332:22028:20478,A00204:690:HYN52DSXY:2:1502:32669:14794,A00204:690:HYN52DSXY:2:2306:12554:9267,A00204:690:HYN52DSXY:2:2651:29026:23672,A00204:690:HYN52DSXY:2:1203:14805:34021,A00204:690:HYN52DSXY:2:2669:26042:10582,A00159:824:HVMKCDSXY:3:1130:1705:31782,A00204:690:HYN52DSXY:2:1151:9308:16986,A00…	376	A352-07	A352-07	Health	50	platelet	female	N1P	3:69216263|69250099	hsa_circ_0066514	chr3:69265413-69299250-	NM_015123	100	100	100	375	1	375	375	375	1	0	693	CTTCCGAGGC...CGATTTGCCC	GGGCAAATCG...GCCTCGGAAG
23710	23710	3:71015549|71053773	3	71015549	71053773	22	5_7_2	188	0.19	exon	AC097634.4,FOXP1,	-	A00204:690:HYN52DSXY:2:1210:21630:29277,A00204:690:HYN52DSXY:2:1214:13856:7388,A00204:690:HYN52DSXY:2:2334:28890:10598,A00204:690:HYN52DSXY:2:1561:25771:35665,A00204:690:HYN52DSXY:2:2563:22625:1877,A00204:690:HYN52DSXY:2:2269:3323:3396,A00204:690:HYN52DSXY:2:1360:26304:27539,A00204:690:HYN52DSXY:2:1652:3278:13401,A00204:690:HYN52DSXY:2:2103:29351:16783,A00204:690:HYN52DSXY:2:2125:9335:35383,A0015…	819	A352-07	A352-07	Health	50	platelet	female	N1P	3:71015549|71053773	hsa_circ_0008234	chr3:71090478-71102924-	NM_001244808	71.76	100	100	818	232	818	587	587	1	0	1085	TTTAGAAATG...ACACGGGAAC	GTTCCCGTGT...AAAGGGAAAG
23711	23711	3:71041328|71047095	3	71041328	71047095	29	3_9_5	160	0.266	exon	AC097634.4,FOXP1,	-	A00204:690:HYN52DSXY:2:2564:18304:36041,A00159:824:HVMKCDSXY:3:2546:23565:27899,A00159:824:HVMKCDSXY:3:2547:28592:15123,A00204:690:HYN52DSXY:2:1612:12029:11146,A00204:690:HYN52DSXY:2:1108:27145:11365,A00204:690:HYN52DSXY:2:1362:21766:28792,A00204:690:HYN52DSXY:2:2209:25409:8516,A00204:690:HYN52DSXY:2:1160:16089:28823,A00204:690:HYN52DSXY:2:1304:19877:9549,A00204:690:HYN52DSXY:2:2128:7374:19648,A0…	360	A352-07	A352-07	Health	50	platelet	female	N1P	3:71041328|71047095	hsa_circ_0124554	chr3:71090478-71096246-	NM_001244808	100	100	100	359	1	359	359	359	1	0	664	CTTTCCCTTT...CCTGCTGTTG	CAACAGCAGG...AAAGGGAAAG
23712	23712	3:71041328|71053773	3	71041328	71053773	85	12_23_13	166	0.506	exon	AC097634.4,FOXP1,	-	A00204:690:HYN52DSXY:2:2512:22336:33849,A00204:690:HYN52DSXY:2:2534:16821:25113,A00204:690:HYN52DSXY:2:2614:9308:17895,A00204:690:HYN52DSXY:2:1120:5050:23422,A00204:690:HYN52DSXY:2:1248:11143:16250,A00204:690:HYN52DSXY:2:1250:5584:16110,A00204:690:HYN52DSXY:2:1252:15212:26115,A00204:690:HYN52DSXY:2:1303:14271:16720,A00204:690:HYN52DSXY:2:1406:18738:7482,A00204:690:HYN52DSXY:2:1571:15329:5494,A002…	588	A352-07	A352-07	Health	50	platelet	female	N1P	3:71041328|71053773	hsa_circ_0008234	chr3:71090478-71102924-	NM_001244808	100	100	100	587	1	587	587	587	1	0	1085	CTTTCCCTTT...ACACGGGAAC	GTTCCCGTGT...AAAGGGAAAG
23713	23713	3:71052537|71053773	3	71052537	71053773	14	3_4_2	191	0.128	exon	AC097634.4,FOXP1,	-	A00204:690:HYN52DSXY:2:2624:26250:32174,A00204:690:HYN52DSXY:2:1629:18105:30968,A00204:690:HYN52DSXY:2:2444:30915:26256,A00204:690:HYN52DSXY:2:1454:6849:22279,A00159:824:HVMKCDSXY:3:1373:1551:28635,A00159:824:HVMKCDSXY:3:1556:10782:18192,A00204:690:HYN52DSXY:2:1527:22941:15295,A00204:690:HYN52DSXY:2:1177:7437:8265,A00204:690:HYN52DSXY:2:2238:25039:30890,A00204:690:HYN52DSXY:2:1303:26096:9424,A002…	229	A352-07	A352-07	Health	50	platelet	female	N1P	3:71052537|71053773	hsa_circ_0124555	chr3:71101687-71102924-	NM_001244808	100	100	100	228	1	228	228	228	1	8.17e-117	422	CTCTTTAGGC...ACACGGGAAC	GTTCCCGTGT...GCCTAAAGAG
23715	23715	3:71359150|71493555	3	71359150	71493555	7	0_3_3	60	0.189	exon	AC097634.4,FOXP1,	-	A00159:824:HVMKCDSXY:3:2542:5421:9502,A00204:690:HYN52DSXY:2:2670:19488:20744,A00204:690:HYN52DSXY:2:1212:4978:5916,A00159:824:HVMKCDSXY:3:2358:19190:26334,A00204:690:HYN52DSXY:2:2176:13829:17174,A00204:690:HYN52DSXY:2:2670:20500:22936,A00159:824:HVMKCDSXY:3:1175:3830:3740,	789	A352-07	A352-07	Health	50	platelet	female	N1P	3:71359150|71493555	hsa_circ_0066534	chr3:71542576-71542706-	NM_001244808	16.48	100	100	789	660	789	130	130	1	9.24e-62	241	CCTGAAATTT...TTCTGGGACA	TGTCCCAGAA...AGCCAAAAGG
23716	23716	3:71467251|71493555	3	71467251	71493555	5	0_2_2	35	0.222	exon	AC097634.4,FOXP1,	-	A00204:690:HYN52DSXY:2:1231:27552:31735,A00204:690:HYN52DSXY:2:1353:7120:22435,A00204:690:HYN52DSXY:2:2258:13196:20556,A00204:690:HYN52DSXY:2:1164:8034:4758,A00204:690:HYN52DSXY:2:2534:17526:23797,	325	A352-07	A352-07	Health	50	platelet	female	N1P	3:71467251|71493555	hsa_circ_0066534	chr3:71542576-71542706-	NM_001244808	40	100	100	325	196	325	130	130	1	3.62e-62	241	CTATATACCA...TTCTGGGACA	TGTCCCAGAA...AGCCAAAAGG
23718	23718	3:71684572|71699708	3	71684572	71699708	87	17_19_17	482	0.265	exon	EIF4E3,	-	A00204:690:HYN52DSXY:2:2560:24180:29747,A00204:690:HYN52DSXY:2:2602:14208:30138,A00159:824:HVMKCDSXY:3:1207:21404:6558,A00159:824:HVMKCDSXY:3:1619:3974:25347,A00159:824:HVMKCDSXY:3:2136:14660:33865,A00159:824:HVMKCDSXY:3:2538:9408:29058,A00204:690:HYN52DSXY:2:2106:13024:30592,A00204:690:HYN52DSXY:2:2156:8341:18161,A00204:690:HYN52DSXY:2:1101:19976:15608,A00204:690:HYN52DSXY:2:1678:7139:2519,A0020…	537	A352-07	A352-07	Health	50	platelet	female	N1P	3:71684572|71699708	hsa_circ_0124568	chr3:71733722-71748859-	NM_001134649	100	100	100	536	1	536	536	536	1	0	990	TCTAAATTGA...TCCAAAATAT	ATATTTTGGA...TCAATTTAGA
23719	23719	3:71684572|71710484	3	71684572	71710484	84	9_11_18	262	0.391	exon	EIF4E3,	-	A00204:690:HYN52DSXY:2:2349:22119:12054,A00204:690:HYN52DSXY:2:2576:17309:16063,A00159:824:HVMKCDSXY:3:1223:24108:7106,A00204:690:HYN52DSXY:2:1135:14651:18411,A00204:690:HYN52DSXY:2:1135:14018:22357,A00204:690:HYN52DSXY:2:1354:9688:5619,A00204:690:HYN52DSXY:2:2576:16613:16485,A00204:690:HYN52DSXY:2:2667:8386:32737,A00159:824:HVMKCDSXY:3:1512:32045:27305,A00204:690:HYN52DSXY:2:1161:4906:24455,A002…	610	A352-07	A352-07	Health	50	platelet	female	N1P	3:71684572|71710484	hsa_circ_0001322	chr3:71733722-71759635-	NM_001134651	100	100	100	609	1	609	609	609	1	0	1125	TCTAAATTGA...AGGGAGGGAT	ATCCCTCCCT...TCAATTTAGA
23720	23720	3:71690010|71699708	3	71690010	71699708	260	34_46_51	987	0.345	exon	AC097634.4,EIF4E3,	-	A00204:690:HYN52DSXY:2:2525:9390:35571,A00204:690:HYN52DSXY:2:2530:9290:21277,A00204:690:HYN52DSXY:2:2573:6108:16172,A00204:690:HYN52DSXY:2:2656:16378:28103,A00159:824:HVMKCDSXY:3:1160:7075:12994,A00159:824:HVMKCDSXY:3:1439:6316:24142,A00159:824:HVMKCDSXY:3:2117:22064:12242,A00159:824:HVMKCDSXY:3:2526:21920:27054,A00159:824:HVMKCDSXY:3:2641:14271:28620,A00204:690:HYN52DSXY:2:1144:25120:29622,A002…	380	A352-07	A352-07	Health	50	platelet	female	N1P	3:71690010|71699708	hsa_circ_0066535	chr3:71739160-71748859-	NM_001134649	100	100	100	379	1	379	379	379	1	0	701	GTTTATAAAA...TCCAAAATAT	ATATTTTGGA...TTTTATAAAC
23721	23721	3:71690010|71710484	3	71690010	71710484	123	18_25_33	770	0.242	exon	AC097634.4,EIF4E3,	-	A00159:824:HVMKCDSXY:3:1417:25997:16579,A00204:690:HYN52DSXY:2:1151:26729:19038,A00204:690:HYN52DSXY:2:1242:25654:7247,A00204:690:HYN52DSXY:2:2512:13123:10786,A00159:824:HVMKCDSXY:3:1135:21911:15389,A00159:824:HVMKCDSXY:3:1135:20112:17378,A00159:824:HVMKCDSXY:3:1417:25735:16595,A00204:690:HYN52DSXY:2:1242:25654:7153,A00204:690:HYN52DSXY:2:2512:12834:12853,A00159:824:HVMKCDSXY:3:1135:21965:14826,A…	453	A352-07	A352-07	Health	50	platelet	female	N1P	3:71690010|71710484	hsa_circ_0066536	chr3:71739160-71759635-	NM_001134649	100	100	100	452	1	452	452	452	1	0	835	GTTTATAAAA...AGGGAGGGAT	ATCCCTCCCT...TTTTATAAAC
23723	23723	3:72792916|72844423	3	72792916	72844423	2	1_1_1	6	0.4	exon	SHQ1,	-	A00204:690:HYN52DSXY:2:1272:1660:22060,A00204:690:HYN52DSXY:2:2539:16062:6261,	1103	A352-07	A352-07	Health	50	platelet	female	N1P	3:72792916|72844423	hsa_circ_0124587	chr3:72842066-72893574-	ENST00000325599.8	94.11	100	100	1103	1	1038	1038	1038	1	0	1917	TTGACTTTCT...AAGGGTTAAT	ATTAACCCTT...AGAAAGTCAA
23724	23724	3:72824424|72844423	3	72824424	72844423	7	0_1_4	4	0.778	exon	SHQ1,	-	A00159:824:HVMKCDSXY:3:2661:4237:35383,A00204:690:HYN52DSXY:2:2161:22797:9126,A00204:690:HYN52DSXY:2:2234:7500:11506,A00204:690:HYN52DSXY:2:2234:8477:11913,A00204:690:HYN52DSXY:2:2161:22869:9064,A00204:690:HYN52DSXY:2:2161:23014:9189,A00204:690:HYN52DSXY:2:2474:11424:29731,	649	A352-07	A352-07	Health	50	platelet	female	N1P	3:72824424|72844423	hsa_circ_0124589	chr3:72873574-72893574-	ENST00000325599.8	89.98	100	100	649	1	584	584	584	1	0	1079	CTAATGTAGC...AAGGGTTAAT	ATTAACCCTT...GCTACATTAG
23725	23725	3:72832369|72844423	3	72832369	72844423	36	6_12_12	9	0.889	exon	SHQ1,	-	A00204:690:HYN52DSXY:2:2505:2663:4476,A00204:690:HYN52DSXY:2:2605:8386:10942,A00204:690:HYN52DSXY:2:1124:20148:17566,A00204:690:HYN52DSXY:2:1360:29695:16000,A00204:690:HYN52DSXY:2:2555:25482:8046,A00204:690:HYN52DSXY:2:2662:7600:36761,A00204:690:HYN52DSXY:2:1349:15628:25394,A00204:690:HYN52DSXY:2:1472:11975:28494,A00204:690:HYN52DSXY:2:2108:7003:1344,A00204:690:HYN52DSXY:2:2375:17119:34554,A00159…	521	A352-07	A352-07	Health	50	platelet	female	N1P	3:72832369|72844423	hsa_circ_0002006	chr3:72881519-72893574-	NM_018130	87.52	100	100	521	1	456	456	456	1	0	843	AGATAATGAT...AAGGGTTAAT	ATTAACCCTT...ATCATTATCT
23726	23726	3:72841045|72842402	3	72841045	72842402	8	0_2_4	53	0.232	exon	SHQ1,	-	A00159:824:HVMKCDSXY:3:2248:16387:11960,A00204:690:HYN52DSXY:2:1245:19660:16470,A00204:690:HYN52DSXY:2:2259:12192:2127,A00204:690:HYN52DSXY:2:1245:19099:16595,A00204:690:HYN52DSXY:2:2160:29884:24377,A00204:690:HYN52DSXY:2:2639:5475:9909,A00204:690:HYN52DSXY:2:1635:28736:7701,A00204:690:HYN52DSXY:2:2505:29875:2190,	279	A352-07	A352-07	Health	50	platelet	female	N1P	3:72841045|72842402	hsa_circ_0005299	chr3:72890195-72891553-	NM_018130	100	100	100	278	1	278	278	278	1	1.63e-144	514	CTGTAACCGT...GTAAAAATTC	GAATTTTTAC...ACGGTTACAG
23727	23727	3:72841045|72844423	3	72841045	72844423	43	8_14_11	39	0.688	exon	SHQ1,	-	A00204:690:HYN52DSXY:2:2630:9489:22122,A00159:824:HVMKCDSXY:3:2446:19018:5556,A00204:690:HYN52DSXY:2:1507:21685:32565,A00204:690:HYN52DSXY:2:1652:29378:18677,A00204:690:HYN52DSXY:2:2209:10917:17738,A00204:690:HYN52DSXY:2:2138:24966:18333,A00204:690:HYN52DSXY:2:2412:30391:33646,A00204:690:HYN52DSXY:2:1121:17490:15562,A00204:690:HYN52DSXY:2:1127:4634:23985,A00204:690:HYN52DSXY:2:1466:15962:2300,A00…	408	A352-07	A352-07	Health	50	platelet	female	N1P	3:72841045|72844423	hsa_circ_0004340	chr3:72890195-72893574-	NM_018130	84.07	100	100	408	1	343	343	343	1	1.82e-180	634	CTGTAACCGT...AAGGGTTAAT	ATTAACCCTT...ACGGTTACAG
23729	23729	3:73059037|73065555	3	73059037	73065555	4	2_2_0	45	0.151	exon	PPP4R2,	+	A00204:690:HYN52DSXY:2:1451:20735:24283,A00204:690:HYN52DSXY:2:2448:27823:5682,A00204:690:HYN52DSXY:2:1362:2230:1783,A00204:690:HYN52DSXY:2:1446:19542:18490,	2628	A352-07	A352-07	Health	50	platelet	female	N1P	NA	NA	NA	NA	NA	NA	NA	NA	NA	NA	NA	NA	NA	NA	NA	NA	NA
23730	23730	3:75738575|75741736	3	75738575	75741736	6	0_2_2	17	0.414	exon	ZNF717,	-	A00159:824:HVMKCDSXY:3:2246:25364:17832,A00204:690:HYN52DSXY:2:1413:5620:26506,A00204:690:HYN52DSXY:2:2304:8784:19492,A00204:690:HYN52DSXY:2:1110:24912:5713,A00204:690:HYN52DSXY:2:1110:25328:5744,A00204:690:HYN52DSXY:2:2543:20193:9251,	992	A352-07	A352-07	Health	50	platelet	female	N1P	3:75738575|75741736	hsa_circ_0002609	chr3:75790426-75790887-	NM_001128223	22.2	100	100	991	772	991	220	220	1	1.09e-111	407	GGCGAAAGGT...ACACCAACTC	GAGTTGGTGT...AGACTTTCAG
23731	23731	3:75741276|75741736	3	75741276	75741736	12	0_4_2	7	0.774	exon	ZNF717,	-	A00204:690:HYN52DSXY:2:1161:26485:16047,A00204:690:HYN52DSXY:2:1312:7554:13636,A00204:690:HYN52DSXY:2:1368:30590:10817,A00204:690:HYN52DSXY:2:2259:9625:14278,A00204:690:HYN52DSXY:2:2552:19840:6825,A00204:690:HYN52DSXY:2:1205:5755:15029,A00204:690:HYN52DSXY:2:1442:20952:30420,A00204:690:HYN52DSXY:2:1312:7572:13636,A00204:690:HYN52DSXY:2:2152:7509:12493,A00204:690:HYN52DSXY:2:1217:2519:15530,A00204…	221	A352-07	A352-07	Health	50	platelet	female	N1P	3:75741276|75741736	hsa_circ_0002609	chr3:75790426-75790887-	NM_001128223	100	100	100	220	1	220	220	220	1	2.2e-112	407	CTGAAAGTCT...ACACCAACTC	GAGTTGGTGT...AGACTTTCAG
23732	23732	3:81577925|81581275	3	81577925	81581275	10	1_1_2	73	0.215	exon	GBE1,	-	A00204:690:HYN52DSXY:2:1216:6786:23703,A00159:824:HVMKCDSXY:3:1373:4363:29152,A00204:690:HYN52DSXY:2:2307:6036:21465,A00204:690:HYN52DSXY:2:1475:21911:11788,A00204:690:HYN52DSXY:2:1475:21838:12226,A00204:690:HYN52DSXY:2:1559:27832:19257,A00204:690:HYN52DSXY:2:2436:6659:33755,A00204:690:HYN52DSXY:2:2306:27227:24627,A00204:690:HYN52DSXY:2:2348:28393:29027,A00204:690:HYN52DSXY:2:2615:23285:34053,	284	A352-07	A352-07	Health	50	platelet	female	N1P	3:81577925|81581275	hsa_circ_0066579	chr3:81627075-81630426-	NM_000158	100	100	100	283	1	283	283	283	1	2.76e-147	523	CCATGAAATT...CTTTAAGTAG	CTACTTAAAG...AATTTCATGG
23733	23733	3:81642781|81705613	3	81642781	81705613	11	0_2_1	96	0.186	exon	GBE1,	-	A00204:690:HYN52DSXY:2:2238:17418:5447,A00159:824:HVMKCDSXY:3:1560:17318:31454,A00204:690:HYN52DSXY:2:1572:32244:22670,A00204:690:HYN52DSXY:2:1369:18882:19758,A00204:690:HYN52DSXY:2:1438:6515:12587,A00204:690:HYN52DSXY:2:2452:31855:18364,A00159:824:HVMKCDSXY:3:1610:3613:28729,A00204:690:HYN52DSXY:2:1312:20184:20008,A00204:690:HYN52DSXY:2:2307:26178:27195,A00204:690:HYN52DSXY:2:2409:3423:32534,A00…	850	A352-07	A352-07	Health	50	platelet	female	N1P	3:81642781|81705613	hsa_circ_0066588	chr3:81691931-81754764-	NM_000158	100	100	100	849	1	849	849	849	1	0	1568	CTGGAGTAGG...CTGCTTATAC	GTATAAGCAG...CCTACTCCAG
23735	23735	3:87890110|87892031	3	87890110	87892031	36	0_13_14	25	0.742	intergenic_region	n/a	-	A00204:690:HYN52DSXY:2:2640:11143:21605,A00204:690:HYN52DSXY:2:1321:10917:36025,A00204:690:HYN52DSXY:2:1436:26793:19147,A00159:824:HVMKCDSXY:3:1219:29369:35540,A00204:690:HYN52DSXY:2:1106:21323:7294,A00204:690:HYN52DSXY:2:1319:30752:35305,A00204:690:HYN52DSXY:2:1321:11297:36338,A00204:690:HYN52DSXY:2:2125:26205:28870,A00204:690:HYN52DSXY:2:1512:2871:15734,A00204:690:HYN52DSXY:2:2534:20139:14105,A…	1922	A352-07	A352-07	Health	50	platelet	female	N1P	NA	NA	NA	NA	NA	NA	NA	NA	NA	NA	NA	NA	NA	NA	NA	NA	NA
23736	23736	3:87891607|87892031	3	87891607	87892031	2	1_2_1	34	0.105	intergenic_region	n/a	-	A00204:690:HYN52DSXY:2:2628:13404:8234,A00204:690:HYN52DSXY:2:1128:9805:17785,	425	A352-07	A352-07	Health	50	platelet	female	N1P	NA	NA	NA	NA	NA	NA	NA	NA	NA	NA	NA	NA	NA	NA	NA	NA	NA
23737	23737	3:88126134|88129011	3	88126134	88129011	6	1_1_1	5	0.706	exon	ZNF654,	+	A00204:690:HYN52DSXY:2:1126:29125:22968,A00204:690:HYN52DSXY:2:2166:22408:27023,A00204:690:HYN52DSXY:2:1601:1832:12774,A00204:690:HYN52DSXY:2:2222:11071:28557,A00204:690:HYN52DSXY:2:2414:13512:35665,A00204:690:HYN52DSXY:2:1159:8341:29183,	340	A352-07	A352-07	Health	50	platelet	female	N1P	NA	NA	NA	NA	NA	NA	NA	NA	NA	NA	NA	NA	NA	NA	NA	NA	NA
23738	23738	3:88153230|88153471	3	88153230	88153471	6	3_0_3	65	0.156	exon	C3orf38,	+	A00204:690:HYN52DSXY:2:2137:12906:2362,A00204:690:HYN52DSXY:2:2565:23149:18944,A00204:690:HYN52DSXY:2:2206:10203:12305,A00204:690:HYN52DSXY:2:1164:18575:19727,A00204:690:HYN52DSXY:2:1236:15881:20697,A00204:690:HYN52DSXY:2:2318:2546:35023,	243	A352-07	A352-07	Health	50	platelet	female	N1P	3:88153230|88153471	hsa_circ_0124735	chr3:88202379-88202621+	ENST00000318887.3	100	100	100	242	1	242	242	1	242	1.44e-124	448	ATGCTGTTCA...ATTTCAACAG	ATGCTGTTCA...ATTTCAACAG
23739	23739	3:93884728|93900929	3	93884728	93900929	24	2_7_6	345	0.122	exon	PROS1,	-	A00159:824:HVMKCDSXY:3:2311:7961:15906,A00159:824:HVMKCDSXY:3:2311:7771:16297,A00204:690:HYN52DSXY:2:2424:20763:16219,A00159:824:HVMKCDSXY:3:1149:3079:5822,A00159:824:HVMKCDSXY:3:1149:3577:8218,A00204:690:HYN52DSXY:2:2517:7500:12540,A00204:690:HYN52DSXY:2:2663:5945:28510,A00204:690:HYN52DSXY:2:1213:1262:19867,A00204:690:HYN52DSXY:2:1309:6804:14747,A00204:690:HYN52DSXY:2:2121:5900:13119,A00204:690…	892	A352-07	A352-07	Health	50	platelet	female	N1P	NA	NA	NA	NA	NA	NA	NA	NA	NA	NA	NA	NA	NA	NA	NA	NA	NA
23740	23740	3:93884728|93924264	3	93884728	93924264	14	1_0_4	256	0.099	exon	PROS1,	-	A00204:690:HYN52DSXY:2:2518:21115:4304,A00204:690:HYN52DSXY:2:2461:16025:22388,A00159:824:HVMKCDSXY:3:2259:12237:10848,A00204:690:HYN52DSXY:2:1138:1868:14528,A00204:690:HYN52DSXY:2:1469:21187:30545,A00204:690:HYN52DSXY:2:1250:20211:25848,A00204:690:HYN52DSXY:2:2167:25292:33896,A00204:690:HYN52DSXY:2:2651:11758:33066,A00204:690:HYN52DSXY:2:1411:22001:35775,A00204:690:HYN52DSXY:2:1366:6831:31767,A0…	1379	A352-07	A352-07	Health	50	platelet	female	N1P	3:93884728|93924264	hsa_circ_0124782	chr3:93603571-93629549-	NM_000313	89.48	100	100	1378	1	1233	1233	1233	1	0	2278	TATAATCTAT...AAAAATAATC	TTTGTCTTCG...ATAGATTATA
23742	23742	3:93924240|93928797	3	93924240	93928797	22	4_8_12	28	0.611	exon	PROS1,	-	A00204:690:HYN52DSXY:2:1247:8983:9314,A00204:690:HYN52DSXY:2:1451:1479:13730,A00159:824:HVMKCDSXY:3:2617:28772:35790,A00204:690:HYN52DSXY:2:1517:26901:6778,A00204:690:HYN52DSXY:2:1539:25418:17425,A00204:690:HYN52DSXY:2:2646:9109:8061,A00159:824:HVMKCDSXY:3:1335:12102:12712,A00204:690:HYN52DSXY:2:2662:8513:34804,A00204:690:HYN52DSXY:2:1240:4679:24972,A00204:690:HYN52DSXY:2:2578:30029:17112,A00204:…	280	A352-07	A352-07	Health	50	platelet	female	N1P	NA	NA	NA	NA	NA	NA	NA	NA	NA	NA	NA	NA	NA	NA	NA	NA	NA
23743	23743	3:93924240|93973637	3	93924240	93973637	3	0_1_2	14	0.3	exon	PROS1,	-	A00204:690:HYN52DSXY:2:2466:28754:24862,A00204:690:HYN52DSXY:2:1504:18123:36511,A00204:690:HYN52DSXY:2:2334:6515:24925,	355	A352-07	A352-07	Health	50	platelet	female	N1P	NA	NA	NA	NA	NA	NA	NA	NA	NA	NA	NA	NA	NA	NA	NA	NA	NA
23745	23745	3:93995874|94003908	3	93995874	94003908	130	18_11_41	86	0.751	exon	ARL13B,	+	A00204:690:HYN52DSXY:2:2621:20076:13088,A00159:824:HVMKCDSXY:3:2241:15004:28009,A00204:690:HYN52DSXY:2:1339:27859:4899,A00204:690:HYN52DSXY:2:1438:15167:8813,A00204:690:HYN52DSXY:2:1621:19153:20791,A00204:690:HYN52DSXY:2:2276:18358:13369,A00204:690:HYN52DSXY:2:2643:11794:23390,A00159:824:HVMKCDSXY:3:1638:13440:25488,A00204:690:HYN52DSXY:2:2162:1940:34037,A00204:690:HYN52DSXY:2:1305:15148:21339,A0…	444	A352-07	A352-07	Health	50	platelet	female	N1P	3:93995874|94003908	hsa_circ_0124787	chr3:93722502-93722752+	NM_001174150	56.43	100	100	443	194	443	250	1	250	9.91e-129	462	AAAGGTGACT...CTATATTGGT	AATACCCTGA...CTATATTGGT
23746	23746	3:93995878|94003908	3	93995878	94003908	22	2_0_11	104	0.297	exon	ARL13B,	+	A00204:690:HYN52DSXY:2:2217:12735:28494,A00204:690:HYN52DSXY:2:2217:13422:21919,A00159:824:HVMKCDSXY:3:2126:25057:20995,A00204:690:HYN52DSXY:2:1117:12038:7748,A00159:824:HVMKCDSXY:3:1209:20374:12915,A00159:824:HVMKCDSXY:3:2331:19244:18505,A00159:824:HVMKCDSXY:3:2331:19551:19163,A00204:690:HYN52DSXY:2:1349:6650:25066,A00204:690:HYN52DSXY:2:1668:26503:2080,A00204:690:HYN52DSXY:2:2234:29758:25160,A0…	440	A352-07	A352-07	Health	50	platelet	female	N1P	3:93995878|94003908	hsa_circ_0124787	chr3:93722502-93722752+	NM_001174150	56.95	100	100	439	190	439	250	1	250	9.81e-129	462	GTGACTCTTT...CTATATTGGT	AATACCCTGA...CTATATTGGT
23747	23747	3:94003659|94003908	3	94003659	94003908	122	31_9_24	264	0.48	exon	ARL13B,	+	A00204:690:HYN52DSXY:2:2515:20663:27946,A00204:690:HYN52DSXY:2:2527:20528:4820,A00204:690:HYN52DSXY:2:2633:23086:1016,A00204:690:HYN52DSXY:2:2663:28140:14184,A00159:824:HVMKCDSXY:3:1121:14977:34225,A00159:824:HVMKCDSXY:3:2108:19334:36918,A00204:690:HYN52DSXY:2:1267:17454:12461,A00204:690:HYN52DSXY:2:1368:27769:31923,A00204:690:HYN52DSXY:2:1368:26404:34663,A00204:690:HYN52DSXY:2:2144:24614:6825,A0…	251	A352-07	A352-07	Health	50	platelet	female	N1P	3:94003659|94003908	hsa_circ_0124787	chr3:93722502-93722752+	NM_001174150	100	100	100	250	1	250	250	1	250	5.34e-129	462	AATACCCTGA...CTATATTGGT	AATACCCTGA...CTATATTGGT
23748	23748	3:94035331|94043240	3	94035331	94043240	21	4_5_6	55	0.433	exon	ARL13B,	+	A00204:690:HYN52DSXY:2:1418:21052:19257,A00204:690:HYN52DSXY:2:2212:15058:15076,A00204:690:HYN52DSXY:2:2665:4643:36558,A00159:824:HVMKCDSXY:3:2157:14335:13322,A00204:690:HYN52DSXY:2:1318:30129:24486,A00204:690:HYN52DSXY:2:1264:21206:14043,A00204:690:HYN52DSXY:2:1660:10800:17284,A00204:690:HYN52DSXY:2:2635:22471:8563,A00159:824:HVMKCDSXY:3:1141:25744:34334,A00204:690:HYN52DSXY:2:2329:5918:25645,A0…	645	A352-07	A352-07	Health	50	platelet	female	N1P	3:94035331|94043240	hsa_circ_0124789	chr3:93754174-93762084+	NR_033427	100	99.85	99.23	644	1	644	649	1	649	0	1166	GTTGGCAAAT...TTGGAATCAG	GTTGGCAAAT...TTGGAATCAG
23749	23749	3:94036552|94043240	3	94036552	94043240	6	2_2_1	93	0.114	exon	ARL13B,	+	A00159:824:HVMKCDSXY:3:1513:12346:20494,A00204:690:HYN52DSXY:2:1450:14931:18270,A00204:690:HYN52DSXY:2:2113:23484:35556,A00204:690:HYN52DSXY:2:2267:8169:34397,A00204:690:HYN52DSXY:2:1355:23999:10207,A00204:690:HYN52DSXY:2:2648:20274:34225,	539	A352-07	A352-07	Health	50	platelet	female	N1P	3:94036552|94043240	hsa_circ_0124790	chr3:93755395-93762084+	NM_001174150	100	100	100	538	1	538	538	1	538	0	994	GAACCATGTT...TTGGAATCAG	GAACCATGTT...TTGGAATCAG
23750	23750	3:97912167|97915736	3	97912167	97915736	4	1_1_2	7	0.533	exon	CRYBG3,	+	A00204:690:HYN52DSXY:2:2236:14290:9768,A00204:690:HYN52DSXY:2:1116:14118:5494,A00204:690:HYN52DSXY:2:1263:26982:5196,A00204:690:HYN52DSXY:2:1367:14498:19272,	238	A352-07	A352-07	Health	50	platelet	female	N1P	NA	NA	NA	NA	NA	NA	NA	NA	NA	NA	NA	NA	NA	NA	NA	NA	NA
23751	23751	3:98768430|98773983	3	98768430	98773983	45	8_2_16	68	0.57	exon	ST3GAL6,	+	A00204:690:HYN52DSXY:2:2539:18249:2065,A00204:690:HYN52DSXY:2:2576:5593:7294,A00159:824:HVMKCDSXY:3:1202:13901:13479,A00204:690:HYN52DSXY:2:1138:30816:28933,A00204:690:HYN52DSXY:2:1222:1669:11553,A00204:690:HYN52DSXY:2:1425:24605:5400,A00204:690:HYN52DSXY:2:1445:23240:8797,A00204:690:HYN52DSXY:2:1553:21477:23218,A00204:690:HYN52DSXY:2:1577:14244:19335,A00204:690:HYN52DSXY:2:2408:20735:31986,A0020…	593	A352-07	A352-07	Health	50	platelet	female	N1P	NA	NA	NA	NA	NA	NA	NA	NA	NA	NA	NA	NA	NA	NA	NA	NA	NA
23752	23752	3:98768430|98785040	3	98768430	98785040	12	0_2_4	66	0.267	exon	ST3GAL6,	+	A00204:690:HYN52DSXY:2:2361:30761:17848,A00204:690:HYN52DSXY:2:2361:31159:17503,A00204:690:HYN52DSXY:2:1472:6885:19022,A00159:824:HVMKCDSXY:3:1358:28230:5384,A00204:690:HYN52DSXY:2:1275:9317:14716,A00204:690:HYN52DSXY:2:2578:28302:17472,A00204:690:HYN52DSXY:2:1376:13051:36808,A00204:690:HYN52DSXY:2:2433:25165:34961,A00204:690:HYN52DSXY:2:2262:7265:21715,A00204:690:HYN52DSXY:2:2529:6352:10833,A002…	1160	A352-07	A352-07	Health	50	platelet	female	N1P	NA	NA	NA	NA	NA	NA	NA	NA	NA	NA	NA	NA	NA	NA	NA	NA	NA
23753	23753	3:98784945|98793792	3	98784945	98793792	6	2_1_3	52	0.188	exon	ST3GAL6,	+	A00204:690:HYN52DSXY:2:1157:10601:31281,A00204:690:HYN52DSXY:2:1266:5719:9549,A00204:690:HYN52DSXY:2:1424:8395:32690,A00204:690:HYN52DSXY:2:2243:31096:8187,A00204:690:HYN52DSXY:2:2502:6180:11851,A00204:690:HYN52DSXY:2:2222:21685:14810,	692	A352-07	A352-07	Health	50	platelet	female	N1P	3:98784945|98793792	hsa_circ_0124841	chr3:98503788-98512636+	NM_006100	100	100	100	692	1	692	692	1	692	0	1279	CATACCCTGT...TGCTAACAGT	CATACCCTGT...TGCTAACAGT
23754	23754	3:98849461|98881767	3	98849461	98881767	118	16_34_20	25	0.904	exon	DCBLD2,	-	A00204:690:HYN52DSXY:2:2519:7907:10238,A00159:824:HVMKCDSXY:3:1449:18186:18740,A00204:690:HYN52DSXY:2:1106:18584:5462,A00204:690:HYN52DSXY:2:1162:29035:29262,A00204:690:HYN52DSXY:2:1419:3052:9972,A00204:690:HYN52DSXY:2:1425:28510:14794,A00204:690:HYN52DSXY:2:1437:30273:35509,A00204:690:HYN52DSXY:2:1438:24795:24267,A00204:690:HYN52DSXY:2:1439:7997:21167,A00204:690:HYN52DSXY:2:1445:12545:21245,A002…	367	A352-07	A352-07	Health	50	platelet	female	N1P	3:98849461|98881767	hsa_circ_0066631	chr3:98568304-98600611-	NM_080927	100	100	100	366	1	366	366	366	1	0	676	CTTGTTTATC...CATCCATCAC	GTGATGGATG...GATAAACAAG
23757	23757	3:98881540|98881767	3	98881540	98881767	79	7_24_16	67	0.702	exon	DCBLD2,	-	A00204:690:HYN52DSXY:2:2511:7374:14325,A00204:690:HYN52DSXY:2:2532:9353:16845,A00204:690:HYN52DSXY:2:2664:19533:7983,A00159:824:HVMKCDSXY:3:1446:8458:36119,A00159:824:HVMKCDSXY:3:1525:28989:4069,A00159:824:HVMKCDSXY:3:2250:9082:13964,A00159:824:HVMKCDSXY:3:2354:28772:2785,A00204:690:HYN52DSXY:2:1506:21043:25347,A00204:690:HYN52DSXY:2:1554:10673:3756,A00204:690:HYN52DSXY:2:1605:18186:18176,A00204:…	229	A352-07	A352-07	Health	50	platelet	female	N1P	3:98881540|98881767	hsa_circ_0004968	chr3:98600383-98600611-	NM_080927	100	100	100	228	1	228	228	228	1	8.17e-117	422	CTATTTCAGT...CATCCATCAC	GTGATGGATG...ACTGAAATAG
23759	23759	3:100279649|100281847	3	100279649	100281847	30	13_2_11	122	0.33	exon	TBC1D23,	+	A00204:690:HYN52DSXY:2:2532:12545:20024,A00159:824:HVMKCDSXY:3:1230:27145:2534,A00204:690:HYN52DSXY:2:1530:14561:20040,A00204:690:HYN52DSXY:2:2263:8079:8281,A00204:690:HYN52DSXY:2:2570:7563:35697,A00204:690:HYN52DSXY:2:1319:24840:3521,A00159:824:HVMKCDSXY:3:1654:29686:7999,A00204:690:HYN52DSXY:2:1311:28257:12195,A00204:690:HYN52DSXY:2:2225:15709:25441,A00204:690:HYN52DSXY:2:2332:26820:35728,A0020…	243	A352-07	A352-07	Health	50	platelet	female	N1P	3:100279649|100281847	hsa_circ_0124857	chr3:99998492-100000691+	TBC1D23-208.1	100	100	90.08	242	1	242	218	1	218	7.14e-78	292	GGAAAAAGAT...CAGTTTATTG	GGAAAAAGAT...CAGTTTATTG
23760	23760	3:100281742|100283811	3	100281742	100283811	12	3_4_3	156	0.133	exon	TBC1D23,	+	A00159:824:HVMKCDSXY:3:1430:24325:11021,A00204:690:HYN52DSXY:2:1503:25509:17049,A00204:690:HYN52DSXY:2:2442:18195:9862,A00204:690:HYN52DSXY:2:1136:2971:21230,A00204:690:HYN52DSXY:2:2429:13756:8281,A00204:690:HYN52DSXY:2:2429:13964:8703,A00204:690:HYN52DSXY:2:2572:5276:11443,A00204:690:HYN52DSXY:2:2223:6641:9298,A00204:690:HYN52DSXY:2:2224:3450:4116,A00159:824:HVMKCDSXY:3:2272:20057:22576,A00159:8…	312	A352-07	A352-07	Health	50	platelet	female	N1P	3:100281742|100283811	hsa_circ_0066636	chr3:100000585-100002655+	NM_001199198	100	100	100	311	1	311	311	1	311	8.32e-163	575	ATTGCTCTGA...ACATTCCCAG	ATTGCTCTGA...ACATTCCCAG
23761	23761	3:100283607|100290701	3	100283607	100290701	16	5_1_4	226	0.124	exon	TBC1D23,	+	A00204:690:HYN52DSXY:2:1236:30101:34303,A00204:690:HYN52DSXY:2:1270:5186:8625,A00204:690:HYN52DSXY:2:2267:4001:3192,A00204:690:HYN52DSXY:2:2372:5213:35978,A00204:690:HYN52DSXY:2:1205:8296:5055,A00204:690:HYN52DSXY:2:1252:16297:10207,A00204:690:HYN52DSXY:2:1361:19452:24158,A00204:690:HYN52DSXY:2:1443:20708:34726,A00204:690:HYN52DSXY:2:2308:11234:7576,A00204:690:HYN52DSXY:2:2343:21558:20228,A00204:…	330	A352-07	A352-07	Health	50	platelet	female	N1P	3:100283607|100290701	hsa_circ_0066639	chr3:100002450-100009545+	NM_001199198	100	100	100	329	1	329	329	1	329	8.73e-173	608	ACCAGCTTTC...ACTCAACTGG	ACCAGCTTTC...ACTCAACTGG
23762	23762	3:100294845|100296275	3	100294845	100296275	56	14_3_13	34	0.767	intron	TBC1D23,	+	A00204:690:HYN52DSXY:2:2672:21549:1047,A00159:824:HVMKCDSXY:3:1234:11722:18850,A00159:824:HVMKCDSXY:3:1255:25373:28588,A00204:690:HYN52DSXY:2:1120:19425:5134,A00204:690:HYN52DSXY:2:1347:17020:25864,A00204:690:HYN52DSXY:2:1416:21793:35790,A00204:690:HYN52DSXY:2:2221:19723:33896,A00204:690:HYN52DSXY:2:2547:5719:4382,A00204:690:HYN52DSXY:2:2563:8178:28213,A00204:690:HYN52DSXY:2:2614:22860:22294,A002…	1431	A352-07	A352-07	Health	50	platelet	female	N1P	NA	NA	NA	NA	NA	NA	NA	NA	NA	NA	NA	NA	NA	NA	NA	NA	NA
23763	23763	3:100295087|100296275	3	100295087	100296275	36	9_3_6	264	0.214	exon	TBC1D23,	+	A00204:690:HYN52DSXY:2:1151:31006:2613,A00204:690:HYN52DSXY:2:1172:29550:20071,A00204:690:HYN52DSXY:2:1465:18873:25410,A00204:690:HYN52DSXY:2:1525:2302:6324,A00204:690:HYN52DSXY:2:2171:30834:9580,A00204:690:HYN52DSXY:2:2440:27651:8860,A00159:824:HVMKCDSXY:3:2158:29297:12242,A00204:690:HYN52DSXY:2:1215:23348:18474,A00204:690:HYN52DSXY:2:1337:5701:26553,A00204:690:HYN52DSXY:2:1619:32217:34929,A0020…	277	A352-07	A352-07	Health	50	platelet	female	N1P	3:100295087|100296275	hsa_circ_0066641	chr3:100013930-100015119+	NM_001199198	100	100	100	276	1	276	276	1	276	2.1e-143	510	CTTGGAAGTC...TTTTAGGAAG	CTTGGAAGTC...TTTTAGGAAG
23764	23764	3:100295087|100298045	3	100295087	100298045	23	4_3_2	285	0.139	exon	TBC1D23,	+	A00204:690:HYN52DSXY:2:2606:22516:33912,A00204:690:HYN52DSXY:2:2669:22498:22326,A00204:690:HYN52DSXY:2:1125:6849:26913,A00204:690:HYN52DSXY:2:1257:32208:27962,A00204:690:HYN52DSXY:2:1323:11125:35227,A00204:690:HYN52DSXY:2:2564:26241:2253,A00204:690:HYN52DSXY:2:2623:10357:35462,A00204:690:HYN52DSXY:2:1103:31602:25285,A00204:690:HYN52DSXY:2:1149:4463:11600,A00204:690:HYN52DSXY:2:1202:1642:14794,A00…	400	A352-07	A352-07	Health	50	platelet	female	N1P	3:100295087|100298045	hsa_circ_0005605	chr3:100013930-100016889+	NM_001199198	100	100	100	399	1	399	399	1	399	0	737	CTTGGAAGTC...GCTACAAGGG	CTTGGAAGTC...GCTACAAGGG
23765	23765	3:100316099|100319204	3	100316099	100319204	46	11_4_11	223	0.292	exon	TBC1D23,	+	A00204:690:HYN52DSXY:2:2546:8983:18646,A00204:690:HYN52DSXY:2:2562:29035:34491,A00204:690:HYN52DSXY:2:2635:15148:20275,A00204:690:HYN52DSXY:2:1353:16649:10817,A00204:690:HYN52DSXY:2:1465:30219:16689,A00204:690:HYN52DSXY:2:2319:24749:7686,A00159:824:HVMKCDSXY:3:1217:12843:29684,A00159:824:HVMKCDSXY:3:2618:28537:7451,A00204:690:HYN52DSXY:2:2636:17842:21778,A00159:824:HVMKCDSXY:3:1217:12481:29716,A0…	226	A352-07	A352-07	Health	50	platelet	female	N1P	3:100316099|100319204	hsa_circ_0121316	chr3:100034942-100038048+	TBC1D23-208.1	100	100	100	225	1	225	225	1	225	3.74e-115	416	GCATGTGAGC...TGTTTCCCAG	GCATGTGAGC...TGTTTCCCAG
23766	23766	3:100372606|100386978	3	100372606	100386978	3	1_2_1	12	0.333	exon	TOMM70,	-	A00204:690:HYN52DSXY:2:1313:14850:3912,A00204:690:HYN52DSXY:2:1624:10890:20290,A00204:690:HYN52DSXY:2:1219:9191:7263,	1129	A352-07	A352-07	Health	50	platelet	female	N1P	3:100372606|100386978	hsa_circ_0121328	chr3:100091449-100105822-	ENST00000284320.5	100	100	100	1128	1	1128	1128	1128	1	0	2084	CTGGGCGTAT...CAAGAGAGTT	AACTCTCTTG...ATACGCCCAG
23767	23767	3:100377705|100386978	3	100377705	100386978	7	2_2_0	18	0.438	exon	TOMM70,	-	A00204:690:HYN52DSXY:2:1417:2736:24549,A00204:690:HYN52DSXY:2:2241:11189:2425,A00204:690:HYN52DSXY:2:1541:20003:20917,A00204:690:HYN52DSXY:2:2345:23900:4805,A00204:690:HYN52DSXY:2:2418:3450:17550,A00204:690:HYN52DSXY:2:1217:15519:32002,A00204:690:HYN52DSXY:2:1535:17400:23672,	769	A352-07	A352-07	Health	50	platelet	female	N1P	3:100377705|100386978	hsa_circ_0121329	chr3:100096548-100105822-	ENST00000284320.5	100	100	100	768	1	768	768	768	1	0	1419	CTTCACATTA...CAAGAGAGTT	AACTCTCTTG...TAATGTGAAG
23768	23768	3:100555209|100568967	3	100555209	100568967	12	4_0_4	125	0.161	exon	TMEM45A,	+	A00204:690:HYN52DSXY:2:1133:10104:21465,A00204:690:HYN52DSXY:2:1133:10140:21527,A00204:690:HYN52DSXY:2:2130:7907:33755,A00204:690:HYN52DSXY:2:1619:29116:29997,A00204:690:HYN52DSXY:2:2139:12048:11334,A00204:690:HYN52DSXY:2:1338:2826:16219,A00204:690:HYN52DSXY:2:2524:18475:35462,A00159:824:HVMKCDSXY:3:1207:6551:2221,A00204:690:HYN52DSXY:2:2108:19795:20713,A00204:690:HYN52DSXY:2:1526:29107:23030,A00…	738	A352-07	A352-07	Health	50	platelet	female	N1P	3:100555209|100568967	hsa_circ_0066658	chr3:100274052-100287811+	NM_018004	100	100	100	737	1	737	737	1	737	0	1362	ATCATGGGGA...TCATTACCTG	ATCATGGGGA...TCATTACCTG
23769	23769	3:100713643|100720058	3	100713643	100720058	27	10_2_8	84	0.391	exon	TFG,	+	A00204:690:HYN52DSXY:2:1473:5620:27915,A00204:690:HYN52DSXY:2:1646:2781:8656,A00204:690:HYN52DSXY:2:2256:9525:34585,A00204:690:HYN52DSXY:2:2656:27923:17534,A00204:690:HYN52DSXY:2:2464:9091:30702,A00159:824:HVMKCDSXY:3:1515:15157:12806,A00204:690:HYN52DSXY:2:2257:7030:32299,A00204:690:HYN52DSXY:2:2321:31557:20415,A00204:690:HYN52DSXY:2:2435:3423:9267,A00204:690:HYN52DSXY:2:2644:3929:2002,A00204:69…	312	A352-07	A352-07	Health	50	platelet	female	N1P	NA	NA	NA	NA	NA	NA	NA	NA	NA	NA	NA	NA	NA	NA	NA	NA	NA
23770	23770	3:100732508|100736704	3	100732508	100736704	28	7_4_3	98	0.364	exon	TFG,	+	A00204:690:HYN52DSXY:2:2553:26648:7028,A00159:824:HVMKCDSXY:3:1140:17481:7091,A00159:824:HVMKCDSXY:3:2156:23384:17065,A00204:690:HYN52DSXY:2:1271:29035:34616,A00204:690:HYN52DSXY:2:1475:10303:33082,A00204:690:HYN52DSXY:2:1637:23900:24283,A00204:690:HYN52DSXY:2:2172:16767:7576,A00204:690:HYN52DSXY:2:2225:1805:4398,A00204:690:HYN52DSXY:2:2562:27299:34303,A00204:690:HYN52DSXY:2:2628:22119:19132,A001…	423	A352-07	A352-07	Health	50	platelet	female	N1P	3:100732508|100736704	hsa_circ_0006179	chr3:100451351-100455548+	NM_001195479	69.5	100	100	423	1	294	294	1	294	3.27e-153	544	ATACTGTGGA...ACTCAAGCAG	ATACTGTGGA...ACTCAAGCAG
23771	23771	3:100732508|100736716	3	100732508	100736716	73	21_6_19	95	0.606	exon	TFG,	+	A00204:690:HYN52DSXY:2:2668:18222:3959,A00204:690:HYN52DSXY:2:2672:18710:7968,A00204:690:HYN52DSXY:2:1112:16803:31000,A00204:690:HYN52DSXY:2:1114:27181:21449,A00204:690:HYN52DSXY:2:1235:19379:24533,A00204:690:HYN52DSXY:2:1254:18014:29590,A00204:690:HYN52DSXY:2:1440:1407:4178,A00204:690:HYN52DSXY:2:2224:24822:21590,A00204:690:HYN52DSXY:2:1177:13584:25582,A00204:690:HYN52DSXY:2:1305:22571:22263,A00…	307	A352-07	A352-07	Health	50	platelet	female	N1P	3:100732508|100736716	hsa_circ_0008839	chr3:100451351-100455560+	NM_006070	100	100	100	306	1	306	306	1	306	4.92e-160	566	ATACTGTGGA...CAGATTGAAG	ATACTGTGGA...CAGATTGAAG
23773	23773	3:101398861|101459052	3	101398861	101459052	10	2_2_1	185	0.098	exon	SENP7,	-	A00204:690:HYN52DSXY:2:2464:15148:28416,A00204:690:HYN52DSXY:2:2651:28501:19288,A00204:690:HYN52DSXY:2:1140:24532:1172,A00159:824:HVMKCDSXY:3:1104:24071:11209,A00204:690:HYN52DSXY:2:1174:1832:28557,A00204:690:HYN52DSXY:2:2312:25012:20760,A00204:690:HYN52DSXY:2:2423:17020:6574,A00204:690:HYN52DSXY:2:1238:2284:25833,A00204:690:HYN52DSXY:2:2173:25274:34648,A00204:690:HYN52DSXY:2:2423:17029:6590,	492	A352-07	A352-07	Health	50	platelet	female	N1P	3:101398861|101459052	hsa_circ_0121355	chr3:101117704-101177896-	ENST00000394095.2	100	100	100	491	1	491	491	491	1	0	907	CTTTCAGATA...TTCTTTCCCA	TGGGAAAGAA...TATCTGAAAG
23774	23774	3:101458955|101501119	3	101458955	101501119	12	4_3_3	60	0.286	exon	SENP7,	-	A00204:690:HYN52DSXY:2:1626:29044:28714,A00204:690:HYN52DSXY:2:1624:28122:28369,A00204:690:HYN52DSXY:2:1624:28194:30906,A00204:690:HYN52DSXY:2:2133:1669:22576,A00204:690:HYN52DSXY:2:2208:1922:22044,A00204:690:HYN52DSXY:2:2646:31458:7341,A00159:824:HVMKCDSXY:3:1167:13205:5384,A00204:690:HYN52DSXY:2:2107:1985:1391,A00204:690:HYN52DSXY:2:2520:29613:9784,A00204:690:HYN52DSXY:2:1542:3323:17926,A00204:…	245	A352-07	A352-07	Health	50	platelet	female	N1P	3:101458955|101501119	hsa_circ_0121356	chr3:101177798-101219963-	ENST00000394095.2	100	100	100	244	1	244	244	244	1	1.12e-125	451	CTTTCTGGTG...GTGATGATTT	AAATCATCAC...CACCAGAAAG
23775	23775	3:101493873|101501119	3	101493873	101501119	7	2_1_3	57	0.197	exon	SENP7,	-	A00204:690:HYN52DSXY:2:1542:26621:11584,A00204:690:HYN52DSXY:2:2602:10583:16282,A00159:824:HVMKCDSXY:3:1315:21911:5869,A00159:824:HVMKCDSXY:3:2449:27462:30639,A00204:690:HYN52DSXY:2:2152:2157:14841,A00204:690:HYN52DSXY:2:1109:13259:5854,A00159:824:HVMKCDSXY:3:1315:22064:5979,	147	A352-07	A352-07	Health	50	platelet	female	N1P	NA	NA	NA	NA	NA	NA	NA	NA	NA	NA	NA	NA	NA	NA	NA	NA	NA
23776	23776	3:101585437|101590270	3	101585437	101590270	124	4_17_18	57	0.813	exon	PCNP,	+	A00204:690:HYN52DSXY:2:2628:6524:14262,A00159:824:HVMKCDSXY:3:2136:13702:18615,A00204:690:HYN52DSXY:2:1205:30147:2628,A00204:690:HYN52DSXY:2:1241:19180:7780,A00204:690:HYN52DSXY:2:1508:9164:36088,A00159:824:HVMKCDSXY:3:1552:10628:20337,A00159:824:HVMKCDSXY:3:1663:23728:8641,A00159:824:HVMKCDSXY:3:2135:16947:36980,A00204:690:HYN52DSXY:2:1356:30599:16939,A00204:690:HYN52DSXY:2:1536:6045:3505,A00204…	132	A352-07	A352-07	Health	50	platelet	female	N1P	3:101585437|101590270	hsa_circ_0066682	chr3:101304280-101309114+	NM_020357	100	100	100	131	1	131	131	1	131	3.58e-63	243	AAGCCTAAAG...ATATTGGAAG	AAGCCTAAAG...ATATTGGAAG
23777	23777	3:101652496|101652938	3	101652496	101652938	8	3_4_2	45	0.262	exon	ZBTB11,	-	A00204:690:HYN52DSXY:2:1213:31521:6480,A00204:690:HYN52DSXY:2:1123:30915:10567,A00159:824:HVMKCDSXY:3:1663:14371:34835,A00204:690:HYN52DSXY:2:1123:31946:16579,A00204:690:HYN52DSXY:2:1361:24957:24361,A00204:690:HYN52DSXY:2:2247:17436:2816,A00204:690:HYN52DSXY:2:2142:9661:9580,A00204:690:HYN52DSXY:2:2356:11840:10066,	336	A352-07	A352-07	Health	50	platelet	female	N1P	3:101652496|101652938	hsa_circ_0121358	chr3:101371339-101371782-	ENST00000312938.4	100	100	100	335	1	335	335	335	1	4.11e-176	619	CTTCATGGTT...TTTTTCACAT	ATGTGAAAAA...AACCATGAAG
23778	23778	3:101656104|101660028	3	101656104	101660028	17	1_6_3	69	0.33	exon	ZBTB11,	-	A00204:690:HYN52DSXY:2:1642:14778:27492,A00204:690:HYN52DSXY:2:2150:11053:22294,A00204:690:HYN52DSXY:2:2123:10601:32315,A00204:690:HYN52DSXY:2:2437:8386:24502,A00159:824:HVMKCDSXY:3:1657:1307:15812,A00204:690:HYN52DSXY:2:1646:32841:18411,A00204:690:HYN52DSXY:2:2353:5023:11600,A00204:690:HYN52DSXY:2:2567:18701:34820,A00204:690:HYN52DSXY:2:1258:5095:10379,A00204:690:HYN52DSXY:2:2362:23448:1204,A002…	392	A352-07	A352-07	Health	50	platelet	female	N1P	3:101656104|101660028	hsa_circ_0121362	chr3:101374947-101378872-	ENST00000312938.4	100	100	100	391	1	391	391	391	1	0	723	CTGTGTGAAT...TTTTACACAA	TTGTGTAAAA...ATTCACACAG
23780	23780	3:101664538|101672213	3	101664538	101672213	36	6_12_8	79	0.477	exon	ZBTB11,	-	A00204:690:HYN52DSXY:2:2643:18304:17879,A00204:690:HYN52DSXY:2:1278:3278:7576,A00204:690:HYN52DSXY:2:1365:27064:25535,A00204:690:HYN52DSXY:2:2131:9552:15687,A00159:824:HVMKCDSXY:3:2439:31801:30859,A00204:690:HYN52DSXY:2:1423:24487:9518,A00159:824:HVMKCDSXY:3:2627:10257:27461,A00204:690:HYN52DSXY:2:2148:29342:27665,A00204:690:HYN52DSXY:2:2254:26142:2801,A00204:690:HYN52DSXY:2:2407:7916:29168,A0020…	2624	A352-07	A352-07	Health	50	platelet	female	N1P	3:101664538|101672213	hsa_circ_0121366	chr3:101383381-101384652-	ENST00000312938.4	38.96	100	100	2623	1	1022	1022	1022	1	0	1888	TGGACATTTG...TTCAATATAC	GTTTTTGTAA...CAAATGTCCA
23781	23781	3:101671130|101672213	3	101671130	101672213	115	10_28_23	71	0.764	exon	ZBTB11,	-	A00159:824:HVMKCDSXY:3:2148:17490:30311,A00159:824:HVMKCDSXY:3:2157:25599:31015,A00204:690:HYN52DSXY:2:1224:19488:20650,A00204:690:HYN52DSXY:2:1443:23493:7513,A00204:690:HYN52DSXY:2:2570:5077:19053,A00204:690:HYN52DSXY:2:2609:10791:21840,A00204:690:HYN52DSXY:2:1240:28067:12461,A00204:690:HYN52DSXY:2:1544:25355:1783,A00204:690:HYN52DSXY:2:1559:23448:19147,A00159:824:HVMKCDSXY:3:1132:21287:30185,A0…	1085	A352-07	A352-07	Health	50	platelet	female	N1P	NA	NA	NA	NA	NA	NA	NA	NA	NA	NA	NA	NA	NA	NA	NA	NA	NA
23783	23783	3:101731840|101732654	3	101731840	101732654	9	3_1_2	0	1	exon	CEP97,	+	A00204:690:HYN52DSXY:2:1238:5358:11804,A00204:690:HYN52DSXY:2:1567:11270:35697,A00204:690:HYN52DSXY:2:1503:16215:24345,A00204:690:HYN52DSXY:2:1636:12418:33646,A00204:690:HYN52DSXY:2:1568:12102:10363,A00204:690:HYN52DSXY:2:2153:16089:7310,A00204:690:HYN52DSXY:2:1203:11053:36010,A00204:690:HYN52DSXY:2:1523:28872:16329,A00204:690:HYN52DSXY:2:1503:14588:25786,	282	A352-07	A352-07	Health	50	platelet	female	N1P	3:101731840|101732654	hsa_circ_0066701	chr3:101450683-101451498+	NM_024548	100	100	100	281	1	281	281	1	281	3.54e-146	520	ACCCTGCTTT...AGAAGGAAAG	ACCCTGCTTT...AGAAGGAAAG
23784	23784	3:105693494|105704173	3	105693494	105704173	2	0_1_2	9	0.308	exon	CBLB,	-	A00204:690:HYN52DSXY:2:2418:25852:13197,A00204:690:HYN52DSXY:2:2443:32542:19742,	648	A352-07	A352-07	Health	50	platelet	female	N1P	3:105693494|105704173	hsa_circ_0066721	chr3:105420937-105423017-	NM_170662	85.32	100	100	647	96	647	552	552	1	0	1020	TTTATGCTAG...TGTCAGTGCA	TGCACTGACA...AGGAGCTAAG
23785	23785	3:107380585|107382176	3	107380585	107382176	11	1_2_2	4	0.846	intergenic_region	n/a	-	A00204:690:HYN52DSXY:2:1169:28881:34319,A00204:690:HYN52DSXY:2:2448:4110:34695,A00204:690:HYN52DSXY:2:1208:21133:30295,A00204:690:HYN52DSXY:2:1612:30779:30311,A00204:690:HYN52DSXY:2:1208:22471:24909,A00159:824:HVMKCDSXY:3:2452:10104:25661,A00204:690:HYN52DSXY:2:2202:15619:9690,A00204:690:HYN52DSXY:2:1270:26295:26146,A00204:690:HYN52DSXY:2:1515:28438:18959,A00204:690:HYN52DSXY:2:1608:2989:7075,A00…	1592	A352-07	A352-07	Health	50	platelet	female	N1P	3:107380585|107382176	hsa_circ_0121408	chr3:107099431-107101023-	None	100	100	100	1592	1	1592	1592	1592	1	0	2940	CACCAGAGAT...ACTTGTGTGT	ACACACAAGT...ATCTCTGGTG
23786	23786	3:107710452|107716849	3	107710452	107716849	332	82_39_48	269	0.712	exon	BBX,	+	A00204:690:HYN52DSXY:2:2477:15022:27007,A00204:690:HYN52DSXY:2:2529:15790:21292,A00204:690:HYN52DSXY:2:2542:20184:17691,A00204:690:HYN52DSXY:2:2547:23746:27148,A00204:690:HYN52DSXY:2:2618:27977:15342,A00204:690:HYN52DSXY:2:2669:27543:8015,A00159:824:HVMKCDSXY:3:1428:9489:15264,A00159:824:HVMKCDSXY:3:1602:9552:7420,A00159:824:HVMKCDSXY:3:2246:18032:36667,A00204:690:HYN52DSXY:2:1107:15935:6511,A002…	505	A352-07	A352-07	Health	50	platelet	female	N1P	NA	NA	NA	NA	NA	NA	NA	NA	NA	NA	NA	NA	NA	NA	NA	NA	NA
23787	23787	3:107710452|107733023	3	107710452	107733023	118	41_7_33	254	0.482	exon	BBX,	+	A00204:690:HYN52DSXY:2:2572:31783:34522,A00204:690:HYN52DSXY:2:2631:23520:34835,A00204:690:HYN52DSXY:2:2655:9326:13823,A00159:824:HVMKCDSXY:3:2507:14353:5995,A00204:690:HYN52DSXY:2:1256:29532:1188,A00204:690:HYN52DSXY:2:1354:25400:29324,A00204:690:HYN52DSXY:2:1402:28999:8124,A00204:690:HYN52DSXY:2:1408:14036:35916,A00204:690:HYN52DSXY:2:1602:11948:24627,A00204:690:HYN52DSXY:2:1659:14787:13823,A00…	769	A352-07	A352-07	Health	50	platelet	female	N1P	3:107710452|107733023	hsa_circ_0066737	chr3:107435453-107451870+	NM_001142568	66.02	100	100	768	262	768	507	1	507	0	937	GTCACAGTAA...CACACCAGAG	GTTCAACTTC...CACACCAGAG
23788	23788	3:108191521|108214021	3	108191521	108214021	6	0_1_4	69	0.148	exon	IFT57,	-	A00204:690:HYN52DSXY:2:2354:29342:8187,A00204:690:HYN52DSXY:2:1457:2058:29731,A00159:824:HVMKCDSXY:3:2263:12328:27007,A00204:690:HYN52DSXY:2:2149:5258:16673,A00204:690:HYN52DSXY:2:1569:12689:26068,A00159:824:HVMKCDSXY:3:2263:8594:27367,	284	A352-07	A352-07	Health	50	platelet	female	N1P	3:108191521|108214021	hsa_circ_0066741	chr3:107910367-107932868-	NM_018010	100	100	100	283	1	283	283	283	1	2.76e-147	523	CTTATTGTCA...GTATATTGGC	GCCAATATAC...TGACAATAAG
23789	23789	3:108576271|108583083	3	108576271	108583083	36	0_3_10	2	0.973	exon	CIP2A,	-	A00204:690:HYN52DSXY:2:1531:4029:12226,A00159:824:HVMKCDSXY:3:2667:5258:7310,A00204:690:HYN52DSXY:2:1308:16731:25833,A00204:690:HYN52DSXY:2:1473:4083:17895,A00204:690:HYN52DSXY:2:1474:5981:1892,A00204:690:HYN52DSXY:2:2104:23782:3098,A00204:690:HYN52DSXY:2:1111:21558:21104,A00204:690:HYN52DSXY:2:2643:30309:35884,A00204:690:HYN52DSXY:2:2670:31448:36918,A00204:690:HYN52DSXY:2:2310:14344:14810,A00204…	645	A352-07	A352-07	Health	50	platelet	female	N1P	3:108576271|108583083	hsa_circ_0066757	chr3:108295117-108301930-	NM_020890	100	100	100	644	1	644	644	644	1	0	1190	CTTTGAAGAG...ATGTCTACTG	CAGTAGACAT...CTCTTCAAAG
23790	23790	3:108576271|108585212	3	108576271	108585212	6	1_2_4	2	0.857	exon	CIP2A,	-	A00204:690:HYN52DSXY:2:2609:21404:30264,A00204:690:HYN52DSXY:2:1546:5909:31548,A00204:690:HYN52DSXY:2:2609:22290:28009,A00204:690:HYN52DSXY:2:2616:11677:33051,A00204:690:HYN52DSXY:2:2616:11695:33144,A00159:824:HVMKCDSXY:3:2472:21938:10300,	793	A352-07	A352-07	Health	50	platelet	female	N1P	3:108576271|108585212	hsa_circ_0066758	chr3:108295117-108304059-	NM_020890	100	100	100	792	1	792	792	792	1	0	1463	CTTTGAAGAG...CAGAAATTAC	GTAATTTCTG...CTCTTCAAAG
23791	23791	3:108605335|108616657	3	108605335	108616657	2	2_0_2	8	0.333	exon	DZIP3,	+	A00204:690:HYN52DSXY:2:1155:26232:3145,A00159:824:HVMKCDSXY:3:2335:1524:13025,	448	A352-07	A352-07	Health	50	platelet	female	N1P	3:108605335|108616657	hsa_circ_0066761	chr3:108324181-108335504+	NM_014648	100	100	100	447	1	447	447	1	447	0	826	CATTAAAGGG...CAATTATACC	CATTAAAGGG...CAATTATACC
23792	23792	3:108647943|108669749	3	108647943	108669749	5	1_0_2	26	0.278	exon	DZIP3,	+	A00159:824:HVMKCDSXY:3:1139:4444:10097,A00204:690:HYN52DSXY:2:1532:26386:8766,A00204:690:HYN52DSXY:2:1345:24288:28964,A00204:690:HYN52DSXY:2:2132:26304:27289,A00204:690:HYN52DSXY:2:2423:31846:21887,	1506	A352-07	A352-07	Health	50	platelet	female	N1P	NA	NA	NA	NA	NA	NA	NA	NA	NA	NA	NA	NA	NA	NA	NA	NA	NA
23793	23793	3:108647943|108672656	3	108647943	108672656	8	5_2_3	13	0.552	exon	DZIP3,	+	A00204:690:HYN52DSXY:2:1560:9525:26663,A00204:690:HYN52DSXY:2:2168:6126:35023,A00204:690:HYN52DSXY:2:2160:3405:35070,A00204:690:HYN52DSXY:2:2122:9525:19617,A00204:690:HYN52DSXY:2:2215:13376:36088,A00204:690:HYN52DSXY:2:1517:31159:16282,A00204:690:HYN52DSXY:2:1307:32063:30436,A00159:824:HVMKCDSXY:3:2325:28691:7404,	1603	A352-07	A352-07	Health	50	platelet	female	N1P	NA	NA	NA	NA	NA	NA	NA	NA	NA	NA	NA	NA	NA	NA	NA	NA	NA
23794	23794	3:108963414|108971402	3	108963414	108971402	49	9_10_6	79	0.554	exon	MORC1,	-	A00204:690:HYN52DSXY:2:1655:29451:18771,A00204:690:HYN52DSXY:2:2368:26042:9580,A00159:824:HVMKCDSXY:3:2630:25635:33332,A00204:690:HYN52DSXY:2:1171:4670:3568,A00204:690:HYN52DSXY:2:1238:8350:10473,A00204:690:HYN52DSXY:2:1248:30318:11819,A00204:690:HYN52DSXY:2:1276:24831:1031,A00204:690:HYN52DSXY:2:2503:20636:16376,A00204:690:HYN52DSXY:2:1126:4444:21746,A00204:690:HYN52DSXY:2:1163:24316:9846,A00204…	323	A352-07	A352-07	Health	50	platelet	female	N1P	NA	NA	NA	NA	NA	NA	NA	NA	NA	NA	NA	NA	NA	NA	NA	NA	NA
23795	23795	3:108969669|108979667	3	108969669	108979667	52	3_16_19	63	0.623	exon	MORC1,	-	A00204:690:HYN52DSXY:2:2530:14624:31986,A00204:690:HYN52DSXY:2:2531:13630:3991,A00204:690:HYN52DSXY:2:2573:15935:36417,A00159:824:HVMKCDSXY:3:2225:30933:17206,A00204:690:HYN52DSXY:2:1103:32678:12680,A00204:690:HYN52DSXY:2:2565:16007:33755,A00204:690:HYN52DSXY:2:2670:14968:3897,A00159:824:HVMKCDSXY:3:1558:18249:34131,A00159:824:HVMKCDSXY:3:2512:18548:4586,A00204:690:HYN52DSXY:2:1311:6262:21386,A00…	281	A352-07	A352-07	Health	50	platelet	female	N1P	NA	NA	NA	NA	NA	NA	NA	NA	NA	NA	NA	NA	NA	NA	NA	NA	NA
23796	23796	3:108969669|108986949	3	108969669	108986949	9	0_3_5	61	0.228	exon	MORC1,	-	A00204:690:HYN52DSXY:2:2550:21079:31767,A00159:824:HVMKCDSXY:3:2536:13250:9345,A00204:690:HYN52DSXY:2:1137:23348:15718,A00204:690:HYN52DSXY:2:2266:9724:30326,A00204:690:HYN52DSXY:2:2229:28791:15342,A00204:690:HYN52DSXY:2:2631:15691:11130,A00204:690:HYN52DSXY:2:2230:31241:27696,A00204:690:HYN52DSXY:2:2462:29369:19977,A00159:824:HVMKCDSXY:3:1561:21576:35759,	418	A352-07	A352-07	Health	50	platelet	female	N1P	NA	NA	NA	NA	NA	NA	NA	NA	NA	NA	NA	NA	NA	NA	NA	NA	NA
23797	23797	3:108969669|109007091	3	108969669	109007091	13	0_1_3	64	0.289	exon	MORC1,	-	A00204:690:HYN52DSXY:2:1161:23204:15311,A00204:690:HYN52DSXY:2:1211:18864:32064,A00204:690:HYN52DSXY:2:1626:15465:32346,A00204:690:HYN52DSXY:2:1443:3369:1094,A00204:690:HYN52DSXY:2:2507:11550:34428,A00204:690:HYN52DSXY:2:2510:30201:16438,A00204:690:HYN52DSXY:2:2227:6587:18286,A00204:690:HYN52DSXY:2:1504:9742:32581,A00204:690:HYN52DSXY:2:1443:3296:3004,A00204:690:HYN52DSXY:2:1226:16604:35634,A0020…	901	A352-07	A352-07	Health	50	platelet	female	N1P	NA	NA	NA	NA	NA	NA	NA	NA	NA	NA	NA	NA	NA	NA	NA	NA	NA
23798	23798	3:108984716|109007091	3	108984716	109007091	13	0_2_3	96	0.213	exon	MORC1,	-	A00204:690:HYN52DSXY:2:1209:12084:20447,A00204:690:HYN52DSXY:2:1318:3134:35008,A00204:690:HYN52DSXY:2:1161:18258:22122,A00204:690:HYN52DSXY:2:2470:1099:10066,A00204:690:HYN52DSXY:2:2130:13214:5901,A00204:690:HYN52DSXY:2:1209:12472:21402,A00204:690:HYN52DSXY:2:2376:2347:34804,A00204:690:HYN52DSXY:2:1517:8413:26459,A00204:690:HYN52DSXY:2:1232:3613:14043,A00204:690:HYN52DSXY:2:2442:5773:17409,A00204…	621	A352-07	A352-07	Health	50	platelet	female	N1P	NA	NA	NA	NA	NA	NA	NA	NA	NA	NA	NA	NA	NA	NA	NA	NA	NA
23799	23799	3:109000557|109007091	3	109000557	109007091	33	5_5_10	67	0.496	exon	MORC1,	-	A00204:690:HYN52DSXY:2:2612:30870:6762,A00204:690:HYN52DSXY:2:1405:25509:16673,A00204:690:HYN52DSXY:2:1647:25735:1689,A00204:690:HYN52DSXY:2:2112:22092:26694,A00204:690:HYN52DSXY:2:2474:23701:33990,A00204:690:HYN52DSXY:2:1136:31322:34256,A00204:690:HYN52DSXY:2:2353:22571:5822,A00159:824:HVMKCDSXY:3:2648:16333:29089,A00204:690:HYN52DSXY:2:2309:9317:2127,A00204:690:HYN52DSXY:2:2427:29668:5055,A0020…	484	A352-07	A352-07	Health	50	platelet	female	N1P	NA	NA	NA	NA	NA	NA	NA	NA	NA	NA	NA	NA	NA	NA	NA	NA	NA
23800	23800	3:109000557|109035468	3	109000557	109035468	10	1_3_2	157	0.113	exon	MORC1,	-	A00204:690:HYN52DSXY:2:2557:31448:31438,A00204:690:HYN52DSXY:2:1118:30924:21418,A00204:690:HYN52DSXY:2:1667:5565:35712,A00204:690:HYN52DSXY:2:2102:25039:28416,A00204:690:HYN52DSXY:2:2117:18448:27305,A00204:690:HYN52DSXY:2:1272:15130:18145,A00204:690:HYN52DSXY:2:2658:1859:23124,A00204:690:HYN52DSXY:2:1473:13946:25426,A00204:690:HYN52DSXY:2:2103:25283:2973,A00159:824:HVMKCDSXY:3:2648:20546:10081,	858	A352-07	A352-07	Health	50	platelet	female	N1P	NA	NA	NA	NA	NA	NA	NA	NA	NA	NA	NA	NA	NA	NA	NA	NA	NA
23801	23801	3:109004817|109007091	3	109004817	109007091	11	0_1_2	117	0.158	exon	MORC1,	-	A00204:690:HYN52DSXY:2:2643:12048:36010,A00204:690:HYN52DSXY:2:1476:26784:2566,A00204:690:HYN52DSXY:2:2643:12780:35055,A00204:690:HYN52DSXY:2:2240:30219:32628,A00204:690:HYN52DSXY:2:2656:4770:4836,A00159:824:HVMKCDSXY:3:1650:15718:16188,A00159:824:HVMKCDSXY:3:1508:24008:31892,A00204:690:HYN52DSXY:2:2204:11469:14653,A00159:824:HVMKCDSXY:3:1508:24198:32002,A00204:690:HYN52DSXY:2:1566:16776:2832,A00…	382	A352-07	A352-07	Health	50	platelet	female	N1P	NA	NA	NA	NA	NA	NA	NA	NA	NA	NA	NA	NA	NA	NA	NA	NA	NA
23802	23802	3:109027751|109035468	3	109027751	109035468	10	0_2_2	162	0.11	exon	MORC1,	-	A00204:690:HYN52DSXY:2:2659:22806:6574,A00159:824:HVMKCDSXY:3:1618:12002:36276,A00204:690:HYN52DSXY:2:2351:19660:8077,A00204:690:HYN52DSXY:2:2107:10276:24392,A00204:690:HYN52DSXY:2:1547:10827:26099,A00204:690:HYN52DSXY:2:2512:2483:16595,A00204:690:HYN52DSXY:2:1531:23348:20979,A00204:690:HYN52DSXY:2:2642:4110:32221,A00204:690:HYN52DSXY:2:2107:10086:22623,A00204:690:HYN52DSXY:2:1471:9724:1391,	375	A352-07	A352-07	Health	50	platelet	female	N1P	NA	NA	NA	NA	NA	NA	NA	NA	NA	NA	NA	NA	NA	NA	NA	NA	NA
23803	23803	3:109027751|109069757	3	109027751	109069757	81	11_21_11	140	0.536	exon	MORC1,	-	A00204:690:HYN52DSXY:2:2662:30327:20353,A00204:690:HYN52DSXY:2:1176:25382:6308,A00204:690:HYN52DSXY:2:1267:23592:14387,A00204:690:HYN52DSXY:2:1678:12472:16423,A00204:690:HYN52DSXY:2:2354:13711:27931,A00204:690:HYN52DSXY:2:2605:28131:31046,A00159:824:HVMKCDSXY:3:1212:13901:9283,A00204:690:HYN52DSXY:2:1145:10212:19241,A00204:690:HYN52DSXY:2:1357:10511:32221,A00204:690:HYN52DSXY:2:1534:12463:2910,A0…	1016	A352-07	A352-07	Health	50	platelet	female	N1P	NA	NA	NA	NA	NA	NA	NA	NA	NA	NA	NA	NA	NA	NA	NA	NA	NA
23805	23805	3:109054728|109062058	3	109054728	109062058	117	18_16_27	714	0.247	exon	MORC1,	-	A00204:690:HYN52DSXY:2:2508:5150:24095,A00204:690:HYN52DSXY:2:2521:26295:35884,A00159:824:HVMKCDSXY:3:1169:10809:24189,A00159:824:HVMKCDSXY:3:1212:25852:27978,A00159:824:HVMKCDSXY:3:1251:24532:14011,A00159:824:HVMKCDSXY:3:2274:10954:32111,A00204:690:HYN52DSXY:2:1142:10574:35806,A00204:690:HYN52DSXY:2:1270:10529:4633,A00204:690:HYN52DSXY:2:1345:12915:29841,A00204:690:HYN52DSXY:2:1355:25491:29450,A…	436	A352-07	A352-07	Health	50	platelet	female	N1P	NA	NA	NA	NA	NA	NA	NA	NA	NA	NA	NA	NA	NA	NA	NA	NA	NA
23806	23806	3:109054728|109069757	3	109054728	109069757	814	46_102_91	239	0.872	exon	MORC1,	-	A00204:690:HYN52DSXY:2:2514:9860:30123,A00204:690:HYN52DSXY:2:2514:8983:36057,A00204:690:HYN52DSXY:2:2518:10700:25942,A00204:690:HYN52DSXY:2:2526:29279:36260,A00204:690:HYN52DSXY:2:2529:15754:20134,A00204:690:HYN52DSXY:2:2549:25916:34538,A00204:690:HYN52DSXY:2:2555:21522:20760,A00204:690:HYN52DSXY:2:2570:18945:32111,A00204:690:HYN52DSXY:2:2572:22987:11240,A00204:690:HYN52DSXY:2:2601:8015:36292,A0…	642	A352-07	A352-07	Health	50	platelet	female	N1P	NA	NA	NA	NA	NA	NA	NA	NA	NA	NA	NA	NA	NA	NA	NA	NA	NA
23807	23807	3:112109543|112113145	3	112109543	112113145	56	9_13_25	25	0.818	exon	C3orf52,	+	A00204:690:HYN52DSXY:2:2542:26784:1125,A00159:824:HVMKCDSXY:3:1325:26304:6402,A00204:690:HYN52DSXY:2:1212:23502:19272,A00204:690:HYN52DSXY:2:1266:14253:1532,A00204:690:HYN52DSXY:2:2265:15872:4679,A00159:824:HVMKCDSXY:3:1138:17336:14074,A00204:690:HYN52DSXY:2:2358:11641:5588,A00204:690:HYN52DSXY:2:1257:8250:1939,A00204:690:HYN52DSXY:2:2159:3803:11960,A00159:824:HVMKCDSXY:3:2140:3649:26068,A00159:8…	254	A352-07	A352-07	Health	50	platelet	female	N1P	3:112109543|112113145	hsa_circ_0066796	chr3:111828389-111828460+	NM_024616	28.06	100	100	253	1	71	71	1	71	1.73e-29	132	CTCACAGATG...TTGCTCTATG	CTCACAGATG...TGGACTTCAG
23808	23808	3:112153473|112154325	3	112153473	112154325	78	17_12_7	13	0.923	intron	SLC9C1,	+	A00204:690:HYN52DSXY:2:2513:14380:20134,A00204:690:HYN52DSXY:2:2513:12436:20400,A00204:690:HYN52DSXY:2:2534:28754:14653,A00204:690:HYN52DSXY:2:2563:15221:34053,A00204:690:HYN52DSXY:2:2601:29297:28181,A00204:690:HYN52DSXY:2:2652:20980:13401,A00204:690:HYN52DSXY:2:1251:9688:21966,A00204:690:HYN52DSXY:2:1328:12798:22686,A00204:690:HYN52DSXY:2:1361:26124:4930,A00204:690:HYN52DSXY:2:1407:8974:31751,A0…	853	A352-07	A352-07	Health	50	platelet	female	N1P	NA	NA	NA	NA	NA	NA	NA	NA	NA	NA	NA	NA	NA	NA	NA	NA	NA
23809	23809	3:112153533|112154325	3	112153533	112154325	8	2_2_0	12	0.571	intron	SLC9C1,	+	A00204:690:HYN52DSXY:2:1101:8386:6214,A00159:824:HVMKCDSXY:3:2663:24948:25942,A00159:824:HVMKCDSXY:3:1619:32560:23594,A00204:690:HYN52DSXY:2:1210:25753:10144,A00204:690:HYN52DSXY:2:1442:18123:8296,A00159:824:HVMKCDSXY:3:2663:24695:26005,A00159:824:HVMKCDSXY:3:2663:24415:25927,A00204:690:HYN52DSXY:2:1460:15483:21856,	793	A352-07	A352-07	Health	50	platelet	female	N1P	NA	NA	NA	NA	NA	NA	NA	NA	NA	NA	NA	NA	NA	NA	NA	NA	NA
23810	23810	3:112537735|112550262	3	112537735	112550262	22	3_5_8	150	0.227	exon	ATG3,	-	A00204:690:HYN52DSXY:2:1438:22480:10927,A00204:690:HYN52DSXY:2:2616:25771:29434,A00204:690:HYN52DSXY:2:1269:29008:7294,A00204:690:HYN52DSXY:2:1630:18738:28494,A00159:824:HVMKCDSXY:3:2307:5764:4335,A00204:690:HYN52DSXY:2:1438:21477:18208,A00159:824:HVMKCDSXY:3:1543:18276:29324,A00204:690:HYN52DSXY:2:1153:29134:27712,A00204:690:HYN52DSXY:2:2125:23511:10989,A00159:824:HVMKCDSXY:3:1257:4137:26757,A00…	503	A352-07	A352-07	Health	50	platelet	female	N1P	3:112537735|112550262	hsa_circ_0066801	chr3:112256581-112269109-	NM_022488	100	100	100	502	1	502	502	502	1	0	928	CTCATCATAG...CCCTGTAGCC	GGCTACAGGG...CTATGATGAG
23811	23811	3:112541803|112550262	3	112541803	112550262	25	0_2_9	158	0.24	exon	ATG3,	-	A00204:690:HYN52DSXY:2:1444:6506:22811,A00159:824:HVMKCDSXY:3:2511:11659:14951,A00204:690:HYN52DSXY:2:2329:17806:3959,A00159:824:HVMKCDSXY:3:1613:31412:13870,A00204:690:HYN52DSXY:2:1445:5412:16564,A00204:690:HYN52DSXY:2:1517:15393:6574,A00204:690:HYN52DSXY:2:1555:17201:13088,A00204:690:HYN52DSXY:2:1371:22932:15092,A00159:824:HVMKCDSXY:3:2339:3215:33395,A00204:690:HYN52DSXY:2:2328:16731:36385,A002…	312	A352-07	A352-07	Health	50	platelet	female	N1P	3:112541803|112550262	hsa_circ_0121461	chr3:112260649-112269109-	ENST00000402314.2	100	100	100	311	1	311	311	311	1	8.32e-163	575	CTTCCATATC...CCCTGTAGCC	GGCTACAGGG...GATATGGAAG
23812	23812	3:112548533|112558417	3	112548533	112558417	22	3_1_9	408	0.097	exon	ATG3,	-	A00159:824:HVMKCDSXY:3:1427:12346:33677,A00159:824:HVMKCDSXY:3:2664:19388:33317,A00204:690:HYN52DSXY:2:2625:10221:8923,A00159:824:HVMKCDSXY:3:2665:18096:3740,A00159:824:HVMKCDSXY:3:2136:25211:25207,A00204:690:HYN52DSXY:2:1604:14922:6699,A00204:690:HYN52DSXY:2:1549:27742:28808,A00159:824:HVMKCDSXY:3:2463:3739:29074,A00204:690:HYN52DSXY:2:1203:26521:11882,A00204:690:HYN52DSXY:2:1549:27706:28620,A00…	272	A352-07	A352-07	Health	50	platelet	female	N1P	3:112548533|112558417	hsa_circ_0121463	chr3:112267379-112277264-	ENST00000402314.2	100	100	100	271	1	271	271	271	1	1.24e-140	501	CTGTGTTGTG...ACTTTGATTC	GAATCAAAGT...CACAACACAG
23813	23813	3:112563385|112573956	3	112563385	112573956	10	3_0_3	21	0.488	exon	SLC35A5,	+	A00204:690:HYN52DSXY:2:2550:18023:19085,A00204:690:HYN52DSXY:2:1506:31277:31203,A00204:690:HYN52DSXY:2:1334:13521:26349,A00204:690:HYN52DSXY:2:1569:1127:21386,A00204:690:HYN52DSXY:2:1575:8919:23797,A00204:690:HYN52DSXY:2:1334:13675:25958,A00204:690:HYN52DSXY:2:1469:25120:34444,A00204:690:HYN52DSXY:2:1660:3866:27164,A00204:690:HYN52DSXY:2:2143:1994:35790,A00204:690:HYN52DSXY:2:2214:32669:9940,	687	A352-07	A352-07	Health	50	platelet	female	N1P	NA	NA	NA	NA	NA	NA	NA	NA	NA	NA	NA	NA	NA	NA	NA	NA	NA
23814	23814	3:113308158|113308508	3	113308158	113308508	5	1_2_2	1	0.909	intron	CFAP44,	-	A00204:690:HYN52DSXY:2:2674:4327:7576,A00204:690:HYN52DSXY:2:2456:23927:9580,A00204:690:HYN52DSXY:2:2138:23213:17143,A00204:690:HYN52DSXY:2:1215:2275:21872,A00204:690:HYN52DSXY:2:2207:13476:31281,	351	A352-07	A352-07	Health	50	platelet	female	N1P	NA	NA	NA	NA	NA	NA	NA	NA	NA	NA	NA	NA	NA	NA	NA	NA	NA
23815	23815	3:113326445|113344712	3	113326445	113344712	5	1_2_1	24	0.294	exon	CFAP44,	-	A00204:690:HYN52DSXY:2:2446:16405:33755,A00204:690:HYN52DSXY:2:2223:9245:1188,A00204:690:HYN52DSXY:2:1173:11207:32518,A00204:690:HYN52DSXY:2:2146:15817:19022,A00204:690:HYN52DSXY:2:1308:26784:14246,	1452	A352-07	A352-07	Health	50	platelet	female	N1P	3:113326445|113344712	hsa_circ_0121469	chr3:113045291-113063559-	ENST00000393845.2	100	100	100	1451	1	1451	1451	1451	1	0	2680	CAGCATCTCC...ATCTCGAAAT	ATTTCGAGAT...GGAGATGCTG
23816	23816	3:113341744|113344712	3	113341744	113344712	19	2_9_7	16	0.704	exon	CFAP44,	-	A00204:690:HYN52DSXY:2:2166:15148:32111,A00204:690:HYN52DSXY:2:1270:28311:32581,A00204:690:HYN52DSXY:2:2158:17815:13902,A00204:690:HYN52DSXY:2:2449:10131:17127,A00204:690:HYN52DSXY:2:1233:23927:29810,A00204:690:HYN52DSXY:2:1238:32325:28541,A00204:690:HYN52DSXY:2:1361:7111:26741,A00204:690:HYN52DSXY:2:1469:7301:16391,A00204:690:HYN52DSXY:2:1238:32280:27774,A00204:690:HYN52DSXY:2:2450:11107:11271,A…	373	A352-07	A352-07	Health	50	platelet	female	N1P	3:113341744|113344712	hsa_circ_0121471	chr3:113060590-113063559-	ENST00000393845.2	100	100	100	372	1	372	372	372	1	0	688	AGTTCCTCCC...ATCTCGAAAT	ATTTCGAGAT...GGGAGGAACT
23817	23817	3:113358745|113366309	3	113358745	113366309	11	2_5_1	27	0.449	exon	CFAP44,	-	A00204:690:HYN52DSXY:2:2442:31855:11882,A00204:690:HYN52DSXY:2:2517:3206:12618,A00204:690:HYN52DSXY:2:1226:2193:10238,A00204:690:HYN52DSXY:2:2272:7970:23062,A00204:690:HYN52DSXY:2:2517:3134:26616,A00204:690:HYN52DSXY:2:2272:8223:23876,A00204:690:HYN52DSXY:2:2208:21531:23782,A00204:690:HYN52DSXY:2:1419:28221:13448,A00204:690:HYN52DSXY:2:1642:30698:9377,A00204:690:HYN52DSXY:2:2332:11460:25003,A0020…	1869	A352-07	A352-07	Health	50	platelet	female	N1P	3:113358745|113366309	hsa_circ_0002674	chr22:41855944-41856491-	NM_032758	29.23	91.77	91.77	1868	203	748	547	547	1	0	760	CGATTCTTTA...TTTGTTAATG	AGAGATGGCT...AACAAGAAAT
23818	23818	3:113358745|113381060	3	113358745	113381060	7	0_2_3	22	0.389	exon	CFAP44,	-	A00204:690:HYN52DSXY:2:2424:18403:8656,A00204:690:HYN52DSXY:2:1276:3739:1642,A00204:690:HYN52DSXY:2:1535:6976:34679,A00204:690:HYN52DSXY:2:1535:7500:34804,A00204:690:HYN52DSXY:2:2349:22788:31688,A00204:690:HYN52DSXY:2:2133:31566:20181,A00204:690:HYN52DSXY:2:2246:18484:10457,	2423	A352-07	A352-07	Health	50	platelet	female	N1P	3:113358745|113381060	hsa_circ_0002674	chr22:41855944-41856491-	NM_032758	22.54	91.77	91.77	2422	203	748	547	547	1	0	760	CGATTCTTTA...TACTTTCAGG	AGAGATGGCT...AACAAGAAAT
23819	23819	3:113416525|113420155	3	113416525	113420155	2	1_2_1	4	0.5	exon	CFAP44,AC112128.1,	-	A00204:690:HYN52DSXY:2:2439:30653:26490,A00204:690:HYN52DSXY:2:2260:10348:29841,	242	A352-07	A352-07	Health	50	platelet	female	N1P	NA	NA	NA	NA	NA	NA	NA	NA	NA	NA	NA	NA	NA	NA	NA	NA	NA
23820	23820	3:113488945|113506605	3	113488945	113506605	76	6_15_15	18	0.894	exon	SPICE1,AC112128.1,	-	A00204:690:HYN52DSXY:2:2472:28140:18255,A00204:690:HYN52DSXY:2:2527:8594:20478,A00204:690:HYN52DSXY:2:2569:18069:14497,A00204:690:HYN52DSXY:2:2639:30635:31501,A00159:824:HVMKCDSXY:3:1161:16984:30185,A00204:690:HYN52DSXY:2:1243:13729:5916,A00204:690:HYN52DSXY:2:1243:13693:6042,A00204:690:HYN52DSXY:2:1247:26910:31156,A00204:690:HYN52DSXY:2:1675:14724:27806,A00204:690:HYN52DSXY:2:2139:22327:6652,A00…	612	A352-07	A352-07	Health	50	platelet	female	N1P	3:113488945|113506605	hsa_circ_0006163	chr3:113207791-113225452-	NM_144718	100	100	100	611	1	611	611	611	1	0	1129	CTGTCTGTAT...CAAATGACAT	ATGTCATTTG...ATACAGACAG
23821	23821	3:113565239|113567710	3	113565239	113567710	13	3_4_2	42	0.382	intron	SIDT1,	+	A00204:690:HYN52DSXY:2:1228:19144:31328,A00204:690:HYN52DSXY:2:1359:6967:6668,A00204:690:HYN52DSXY:2:2119:28284:36699,A00159:824:HVMKCDSXY:3:2471:24415:25081,A00159:824:HVMKCDSXY:3:2665:30852:8516,A00204:690:HYN52DSXY:2:2342:2501:1846,A00204:690:HYN52DSXY:2:2352:2248:23578,A00159:824:HVMKCDSXY:3:2665:31421:8750,A00204:690:HYN52DSXY:2:2149:14642:4805,A00204:690:HYN52DSXY:2:1503:27136:26788,A00204:…	2472	A352-07	A352-07	Health	50	platelet	female	N1P	NA	NA	NA	NA	NA	NA	NA	NA	NA	NA	NA	NA	NA	NA	NA	NA	NA
23822	23822	3:113593005|113619726	3	113593005	113619726	3	0_2_2	44	0.12	exon	SIDT1,	+	A00204:690:HYN52DSXY:2:1109:19000:31516,A00204:690:HYN52DSXY:2:1359:20699:27915,A00204:690:HYN52DSXY:2:1519:14678:11913,	1105	A352-07	A352-07	Health	50	platelet	female	N1P	3:113593005|113619726	hsa_circ_0066821	chr3:113320434-113327383+	NM_017699	61.14	100	100	1104	45	719	675	1	675	0	1247	GTTTCAGAGA...ACTGGTCCTT	GCTCTGGAAA...TTCCAATTCG
23823	23823	3:113612086|113619726	3	113612086	113619726	21	9_4_10	56	0.429	exon	SIDT1,	+	A00204:690:HYN52DSXY:2:2574:2456:12070,A00204:690:HYN52DSXY:2:1378:12671:24752,A00204:690:HYN52DSXY:2:2541:24523:7044,A00204:690:HYN52DSXY:2:2442:11867:27899,A00159:824:HVMKCDSXY:3:1138:1841:31078,A00204:690:HYN52DSXY:2:2352:19795:23469,A00204:690:HYN52DSXY:2:1374:32660:35383,A00159:824:HVMKCDSXY:3:2218:3911:34381,A00204:690:HYN52DSXY:2:1242:24487:5541,A00204:690:HYN52DSXY:2:1173:11252:36479,A002…	249	A352-07	A352-07	Health	50	platelet	female	N1P	3:113612086|113619726	hsa_circ_0121481	chr3:113330932-113338573+	SIDT1-203.1	100	99.6	98.81	248	1	248	251	1	251	1.92e-123	444	GTGTTTGGAA...ACTGGTCCTT	GTGTTTGGAA...ACTGGTCCTT
23825	23825	3:114018678|114046732	3	114018678	114046732	26	3_6_5	4	0.929	exon	CCDC191,	-	A00204:690:HYN52DSXY:2:1276:28113:15452,A00204:690:HYN52DSXY:2:2660:19126:8249,A00159:824:HVMKCDSXY:3:2270:21956:34225,A00204:690:HYN52DSXY:2:1244:8513:19053,A00204:690:HYN52DSXY:2:2122:16794:30827,A00159:824:HVMKCDSXY:3:1171:21034:28307,A00204:690:HYN52DSXY:2:1249:5556:18380,A00204:690:HYN52DSXY:2:1327:9706:7748,A00204:690:HYN52DSXY:2:2149:26521:25191,A00204:690:HYN52DSXY:2:1260:20401:15749,A002…	1248	A352-07	A352-07	Health	50	platelet	female	N1P	3:114018678|114046732	hsa_circ_0121495	chr3:113755832-113755941-	ENST00000545063.1	8.74	100	100	1247	749	857	109	109	1	6.98e-50	202	CTGTTTTCTT...TCTCCACTCT	TAGAGCTCTC...GCAATTCTTG
23826	23826	3:114582114|114583102	3	114582114	114583102	5	1_1_1	13	0.435	intron	ZBTB20,	-	A00204:690:HYN52DSXY:2:2213:13675:24361,A00204:690:HYN52DSXY:2:2213:12952:16219,A00204:690:HYN52DSXY:2:2303:15591:7294,A00204:690:HYN52DSXY:2:2634:26250:33489,A00204:690:HYN52DSXY:2:1635:24713:30044,	989	A352-07	A352-07	Health	50	platelet	female	N1P	3:114582114|114583102	hsa_circ_0121505	chr3:114300960-114301949-	NM_001164343	100	100	100	989	1	989	989	989	1	0	1827	CTTTTGTTAA...GGTTTCACCT	AGGTGAAACC...TTAACAAAAG
23828	23828	3:114801101|114900342	3	114801101	114900342	3	2_0_2	17	0.261	exon	ZBTB20,	-	A00204:690:HYN52DSXY:2:1534:18973:29872,A00204:690:HYN52DSXY:2:2120:6705:9627,A00159:824:HVMKCDSXY:3:1519:22354:2722,	184	A352-07	A352-07	Health	50	platelet	female	N1P	NA	NA	NA	NA	NA	NA	NA	NA	NA	NA	NA	NA	NA	NA	NA	NA	NA
23829	23829	3:119500695|119504021	3	119500695	119504021	328	74_15_72	537	0.55	exon	TIMMDC1,	+	A00204:690:HYN52DSXY:2:2505:11071:6605,A00204:690:HYN52DSXY:2:2559:25608:1470,A00204:690:HYN52DSXY:2:2578:30789:4178,A00204:690:HYN52DSXY:2:2578:5511:12696,A00159:824:HVMKCDSXY:3:1351:19180:23124,A00159:824:HVMKCDSXY:3:1404:21649:4100,A00159:824:HVMKCDSXY:3:1407:26847:27352,A00159:824:HVMKCDSXY:3:1513:22146:15796,A00159:824:HVMKCDSXY:3:2151:10321:36276,A00159:824:HVMKCDSXY:3:2223:26793:26694,A002…	324	A352-07	A352-07	Health	50	platelet	female	N1P	3:119500695|119504021	hsa_circ_0001329	chr3:119219541-119222868+	NM_016589	100	100	100	323	1	323	323	1	323	1.85e-169	597	TGAACAGCAG...ATTGCAGGAG	TGAACAGCAG...ATTGCAGGAG
23830	23830	3:119500695|119513719	3	119500695	119513719	181	42_15_25	675	0.349	exon	TIMMDC1,	+	A00204:690:HYN52DSXY:2:2646:17454:20885,A00159:824:HVMKCDSXY:3:1531:19470:31673,A00204:690:HYN52DSXY:2:1103:12680:17816,A00204:690:HYN52DSXY:2:1144:5195:36699,A00204:690:HYN52DSXY:2:1337:11153:12132,A00204:690:HYN52DSXY:2:1568:20265:34522,A00204:690:HYN52DSXY:2:1638:8386:6089,A00204:690:HYN52DSXY:2:2276:5665:14184,A00204:690:HYN52DSXY:2:2406:13349:2409,A00204:690:HYN52DSXY:2:2432:16333:17472,A002…	403	A352-07	A352-07	Health	50	platelet	female	N1P	3:119500695|119513719	hsa_circ_0006884	chr3:119219541-119232566+	NM_016589	100	100	100	402	1	402	402	1	402	0	743	TGAACAGCAG...CCTTGCTGGG	TGAACAGCAG...CCTTGCTGGG
23831	23831	3:119500695|119517315	3	119500695	119517315	89	31_10_28	51	0.777	exon	TIMMDC1,	+	A00204:690:HYN52DSXY:2:1241:19063:32941,A00204:690:HYN52DSXY:2:1433:24415:8672,A00204:690:HYN52DSXY:2:1444:19804:28494,A00204:690:HYN52DSXY:2:1448:6334:36229,A00204:690:HYN52DSXY:2:1474:24071:22169,A00204:690:HYN52DSXY:2:1547:1389:20807,A00204:690:HYN52DSXY:2:2132:22173:30279,A00204:690:HYN52DSXY:2:2362:2591:3662,A00204:690:HYN52DSXY:2:2512:13991:31516,A00204:690:HYN52DSXY:2:2635:4399:9330,A00204…	514	A352-07	A352-07	Health	50	platelet	female	N1P	3:119500695|119517315	hsa_circ_0066874	chr3:119219541-119236162+	NM_016589	100	100	100	513	1	513	513	1	513	0	948	TGAACAGCAG...TGGAAGAGTG	TGAACAGCAG...TGGAAGAGTG
23832	23832	3:119503532|119504021	3	119503532	119504021	62	18_2_29	737	0.144	exon	TIMMDC1,	+	A00204:690:HYN52DSXY:2:2539:12970:32628,A00204:690:HYN52DSXY:2:2669:17662:31266,A00204:690:HYN52DSXY:2:1501:15456:15170,A00204:690:HYN52DSXY:2:1608:28230:23797,A00204:690:HYN52DSXY:2:2641:29604:8985,A00204:690:HYN52DSXY:2:2468:23213:2769,A00204:690:HYN52DSXY:2:2647:4155:19867,A00204:690:HYN52DSXY:2:1409:16025:13651,A00204:690:HYN52DSXY:2:2132:29441:19382,A00204:690:HYN52DSXY:2:2425:15953:25676,A0…	158	A352-07	A352-07	Health	50	platelet	female	N1P	3:119503532|119504021	hsa_circ_0008394	chr3:119222378-119222868+	NM_016589	100	100	100	157	1	157	157	1	157	1.56e-77	291	CAATCTGCAC...ATTGCAGGAG	CAATCTGCAC...ATTGCAGGAG
23833	23833	3:119503532|119513719	3	119503532	119513719	60	14_4_22	832	0.126	exon	TIMMDC1,	+	A00204:690:HYN52DSXY:2:2613:17797:20635,A00204:690:HYN52DSXY:2:2651:4029:10441,A00204:690:HYN52DSXY:2:1205:12988:6104,A00204:690:HYN52DSXY:2:1376:10104:20369,A00204:690:HYN52DSXY:2:1571:16929:18192,A00204:690:HYN52DSXY:2:1619:5882:6856,A00204:690:HYN52DSXY:2:2553:8784:9032,A00204:690:HYN52DSXY:2:1237:6162:14293,A00204:690:HYN52DSXY:2:1574:1895:8719,A00204:690:HYN52DSXY:2:2567:26494:27868,A00204:6…	237	A352-07	A352-07	Health	50	platelet	female	N1P	3:119503532|119513719	hsa_circ_0066875	chr3:119222378-119232566+	NM_016589	100	100	100	236	1	236	236	1	236	3.03e-121	436	CAATCTGCAC...CCTTGCTGGG	CAATCTGCAC...CCTTGCTGGG
23834	23834	3:119503532|119517315	3	119503532	119517315	116	13_14_23	321	0.42	exon	TIMMDC1,	+	A00204:690:HYN52DSXY:2:2528:1868:19382,A00159:824:HVMKCDSXY:3:2334:4155:35274,A00204:690:HYN52DSXY:2:1141:19515:24799,A00204:690:HYN52DSXY:2:1232:23809:1329,A00204:690:HYN52DSXY:2:1411:3848:4492,A00204:690:HYN52DSXY:2:1474:18041:12195,A00204:690:HYN52DSXY:2:1651:22896:24831,A00204:690:HYN52DSXY:2:2426:10176:15577,A00204:690:HYN52DSXY:2:2441:13557:5306,A00204:690:HYN52DSXY:2:2567:6361:2237,A00204:…	348	A352-07	A352-07	Health	50	platelet	female	N1P	3:119503532|119517315	hsa_circ_0001330	chr3:119222378-119236162+	NM_016589	100	100	100	347	1	347	347	1	347	0	641	CAATCTGCAC...TGGAAGAGTG	CAATCTGCAC...TGGAAGAGTG
23835	23835	3:119843255|119863605	3	119843255	119863605	26	5_12_7	391	0.117	exon	GSK3B,	-	A00204:690:HYN52DSXY:2:2672:16459:31688,A00204:690:HYN52DSXY:2:1159:18900:35383,A00204:690:HYN52DSXY:2:1316:6696:27899,A00204:690:HYN52DSXY:2:1513:9019:24627,A00204:690:HYN52DSXY:2:1550:7753:9878,A00204:690:HYN52DSXY:2:1316:6714:27993,A00204:690:HYN52DSXY:2:1538:1958:13683,A00204:690:HYN52DSXY:2:1566:3052:13072,A00159:824:HVMKCDSXY:3:1164:7916:8312,A00204:690:HYN52DSXY:2:1256:26196:11443,A00204:6…	287	A352-07	A352-07	Health	50	platelet	female	N1P	3:119843255|119863605	hsa_circ_0003763	chr3:119562101-119582452-	NM_002093	100	100	100	286	1	286	286	286	1	5.99e-149	529	CTGACGCTGC...GTCGGAAGAC	GTCTTCCGAC...GCAGCGTCAG
23836	23836	3:119863419|119876508	3	119863419	119876508	100	20_24_24	467	0.3	exon	GSK3B,	-	A00204:690:HYN52DSXY:2:2504:17626:29731,A00204:690:HYN52DSXY:2:2522:16486:13197,A00204:690:HYN52DSXY:2:2615:28863:12148,A00204:690:HYN52DSXY:2:2632:27281:1767,A00204:690:HYN52DSXY:2:1204:30599:28369,A00204:690:HYN52DSXY:2:1267:27064:3615,A00204:690:HYN52DSXY:2:1468:2763:2300,A00204:690:HYN52DSXY:2:2122:13602:19163,A00204:690:HYN52DSXY:2:2268:21296:15922,A00204:690:HYN52DSXY:2:2362:17589:28541,A00…	323	A352-07	A352-07	Health	50	platelet	female	N1P	3:119863419|119876508	hsa_circ_0007986	chr3:119582265-119595355-	NM_002093	100	100	100	322	1	322	322	322	1	6.64e-169	595	CTTGAGTGGT...TTCCCAGGAC	GTCCTGGGAA...ACCACTCAAG
23837	23837	3:119863419|119905852	3	119863419	119905852	273	21_46_58	303	0.643	exon	GSK3B,	-	A00204:690:HYN52DSXY:2:2471:30770:25848,A00204:690:HYN52DSXY:2:2471:29966:25958,A00204:690:HYN52DSXY:2:2473:15745:35712,A00204:690:HYN52DSXY:2:2568:21197:20635,A00204:690:HYN52DSXY:2:2624:4463:28322,A00159:824:HVMKCDSXY:3:1224:18656:9345,A00159:824:HVMKCDSXY:3:1627:3341:29825,A00159:824:HVMKCDSXY:3:2440:20509:12931,A00204:690:HYN52DSXY:2:1176:8413:12461,A00204:690:HYN52DSXY:2:1321:16396:19492,A00…	421	A352-07	A352-07	Health	50	platelet	female	N1P	3:119863419|119905852	hsa_circ_0008797	chr3:119582265-119624699-	NM_002093	100	100	100	420	1	420	420	420	1	0	776	CTTGAGTGGT...GACCATACAT	ATGTATGGTC...ACCACTCAAG
23838	23838	3:119923373|120093593	3	119923373	120093593	27	0_9_9	441	0.109	exon	GSK3B,	-	A00204:690:HYN52DSXY:2:2547:15221:14700,A00204:690:HYN52DSXY:2:1315:12988:7827,A00204:690:HYN52DSXY:2:2133:12228:22545,A00204:690:HYN52DSXY:2:2546:16803:25175,A00204:690:HYN52DSXY:2:2547:14986:15107,A00159:824:HVMKCDSXY:3:1427:30716:18396,A00204:690:HYN52DSXY:2:1363:3766:6699,A00204:690:HYN52DSXY:2:1448:26747:1595,A00204:690:HYN52DSXY:2:1453:2184:10034,A00204:690:HYN52DSXY:2:2135:19587:8202,A0020…	636	A352-07	A352-07	Health	50	platelet	female	N1P	3:119923373|120093593	hsa_circ_0007524	chr3:119720892-119812440-	NM_002093	69.34	100	100	636	196	636	441	441	1	0	815	CTTGACATAA...CTTTTGTATA	TATACAAAAG...GAGATTTAAG
23839	23839	3:119947268|120093593	3	119947268	120093593	26	2_7_5	432	0.107	exon	GSK3B,	-	A00204:690:HYN52DSXY:2:2636:25473:1767,A00204:690:HYN52DSXY:2:2655:5918:31062,A00204:690:HYN52DSXY:2:1375:19379:16517,A00204:690:HYN52DSXY:2:1514:13946:27023,A00204:690:HYN52DSXY:2:1614:19886:15389,A00204:690:HYN52DSXY:2:1230:31222:8594,A00204:690:HYN52DSXY:2:1264:17987:34522,A00204:690:HYN52DSXY:2:1335:24153:18584,A00204:690:HYN52DSXY:2:1538:19940:5901,A00204:690:HYN52DSXY:2:1423:1217:35289,A002…	525	A352-07	A352-07	Health	50	platelet	female	N1P	3:119947268|120093593	hsa_circ_0007524	chr3:119720892-119812440-	NM_002093	84	100	100	525	85	525	441	441	1	0	815	CTTCTCACCA...CTTTTGTATA	TATACAAAAG...GAGATTTAAG
23840	23840	3:120002046|120093593	3	120002046	120093593	50	7_9_5	517	0.162	exon	GSK3B,	-	A00159:824:HVMKCDSXY:3:1421:23891:14622,A00204:690:HYN52DSXY:2:1140:19587:6136,A00204:690:HYN52DSXY:2:1505:21730:3333,A00204:690:HYN52DSXY:2:2366:7139:7999,A00204:690:HYN52DSXY:2:2372:1479:20776,A00204:690:HYN52DSXY:2:2544:20835:24142,A00204:690:HYN52DSXY:2:2347:14995:11584,A00159:824:HVMKCDSXY:3:1421:23918:14638,A00204:690:HYN52DSXY:2:1231:3197:20838,A00204:690:HYN52DSXY:2:2429:2211:15906,A00204…	441	A352-07	A352-07	Health	50	platelet	female	N1P	3:120002046|120093593	hsa_circ_0007524	chr3:119720892-119812440-	NM_002093	100	100	100	441	1	441	441	441	1	0	815	CTTAAATCTC...CTTTTGTATA	TATACAAAAG...GAGATTTAAG
23841	23841	3:120750523|120751000	3	120750523	120751000	13	4_0_4	16	0.619	exon	GTF2E1,	+	A00204:690:HYN52DSXY:2:1164:17933:1705,A00204:690:HYN52DSXY:2:1158:31458:27759,A00204:690:HYN52DSXY:2:2269:20672:35728,A00204:690:HYN52DSXY:2:2315:20175:27258,A00204:690:HYN52DSXY:2:1354:14055:20165,A00204:690:HYN52DSXY:2:1354:13838:21073,A00204:690:HYN52DSXY:2:1673:28492:17456,A00204:690:HYN52DSXY:2:1270:21007:36151,A00204:690:HYN52DSXY:2:1668:25192:2628,A00204:690:HYN52DSXY:2:1640:19560:29450,A…	479	A352-07	A352-07	Health	50	platelet	female	N1P	3:120750523|120751000	hsa_circ_0006498	chr3:120469369-120469847+	NM_005513	100	100	100	478	1	478	478	1	478	0	883	TATATTTAAA...CCTATGACAG	TATATTTAAA...CCTATGACAG
23842	23842	3:120770728|120770929	3	120770728	120770929	9	2_2_0	5	0.783	exon	GTF2E1,	+	A00204:690:HYN52DSXY:2:1424:12961:25942,A00204:690:HYN52DSXY:2:2356:24768:18646,A00159:824:HVMKCDSXY:3:1134:25066:19445,A00159:824:HVMKCDSXY:3:1249:22182:24659,A00159:824:HVMKCDSXY:3:1319:30183:11522,A00204:690:HYN52DSXY:2:1439:18973:19883,A00204:690:HYN52DSXY:2:2247:8811:33160,A00204:690:HYN52DSXY:2:2416:22028:1344,A00204:690:HYN52DSXY:2:1406:6198:35274,	203	A352-07	A352-07	Health	50	platelet	female	N1P	NA	NA	NA	NA	NA	NA	NA	NA	NA	NA	NA	NA	NA	NA	NA	NA	NA
23843	23843	3:120770728|120776664	3	120770728	120776664	19	7_6_2	10	0.792	exon	GTF2E1,	+	A00204:690:HYN52DSXY:2:2574:3658:35352,A00204:690:HYN52DSXY:2:1422:14913:22467,A00204:690:HYN52DSXY:2:2131:14308:10708,A00204:690:HYN52DSXY:2:2344:19298:7420,A00204:690:HYN52DSXY:2:1123:31286:12962,A00204:690:HYN52DSXY:2:1246:19831:26193,A00204:690:HYN52DSXY:2:1143:2320:17096,A00204:690:HYN52DSXY:2:1151:6533:29465,A00204:690:HYN52DSXY:2:2131:14335:10379,A00204:690:HYN52DSXY:2:2605:4824:15421,A002…	445	A352-07	A352-07	Health	50	platelet	female	N1P	3:120770728|120776664	hsa_circ_0121588	chr3:120489574-120495511+	NM_005513	100	100	100	444	1	444	444	1	444	0	821	GAACTTTCCG...ATGAAAGAAG	GAACTTTCCG...ATGAAAGAAG
23844	23844	3:121439992|121449426	3	121439992	121449426	3	0_1_2	33	0.154	exon	POLQ,	-	A00159:824:HVMKCDSXY:3:2206:23059:24330,A00204:690:HYN52DSXY:2:2436:23710:13056,A00204:690:HYN52DSXY:2:1247:22797:14074,	238	A352-07	A352-07	Health	50	platelet	female	N1P	NA	NA	NA	NA	NA	NA	NA	NA	NA	NA	NA	NA	NA	NA	NA	NA	NA
23845	23845	3:121449315|121487509	3	121449315	121487509	10	1_3_3	28	0.417	exon	POLQ,	-	A00204:690:HYN52DSXY:2:1503:6225:15342,A00204:690:HYN52DSXY:2:1145:9824:34851,A00204:690:HYN52DSXY:2:2412:4851:21605,A00204:690:HYN52DSXY:2:1306:18502:23046,A00204:690:HYN52DSXY:2:2338:2663:2065,A00204:690:HYN52DSXY:2:2338:2492:1705,A00204:690:HYN52DSXY:2:1576:1307:6637,A00204:690:HYN52DSXY:2:2236:19379:8594,A00204:690:HYN52DSXY:2:1465:21567:3552,A00159:824:HVMKCDSXY:3:2230:15619:17394,	1843	A352-07	A352-07	Health	50	platelet	female	N1P	3:121449315|121487509	hsa_circ_0121606	chr3:121168161-121206356-	NM_199420	100	100	100	1843	1	1843	1843	1843	1	0	3404	CTGTGTATCT...CCTGTGATAA	TTATCACAGG...AGATACACAG
23846	23846	3:121460050|121472164	3	121460050	121472164	5	0_3_3	61	0.141	exon	POLQ,	-	A00204:690:HYN52DSXY:2:2668:3730:31970,A00204:690:HYN52DSXY:2:1259:14290:27054,A00204:690:HYN52DSXY:2:1274:21612:34475,A00204:690:HYN52DSXY:2:1269:23158:26976,A00204:690:HYN52DSXY:2:2275:20139:5306,	610	A352-07	A352-07	Health	50	platelet	female	N1P	3:121460050|121472164	hsa_circ_0066936	chr3:121178896-121187278-	NM_199420	71.26	100	100	609	1	434	434	434	1	0	802	CTGTTTTGCC...TTAAAACGTC	GACGAATAAC...GGCAAAACAG
23847	23847	3:121467519|121468431	3	121467519	121468431	23	3_9_6	97	0.322	exon	POLQ,	-	A00204:690:HYN52DSXY:2:2348:22914:14434,A00204:690:HYN52DSXY:2:2575:5303:8797,A00204:690:HYN52DSXY:2:2310:20383:10457,A00204:690:HYN52DSXY:2:1114:2031:11490,A00204:690:HYN52DSXY:2:1201:12102:10113,A00204:690:HYN52DSXY:2:1550:7934:20369,A00204:690:HYN52DSXY:2:2522:25491:4617,A00159:824:HVMKCDSXY:3:2319:29478:14685,A00204:690:HYN52DSXY:2:1129:6795:11068,A00204:690:HYN52DSXY:2:1406:29559:12446,A0020…	250	A352-07	A352-07	Health	50	platelet	female	N1P	3:121467519|121468431	hsa_circ_0121607	chr3:121186365-121187278-	NM_199420	100	100	100	249	1	249	249	249	1	1.91e-128	460	CTGGGAAAGG...GTTATTCGTC	GACGAATAAC...CCTTTCCCAG
23848	23848	3:121468305|121473487	3	121468305	121473487	19	6_10_4	64	0.373	exon	POLQ,	-	A00204:690:HYN52DSXY:2:2472:23873:24111,A00204:690:HYN52DSXY:2:1153:22254:29011,A00204:690:HYN52DSXY:2:1224:12807:18035,A00204:690:HYN52DSXY:2:1312:12970:9862,A00204:690:HYN52DSXY:2:2149:16740:30358,A00204:690:HYN52DSXY:2:2659:8540:2033,A00204:690:HYN52DSXY:2:1368:32651:7122,A00204:690:HYN52DSXY:2:2356:6524:8061,A00204:690:HYN52DSXY:2:1408:14380:17597,A00204:690:HYN52DSXY:2:1526:22761:14575,A0020…	441	A352-07	A352-07	Health	50	platelet	female	N1P	3:121468305|121473487	hsa_circ_0066941	chr3:121187151-121192334-	NM_199420	100	100	100	440	1	440	440	440	1	0	813	CTGCCCATGG...AAAATAAAAC	GTTTTATTTT...CCATGGGCAG
23849	23849	3:121493478|121498670	3	121493478	121498670	3	0_2_2	5	0.545	exon	POLQ,	-	A00159:824:HVMKCDSXY:3:2269:3757:33458,A00204:690:HYN52DSXY:2:2421:22580:26850,A00204:690:HYN52DSXY:2:2569:26214:33458,	564	A352-07	A352-07	Health	50	platelet	female	N1P	3:121493478|121498670	hsa_circ_0066950	chr3:121212324-121217517-	NM_199420	100	100	100	563	1	563	563	563	1	0	1040	CTTTTGAAAG...TAGGTGTAAC	GTTACACCTA...CTTTCAAAAG
23850	23850	3:121496808|121498670	3	121496808	121498670	135	11_27_17	20	0.931	exon	POLQ,	-	A00159:824:HVMKCDSXY:3:1213:26404:36260,A00159:824:HVMKCDSXY:3:1632:12400:1924,A00159:824:HVMKCDSXY:3:2132:9896:35102,A00204:690:HYN52DSXY:2:1147:24234:3756,A00204:690:HYN52DSXY:2:1361:21151:13855,A00204:690:HYN52DSXY:2:1418:25997:27696,A00204:690:HYN52DSXY:2:1632:17128:22044,A00204:690:HYN52DSXY:2:2129:10926:30749,A00204:690:HYN52DSXY:2:2169:26838:16658,A00204:690:HYN52DSXY:2:2277:29288:11945,A0…	320	A352-07	A352-07	Health	50	platelet	female	N1P	3:121496808|121498670	hsa_circ_0121608	chr3:121215654-121217517-	NM_199420	100	100	100	319	1	319	319	319	1	3.06e-167	590	CTGCATAAAC...TAGGTGTAAC	GTTACACCTA...GTTTATGCAG
23852	23852	3:121537531|121539144	3	121537531	121539144	3	1_1_2	0	1	intron	POLQ,	-	A00204:690:HYN52DSXY:2:1558:27073:28745,A00204:690:HYN52DSXY:2:1123:31774:17002,A00204:690:HYN52DSXY:2:1123:31819:16924,	1614	A352-07	A352-07	Health	50	platelet	female	N1P	NA	NA	NA	NA	NA	NA	NA	NA	NA	NA	NA	NA	NA	NA	NA	NA	NA
23853	23853	3:121635735|121637256	3	121635735	121637256	47	4_17_16	300	0.239	exon	HCLS1,	-	A00204:690:HYN52DSXY:2:1353:7563:30499,A00204:690:HYN52DSXY:2:1531:19714:26710,A00204:690:HYN52DSXY:2:2333:29116:17190,A00159:824:HVMKCDSXY:3:1328:19171:5008,A00204:690:HYN52DSXY:2:1556:18132:2957,A00159:824:HVMKCDSXY:3:1554:19298:11240,A00159:824:HVMKCDSXY:3:2163:22553:31876,A00204:690:HYN52DSXY:2:1119:8829:15217,A00204:690:HYN52DSXY:2:2617:31015:15718,A00159:824:HVMKCDSXY:3:1554:19343:11162,A00…	238	A352-07	A352-07	Health	50	platelet	female	N1P	3:121635735|121637256	hsa_circ_0066958	chr3:121354581-121355336-	NM_005335	53.16	100	100	237	1	126	126	126	1	4.29e-60	233	CGGCTTCTAT...CGAGAGTAAT	ATTATGCCAA...ATAGAAGCCG
23855	23855	3:121714861|121730973	3	121714861	121730973	47	0_3_11	109	0.463	exon	GOLGB1,	-	A00204:690:HYN52DSXY:2:1150:4996:31125,A00204:690:HYN52DSXY:2:1150:5828:33536,A00204:690:HYN52DSXY:2:1446:10285:11882,A00204:690:HYN52DSXY:2:2136:13521:29418,A00204:690:HYN52DSXY:2:2519:8024:13448,A00159:824:HVMKCDSXY:3:1254:5927:12508,A00204:690:HYN52DSXY:2:1445:12120:34820,A00204:690:HYN52DSXY:2:2543:24451:20635,A00204:690:HYN52DSXY:2:2646:9136:25081,A00159:824:HVMKCDSXY:3:1427:8495:10473,A0020…	1435	A352-07	A352-07	Health	50	platelet	female	N1P	3:121714861|121730973	hsa_circ_0066965	chr3:121433707-121449820-	NM_004487	91.21	93.96	98.85	1434	1	1308	1391	1391	99	0	2318	CTGTGTGCCC...CTCAGCATTT	AAATGCTGAG...GGGCACACAG
23856	23856	3:121722262|121730973	3	121722262	121730973	13	0_6_7	119	0.179	exon	GOLGB1,	-	A00204:690:HYN52DSXY:2:2525:15130:4993,A00204:690:HYN52DSXY:2:1651:9272:19241,A00204:690:HYN52DSXY:2:2319:26847:18145,A00159:824:HVMKCDSXY:3:2532:27308:16752,A00204:690:HYN52DSXY:2:2636:28103:25050,A00204:690:HYN52DSXY:2:1448:31937:25708,A00204:690:HYN52DSXY:2:2509:13521:10504,A00204:690:HYN52DSXY:2:1461:20889:5321,A00204:690:HYN52DSXY:2:2251:9164:11381,A00204:690:HYN52DSXY:2:2450:15185:23500,A00…	679	A352-07	A352-07	Health	50	platelet	female	N1P	3:121722262|121730973	hsa_circ_0066966	chr3:121441108-121448187-	NM_004487	58.85	100	100	678	1	399	399	399	1	0	737	CTGTGCAGCT...CTCAGCATTT	GAAGAGAGAA...AGCTGCACAG
23857	23857	3:121726913|121730973	3	121726913	121730973	55	8_17_17	221	0.332	exon	GOLGB1,	-	A00204:690:HYN52DSXY:2:2677:16550:14215,A00204:690:HYN52DSXY:2:1255:1452:3443,A00204:690:HYN52DSXY:2:1273:24596:13056,A00204:690:HYN52DSXY:2:1334:21233:10426,A00204:690:HYN52DSXY:2:1556:24713:5055,A00204:690:HYN52DSXY:2:1571:27688:17347,A00204:690:HYN52DSXY:2:2120:2817:2769,A00204:690:HYN52DSXY:2:1166:22200:33833,A00204:690:HYN52DSXY:2:2363:28980:4085,A00159:824:HVMKCDSXY:3:2342:20374:16986,A0015…	562	A352-07	A352-07	Health	50	platelet	female	N1P	3:121726913|121730973	hsa_circ_0121616	chr3:121445759-121448187-	ENST00000393667.3	50.27	100	100	561	1	282	282	282	1	2.07e-146	521	CTGTGCAGGT...CTCAGCATTT	GAAGAGAGAA...ACCTGCACAG
23859	23859	3:121788284|121790215	3	121788284	121790215	7	1_2_0	3	0.824	exon	IQCB1,	-	A00204:690:HYN52DSXY:2:2276:18539:26553,A00204:690:HYN52DSXY:2:1335:9010:32565,A00204:690:HYN52DSXY:2:1122:21260:32612,A00204:690:HYN52DSXY:2:1235:7871:27774,A00204:690:HYN52DSXY:2:1335:8919:32597,A00204:690:HYN52DSXY:2:1235:7328:28870,A00159:824:HVMKCDSXY:3:1344:14091:22388,	293	A352-07	A352-07	Health	50	platelet	female	N1P	3:121788284|121790215	hsa_circ_0066969	chr3:121507130-121507279-	NM_001023570	51.03	100	100	292	1	149	149	149	1	8.82e-73	276	TGCTCTTTGA...TCGTTTGGAT	GTCAGGTGGA...TCAAAGAGCA
23860	23860	3:121797118|121828972	3	121797118	121828972	6	1_2_3	4	0.75	exon	IQCB1,	-	A00159:824:HVMKCDSXY:3:2329:10990:11882,A00204:690:HYN52DSXY:2:2103:27814:11678,A00204:690:HYN52DSXY:2:1538:7961:8547,A00159:824:HVMKCDSXY:3:2569:25165:27352,A00204:690:HYN52DSXY:2:1262:20184:19727,A00159:824:HVMKCDSXY:3:1329:11623:22341,	889	A352-07	A352-07	Health	50	platelet	female	N1P	3:121797118|121828972	hsa_circ_0121619	chr3:121515964-121547819-	ENST00000310864.6	100	100	100	888	1	888	888	888	1	0	1640	CTGCTCTTCT...CTCTTATTAC	GTAATAAGAG...AGAAGAGCAG
23861	23861	3:121844453|121857156	3	121844453	121857156	84	9_4_27	152	0.525	exon	EAF2,	+	A00204:690:HYN52DSXY:2:1245:30038:33191,A00204:690:HYN52DSXY:2:1464:18701:35540,A00204:690:HYN52DSXY:2:1406:18819:7028,A00204:690:HYN52DSXY:2:1206:21504:28056,A00204:690:HYN52DSXY:2:1507:7744:23202,A00204:690:HYN52DSXY:2:2409:10493:22013,A00204:690:HYN52DSXY:2:1406:19922:34021,A00204:690:HYN52DSXY:2:1642:29441:2409,A00204:690:HYN52DSXY:2:2422:29649:4617,A00204:690:HYN52DSXY:2:2433:21287:19319,A00…	379	A352-07	A352-07	Health	50	platelet	female	N1P	3:121844453|121857156	hsa_circ_0066970	chr3:121563299-121576003+	NM_018456	100	100	100	378	1	378	378	1	378	0	699	ATGACTTCAA...ATCGAAAGAG	ATGACTTCAA...ATCGAAAGAG
23862	23862	3:121844453|121872788	3	121844453	121872788	49	9_6_11	77	0.56	exon	EAF2,	+	A00204:690:HYN52DSXY:2:2541:7355:33332,A00204:690:HYN52DSXY:2:2578:5936:15624,A00204:690:HYN52DSXY:2:1429:5348:1986,A00204:690:HYN52DSXY:2:1443:16604:18129,A00204:690:HYN52DSXY:2:1476:4074:3756,A00204:690:HYN52DSXY:2:2446:21784:35086,A00204:690:HYN52DSXY:2:1476:21404:29262,A00204:690:HYN52DSXY:2:1116:11975:27273,A00204:690:HYN52DSXY:2:1274:10131:14027,A00204:690:HYN52DSXY:2:1423:32271:13228,A0020…	631	A352-07	A352-07	Health	50	platelet	female	N1P	3:121844453|121872788	hsa_circ_0066971	chr3:121563299-121591635+	NM_018456	100	100	100	630	1	630	630	1	630	0	1164	ATGACTTCAA...AATACTTTAA	ATGACTTCAA...AATACTTTAA
23863	23863	3:121854687|121872788	3	121854687	121872788	22	11_2_7	169	0.207	exon	EAF2,	+	A00204:690:HYN52DSXY:2:2627:9335:6793,A00159:824:HVMKCDSXY:3:1419:20464:36777,A00204:690:HYN52DSXY:2:2331:30183:8108,A00204:690:HYN52DSXY:2:2462:18421:4241,A00204:690:HYN52DSXY:2:1178:29541:19617,A00204:690:HYN52DSXY:2:2109:27263:11819,A00204:690:HYN52DSXY:2:2223:12174:29465,A00204:690:HYN52DSXY:2:2442:7193:7936,A00159:824:HVMKCDSXY:3:2310:23249:29575,A00204:690:HYN52DSXY:2:1142:12581:11256,A0020…	536	A352-07	A352-07	Health	50	platelet	female	N1P	NA	NA	NA	NA	NA	NA	NA	NA	NA	NA	NA	NA	NA	NA	NA	NA	NA
23864	23864	3:121911574|121915693	3	121911574	121915693	6	4_0_4	8	0.6	exon	SLC15A2,	+	A00204:690:HYN52DSXY:2:1549:18493:14043,A00204:690:HYN52DSXY:2:2210:10637:15687,A00204:690:HYN52DSXY:2:2535:27787:5306,A00204:690:HYN52DSXY:2:1245:8052:10426,A00204:690:HYN52DSXY:2:2252:14931:1047,A00204:690:HYN52DSXY:2:1131:24460:23156,	363	A352-07	A352-07	Health	50	platelet	female	N1P	3:121911574|121915693	hsa_circ_0066974	chr3:121631867-121634540+	NM_021082	74.31	100	100	362	94	362	269	1	269	2.19e-139	497	GACAATCATC...ATTGCACTTG	AGTCCTATCA...ATTGCACTTG
23865	23865	3:121913021|121915693	3	121913021	121915693	11	2_1_4	21	0.512	exon	SLC15A2,	+	A00159:824:HVMKCDSXY:3:2626:20509:30217,A00204:690:HYN52DSXY:2:1645:30337:3082,A00204:690:HYN52DSXY:2:2635:14045:25128,A00204:690:HYN52DSXY:2:2513:28094:17206,A00204:690:HYN52DSXY:2:1454:3206:6543,A00204:690:HYN52DSXY:2:2608:12183:16297,A00204:690:HYN52DSXY:2:2175:18819:30420,A00204:690:HYN52DSXY:2:2310:30038:20948,A00204:690:HYN52DSXY:2:2223:13114:25332,A00204:690:HYN52DSXY:2:2363:2790:30029,A00…	270	A352-07	A352-07	Health	50	platelet	female	N1P	3:121913021|121915693	hsa_circ_0066974	chr3:121631867-121634540+	NM_021082	100	100	100	269	1	269	269	1	269	1.59e-139	497	AGTCCTATCA...ATTGCACTTG	AGTCCTATCA...ATTGCACTTG
23866	23866	3:121923040|121939495	3	121923040	121939495	5	2_2_0	8	0.556	exon	SLC15A2,	+	A00204:690:HYN52DSXY:2:1547:32859:9549,A00204:690:HYN52DSXY:2:2209:6985:33630,A00204:690:HYN52DSXY:2:2665:16215:16924,A00204:690:HYN52DSXY:2:1108:27353:14669,A00204:690:HYN52DSXY:2:2208:1217:6574,	1042	A352-07	A352-07	Health	50	platelet	female	N1P	3:121923040|121939495	hsa_circ_0066976	chr3:121642068-121658342+	NM_021082	91.35	100	100	1041	91	1041	951	1	951	0	1757	AAGCAGCTCA...TTATTCTCAG	GGTTCACGAT...TTATTCTCAG
23867	23867	3:121939349|121941306	3	121939349	121941306	5	1_0_2	7	0.588	exon	SLC15A2,	+	A00204:690:HYN52DSXY:2:2572:15076:29637,A00204:690:HYN52DSXY:2:2572:15212:30624,A00159:824:HVMKCDSXY:3:1167:10646:19961,A00204:690:HYN52DSXY:2:1250:4761:8484,A00204:690:HYN52DSXY:2:1250:5132:8343,	1150	A352-07	A352-07	Health	50	platelet	female	N1P	NA	NA	NA	NA	NA	NA	NA	NA	NA	NA	NA	NA	NA	NA	NA	NA	NA
23868	23868	3:122362968|122365466	3	122362968	122365466	17	0_9_5	0	1	intron	CCDC58,	-	A00204:690:HYN52DSXY:2:1343:17996:34444,A00204:690:HYN52DSXY:2:1343:17770:31704,A00159:824:HVMKCDSXY:3:1125:9986:14873,A00159:824:HVMKCDSXY:3:2667:29704:28698,A00204:690:HYN52DSXY:2:1343:17409:34522,A00204:690:HYN52DSXY:2:1218:11975:32816,A00204:690:HYN52DSXY:2:2362:28745:4366,A00204:690:HYN52DSXY:2:2463:9417:1110,A00159:824:HVMKCDSXY:3:2309:21224:24878,A00204:690:HYN52DSXY:2:1229:17128:3662,A002…	2499	A352-07	A352-07	Health	50	platelet	female	N1P	3:122362968|122365466	hsa_circ_0006560	chr3:122081814-122084313-	NM_001017928	100	100	100	2499	1	2499	2499	2499	1	0	4615	CTTCCAGCTC...TCATAGCAAA	TTTGCTATGA...GAGCTGGAAG
23869	23869	3:122442038|122452064	3	122442038	122452064	8	0_2_2	136	0.105	exon	KPNA1,	-	A00204:690:HYN52DSXY:2:1111:17445:12915,A00204:690:HYN52DSXY:2:1427:21567:5682,A00204:690:HYN52DSXY:2:2323:30544:19132,A00204:690:HYN52DSXY:2:2370:2094:9846,A00204:690:HYN52DSXY:2:1621:28149:6684,A00204:690:HYN52DSXY:2:1427:21513:5869,A00204:690:HYN52DSXY:2:1427:20076:33661,A00204:690:HYN52DSXY:2:1621:28754:5729,	433	A352-07	A352-07	Health	50	platelet	female	N1P	3:122442038|122452064	hsa_circ_0121636	chr3:122160884-122168584-	NR_026698	56.25	100	100	432	1	243	243	243	1	7.51e-125	449	CTGTGTCTGA...CCCAGACTGC	GTTTCTCCAT...TCAGACACAG
23870	23870	3:122536168|122540852	3	122536168	122540852	4	2_1_0	46	0.148	exon	PARP9,	-	A00204:690:HYN52DSXY:2:2107:26332:34945,A00204:690:HYN52DSXY:2:1107:26992:6370,A00204:690:HYN52DSXY:2:2132:12319:33160,A00204:690:HYN52DSXY:2:2348:6289:10379,	697	A352-07	A352-07	Health	50	platelet	female	N1P	3:122536168|122540852	hsa_circ_0066995	chr3:122255014-122259699-	NM_031458	100	100	100	696	1	696	696	696	1	0	1286	CGCAAGGTGT...GACTGGGGGA	TCCCCCAGTC...ACACCTTGCG
23871	23871	3:122565859|122566070	3	122565859	122566070	13	6_2_6	101	0.205	exon	DTX3L,	+	A00204:690:HYN52DSXY:2:1122:20790:20776,A00204:690:HYN52DSXY:2:1265:19407:32910,A00204:690:HYN52DSXY:2:2604:7554:28729,A00204:690:HYN52DSXY:2:1108:3115:9142,A00204:690:HYN52DSXY:2:2202:23827:16861,A00204:690:HYN52DSXY:2:1530:29550:23077,A00204:690:HYN52DSXY:2:1633:32190:10332,A00204:690:HYN52DSXY:2:2175:27661:20588,A00204:690:HYN52DSXY:2:2302:20862:21715,A00204:690:HYN52DSXY:2:2202:21621:25974,A0…	213	A352-07	A352-07	Health	50	platelet	female	N1P	3:122565859|122566070	hsa_circ_0066997	chr3:122284705-122284917+	NM_138287	100	100	100	212	1	212	212	1	212	5.9e-108	392	CTAAGGAGAG...TCTCCAAAAG	CTAAGGAGAG...TCTCCAAAAG
23872	23872	3:122605936|122621611	3	122605936	122621611	11	3_3_0	16	0.579	exon	PARP15,	+	A00204:690:HYN52DSXY:2:2545:24180:33755,A00204:690:HYN52DSXY:2:2350:13847:13228,A00204:690:HYN52DSXY:2:1105:15781:23124,A00204:690:HYN52DSXY:2:1105:28709:34773,A00204:690:HYN52DSXY:2:1274:12789:26271,A00204:690:HYN52DSXY:2:1603:21667:23109,A00204:690:HYN52DSXY:2:2151:24270:4413,A00204:690:HYN52DSXY:2:2515:28962:36464,A00204:690:HYN52DSXY:2:1232:4589:3114,A00204:690:HYN52DSXY:2:1105:15772:23140,A0…	1210	A352-07	A352-07	Health	50	platelet	female	N1P	NA	NA	NA	NA	NA	NA	NA	NA	NA	NA	NA	NA	NA	NA	NA	NA	NA
23873	23873	3:122617086|122635061	3	122617086	122635061	2	2_0_2	31	0.114	exon	PARP15,	+	A00204:690:HYN52DSXY:2:2178:27850:15812,A00204:690:HYN52DSXY:2:1206:22236:12696,	693	A352-07	A352-07	Health	50	platelet	female	N1P	NA	NA	NA	NA	NA	NA	NA	NA	NA	NA	NA	NA	NA	NA	NA	NA	NA
23874	23874	3:122617086|122635907	3	122617086	122635907	11	1_1_1	35	0.386	exon	PARP15,	+	A00204:690:HYN52DSXY:2:2565:20817:35227,A00204:690:HYN52DSXY:2:2568:23963:26522,A00204:690:HYN52DSXY:2:2435:11333:23625,A00204:690:HYN52DSXY:2:2668:6054:5274,A00204:690:HYN52DSXY:2:2568:23954:26506,A00204:690:HYN52DSXY:2:1231:6750:29465,A00204:690:HYN52DSXY:2:1332:10031:10034,A00204:690:HYN52DSXY:2:1441:30653:23578,A00204:690:HYN52DSXY:2:1542:25066:21449,A00159:824:HVMKCDSXY:3:2478:6488:23782,A00…	923	A352-07	A352-07	Health	50	platelet	female	N1P	NA	NA	NA	NA	NA	NA	NA	NA	NA	NA	NA	NA	NA	NA	NA	NA	NA
23875	23875	3:122685185|122695662	3	122685185	122695662	10	2_2_1	107	0.157	exon	PARP14,	+	A00159:824:HVMKCDSXY:3:1661:27335:17080,A00204:690:HYN52DSXY:2:2649:18403:29293,A00159:824:HVMKCDSXY:3:2667:17038:4946,A00204:690:HYN52DSXY:2:1130:19452:3490,A00159:824:HVMKCDSXY:3:1661:27290:16752,A00204:690:HYN52DSXY:2:1332:15402:14575,A00204:690:HYN52DSXY:2:1332:16188:16564,A00204:690:HYN52DSXY:2:1520:24813:31751,A00204:690:HYN52DSXY:2:1531:19407:15624,A00204:690:HYN52DSXY:2:2576:24876:30733,	649	A352-07	A352-07	Health	50	platelet	female	N1P	NA	NA	NA	NA	NA	NA	NA	NA	NA	NA	NA	NA	NA	NA	NA	NA	NA
23876	23876	3:122752591|122755431	3	122752591	122755431	2	1_2_1	6	0.4	exon	HSPBAP1,	-	A00204:690:HYN52DSXY:2:2226:18647:5666,A00204:690:HYN52DSXY:2:1254:3134:32972,	257	A352-07	A352-07	Health	50	platelet	female	N1P	3:122752591|122755431	hsa_circ_0121642	chr3:122471437-122474278-	ENST00000383659.1	100	100	100	256	1	256	256	256	1	2.53e-132	473	CAGTTCAATC...CCATCGTTTC	GAAACGATGG...GATTGAACTG
23877	23877	3:122777721|122777906	3	122777721	122777906	6	0_3_3	9	0.571	exon	HSPBAP1,	-	A00204:690:HYN52DSXY:2:2543:1669:22138,A00204:690:HYN52DSXY:2:1253:16514:30436,A00204:690:HYN52DSXY:2:2357:29785:29434,A00204:690:HYN52DSXY:2:2527:24433:32784,A00204:690:HYN52DSXY:2:2360:20555:20964,A00204:690:HYN52DSXY:2:1544:3495:14058,	187	A352-07	A352-07	Health	50	platelet	female	N1P	NA	NA	NA	NA	NA	NA	NA	NA	NA	NA	NA	NA	NA	NA	NA	NA	NA
23878	23878	3:123089168|123092442	3	123089168	123092442	7	3_0_3	9	0.609	exon	PDIA5,	+	A00204:690:HYN52DSXY:2:1255:21495:1986,A00204:690:HYN52DSXY:2:2674:23366:35853,A00159:824:HVMKCDSXY:3:1376:5321:8797,A00204:690:HYN52DSXY:2:1339:10411:19272,A00159:824:HVMKCDSXY:3:1376:4960:8641,A00159:824:HVMKCDSXY:3:2309:22399:31516,A00204:690:HYN52DSXY:2:2453:15989:25050,	216	A352-07	A352-07	Health	50	platelet	female	N1P	3:123089168|123092442	hsa_circ_0067013	chr3:122808014-122811289+	NM_006810	100	100	100	215	1	215	215	1	215	1.29e-109	398	GTGGTCCTGC...TGGACTGTGG	GTGGTCCTGC...TGGACTGTGG
23879	23879	3:123102411|123102796	3	123102411	123102796	5	2_2_1	31	0.244	exon	PDIA5,	+	A00204:690:HYN52DSXY:2:2351:13024:26021,A00204:690:HYN52DSXY:2:2416:20320:13260,A00204:690:HYN52DSXY:2:2251:29631:35117,A00204:690:HYN52DSXY:2:2351:11541:27430,A00204:690:HYN52DSXY:2:2351:11216:30499,	131	A352-07	A352-07	Health	50	platelet	female	N1P	NA	NA	NA	NA	NA	NA	NA	NA	NA	NA	NA	NA	NA	NA	NA	NA	NA
23880	23880	3:123102411|123106841	3	123102411	123106841	2	1_1_2	12	0.25	exon	PDIA5,	+	A00204:690:HYN52DSXY:2:2347:21206:16767,A00204:690:HYN52DSXY:2:1643:29948:2221,	316	A352-07	A352-07	Health	50	platelet	female	N1P	NA	NA	NA	NA	NA	NA	NA	NA	NA	NA	NA	NA	NA	NA	NA	NA	NA
23881	23881	3:123102411|123111004	3	123102411	123111004	11	2_0_3	20	0.524	exon	PDIA5,	+	A00204:690:HYN52DSXY:2:1550:5620:34147,A00159:824:HVMKCDSXY:3:2523:5150:34585,A00204:690:HYN52DSXY:2:2163:22055:4617,A00204:690:HYN52DSXY:2:1559:2917:31407,A00204:690:HYN52DSXY:2:2446:22200:14356,A00204:690:HYN52DSXY:2:2115:25753:16501,A00204:690:HYN52DSXY:2:1550:5330:34209,A00204:690:HYN52DSXY:2:2215:28131:23469,A00159:824:HVMKCDSXY:3:1243:8847:22075,A00204:690:HYN52DSXY:2:2473:20835:25708,A0020…	286	A352-07	A352-07	Health	50	platelet	female	N1P	3:123102411|123111004	hsa_circ_0067023	chr3:122821257-122829851+	NM_006810	100	100	99.65	285	1	285	284	1	284	3.59e-146	520	TGATGCAGAG...TATGCCCCCT	TGATGCAGAG...TATGCCCCCT
23882	23882	3:123106749|123124343	3	123106749	123124343	3	1_1_2	59	0.092	exon	PDIA5,	+	A00204:690:HYN52DSXY:2:2521:12572:22482,A00159:824:HVMKCDSXY:3:1131:1099:32142,A00204:690:HYN52DSXY:2:2425:5782:17394,	388	A352-07	A352-07	Health	50	platelet	female	N1P	3:123106749|123124343	hsa_circ_0067024	chr3:122825595-122843190+	NM_006810	100	100	99.74	387	1	387	386	1	386	0	708	TCCATAGTGG...GGCTGAAGAA	TCCATAGTGG...GGCTGAAGAA
23883	23883	3:123110944|123124343	3	123110944	123124343	13	1_1_7	44	0.371	exon	PDIA5,	+	A00204:690:HYN52DSXY:2:2374:25201:8844,A00204:690:HYN52DSXY:2:2450:32145:18270,A00204:690:HYN52DSXY:2:2450:30047:5368,A00204:690:HYN52DSXY:2:1153:22724:19836,A00204:690:HYN52DSXY:2:1635:24542:26365,A00204:690:HYN52DSXY:2:1129:14669:32127,A00204:690:HYN52DSXY:2:2612:32624:3975,A00204:690:HYN52DSXY:2:1573:14470:10582,A00204:690:HYN52DSXY:2:1314:31647:33348,A00204:690:HYN52DSXY:2:1523:14036:19946,A0…	294	A352-07	A352-07	Health	50	platelet	female	N1P	3:123110944|123124343	hsa_circ_0067026	chr3:122829790-122843190+	NM_006810	100	100	100	293	1	293	293	1	293	7.91e-153	542	GACTTCAGAC...GGCTGAAGAA	GACTTCAGAC...GGCTGAAGAA
23884	23884	3:123124066|123124343	3	123124066	123124343	29	8_4_12	61	0.487	exon	PDIA5,	+	A00204:690:HYN52DSXY:2:1243:26549:34100,A00204:690:HYN52DSXY:2:1576:3305:16391,A00204:690:HYN52DSXY:2:2375:15619:33739,A00204:690:HYN52DSXY:2:1208:22245:27398,A00204:690:HYN52DSXY:2:2524:5547:32205,A00204:690:HYN52DSXY:2:2634:27814:5572,A00204:690:HYN52DSXY:2:2525:4381:14904,A00159:824:HVMKCDSXY:3:2269:22580:35994,A00204:690:HYN52DSXY:2:2415:11207:26256,A00204:690:HYN52DSXY:2:1538:3332:4977,A0020…	165	A352-07	A352-07	Health	50	platelet	female	N1P	3:123124066|123124343	hsa_circ_0067029	chr3:122842912-122843190+	NM_006810	100	100	100	164	1	164	164	1	164	2.11e-81	303	GTGCTGGCCG...GGCTGAAGAA	GTGCTGGCCG...GGCTGAAGAA
23885	23885	3:123145522|123146259	3	123145522	123146259	23	10_7_7	24	0.657	exon	PDIA5,	+	A00204:690:HYN52DSXY:2:2433:9381:7529,A00204:690:HYN52DSXY:2:2261:13123:30326,A00159:824:HVMKCDSXY:3:1237:22209:18098,A00204:690:HYN52DSXY:2:2521:29894:31187,A00204:690:HYN52DSXY:2:2171:15176:25676,A00204:690:HYN52DSXY:2:2172:28257:12132,A00204:690:HYN52DSXY:2:2622:4960:11240,A00204:690:HYN52DSXY:2:1116:3314:1689,A00159:824:HVMKCDSXY:3:2436:26124:16767,A00204:690:HYN52DSXY:2:2145:21838:13917,A002…	233	A352-07	A352-07	Health	50	platelet	female	N1P	3:123145522|123146259	hsa_circ_0067034	chr3:122864368-122865106+	NM_006810	100	100	100	232	1	232	232	1	232	4.98e-119	429	GGTGTGGCCA...GGATGCAAAA	GGTGTGGCCA...GGATGCAAAA
23886	23886	3:123209199|123225297	3	123209199	123225297	14	3_0_2	134	0.173	exon	SEC22A,	+	A00204:690:HYN52DSXY:2:1310:13693:30780,A00204:690:HYN52DSXY:2:2475:31837:12352,A00159:824:HVMKCDSXY:3:2122:14118:24408,A00159:824:HVMKCDSXY:3:1527:14516:36245,A00204:690:HYN52DSXY:2:1131:28067:3912,A00204:690:HYN52DSXY:2:2156:19162:2456,A00204:690:HYN52DSXY:2:2244:18774:19038,A00204:690:HYN52DSXY:2:2244:18710:19179,A00204:690:HYN52DSXY:2:1535:16866:21371,A00204:690:HYN52DSXY:2:1648:7410:2049,A00…	561	A352-07	A352-07	Health	50	platelet	female	N1P	3:123209199|123225297	hsa_circ_0121657	chr3:122928045-122944144+	NM_012430	100	100	100	560	1	560	560	1	560	0	1035	GTCTTCTCTG...ATTTCTTCTG	GTCTTCTCTG...ATTTCTTCTG
23887	23887	3:123209199|123246014	3	123209199	123246014	16	3_2_1	189	0.145	exon	SEC22A,	+	A00204:690:HYN52DSXY:2:1426:14742:34976,A00204:690:HYN52DSXY:2:1602:9715:17660,A00159:824:HVMKCDSXY:3:1556:23240:16532,A00159:824:HVMKCDSXY:3:2113:5755:26616,A00204:690:HYN52DSXY:2:1206:25545:2675,A00204:690:HYN52DSXY:2:1206:25220:2895,A00204:690:HYN52DSXY:2:1527:5122:13964,A00204:690:HYN52DSXY:2:2353:15356:13150,A00204:690:HYN52DSXY:2:1459:5936:18599,A00204:690:HYN52DSXY:2:1527:5358:14215,A00204…	677	A352-07	A352-07	Health	50	platelet	female	N1P	3:123209199|123246014	hsa_circ_0121658	chr3:122928045-122964861+	NM_012430	100	100	100	676	1	676	676	1	676	0	1249	GTCTTCTCTG...TCTCCTGCAG	GTCTTCTCTG...TCTCCTGCAG
23888	23888	3:123209199|123259589	3	123209199	123259589	46	10_5_5	33	0.736	exon	SEC22A,	+	A00204:690:HYN52DSXY:2:2474:25970:13996,A00204:690:HYN52DSXY:2:2459:23791:34115,A00204:690:HYN52DSXY:2:1107:22507:18521,A00204:690:HYN52DSXY:2:1433:29704:30984,A00204:690:HYN52DSXY:2:2217:12717:1939,A00204:690:HYN52DSXY:2:2341:3992:21527,A00204:690:HYN52DSXY:2:2507:18837:17581,A00204:690:HYN52DSXY:2:2638:16432:30326,A00159:824:HVMKCDSXY:3:1143:13856:27085,A00159:824:HVMKCDSXY:3:1355:12237:9878,A0…	743	A352-07	A352-07	Health	50	platelet	female	N1P	3:123209199|123259589	hsa_circ_0121659	chr3:122928045-122978436+	NM_012430	100	100	100	742	1	742	742	1	742	0	1371	GTCTTCTCTG...CCTTTACCAG	GTCTTCTCTG...CCTTTACCAG
23889	23889	3:123223559|123259589	3	123223559	123259589	138	43_8_37	69	0.8	exon	SEC22A,	+	A00204:690:HYN52DSXY:2:2478:19886:19241,A00204:690:HYN52DSXY:2:2506:29441:26021,A00204:690:HYN52DSXY:2:2628:30038:19413,A00204:690:HYN52DSXY:2:2660:7600:35164,A00159:824:HVMKCDSXY:3:1328:19687:19554,A00159:824:HVMKCDSXY:3:1567:12961:12947,A00204:690:HYN52DSXY:2:1211:8332:24627,A00204:690:HYN52DSXY:2:1516:13946:17848,A00204:690:HYN52DSXY:2:1529:6370:5854,A00204:690:HYN52DSXY:2:1619:27236:6167,A002…	542	A352-07	A352-07	Health	50	platelet	female	N1P	3:123223559|123259589	hsa_circ_0002236	chr3:122942405-122978436+	NM_012430	100	100	100	541	1	541	541	1	541	0	1000	TTTTATTAGC...CCTTTACCAG	TTTTATTAGC...CCTTTACCAG
23890	23890	3:123271522|123272563	3	123271522	123272563	12	4_1_3	1	0.96	exon	SEC22A,	+	A00204:690:HYN52DSXY:2:2672:8151:28855,A00159:824:HVMKCDSXY:3:2442:27615:15687,A00204:690:HYN52DSXY:2:2430:27733:21183,A00204:690:HYN52DSXY:2:1413:1895:26099,A00204:690:HYN52DSXY:2:1244:22932:31908,A00204:690:HYN52DSXY:2:1361:19000:25066,A00204:690:HYN52DSXY:2:1271:11939:26083,A00204:690:HYN52DSXY:2:2144:20699:9533,A00204:690:HYN52DSXY:2:1361:18954:25050,A00204:690:HYN52DSXY:2:1606:13747:36761,A0…	1430	A352-07	A352-07	Health	50	platelet	female	N1P	3:123271522|123272563	hsa_circ_0121665	chr3:122990368-122991410+	ENST00000309934.4	72.87	100	100	1430	389	1430	1042	1	1042	0	1925	TGTTATTTAC...TAAATAAAAG	TGTTATTTAC...TAAATAAAAG
23891	23891	3:123793677|123876617	3	123793677	123876617	8	2_1_3	15	0.516	exon	MYLK,	-	A00159:824:HVMKCDSXY:3:2312:12011:34976,A00204:690:HYN52DSXY:2:1465:26693:31876,A00204:690:HYN52DSXY:2:2319:23845:5838,A00204:690:HYN52DSXY:2:2562:5593:2910,A00204:690:HYN52DSXY:2:2562:5737:2816,A00204:690:HYN52DSXY:2:2671:18123:36479,A00159:824:HVMKCDSXY:3:2453:4544:32221,A00204:690:HYN52DSXY:2:1210:12527:2018,	419	A352-07	A352-07	Health	50	platelet	female	N1P	NA	NA	NA	NA	NA	NA	NA	NA	NA	NA	NA	NA	NA	NA	NA	NA	NA
23892	23892	3:123835868|123876617	3	123835868	123876617	3	1_0_2	13	0.316	exon	MYLK,	-	A00204:690:HYN52DSXY:2:1545:14380:34976,A00204:690:HYN52DSXY:2:2518:19678:36104,A00204:690:HYN52DSXY:2:1513:26549:23891,	128	A352-07	A352-07	Health	50	platelet	female	N1P	NA	NA	NA	NA	NA	NA	NA	NA	NA	NA	NA	NA	NA	NA	NA	NA	NA
23894	23894	3:123931102|123949132	3	123931102	123949132	79	13_22_10	42	0.79	exon	CCDC14,	-	A00204:690:HYN52DSXY:2:1668:13241:15029,A00204:690:HYN52DSXY:2:2344:6931:32878,A00204:690:HYN52DSXY:2:2344:25518:34006,A00159:824:HVMKCDSXY:3:1413:19994:32769,A00159:824:HVMKCDSXY:3:1608:23005:24267,A00159:824:HVMKCDSXY:3:2644:15248:3599,A00204:690:HYN52DSXY:2:1103:19822:7451,A00204:690:HYN52DSXY:2:2670:3784:5134,A00204:690:HYN52DSXY:2:1668:13467:15295,A00204:690:HYN52DSXY:2:2445:17381:21637,A002…	1663	A352-07	A352-07	Health	50	platelet	female	N1P	3:123931102|123949132	hsa_circ_0121678	chr3:123649948-123667979-	ENST00000485727.1	85.75	100	100	1663	1	1426	1426	1426	1	0	2634	CTGGTTAATT...TCTGAAGATG	CATCTTCAGA...AATTAACCAG
23895	23895	3:124632420|124633953	3	124632420	124633953	6	2_0_3	79	0.132	exon	KALRN,	+	A00204:690:HYN52DSXY:2:2535:14913:35462,A00204:690:HYN52DSXY:2:1621:13069:14011,A00204:690:HYN52DSXY:2:2252:31277:4429,A00204:690:HYN52DSXY:2:1333:7961:25363,A00204:690:HYN52DSXY:2:1520:28402:5118,A00204:690:HYN52DSXY:2:2253:30174:8469,	390	A352-07	A352-07	Health	50	platelet	female	N1P	NA	NA	NA	NA	NA	NA	NA	NA	NA	NA	NA	NA	NA	NA	NA	NA	NA
23896	23896	3:124636322|124637303	3	124636322	124637303	9	4_0_4	0	1	intron	KALRN,	+	A00159:824:HVMKCDSXY:3:2138:8630:36198,A00204:690:HYN52DSXY:2:1167:24677:33520,A00159:824:HVMKCDSXY:3:2651:17589:28260,A00204:690:HYN52DSXY:2:1420:7609:33426,A00159:824:HVMKCDSXY:3:2138:9037:36401,A00204:690:HYN52DSXY:2:2154:26675:14278,A00204:690:HYN52DSXY:2:1405:14299:20243,A00204:690:HYN52DSXY:2:2562:6497:29089,A00204:690:HYN52DSXY:2:2624:23285:23437,	982	A352-07	A352-07	Health	50	platelet	female	N1P	NA	NA	NA	NA	NA	NA	NA	NA	NA	NA	NA	NA	NA	NA	NA	NA	NA
23897	23897	3:124650808|124661928	3	124650808	124661928	5	3_0_3	51	0.164	exon	KALRN,	+	A00204:690:HYN52DSXY:2:1658:3577:36714,A00204:690:HYN52DSXY:2:2163:2338:29935,A00204:690:HYN52DSXY:2:2123:30056:11428,A00204:690:HYN52DSXY:2:2445:17797:24079,A00204:690:HYN52DSXY:2:2163:2374:29935,	682	A352-07	A352-07	Health	50	platelet	female	N1P	3:124650808|124661928	hsa_circ_0121721	chr3:124376294-124380775+	NM_001024660	70.93	100	100	681	199	681	483	1	483	0	893	AGTCTAGAAG...GGGCTTTGAG	GGCTTCATGA...GGGCTTTGAG
23898	23898	3:124655601|124657803	3	124655601	124657803	10	2_1_4	109	0.155	exon	KALRN,	+	A00159:824:HVMKCDSXY:3:1213:1452:36323,A00204:690:HYN52DSXY:2:2475:23773:26976,A00204:690:HYN52DSXY:2:2358:15962:34428,A00204:690:HYN52DSXY:2:1114:20220:10739,A00204:690:HYN52DSXY:2:1517:14380:13056,A00204:690:HYN52DSXY:2:2368:3378:32236,A00204:690:HYN52DSXY:2:2459:15528:2675,A00204:690:HYN52DSXY:2:1632:3694:27586,A00204:690:HYN52DSXY:2:2459:16052:2394,A00204:690:HYN52DSXY:2:1632:2962:27884,	242	A352-07	A352-07	Health	50	platelet	female	N1P	NA	NA	NA	NA	NA	NA	NA	NA	NA	NA	NA	NA	NA	NA	NA	NA	NA
23899	23899	3:124657448|124661928	3	124657448	124661928	17	5_0_6	79	0.301	exon	KALRN,	+	A00159:824:HVMKCDSXY:3:1621:5828:8735,A00159:824:HVMKCDSXY:3:2257:4435:9236,A00204:690:HYN52DSXY:2:1652:29586:4539,A00204:690:HYN52DSXY:2:2306:14299:10160,A00204:690:HYN52DSXY:2:1457:1208:7654,A00159:824:HVMKCDSXY:3:2347:19614:17362,A00204:690:HYN52DSXY:2:1305:17255:32753,A00204:690:HYN52DSXY:2:1671:19940:17456,A00204:690:HYN52DSXY:2:2238:15221:33833,A00204:690:HYN52DSXY:2:1457:1497:8281,A00204:6…	484	A352-07	A352-07	Health	50	platelet	female	N1P	3:124657448|124661928	hsa_circ_0121721	chr3:124376294-124380775+	NM_001024660	100	100	100	483	1	483	483	1	483	0	893	GGCTTCATGA...GGGCTTTGAG	GGCTTCATGA...GGGCTTTGAG
23900	23900	3:124658431|124661928	3	124658431	124661928	12	1_3_5	70	0.255	exon	KALRN,	+	A00159:824:HVMKCDSXY:3:2245:17517:4304,A00204:690:HYN52DSXY:2:1353:25599:19241,A00204:690:HYN52DSXY:2:2338:26106:22310,A00204:690:HYN52DSXY:2:1335:19388:24392,A00204:690:HYN52DSXY:2:1505:32579:32080,A00159:824:HVMKCDSXY:3:1441:3016:5087,A00204:690:HYN52DSXY:2:1173:17761:27993,A00204:690:HYN52DSXY:2:1337:28999:24095,A00204:690:HYN52DSXY:2:2251:10330:2660,A00159:824:HVMKCDSXY:3:2345:2817:36213,A002…	310	A352-07	A352-07	Health	50	platelet	female	N1P	3:124658431|124661928	hsa_circ_0121722	chr3:124377277-124380775+	NM_001024660	100	100	100	309	1	309	309	1	309	1.07e-161	571	GAGCGGAAGC...GGGCTTTGAG	GAGCGGAAGC...GGGCTTTGAG
23901	23901	3:124693804|124696255	3	124693804	124696255	29	0_1_11	25	0.699	exon	KALRN,	+	A00204:690:HYN52DSXY:2:1207:30698:12070,A00204:690:HYN52DSXY:2:1207:31277:12132,A00204:690:HYN52DSXY:2:1217:32253:25598,A00159:824:HVMKCDSXY:3:2519:11794:6731,A00204:690:HYN52DSXY:2:1313:10592:13542,A00204:690:HYN52DSXY:2:1628:18267:32377,A00159:824:HVMKCDSXY:3:1614:26241:11522,A00204:690:HYN52DSXY:2:1178:11559:35477,A00204:690:HYN52DSXY:2:1501:9724:27633,A00204:690:HYN52DSXY:2:1446:32018:15640,A…	323	A352-07	A352-07	Health	50	platelet	female	N1P	3:124693804|124696255	hsa_circ_0121724	chr3:124412650-124415102+	NM_001024660	100	100	100	322	1	322	322	1	322	6.64e-169	595	ATCTTAAATC...AAAGTGCAAG	ATCTTAAATC...AAAGTGCAAG
23902	23902	3:124702038|124713135	3	124702038	124713135	16	8_5_6	7	0.821	exon	KALRN,	+	A00204:690:HYN52DSXY:2:2377:29658:31876,A00204:690:HYN52DSXY:2:2668:29188:20134,A00204:690:HYN52DSXY:2:1575:25048:31751,A00204:690:HYN52DSXY:2:1454:8820:26162,A00204:690:HYN52DSXY:2:1366:32181:25974,A00204:690:HYN52DSXY:2:2626:17535:18082,A00204:690:HYN52DSXY:2:1369:10312:10175,A00204:690:HYN52DSXY:2:1618:14127:27211,A00204:690:HYN52DSXY:2:2164:21630:26365,A00204:690:HYN52DSXY:2:2327:30101:22717,…	281	A352-07	A352-07	Health	50	platelet	female	N1P	3:124702038|124713135	hsa_circ_0121726	chr3:124420884-124431982+	NM_001024660	100	100	100	280	1	280	280	1	280	1.27e-145	518	ATGCTGCTGC...TCTTGGAACT	ATGCTGCTGC...TCTTGGAACT
23903	23903	3:124737568|124738239	3	124737568	124738239	7	1_2_0	25	0.359	exon	UMPS,	+	A00204:690:HYN52DSXY:2:1468:28926:11757,A00204:690:HYN52DSXY:2:1458:26124:4805,A00204:690:HYN52DSXY:2:1129:3215:27289,A00204:690:HYN52DSXY:2:1618:26811:19272,A00204:690:HYN52DSXY:2:1618:27434:28056,A00204:690:HYN52DSXY:2:1561:9860:35978,A00204:690:HYN52DSXY:2:1114:20166:21762,	673	A352-07	A352-07	Health	50	platelet	female	N1P	NA	NA	NA	NA	NA	NA	NA	NA	NA	NA	NA	NA	NA	NA	NA	NA	NA
23905	23905	3:125277726|125279247	3	125277726	125279247	27	1_8_9	165	0.247	exon	ZNF148,	-	A00204:690:HYN52DSXY:2:2643:28926:6402,A00204:690:HYN52DSXY:2:1307:13738:28166,A00204:690:HYN52DSXY:2:1407:15519:15154,A00204:690:HYN52DSXY:2:2434:18050:13088,A00204:690:HYN52DSXY:2:1241:4896:34053,A00159:824:HVMKCDSXY:3:2453:24668:35509,A00204:690:HYN52DSXY:2:2163:31864:33379,A00204:690:HYN52DSXY:2:2242:5068:13213,A00204:690:HYN52DSXY:2:2531:2790:29778,A00204:690:HYN52DSXY:2:2163:31720:7827,A002…	209	A352-07	A352-07	Health	50	platelet	female	N1P	3:125277726|125279247	hsa_circ_0006095	chr3:124996569-124998091-	NM_021964	100	100	100	208	1	208	208	208	1	9.65e-106	385	CAGTATGAAT...TTGTAAGGAT	ATCCTTACAA...ATTCATACTG
23906	23906	3:125277726|125331238	3	125277726	125331238	33	3_8_7	179	0.269	exon	ZNF148,	-	A00204:690:HYN52DSXY:2:1212:14543:13996,A00204:690:HYN52DSXY:2:1153:20021:32628,A00204:690:HYN52DSXY:2:1120:25509:32205,A00204:690:HYN52DSXY:2:1353:25274:34648,A00204:690:HYN52DSXY:2:2578:28320:7106,A00159:824:HVMKCDSXY:3:1164:3351:11397,A00204:690:HYN52DSXY:2:1203:11921:9518,A00204:690:HYN52DSXY:2:1427:14886:16282,A00204:690:HYN52DSXY:2:2278:1705:27524,A00204:690:HYN52DSXY:2:2318:17761:17910,A00…	1018	A352-07	A352-07	Health	50	platelet	female	N1P	3:125277726|125331238	hsa_circ_0121739	chr3:124996569-125042288-	ENST00000485866.1	92.04	100	100	1017	1	936	936	936	1	0	1729	CAGTATGAAT...TCCCTCTATC	GAATCGGATG...ATTCATACTG
23907	23907	3:125288103|125331238	3	125288103	125331238	20	4_8_4	148	0.213	exon	ZNF148,	-	A00204:690:HYN52DSXY:2:2560:17833:25801,A00204:690:HYN52DSXY:2:1274:9254:28447,A00204:690:HYN52DSXY:2:2419:24605:27665,A00159:824:HVMKCDSXY:3:1203:8775:22921,A00204:690:HYN52DSXY:2:1450:16866:20400,A00204:690:HYN52DSXY:2:2246:11379:1094,A00159:824:HVMKCDSXY:3:2448:26666:21809,A00204:690:HYN52DSXY:2:1104:11849:21981,A00204:690:HYN52DSXY:2:1274:12563:36151,A00204:690:HYN52DSXY:2:1330:30201:5134,A00…	810	A352-07	A352-07	Health	50	platelet	female	N1P	3:125288103|125331238	hsa_circ_0121744	chr3:125006946-125050082-	ENST00000485866.1	100	100	100	809	1	809	809	809	1	0	1495	TTTTGCGGGA...TCCCTCTATC	GATAGAGGGA...TCCCGCAAAA
23908	23908	3:125313308|125313656	3	125313308	125313656	49	7_13_10	528	0.157	exon	ZNF148,	-	A00204:690:HYN52DSXY:2:2604:19940:32737,A00204:690:HYN52DSXY:2:2608:20600:11741,A00204:690:HYN52DSXY:2:1345:10899:26130,A00204:690:HYN52DSXY:2:1476:8070:18067,A00204:690:HYN52DSXY:2:2144:7744:28870,A00204:690:HYN52DSXY:2:2339:3504:4147,A00204:690:HYN52DSXY:2:2613:29568:10927,A00159:824:HVMKCDSXY:3:1143:28899:12868,A00204:690:HYN52DSXY:2:1670:6605:32189,A00204:690:HYN52DSXY:2:2316:12337:5353,A0020…	350	A352-07	A352-07	Health	50	platelet	female	N1P	3:125313308|125313656	hsa_circ_0067103	chr3:125032151-125032500-	NM_021964	100	100	100	349	1	349	349	349	1	0	645	AGGGACATTA...GTATAACTGC	GCAGTTATAC...TAATGTCCCT
23909	23909	3:125313308|125315053	3	125313308	125315053	9	0_4_4	137	0.116	exon	ZNF148,	-	A00204:690:HYN52DSXY:2:2261:7817:6825,A00204:690:HYN52DSXY:2:2469:6714:5102,A00204:690:HYN52DSXY:2:1445:1615:14904,A00159:824:HVMKCDSXY:3:2107:13928:14246,A00204:690:HYN52DSXY:2:1445:1976:15186,A00204:690:HYN52DSXY:2:2361:26621:18944,A00204:690:HYN52DSXY:2:2448:27706:26522,A00204:690:HYN52DSXY:2:1150:14190:2801,A00204:690:HYN52DSXY:2:1143:4535:35274,	467	A352-07	A352-07	Health	50	platelet	female	N1P	3:125313308|125315053	hsa_circ_0067103	chr3:125032151-125032500-	NM_021964	74.89	100	100	466	1	349	349	349	1	0	645	AGGGACATTA...GAATAAGACC	GCAGTTATAC...TAATGTCCCT
23910	23910	3:125313308|125331238	3	125313308	125331238	416	30_61_74	187	0.816	exon	ZNF148,	-	A00204:690:HYN52DSXY:2:2535:6063:18724,A00204:690:HYN52DSXY:2:2546:23520:15828,A00204:690:HYN52DSXY:2:2548:11306:17879,A00204:690:HYN52DSXY:2:2550:7907:5666,A00204:690:HYN52DSXY:2:2572:26033:1266,A00204:690:HYN52DSXY:2:2617:15393:20948,A00204:690:HYN52DSXY:2:2623:14281:21183,A00204:690:HYN52DSXY:2:2628:8576:13589,A00159:824:HVMKCDSXY:3:1157:7699:26412,A00159:824:HVMKCDSXY:3:1226:30626:29763,A0015…	684	A352-07	A352-07	Health	50	platelet	female	N1P	3:125313308|125331238	hsa_circ_0067103	chr3:125032151-125032500-	NM_021964	51.1	100	100	683	1	349	349	349	1	0	645	AGGGACATTA...TCCCTCTATC	GCAGTTATAC...TAATGTCCCT
23911	23911	3:125323388|125331238	3	125323388	125331238	25	1_6_5	423	0.106	exon	ZNF148,	-	A00204:690:HYN52DSXY:2:2365:17454:24111,A00204:690:HYN52DSXY:2:1374:17861:30232,A00204:690:HYN52DSXY:2:2503:24297:13698,A00204:690:HYN52DSXY:2:2419:7392:31328,A00204:690:HYN52DSXY:2:1320:5972:2754,A00204:690:HYN52DSXY:2:1473:30915:35587,A00204:690:HYN52DSXY:2:1661:23285:8844,A00204:690:HYN52DSXY:2:2335:22155:17910,A00204:690:HYN52DSXY:2:2417:2446:16658,A00204:690:HYN52DSXY:2:2417:1768:17143,A0020…	139	A352-07	A352-07	Health	50	platelet	female	N1P	3:125323388|125331238	hsa_circ_0008607	chr3:125050001-125050071-	NM_021964	50.72	100	100	138	58	127	70	70	1	3.07e-29	130	CTTTCATAGG...TCCCTCTATC	GAATCAGCAG...TTTAATGGAG
23912	23912	3:125447727|125460860	3	125447727	125460860	6	0_2_2	37	0.245	exon	SNX4,	-	A00204:690:HYN52DSXY:2:1638:4716:36401,A00204:690:HYN52DSXY:2:1453:31792:20259,A00204:690:HYN52DSXY:2:2307:4670:20854,A00204:690:HYN52DSXY:2:2212:5692:14982,A00204:690:HYN52DSXY:2:1144:17689:4194,A00204:690:HYN52DSXY:2:1313:17390:28823,	552	A352-07	A352-07	Health	50	platelet	female	N1P	3:125447727|125460860	hsa_circ_0121747	chr3:125166570-125179704-	NM_003794	100	100	100	551	1	551	551	551	1	0	1018	TTGTGCTTCT...AGATGCATAC	GTATGCATCT...AGAAGCACAA
23913	23913	3:125451305|125453955	3	125451305	125453955	16	2_6_4	150	0.176	exon	SNX4,	-	A00204:690:HYN52DSXY:2:2539:9136:27273,A00204:690:HYN52DSXY:2:1454:23683:8750,A00204:690:HYN52DSXY:2:1553:29396:16016,A00204:690:HYN52DSXY:2:2632:27706:14685,A00159:824:HVMKCDSXY:3:2511:8522:22764,A00204:690:HYN52DSXY:2:1221:4029:27445,A00204:690:HYN52DSXY:2:1530:15492:6809,A00204:690:HYN52DSXY:2:1633:16676:30342,A00204:690:HYN52DSXY:2:2165:3803:27931,A00204:690:HYN52DSXY:2:1154:28465:28776,A0020…	262	A352-07	A352-07	Health	50	platelet	female	N1P	3:125451305|125453955	hsa_circ_0121748	chr3:125170148-125172799-	NM_003794	100	100	100	261	1	261	261	261	1	4.3e-135	483	CTTTTTGCAC...TTCTCACAGT	ACTGTGAGAA...GTGCAAAAAG
23914	23914	3:125451305|125457365	3	125451305	125457365	23	0_5_7	77	0.374	exon	SNX4,	-	A00204:690:HYN52DSXY:2:1259:8232:24330,A00204:690:HYN52DSXY:2:1259:8205:24377,A00204:690:HYN52DSXY:2:2224:7609:25441,A00159:824:HVMKCDSXY:3:2642:30255:13526,A00204:690:HYN52DSXY:2:1153:26395:27508,A00204:690:HYN52DSXY:2:2503:31521:17315,A00204:690:HYN52DSXY:2:1541:29315:32440,A00204:690:HYN52DSXY:2:2265:27778:19633,A00204:690:HYN52DSXY:2:1634:31204:6840,A00159:824:HVMKCDSXY:3:1402:30074:23234,A00…	362	A352-07	A352-07	Health	50	platelet	female	N1P	3:125451305|125457365	hsa_circ_0121749	chr3:125170148-125176209-	NM_003794	100	100	100	361	1	361	361	361	1	0	667	CTTTTTGCAC...GCACACAGCC	GGCTGTGTGC...GTGCAAAAAG
23915	23915	3:125451305|125460860	3	125451305	125460860	12	2_4_5	57	0.296	exon	SNX4,	-	A00204:690:HYN52DSXY:2:2334:7871:23202,A00204:690:HYN52DSXY:2:1531:8115:8030,A00204:690:HYN52DSXY:2:1532:9824:9643,A00204:690:HYN52DSXY:2:2510:29939:3677,A00204:690:HYN52DSXY:2:1133:13792:1454,A00204:690:HYN52DSXY:2:1345:27425:10848,A00204:690:HYN52DSXY:2:1375:12753:20823,A00204:690:HYN52DSXY:2:2115:13901:34961,A00204:690:HYN52DSXY:2:2112:21359:14747,A00204:690:HYN52DSXY:2:1531:8684:13244,A00159:…	452	A352-07	A352-07	Health	50	platelet	female	N1P	3:125451305|125460860	hsa_circ_0121750	chr3:125170148-125179704-	NM_003794	100	100	100	451	1	451	451	451	1	0	833	CTTTTTGCAC...AGATGCATAC	GTATGCATCT...GTGCAAAAAG
23916	23916	3:125451305|125504744	3	125451305	125504744	6	0_1_2	41	0.226	exon	SNX4,	-	A00204:690:HYN52DSXY:2:1112:14651:24737,A00204:690:HYN52DSXY:2:2157:9552:22827,A00204:690:HYN52DSXY:2:1451:30246:2707,A00204:690:HYN52DSXY:2:1451:30237:2722,A00159:824:HVMKCDSXY:3:1142:16342:27853,A00204:690:HYN52DSXY:2:2269:9010:15969,	1165	A352-07	A352-07	Health	50	platelet	female	N1P	3:125451305|125504744	hsa_circ_0067108	chr3:125170148-125216827-	NM_003794	77.84	100	100	1164	1	906	906	906	1	0	1674	CTTTTTGCAC...TGTGTGTCAT	GCAGAATTTG...GTGCAAAAAG
23917	23917	3:125453810|125460860	3	125453810	125460860	7	2_3_1	74	0.159	exon	SNX4,	-	A00204:690:HYN52DSXY:2:2402:26503:35869,A00204:690:HYN52DSXY:2:2215:10375:24972,A00204:690:HYN52DSXY:2:1208:23836:13651,A00204:690:HYN52DSXY:2:2134:1181:19507,A00204:690:HYN52DSXY:2:2555:15320:2848,A00159:824:HVMKCDSXY:3:1359:9182:8500,A00204:690:HYN52DSXY:2:2175:4083:25128,	337	A352-07	A352-07	Health	50	platelet	female	N1P	3:125453810|125460860	hsa_circ_0121751	chr3:125172653-125179704-	NM_003794	100	100	100	336	1	336	336	336	1	1.15e-176	621	CTGCCTTCCA...AGATGCATAC	GTATGCATCT...TGGAAGGCAG
23918	23918	3:125469454|125504744	3	125469454	125504744	6	1_2_1	54	0.182	exon	SNX4,	-	A00204:690:HYN52DSXY:2:2344:20274:22733,A00204:690:HYN52DSXY:2:2628:26060:1063,A00159:824:HVMKCDSXY:3:2529:14579:36542,A00204:690:HYN52DSXY:2:1522:32687:24408,A00204:690:HYN52DSXY:2:1131:4806:33520,A00204:690:HYN52DSXY:2:2133:4128:14559,	714	A352-07	A352-07	Health	50	platelet	female	N1P	3:125469454|125504744	hsa_circ_0121754	chr3:125188297-125223588-	NM_003794	100	100	100	713	1	713	713	713	1	0	1317	ACATCCATAT...TGTGTGTCAT	ATGACACACA...ATATGGATGT
23919	23919	3:125476695|125489463	3	125476695	125489463	8	0_3_3	58	0.216	exon	SNX4,	-	A00204:690:HYN52DSXY:2:2606:21206:3521,A00204:690:HYN52DSXY:2:1648:17183:34100,A00204:690:HYN52DSXY:2:2523:7545:25645,A00159:824:HVMKCDSXY:3:2513:26178:3333,A00204:690:HYN52DSXY:2:1575:9516:23453,A00204:690:HYN52DSXY:2:1606:20374:26224,A00204:690:HYN52DSXY:2:2266:7925:33473,A00159:824:HVMKCDSXY:3:2542:7220:14465,	192	A352-07	A352-07	Health	50	platelet	female	N1P	3:125476695|125489463	hsa_circ_0121755	chr3:125195538-125208307-	NM_003794	100	100	100	191	1	191	191	191	1	2.47e-96	353	CTGAAAACTC...TGGAGTCTGC	GCAGACTCCA...GAGTTTTCAG
23920	23920	3:125476695|125504744	3	125476695	125504744	5	0_2_2	44	0.185	exon	SNX4,	-	A00204:690:HYN52DSXY:2:2253:24975:3035,A00204:690:HYN52DSXY:2:2422:24930:3114,A00204:690:HYN52DSXY:2:2513:18665:23015,A00204:690:HYN52DSXY:2:2513:18873:24377,A00159:824:HVMKCDSXY:3:1358:29839:31093,	648	A352-07	A352-07	Health	50	platelet	female	N1P	3:125476695|125504744	hsa_circ_0067112	chr3:125195538-125223588-	NM_003794	100	100	100	647	1	647	647	647	1	0	1195	CTGAAAACTC...TGTGTGTCAT	ATGACACACA...GAGTTTTCAG
23921	23921	3:125489408|125504744	3	125489408	125504744	5	0_2_2	50	0.167	exon	SNX4,	-	A00204:690:HYN52DSXY:2:2152:25509:6746,A00204:690:HYN52DSXY:2:1563:10773:25473,A00204:690:HYN52DSXY:2:2325:1850:20603,A00204:690:HYN52DSXY:2:2464:9516:27242,A00204:690:HYN52DSXY:2:2151:25355:21699,	513	A352-07	A352-07	Health	50	platelet	female	N1P	3:125489408|125504744	hsa_circ_0121757	chr3:125208251-125223588-	NM_003794	100	100	100	512	1	512	512	512	1	0	946	TTGTCTGGGT...TGTGTGTCAT	ATGACACACA...ACCCAGACAA
23922	23922	3:125497341|125497983	3	125497341	125497983	8	0_3_2	94	0.145	exon	SNX4,	-	A00204:690:HYN52DSXY:2:1323:23285:22153,A00204:690:HYN52DSXY:2:1266:14244:4210,A00204:690:HYN52DSXY:2:1136:16902:29230,A00204:690:HYN52DSXY:2:2336:30978:17440,A00204:690:HYN52DSXY:2:1508:3260:36198,A00204:690:HYN52DSXY:2:2666:18774:1908,A00204:690:HYN52DSXY:2:2666:19316:2190,A00204:690:HYN52DSXY:2:1153:22146:13448,	199	A352-07	A352-07	Health	50	platelet	female	N1P	3:125497341|125497983	hsa_circ_0067114	chr3:125216184-125216827-	NM_003794	100	100	100	198	1	198	198	198	1	3.3e-100	366	CTTCAGCTGA...CAAATTCTGC	GCAGAATTTG...TCAGCTGAAG
23923	23923	3:125497341|125504744	3	125497341	125504744	39	1_16_18	55	0.586	exon	SNX4,	-	A00204:690:HYN52DSXY:2:2551:18927:10097,A00159:824:HVMKCDSXY:3:1405:7509:30154,A00204:690:HYN52DSXY:2:1109:31575:33317,A00204:690:HYN52DSXY:2:1244:12373:30060,A00204:690:HYN52DSXY:2:2531:10610:18959,A00204:690:HYN52DSXY:2:2531:10809:24596,A00204:690:HYN52DSXY:2:1359:30752:17080,A00204:690:HYN52DSXY:2:1646:30192:9283,A00204:690:HYN52DSXY:2:1656:26476:26334,A00204:690:HYN52DSXY:2:2352:12020:15828,A…	457	A352-07	A352-07	Health	50	platelet	female	N1P	3:125497341|125504744	hsa_circ_0121758	chr3:125216184-125223588-	NM_003794	100	100	100	456	1	456	456	456	1	0	843	CTTCAGCTGA...TGTGTGTCAT	ATGACACACA...TCAGCTGAAG
23924	23924	3:125531861|125552679	3	125531861	125552679	4	0_2_1	17	0.32	exon	OSBPL11,	-	A00204:690:HYN52DSXY:2:2139:7889:9862,A00204:690:HYN52DSXY:2:2662:23710:34162,A00204:690:HYN52DSXY:2:1665:2338:17785,A00204:690:HYN52DSXY:2:1660:6641:34037,	1024	A352-07	A352-07	Health	50	platelet	female	N1P	3:125531861|125552679	hsa_circ_0121760	chr3:125257294-125266436-	NM_022776	36.17	100	100	1023	155	524	370	370	1	0	684	CTCTTTAATA...GAAGCACCAC	GTATCCTTAG...TTGAATCCAG
23925	23925	3:126459653|126472305	3	126459653	126472305	2	0_2_2	6	0.4	exon	ZXDC,	-	A00204:690:HYN52DSXY:2:1216:17553:8312,A00204:690:HYN52DSXY:2:1648:13865:12633,	1758	A352-07	A352-07	Health	50	platelet	female	N1P	3:126459653|126472305	hsa_circ_0067129	chr3:126178495-126189868-	NM_025112	56.29	92.17	100	1757	537	1525	1073	989	1	0	1827	CTGCATTGCT...TTCTCACAGC	GAAACATGAC...AGCAATGCAG
23926	23926	3:128060102|128060661	3	128060102	128060661	15	4_5_0	64	0.319	exon	SEC61A1,	+	A00204:690:HYN52DSXY:2:1166:26784:15248,A00159:824:HVMKCDSXY:3:2231:23656:2033,A00204:690:HYN52DSXY:2:2446:8983:13291,A00204:690:HYN52DSXY:2:2252:29387:12900,A00204:690:HYN52DSXY:2:2509:22643:25300,A00204:690:HYN52DSXY:2:1255:24885:27336,A00204:690:HYN52DSXY:2:2252:28754:10144,A00204:690:HYN52DSXY:2:2447:17119:23907,A00204:690:HYN52DSXY:2:2622:16911:5384,A00159:824:HVMKCDSXY:3:2231:23701:2362,A00…	265	A352-07	A352-07	Health	50	platelet	female	N1P	3:128060102|128060661	hsa_circ_0007841	chr3:127778944-127779504+	NM_013336	100	100	100	264	1	264	264	1	264	9.35e-137	488	TATTTGGCAT...ACTGGCCGAG	TATTTGGCAT...ACTGGCCGAG
23927	23927	3:128192692|128194661	3	128192692	128194661	7	2_2_2	1	0.933	intron	EEFSEC,	+	A00204:690:HYN52DSXY:2:1117:25427:4225,A00204:690:HYN52DSXY:2:1652:2537:30655,A00204:690:HYN52DSXY:2:2253:3206:28995,A00204:690:HYN52DSXY:2:1303:2293:4366,A00204:690:HYN52DSXY:2:2225:17626:7560,A00204:690:HYN52DSXY:2:2311:25346:15421,A00204:690:HYN52DSXY:2:1346:32750:2942,	1970	A352-07	A352-07	Health	50	platelet	female	N1P	NA	NA	NA	NA	NA	NA	NA	NA	NA	NA	NA	NA	NA	NA	NA	NA	NA
23928	23928	3:128192692|128195329	3	128192692	128195329	20	5_0_7	0	1	intron	EEFSEC,	+	A00204:690:HYN52DSXY:2:2474:14624:14575,A00159:824:HVMKCDSXY:3:1407:24496:27915,A00204:690:HYN52DSXY:2:1667:5538:31250,A00204:690:HYN52DSXY:2:1238:27001:20196,A00204:690:HYN52DSXY:2:1259:25870:4304,A00204:690:HYN52DSXY:2:1353:8612:8328,A00204:690:HYN52DSXY:2:1603:16333:30686,A00204:690:HYN52DSXY:2:2113:5367:9815,A00204:690:HYN52DSXY:2:2672:30083:22404,A00204:690:HYN52DSXY:2:2231:31458:8406,A00159…	2638	A352-07	A352-07	Health	50	platelet	female	N1P	3:128192692|128195329	hsa_circ_0121811	chr3:127911534-127914172+	ENST00000254730.6	100	100	100	2638	1	2638	2638	1	2638	0	4872	TATTTGTTGG...GTGCTGAAAG	TATTTGTTGG...GTGCTGAAAG
23929	23929	3:128262128|128264781	3	128262128	128264781	23	3_1_5	18	0.719	exon	EEFSEC,	+	A00204:690:HYN52DSXY:2:1167:26476:24079,A00204:690:HYN52DSXY:2:1375:3061:26522,A00204:690:HYN52DSXY:2:1618:16568:32628,A00204:690:HYN52DSXY:2:1619:16794:15358,A00204:690:HYN52DSXY:2:2540:22869:18458,A00204:690:HYN52DSXY:2:1457:11614:30686,A00204:690:HYN52DSXY:2:2564:7726:10708,A00204:690:HYN52DSXY:2:1432:14317:8970,A00204:690:HYN52DSXY:2:1630:11189:34115,A00204:690:HYN52DSXY:2:2301:10257:17910,A0…	263	A352-07	A352-07	Health	50	platelet	female	N1P	3:128262128|128264781	hsa_circ_0008759	chr3:127980970-127983624+	NM_021937	100	100	100	262	1	262	262	1	262	1.2e-135	484	GTTCCGAGGT...TGCCCTCAAG	GTTCCGAGGT...TGCCCTCAAG
23930	23930	3:128303311|128305030	3	128303311	128305030	10	2_0_2	0	1	intron	EEFSEC,	+	A00204:690:HYN52DSXY:2:1148:25138:18818,A00204:690:HYN52DSXY:2:1532:15167:12696,A00204:690:HYN52DSXY:2:2405:14055:36573,A00204:690:HYN52DSXY:2:2565:5050:28651,A00204:690:HYN52DSXY:2:2405:14470:36354,A00204:690:HYN52DSXY:2:2406:14154:3740,A00204:690:HYN52DSXY:2:1646:3667:34679,A00204:690:HYN52DSXY:2:1412:11695:11162,A00204:690:HYN52DSXY:2:2157:7111:16908,A00204:690:HYN52DSXY:2:2442:17897:3865,	1720	A352-07	A352-07	Health	50	platelet	female	N1P	3:128303311|128305030	hsa_circ_0121812	chr3:128022153-128023873+	ENST00000254730.6	100	100	100	1720	1	1720	1720	1	1720	0	3177	AAAGGTGGTA...TGAGAATGTG	AAAGGTGGTA...TGAGAATGTG
23931	23931	3:128625534|128626832	3	128625534	128626832	11	3_2_0	187	0.105	exon	RPN1,	-	A00159:824:HVMKCDSXY:3:2316:18982:32299,A00204:690:HYN52DSXY:2:2524:19244:9925,A00204:690:HYN52DSXY:2:1375:6931:3223,A00204:690:HYN52DSXY:2:2662:18710:24659,A00204:690:HYN52DSXY:2:1126:15854:7498,A00204:690:HYN52DSXY:2:2466:1334:30984,A00204:690:HYN52DSXY:2:2125:13566:34820,A00204:690:HYN52DSXY:2:2125:13630:35117,A00204:690:HYN52DSXY:2:2524:21603:1110,A00204:690:HYN52DSXY:2:1142:2826:28870,A00204…	360	A352-07	A352-07	Health	50	platelet	female	N1P	3:128625534|128626832	hsa_circ_0067222	chr3:128344376-128345675-	NM_002950	100	100	100	359	1	359	359	359	1	0	664	CTTGGTGATG...TACTGGTCAC	GTGACCAGTA...CATCACCAAG
23932	23932	3:128637799|128638105	3	128637799	128638105	19	6_8_2	196	0.162	exon	RPN1,	-	A00159:824:HVMKCDSXY:3:2313:23213:22905,A00204:690:HYN52DSXY:2:1673:17571:36652,A00159:824:HVMKCDSXY:3:1427:20853:13307,A00204:690:HYN52DSXY:2:1534:30047:13698,A00159:824:HVMKCDSXY:3:2431:32398:36839,A00204:690:HYN52DSXY:2:1333:30906:21324,A00204:690:HYN52DSXY:2:1365:16486:4930,A00159:824:HVMKCDSXY:3:1172:11568:3208,A00159:824:HVMKCDSXY:3:1536:5493:3803,A00159:824:HVMKCDSXY:3:2317:2320:17378,A002…	308	A352-07	A352-07	Health	50	platelet	female	N1P	3:128637799|128638105	hsa_circ_0067230	chr3:128356641-128356948-	NM_002950	100	100	100	307	1	307	307	307	1	1.37e-160	568	CTGACTATAG...GAATCTCCCA	TGGGAGATTC...CTATAGTCAG
23933	23933	3:128637799|128644983	3	128637799	128644983	26	10_4_6	247	0.174	exon	RPN1,	-	A00204:690:HYN52DSXY:2:1558:13295:9799,A00204:690:HYN52DSXY:2:2125:15609:15154,A00204:690:HYN52DSXY:2:2465:21359:33849,A00204:690:HYN52DSXY:2:2146:23240:35102,A00204:690:HYN52DSXY:2:2307:25346:25786,A00204:690:HYN52DSXY:2:2656:28420:17143,A00204:690:HYN52DSXY:2:1371:30346:24142,A00204:690:HYN52DSXY:2:1526:18539:3067,A00204:690:HYN52DSXY:2:1148:8892:18082,A00204:690:HYN52DSXY:2:1304:22706:20055,A0…	485	A352-07	A352-07	Health	50	platelet	female	N1P	3:128637799|128644983	hsa_circ_0067230	chr3:128356641-128356948-	NM_002950	63.43	100	100	484	1	307	307	307	1	2.24e-160	568	CTGACTATAG...CTCCCTTTAC	TGGGAGATTC...CTATAGTCAG
23934	23934	3:129265549|129267099	3	129265549	129267099	32	8_3_7	58	0.525	exon	COPG1,	+	A00204:690:HYN52DSXY:2:2552:27977:2253,A00204:690:HYN52DSXY:2:2566:8160:16313,A00204:690:HYN52DSXY:2:2146:19262:19382,A00204:690:HYN52DSXY:2:2601:23909:7639,A00204:690:HYN52DSXY:2:2637:31801:31391,A00204:690:HYN52DSXY:2:2440:4083:6903,A00204:690:HYN52DSXY:2:2654:29206:6699,A00159:824:HVMKCDSXY:3:1417:6307:34898,A00204:690:HYN52DSXY:2:1119:12038:35963,A00204:690:HYN52DSXY:2:1219:11957:36573,A00204…	321	A352-07	A352-07	Health	50	platelet	female	N1P	3:129265549|129267099	hsa_circ_0004271	chr3:128984391-128985942+	NM_016128	100	100	100	320	1	320	320	1	320	8.53e-168	592	GGTGGCTTTG...TGCTGAAGAG	GGTGGCTTTG...TGCTGAAGAG
23935	23935	3:129458599|129464781	3	129458599	129464781	6	1_1_3	56	0.176	exon	IFT122,	+	A00204:690:HYN52DSXY:2:1110:2700:4664,A00204:690:HYN52DSXY:2:1469:30870:6010,A00204:690:HYN52DSXY:2:1142:13259:33818,A00204:690:HYN52DSXY:2:1468:28004:26850,A00204:690:HYN52DSXY:2:1553:21667:36605,A00159:824:HVMKCDSXY:3:2677:10890:26052,	869	A352-07	A352-07	Health	50	platelet	female	N1P	NA	NA	NA	NA	NA	NA	NA	NA	NA	NA	NA	NA	NA	NA	NA	NA	NA
23936	23936	3:129461228|129469417	3	129461228	129469417	2	1_1_2	31	0.114	exon	IFT122,	+	A00204:690:HYN52DSXY:2:2138:15537:7513,A00159:824:HVMKCDSXY:3:2557:5819:25880,	753	A352-07	A352-07	Health	50	platelet	female	N1P	3:129461228|129469417	hsa_circ_0067291	chr3:129182402-129188260+	NM_052985	62.1	100	100	752	286	752	467	1	467	0	863	GCACAATGAT...TGGAAAACAG	GGTTGTGGTC...TGGAAAACAG
23937	23937	3:129463560|129469417	3	129463560	129469417	7	2_1_5	43	0.246	exon	IFT122,	+	A00204:690:HYN52DSXY:2:2639:23538:31955,A00204:690:HYN52DSXY:2:2153:13241:29590,A00204:690:HYN52DSXY:2:1576:26359:1172,A00204:690:HYN52DSXY:2:2458:9227:31093,A00159:824:HVMKCDSXY:3:2307:13955:29575,A00204:690:HYN52DSXY:2:1127:28926:12633,A00204:690:HYN52DSXY:2:1262:25934:13589,	468	A352-07	A352-07	Health	50	platelet	female	N1P	3:129463560|129469417	hsa_circ_0067291	chr3:129182402-129188260+	NM_052985	100	100	100	467	1	467	467	1	467	0	863	GGTTGTGGTC...TGGAAAACAG	GGTTGTGGTC...TGGAAAACAG
23938	23938	3:129827803|129861012	3	129827803	129861012	4	3_1_0	58	0.121	exon	TMCC1,	-	A00204:690:HYN52DSXY:2:2245:7717:9690,A00204:690:HYN52DSXY:2:2245:7075:4163,A00159:824:HVMKCDSXY:3:2436:31286:26115,A00204:690:HYN52DSXY:2:1419:11388:9659,	1152	A352-07	A352-07	Health	50	platelet	female	N1P	3:129827803|129861012	hsa_circ_0067323	chr3:129546645-129551669-	NM_001017395	65.94	100	100	1151	1	759	759	759	1	0	1402	CCGCTCCGCA...CATGAAGTAA	CTTTTCCTAA...TGCGGAGCGG
23940	23940	3:129857250|129861012	3	129857250	129861012	2	1_2_1	20	0.167	exon	TMCC1,	-	A00204:690:HYN52DSXY:2:2426:21233:23265,A00204:690:HYN52DSXY:2:2229:11315:2487,	230	A352-07	A352-07	Health	50	platelet	female	N1P	NA	NA	NA	NA	NA	NA	NA	NA	NA	NA	NA	NA	NA	NA	NA	NA	NA
23941	23941	3:129860940|129880559	3	129860940	129880559	15	0_3_3	76	0.283	exon	TMCC1,	-	A00204:690:HYN52DSXY:2:1255:4924:8359,A00204:690:HYN52DSXY:2:2648:8178:2566,A00159:824:HVMKCDSXY:3:1444:11270:2628,A00204:690:HYN52DSXY:2:1642:12355:19977,A00204:690:HYN52DSXY:2:1310:32117:17347,A00159:824:HVMKCDSXY:3:2264:28926:28103,A00159:824:HVMKCDSXY:3:2462:6361:16579,A00204:690:HYN52DSXY:2:2255:24270:15468,A00204:690:HYN52DSXY:2:1621:26576:1830,A00204:690:HYN52DSXY:2:2422:30662:31203,A00204…	573	A352-07	A352-07	Health	50	platelet	female	N1P	3:129860940|129880559	hsa_circ_0001340	chr3:129599151-129599402-	NM_001017395	43.8	100	100	573	323	573	251	251	1	3.61e-129	464	CTAGGAATGT...AGATTAATAC	GTATTAATCT...TTTTGAGGAG
23942	23942	3:129880309|129880559	3	129880309	129880559	246	24_48_41	231	0.68	exon	TMCC1,	-	A00204:690:HYN52DSXY:2:2605:31024:29042,A00204:690:HYN52DSXY:2:2626:18973:27868,A00204:690:HYN52DSXY:2:2651:26115:17503,A00204:690:HYN52DSXY:2:2651:25726:24471,A00204:690:HYN52DSXY:2:2674:27154:16235,A00204:690:HYN52DSXY:2:2674:27001:20071,A00159:824:HVMKCDSXY:3:2238:23728:3662,A00159:824:HVMKCDSXY:3:2434:29125:34773,A00204:690:HYN52DSXY:2:1206:6650:20149,A00204:690:HYN52DSXY:2:1303:27480:28667,A…	409	A352-07	A352-07	Health	50	platelet	female	N1P	3:129880309|129880559	hsa_circ_0001340	chr3:129599151-129599402-	NM_001017395	61.37	100	100	409	159	409	251	251	1	2.53e-129	464	CTCCTCAAAA...AGATTAATAC	GTATTAATCT...TTTTGAGGAG
23943	23943	3:129880309|129880562	3	129880309	129880562	91	7_20_19	212	0.462	exon	TMCC1,	-	A00204:690:HYN52DSXY:2:2476:27724:5040,A00204:690:HYN52DSXY:2:1111:29134:25175,A00204:690:HYN52DSXY:2:1644:24695:14199,A00204:690:HYN52DSXY:2:2548:12527:25755,A00159:824:HVMKCDSXY:3:1624:23954:17487,A00159:824:HVMKCDSXY:3:2301:29414:7373,A00204:690:HYN52DSXY:2:1603:17002:36886,A00159:824:HVMKCDSXY:3:1121:24975:34131,A00159:824:HVMKCDSXY:3:2261:26205:10864,A00159:824:HVMKCDSXY:3:2349:16984:1282,A0…	255	A352-07	A352-07	Health	50	platelet	female	N1P	3:129880309|129880562	hsa_circ_0121864	chr3:129599151-129599405-	NM_001017395	100	100	100	254	1	254	254	254	1	3.25e-131	470	CTCCTCAAAA...TTAATACCTG	CAGGTATTAA...TTTTGAGGAG
23946	23946	3:129971223|129972108	3	129971223	129972108	3	1_2_1	0	1	intergenic_region	n/a	-	A00159:824:HVMKCDSXY:3:1217:32136:6605,A00204:690:HYN52DSXY:2:1308:13792:36276,A00204:690:HYN52DSXY:2:2602:29514:1783,	886	A352-07	A352-07	Health	50	platelet	female	N1P	NA	NA	NA	NA	NA	NA	NA	NA	NA	NA	NA	NA	NA	NA	NA	NA	NA
23947	23947	3:130716396|130730442	3	130716396	130730442	11	2_4_2	7	0.759	exon	PIK3R4,	-	A00159:824:HVMKCDSXY:3:2535:3070:30201,A00204:690:HYN52DSXY:2:2419:28565:27539,A00204:690:HYN52DSXY:2:2236:6352:8108,A00204:690:HYN52DSXY:2:2643:30915:23062,A00159:824:HVMKCDSXY:3:1157:12292:23500,A00204:690:HYN52DSXY:2:1505:5358:35289,A00204:690:HYN52DSXY:2:1250:19461:3411,A00204:690:HYN52DSXY:2:1309:28339:36886,A00204:690:HYN52DSXY:2:1320:6714:6918,A00204:690:HYN52DSXY:2:1505:5303:34507,A00204:…	1142	A352-07	A352-07	Health	50	platelet	female	N1P	3:130716396|130730442	hsa_circ_0067337	chr3:130435239-130442431-	NM_014602	45.92	100	100	1141	1	524	524	524	1	0	968	CTGTGAGAGC...GCTATGTTTT	GTGTTGCTGC...GCTCTCACAG
23948	23948	3:130930416|130941699	3	130930416	130941699	94	28_14_19	505	0.271	exon	ATP2C1,	+	A00159:824:HVMKCDSXY:3:2624:18638:5024,A00204:690:HYN52DSXY:2:1130:14543:22576,A00204:690:HYN52DSXY:2:2257:16089:21465,A00204:690:HYN52DSXY:2:2323:16297:7200,A00204:690:HYN52DSXY:2:2328:23909:24142,A00204:690:HYN52DSXY:2:2507:27941:20353,A00204:690:HYN52DSXY:2:1419:18159:17253,A00204:690:HYN52DSXY:2:1433:6280:6731,A00204:690:HYN52DSXY:2:1547:16206:28651,A00204:690:HYN52DSXY:2:1547:16333:28839,A00…	527	A352-07	A352-07	Health	50	platelet	female	N1P	3:130930416|130941699	hsa_circ_0005797	chr3:130649259-130660543+	NM_001199179	100	100	99.81	526	1	526	525	1	525	0	965	GTTGCACGTT...CTTGTTTGAG	GTTGCACGTT...CTTGTTTGAG
23949	23949	3:130967145|130969396	3	130967145	130969396	30	9_2_9	344	0.149	exon	ATP2C1,	+	A00204:690:HYN52DSXY:2:1327:22553:22388,A00204:690:HYN52DSXY:2:1445:10854:30530,A00204:690:HYN52DSXY:2:2123:29903:32236,A00159:824:HVMKCDSXY:3:1626:26458:21136,A00204:690:HYN52DSXY:2:1319:25509:19586,A00204:690:HYN52DSXY:2:1345:25644:7858,A00204:690:HYN52DSXY:2:2522:3902:8782,A00204:690:HYN52DSXY:2:2532:10700:16673,A00204:690:HYN52DSXY:2:2558:19515:24455,A00204:690:HYN52DSXY:2:1419:8793:31845,A00…	292	A352-07	A352-07	Health	50	platelet	female	N1P	3:130967145|130969396	hsa_circ_0121881	chr3:130685988-130688240+	ENST00000510168.1	100	100	100	291	1	291	291	1	291	1.02e-151	538	GTTACTGGAG...AACACAGCAG	GTTACTGGAG...AACACAGCAG
23950	23950	3:130980582|130994098	3	130980582	130994098	71	14_5_23	486	0.226	exon	ATP2C1,	+	A00204:690:HYN52DSXY:2:2665:6442:7357,A00204:690:HYN52DSXY:2:1227:7374:13573,A00204:690:HYN52DSXY:2:1321:1325:21230,A00204:690:HYN52DSXY:2:2147:15745:26663,A00204:690:HYN52DSXY:2:2228:27706:13808,A00204:690:HYN52DSXY:2:2263:5376:7733,A00204:690:HYN52DSXY:2:2308:18656:1016,A00204:690:HYN52DSXY:2:2343:6985:21856,A00204:690:HYN52DSXY:2:1478:16369:16814,A00204:690:HYN52DSXY:2:1629:27344:15280,A00204:…	337	A352-07	A352-07	Health	50	platelet	female	N1P	3:130980582|130994098	hsa_circ_0121888	chr3:130699425-130712942+	ENST00000510168.1	100	100	94.05	336	1	336	316	1	316	9.38e-138	492	CCAGTCGTCT...AAACCATAAT	CCAGTCGTCT...AAACCATAAT
23951	23951	3:130992951|131001314	3	130992951	131001314	42	5_4_9	658	0.113	exon	ATP2C1,	+	A00204:690:HYN52DSXY:2:2513:6352:7044,A00204:690:HYN52DSXY:2:1244:12310:25817,A00204:690:HYN52DSXY:2:1246:4399:1846,A00204:690:HYN52DSXY:2:2227:26702:9220,A00204:690:HYN52DSXY:2:2275:9851:25504,A00204:690:HYN52DSXY:2:2320:27489:36385,A00159:824:HVMKCDSXY:3:2638:22092:2675,A00204:690:HYN52DSXY:2:1446:2049:34945,A00204:690:HYN52DSXY:2:1468:3649:6558,A00204:690:HYN52DSXY:2:2136:5249:4163,A00159:824:…	980	A352-07	A352-07	Health	50	platelet	female	N1P	3:130992951|131001314	hsa_circ_0121889	chr3:130711794-130720158+	NM_001199180	90.31	100	100	980	1	885	885	1	885	0	1635	GTTGCAGTAT...CCAGAAGCAT	GTTGCAGTAT...CCAGAAGCAT
23952	23952	3:130992951|131001344	3	130992951	131001344	53	6_9_19	652	0.14	exon	ATP2C1,	+	A00159:824:HVMKCDSXY:3:1366:6533:22482,A00159:824:HVMKCDSXY:3:2671:14516:6840,A00204:690:HYN52DSXY:2:1228:18674:18646,A00204:690:HYN52DSXY:2:2549:20690:4883,A00204:690:HYN52DSXY:2:1575:9480:9079,A00159:824:HVMKCDSXY:3:2634:22941:36839,A00204:690:HYN52DSXY:2:1464:2781:30671,A00204:690:HYN52DSXY:2:2226:21558:25019,A00204:690:HYN52DSXY:2:2549:19153:5165,A00159:824:HVMKCDSXY:3:1366:5529:24533,A00204:…	1040	A352-07	A352-07	Health	50	platelet	female	N1P	3:130992951|131001344	hsa_circ_0121890	chr3:130711794-130720188+	NM_001199182	87.98	100	100	1040	1	915	915	1	915	0	1690	GTTGCAGTAT...TTTTCTTGAA	GTTGCAGTAT...TTTTCTTGAA
23953	23953	3:130996043|130999659	3	130996043	130999659	18	4_4_4	279	0.114	exon	ATP2C1,	+	A00204:690:HYN52DSXY:2:1240:3459:20885,A00159:824:HVMKCDSXY:3:1335:3658:33254,A00204:690:HYN52DSXY:2:1651:12355:8735,A00159:824:HVMKCDSXY:3:1350:9055:5995,A00159:824:HVMKCDSXY:3:1438:15935:5822,A00204:690:HYN52DSXY:2:1333:15754:30029,A00204:690:HYN52DSXY:2:1526:26232:11005,A00204:690:HYN52DSXY:2:2424:16658:18349,A00204:690:HYN52DSXY:2:1469:19000:26036,A00204:690:HYN52DSXY:2:2463:9263:10175,A00204…	573	A352-07	A352-07	Health	50	platelet	female	N1P	3:130996043|130999659	hsa_circ_0121891	chr3:130714886-130718503+	ENST00000510168.1	100	100	100	572	1	572	572	1	572	0	1057	GTCTGCAATC...AGCATACTGG	GTCTGCAATC...AGCATACTGG
23954	23954	3:131029613|131080588	3	131029613	131080588	4	2_2_0	3	0.727	exon	NEK11,	+	A00204:690:HYN52DSXY:2:1254:14570:28886,A00204:690:HYN52DSXY:2:1445:29930:36010,A00204:690:HYN52DSXY:2:1226:9326:5306,A00204:690:HYN52DSXY:2:1124:1913:16110,	433	A352-07	A352-07	Health	50	platelet	female	N1P	3:131029613|131080588	hsa_circ_0121892	chr3:130748456-130799432+	NM_024800	100	100	100	432	1	432	432	1	432	0	798	GAACTGACCA...GTACTGTGAG	GAACTGACCA...GTACTGTGAG
23955	23955	3:131109803|131133956	3	131109803	131133956	7	2_1_0	7	0.667	exon	NEK11,	+	A00159:824:HVMKCDSXY:3:1340:9209:25363,A00204:690:HYN52DSXY:2:1672:15365:34115,A00204:690:HYN52DSXY:2:2142:23945:28995,A00204:690:HYN52DSXY:2:1442:13078:23641,A00159:824:HVMKCDSXY:3:1340:9191:25332,A00159:824:HVMKCDSXY:3:2358:19560:14544,A00204:690:HYN52DSXY:2:2522:9046:20134,	391	A352-07	A352-07	Health	50	platelet	female	N1P	NA	NA	NA	NA	NA	NA	NA	NA	NA	NA	NA	NA	NA	NA	NA	NA	NA
23956	23956	3:131132745|131133956	3	131132745	131133956	26	2_3_6	4	0.929	exon	NEK11,	+	A00204:690:HYN52DSXY:2:1337:26973:9972,A00204:690:HYN52DSXY:2:1558:4797:18474,A00204:690:HYN52DSXY:2:2110:30924:4539,A00204:690:HYN52DSXY:2:2156:23529:14559,A00204:690:HYN52DSXY:2:2550:29966:23516,A00159:824:HVMKCDSXY:3:2327:23791:11600,A00204:690:HYN52DSXY:2:1431:12418:2613,A00204:690:HYN52DSXY:2:1601:15438:15953,A00204:690:HYN52DSXY:2:1205:4155:7341,A00204:690:HYN52DSXY:2:2307:26087:29857,A0015…	272	A352-07	A352-07	Health	50	platelet	female	N1P	NA	NA	NA	NA	NA	NA	NA	NA	NA	NA	NA	NA	NA	NA	NA	NA	NA
23957	23957	3:131162408|131170887	3	131162408	131170887	5	1_1_1	28	0.263	exon	NEK11,	+	A00204:690:HYN52DSXY:2:2468:20618:4539,A00159:824:HVMKCDSXY:3:1246:25075:30138,A00159:824:HVMKCDSXY:3:1154:2130:7059,A00204:690:HYN52DSXY:2:2210:26440:6073,A00204:690:HYN52DSXY:2:1560:28510:10567,	438	A352-07	A352-07	Health	50	platelet	female	N1P	3:131162408|131170887	hsa_circ_0067347	chr3:130881251-130889731+	NM_024800	100	100	100	437	1	437	437	1	437	0	808	GCAAAAAAGG...GGATACCATG	GCAAAAAAGG...GGATACCATG
23958	23958	3:131468091|131471279	3	131468091	131471279	9	2_4_4	0	1	exon	MRPL3,	-	A00204:690:HYN52DSXY:2:2645:14353:14011,A00204:690:HYN52DSXY:2:2234:17662:14074,A00204:690:HYN52DSXY:2:2616:13250:16924,A00204:690:HYN52DSXY:2:1101:10285:30013,A00204:690:HYN52DSXY:2:1101:9426:16000,A00204:690:HYN52DSXY:2:1467:19397:30577,A00204:690:HYN52DSXY:2:2234:18078:12633,A00204:690:HYN52DSXY:2:2616:20835:19633,A00204:690:HYN52DSXY:2:1548:10664:13792,	266	A352-07	A352-07	Health	50	platelet	female	N1P	3:131468091|131471279	hsa_circ_0004559	chr3:131186934-131190123-	NM_007208	100	100	100	265	1	265	265	265	1	2.61e-137	490	CTTTACTAAG...TTTACCAATA	TATTGGTAAA...CTTAGTAAAG
23959	23959	3:132434538|132447939	3	132434538	132447939	5	2_0_3	30	0.25	exon	DNAJC13,	+	A00159:824:HVMKCDSXY:3:1421:6063:32346,A00204:690:HYN52DSXY:2:2624:21531:29794,A00159:824:HVMKCDSXY:3:2422:7943:1626,A00204:690:HYN52DSXY:2:1503:1371:20212,A00159:824:HVMKCDSXY:3:2417:13295:18474,	350	A352-07	A352-07	Health	50	platelet	female	N1P	3:132434538|132447939	hsa_circ_0121916	chr3:132153381-132166783+	ENST00000260818.6	100	100	100	349	1	349	349	1	349	0	645	GTTTGAGCAC...CACAGGAAGG	GTTTGAGCAC...CACAGGAAGG
23960	23960	3:132434538|132450847	3	132434538	132450847	6	4_1_1	40	0.231	exon	DNAJC13,	+	A00204:690:HYN52DSXY:2:1235:6424:31156,A00204:690:HYN52DSXY:2:1543:6343:11945,A00204:690:HYN52DSXY:2:2604:3079:25958,A00204:690:HYN52DSXY:2:1446:1244:3427,A00204:690:HYN52DSXY:2:2228:17092:31344,A00204:690:HYN52DSXY:2:1638:2745:34021,	551	A352-07	A352-07	Health	50	platelet	female	N1P	3:132434538|132450847	hsa_circ_0121917	chr3:132153381-132169691+	ENST00000260818.6	100	100	100	550	1	550	550	1	550	0	1016	GTTTGAGCAC...TAGTAGATTG	GTTTGAGCAC...TAGTAGATTG
23961	23961	3:132473145|132478140	3	132473145	132478140	27	5_5_6	17	0.761	exon	DNAJC13,	+	A00204:690:HYN52DSXY:2:1244:12020:22216,A00204:690:HYN52DSXY:2:1428:16848:18709,A00204:690:HYN52DSXY:2:2629:10755:24972,A00159:824:HVMKCDSXY:3:2446:14805:6308,A00204:690:HYN52DSXY:2:2212:31150:36683,A00204:690:HYN52DSXY:2:2537:6325:12821,A00204:690:HYN52DSXY:2:2211:2709:36965,A00204:690:HYN52DSXY:2:2213:2483:30029,A00204:690:HYN52DSXY:2:2213:1976:30248,A00204:690:HYN52DSXY:2:1311:25174:28150,A002…	502	A352-07	A352-07	Health	50	platelet	female	N1P	3:132473145|132478140	hsa_circ_0121929	chr3:132191988-132196984+	ENST00000260818.6	100	100	100	501	1	501	501	1	501	0	926	AATATAAATC...GTTAGAGAGG	AATATAAATC...GTTAGAGAGG
23962	23962	3:132474932|132478140	3	132474932	132478140	16	4_3_1	49	0.395	exon	DNAJC13,	+	A00204:690:HYN52DSXY:2:2614:8675:9157,A00204:690:HYN52DSXY:2:1270:29197:36965,A00204:690:HYN52DSXY:2:1618:11894:34992,A00204:690:HYN52DSXY:2:1237:29695:6324,A00159:824:HVMKCDSXY:3:1214:22788:21793,A00204:690:HYN52DSXY:2:2274:1172:18051,A00204:690:HYN52DSXY:2:1270:29704:35117,A00204:690:HYN52DSXY:2:1619:13838:27618,A00204:690:HYN52DSXY:2:1130:8061:28479,A00204:690:HYN52DSXY:2:1240:3965:24142,A0020…	419	A352-07	A352-07	Health	50	platelet	female	N1P	3:132474932|132478140	hsa_circ_0121930	chr3:132193775-132196984+	ENST00000260818.6	100	100	100	418	1	418	418	1	418	0	773	GTTTGGTCAA...GTTAGAGAGG	GTTTGGTCAA...GTTAGAGAGG
23963	23963	3:132474932|132480470	3	132474932	132480470	11	2_2_1	72	0.234	exon	DNAJC13,	+	A00159:824:HVMKCDSXY:3:1652:27688:18881,A00159:824:HVMKCDSXY:3:1652:27199:20259,A00204:690:HYN52DSXY:2:1357:9769:17190,A00204:690:HYN52DSXY:2:1420:23737:3208,A00204:690:HYN52DSXY:2:2358:28962:22404,A00204:690:HYN52DSXY:2:2509:7726:7482,A00204:690:HYN52DSXY:2:1421:31801:32581,A00204:690:HYN52DSXY:2:2177:27914:31172,A00204:690:HYN52DSXY:2:1523:1994:30624,A00159:824:HVMKCDSXY:3:2465:15872:5963,A0020…	584	A352-07	A352-07	Health	50	platelet	female	N1P	3:132474932|132480470	hsa_circ_0121930	chr3:132193775-132196984+	ENST00000260818.6	71.7	100	100	583	1	418	418	1	418	0	773	GTTTGGTCAA...ACCACTGCAA	GTTTGGTCAA...GTTAGAGAGG
23964	23964	3:132474932|132482330	3	132474932	132482330	4	2_2_0	60	0.118	exon	DNAJC13,	+	A00204:690:HYN52DSXY:2:2204:6424:31031,A00204:690:HYN52DSXY:2:1366:6307:25128,A00204:690:HYN52DSXY:2:1569:17508:19914,A00204:690:HYN52DSXY:2:2309:21504:28745,	689	A352-07	A352-07	Health	50	platelet	female	N1P	3:132474932|132482330	hsa_circ_0121931	chr3:132193775-132201174+	ENST00000260818.6	100	100	100	688	1	688	688	1	688	0	1271	GTTTGGTCAA...ATTTCATGAG	GTTTGGTCAA...ATTTCATGAG
23965	23965	3:132477789|132478140	3	132477789	132478140	3	2_1_1	57	0.095	exon	DNAJC13,	+	A00204:690:HYN52DSXY:2:1474:27868:24925,A00204:690:HYN52DSXY:2:1572:13810:24189,A00204:690:HYN52DSXY:2:1539:32127:10755,	265	A352-07	A352-07	Health	50	platelet	female	N1P	NA	NA	NA	NA	NA	NA	NA	NA	NA	NA	NA	NA	NA	NA	NA	NA	NA
23966	23966	3:132483375|132484672	3	132483375	132484672	10	2_0_3	37	0.351	exon	DNAJC13,	+	A00204:690:HYN52DSXY:2:2661:13964:2597,A00204:690:HYN52DSXY:2:1650:13747:27054,A00159:824:HVMKCDSXY:3:1231:7672:7482,A00204:690:HYN52DSXY:2:1156:13015:17049,A00204:690:HYN52DSXY:2:1175:9986:16877,A00204:690:HYN52DSXY:2:1620:8088:2910,A00159:824:HVMKCDSXY:3:2510:22191:23202,A00159:824:HVMKCDSXY:3:1510:24867:33317,A00204:690:HYN52DSXY:2:2211:24578:19633,A00204:690:HYN52DSXY:2:1139:24198:8609,	420	A352-07	A352-07	Health	50	platelet	female	N1P	3:132483375|132484672	hsa_circ_0067372	chr3:132203431-132203516+	NM_015268	20.29	100	100	419	335	419	85	1	85	4.93e-37	158	ATGCAAGAAT...TATTATTCAG	GGATCAAGAC...TATTATTCAG
23967	23967	3:132499126|132500913	3	132499126	132500913	13	5_3_2	5	0.839	exon	DNAJC13,	+	A00204:690:HYN52DSXY:2:1547:23674:7921,A00204:690:HYN52DSXY:2:1242:25274:13886,A00204:690:HYN52DSXY:2:1572:14353:14168,A00204:690:HYN52DSXY:2:2174:20645:2519,A00204:690:HYN52DSXY:2:1310:27977:18505,A00204:690:HYN52DSXY:2:2557:16405:34976,A00204:690:HYN52DSXY:2:2645:9995:27195,A00204:690:HYN52DSXY:2:1432:9525:24251,A00204:690:HYN52DSXY:2:2241:21251:9486,A00204:690:HYN52DSXY:2:2675:30897:1297,A0020…	381	A352-07	A352-07	Health	50	platelet	female	N1P	3:132499126|132500913	hsa_circ_0121937	chr3:132217969-132219757+	ENST00000260818.6	100	100	100	380	1	380	380	1	380	0	702	ATTTACAGCC...TTTTGGCAAG	ATTTACAGCC...TTTTGGCAAG
23968	23968	3:132681914|132692818	3	132681914	132692818	10	1_4_2	41	0.328	exon	NPHP3-ACAD11,	-	A00204:690:HYN52DSXY:2:1576:7735:5682,A00204:690:HYN52DSXY:2:2646:5828:32315,A00204:690:HYN52DSXY:2:2653:25147:5619,A00204:690:HYN52DSXY:2:1270:10447:28228,A00159:824:HVMKCDSXY:3:1655:19542:18208,A00159:824:HVMKCDSXY:3:2648:17852:1658,A00204:690:HYN52DSXY:2:1175:27706:16501,A00204:690:HYN52DSXY:2:1569:15908:32581,A00159:824:HVMKCDSXY:3:1550:18439:35963,A00204:690:HYN52DSXY:2:2375:22788:22921,	1680	A352-07	A352-07	Health	50	platelet	female	N1P	3:132681914|132692818	hsa_circ_0121952	chr3:132400757-132411662-	NR_037804	100	100	100	1679	1	1679	1679	1679	1	0	3101	CTTTGTCCTT...GGCAGAGGAT	ATCCTCTGCC...AAGGACAAAG
23969	23969	3:132686260|132697362	3	132686260	132697362	8	2_3_3	70	0.186	exon	NPHP3-ACAD11,NPHP3,	-	A00204:690:HYN52DSXY:2:1507:6786:33317,A00204:690:HYN52DSXY:2:2127:8992:33411,A00159:824:HVMKCDSXY:3:2533:1470:28745,A00204:690:HYN52DSXY:2:1558:24017:6950,A00204:690:HYN52DSXY:2:2511:24062:4648,A00204:690:HYN52DSXY:2:1274:17562:4633,A00204:690:HYN52DSXY:2:1274:17987:1767,A00204:690:HYN52DSXY:2:1129:1099:36558,	1345	A352-07	A352-07	Health	50	platelet	female	N1P	3:132686260|132697362	hsa_circ_0121955	chr3:132407493-132413809-	NR_037804	70.98	100	100	1344	205	1158	954	954	1	0	1762	TCCAGGTTAT...AGGCCACAAC	TGCTGGGAGA...AACAAAATAA
23970	23970	3:132692654|132697362	3	132692654	132697362	8	0_2_2	69	0.188	exon	NPHP3-ACAD11,NPHP3,	-	A00204:690:HYN52DSXY:2:2525:8034:35289,A00204:690:HYN52DSXY:2:2525:19452:2174,A00159:824:HVMKCDSXY:3:1504:30915:30201,A00204:690:HYN52DSXY:2:1645:19325:35117,A00204:690:HYN52DSXY:2:2526:7021:5134,A00204:690:HYN52DSXY:2:2210:29062:19351,A00204:690:HYN52DSXY:2:2342:7301:23876,A00204:690:HYN52DSXY:2:1123:32551:2065,	491	A352-07	A352-07	Health	50	platelet	female	N1P	NA	NA	NA	NA	NA	NA	NA	NA	NA	NA	NA	NA	NA	NA	NA	NA	NA
23971	23971	3:132704198|132705814	3	132704198	132705814	12	2_3_2	38	0.387	exon	NPHP3-ACAD11,NPHP3,	-	A00159:824:HVMKCDSXY:3:1556:16233:2832,A00204:690:HYN52DSXY:2:1340:5963:9471,A00204:690:HYN52DSXY:2:1419:16134:17942,A00204:690:HYN52DSXY:2:1468:2600:35305,A00204:690:HYN52DSXY:2:1416:13241:13870,A00204:690:HYN52DSXY:2:1126:24542:23453,A00204:690:HYN52DSXY:2:2569:27190:10254,A00204:690:HYN52DSXY:2:1126:25681:23610,A00204:690:HYN52DSXY:2:2149:7970:29481,A00204:690:HYN52DSXY:2:2437:7536:19742,A0020…	250	A352-07	A352-07	Health	50	platelet	female	N1P	3:132704198|132705814	hsa_circ_0067388	chr3:132423041-132424658-	NR_037804	100	100	100	249	1	249	249	249	1	1.91e-128	460	TTTCTCAAAT...GATCAATGAT	ATCATTGATC...ATTTGAGAAA
23972	23972	3:132704198|132713286	3	132704198	132713286	2	1_2_1	19	0.174	exon	NPHP3-ACAD11,NPHP3,	-	A00204:690:HYN52DSXY:2:1473:20898:12477,A00204:690:HYN52DSXY:2:2365:1479:25160,	568	A352-07	A352-07	Health	50	platelet	female	N1P	3:132704198|132713286	hsa_circ_0121956	chr3:132423041-132427101-	NR_037804	71.6	100	100	567	1	406	406	406	1	0	750	TTTCTCAAAT...GTGAATAGTC	CCTTTTATTG...ATTTGAGAAA
23973	23973	3:132713126|132716909	3	132713126	132716909	8	3_1_2	23	0.41	exon	NPHP3-ACAD11,NPHP3,	-	A00204:690:HYN52DSXY:2:2653:8477:17018,A00204:690:HYN52DSXY:2:2539:24270:20228,A00204:690:HYN52DSXY:2:1543:15212:23171,A00204:690:HYN52DSXY:2:2517:16459:22326,A00159:824:HVMKCDSXY:3:1312:32389:20666,A00204:690:HYN52DSXY:2:2517:15284:22232,A00204:690:HYN52DSXY:2:2356:30680:34554,A00204:690:HYN52DSXY:2:2356:30743:34194,	449	A352-07	A352-07	Health	50	platelet	female	N1P	3:132713126|132716909	hsa_circ_0121958	chr3:132431969-132435753-	NR_037804	100	100	100	448	1	448	448	448	1	0	828	CTTGGTAATG...GTTCCAGCAG	CTGCTGGAAC...CATTACCAAG
23974	23974	3:132718994|132719830	3	132718994	132719830	4	0_3_3	11	0.421	exon	NPHP3-ACAD11,NPHP3,	-	A00204:690:HYN52DSXY:2:2538:26078:5228,A00204:690:HYN52DSXY:2:1503:4246:14606,A00204:690:HYN52DSXY:2:1445:27064:28729,A00204:690:HYN52DSXY:2:1652:3025:14184,	278	A352-07	A352-07	Health	50	platelet	female	N1P	NA	NA	NA	NA	NA	NA	NA	NA	NA	NA	NA	NA	NA	NA	NA	NA	NA
23977	23977	3:133623091|133624175	3	133623091	133624175	40	6_18_13	67	0.544	exon	TOPBP1,	-	A00204:690:HYN52DSXY:2:1112:16613:3959,A00204:690:HYN52DSXY:2:1610:28058:24314,A00204:690:HYN52DSXY:2:1614:28049:36260,A00204:690:HYN52DSXY:2:2171:23348:32252,A00159:824:HVMKCDSXY:3:1217:31015:14340,A00204:690:HYN52DSXY:2:1514:15745:17581,A00204:690:HYN52DSXY:2:1576:22444:2660,A00204:690:HYN52DSXY:2:1675:2220:2143,A00204:690:HYN52DSXY:2:2111:18340:10269,A00204:690:HYN52DSXY:2:2239:32054:36151,A00…	375	A352-07	A352-07	Health	50	platelet	female	N1P	3:133623091|133624175	hsa_circ_0008069	chr3:133341934-133343019-	NM_007027	100	100	100	374	1	374	374	374	1	0	691	CTCCTTTAGA...AAAACTCCAC	GTGGAGTTTT...TCTAAAGGAG
23978	23978	3:133628362|133640170	3	133628362	133640170	7	1_2_2	75	0.157	exon	TOPBP1,	-	A00159:824:HVMKCDSXY:3:2635:27606:4648,A00204:690:HYN52DSXY:2:1137:6623:13902,A00204:690:HYN52DSXY:2:2568:26992:29387,A00204:690:HYN52DSXY:2:1546:7166:4852,A00204:690:HYN52DSXY:2:2612:20708:15655,A00204:690:HYN52DSXY:2:1659:3061:33849,A00204:690:HYN52DSXY:2:1669:29387:9549,	784	A352-07	A352-07	Health	50	platelet	female	N1P	NA	NA	NA	NA	NA	NA	NA	NA	NA	NA	NA	NA	NA	NA	NA	NA	NA
23979	23979	3:134183002|134191974	3	134183002	134191974	7	2_2_0	70	0.167	exon	RYK,	-	A00204:690:HYN52DSXY:2:1216:20952:10254,A00204:690:HYN52DSXY:2:1405:3323:26569,A00204:690:HYN52DSXY:2:1567:21151:23719,A00204:690:HYN52DSXY:2:1660:22941:13322,A00204:690:HYN52DSXY:2:1402:6072:33959,A00159:824:HVMKCDSXY:3:1642:25762:16517,A00204:690:HYN52DSXY:2:1402:4797:35039,	409	A352-07	A352-07	Health	50	platelet	female	N1P	3:134183002|134191974	hsa_circ_0122006	chr3:133901845-133910818-	NM_002958	69.19	100	100	409	1	283	283	283	1	4.11e-147	523	CTGTGATGAA...GTAGGATAAC	GTTATCCTAC...TTCATCACAG
23980	23980	3:134188837|134195182	3	134188837	134195182	166	6_31_52	13	0.962	exon	RYK,	-	A00159:824:HVMKCDSXY:3:1527:12409:21637,A00204:690:HYN52DSXY:2:1125:5267:9298,A00204:690:HYN52DSXY:2:1271:24551:35493,A00204:690:HYN52DSXY:2:1408:16360:18302,A00204:690:HYN52DSXY:2:1408:16514:18693,A00204:690:HYN52DSXY:2:1419:15248:12743,A00204:690:HYN52DSXY:2:1435:16143:30984,A00204:690:HYN52DSXY:2:1449:1380:11678,A00204:690:HYN52DSXY:2:1457:30906:16971,A00204:690:HYN52DSXY:2:2373:5547:5243,A002…	324	A352-07	A352-07	Health	50	platelet	female	N1P	3:134188837|134195182	hsa_circ_0005768	chr3:133907680-133914026-	NM_001005861	100	100	100	323	1	323	323	323	1	1.85e-169	597	CTTTAACTGT...GGCACTAATG	CATTAGTGCC...ACAGTTAAAG
23981	23981	3:134207472|134211607	3	134207472	134211607	7	1_2_1	2	0.875	exon	RYK,	-	A00204:690:HYN52DSXY:2:1452:1325:9706,A00204:690:HYN52DSXY:2:2656:21612:17221,A00204:690:HYN52DSXY:2:2650:17454:18881,A00204:690:HYN52DSXY:2:1449:14525:26428,A00204:690:HYN52DSXY:2:1632:24948:31641,A00204:690:HYN52DSXY:2:2359:13277:13683,A00204:690:HYN52DSXY:2:2402:29270:23563,	290	A352-07	A352-07	Health	50	platelet	female	N1P	3:134207472|134211607	hsa_circ_0122011	chr3:133926315-133930451-	NM_001005861	100	100	100	289	1	289	289	289	1	1.3e-150	534	AAATAGTTCT...TATATTCAAC	GTTGAATATA...AGAACTATTT
23982	23982	3:134495296|134537268	3	134495296	134537268	20	4_1_8	40	0.5	exon	CEP63,	+	A00159:824:HVMKCDSXY:3:1613:11487:36448,A00204:690:HYN52DSXY:2:1168:3061:24737,A00204:690:HYN52DSXY:2:2230:5864:21042,A00204:690:HYN52DSXY:2:2507:6027:1063,A00204:690:HYN52DSXY:2:1356:17463:35681,A00204:690:HYN52DSXY:2:1653:31015:10989,A00159:824:HVMKCDSXY:3:1613:11415:36573,A00204:690:HYN52DSXY:2:2230:5113:15139,A00204:690:HYN52DSXY:2:2477:12590:18098,A00204:690:HYN52DSXY:2:2566:13286:18584,A002…	711	A352-07	A352-07	Health	50	platelet	female	N1P	3:134495296|134537268	hsa_circ_0122016	chr3:134214137-134226128+	NM_025180	34.79	100	100	710	1	247	247	1	247	7.55e-127	457	TTGCCAAAAC...GATAATTCAG	TTGCCAAAAC...ACATAAGGAG
23983	23983	3:134531845|134537268	3	134531845	134537268	15	4_4_6	58	0.341	exon	CEP63,	+	A00159:824:HVMKCDSXY:3:1621:13187:16971,A00204:690:HYN52DSXY:2:2258:6840:30843,A00204:690:HYN52DSXY:2:2346:16143:36245,A00204:690:HYN52DSXY:2:2527:7943:16470,A00159:824:HVMKCDSXY:3:2147:4933:19460,A00159:824:HVMKCDSXY:3:1621:13105:19179,A00204:690:HYN52DSXY:2:1106:15962:32330,A00204:690:HYN52DSXY:2:2527:7826:14826,A00204:690:HYN52DSXY:2:2518:15013:20165,A00204:690:HYN52DSXY:2:2233:2257:32424,A002…	464	A352-07	A352-07	Health	50	platelet	female	N1P	3:134531845|134537268	hsa_circ_0122017	chr3:134250686-134251742+	NM_025180	47.3	100	100	463	1	219	219	1	219	1.77e-111	405	GTTGGAATGT...GATAATTCAG	GTTGGAATGT...AAAAATAGAG
23984	23984	3:134531845|134552012	3	134531845	134552012	14	1_0_5	52	0.35	exon	CEP63,	+	A00159:824:HVMKCDSXY:3:2452:10158:19398,A00159:824:HVMKCDSXY:3:2452:9860:19194,A00159:824:HVMKCDSXY:3:2267:16604:13088,A00204:690:HYN52DSXY:2:1354:12283:7733,A00204:690:HYN52DSXY:2:1353:13928:36542,A00204:690:HYN52DSXY:2:1354:12328:7216,A00204:690:HYN52DSXY:2:2402:7383:8234,A00204:690:HYN52DSXY:2:2139:31747:26443,A00159:824:HVMKCDSXY:3:1433:3260:27712,A00204:690:HYN52DSXY:2:1238:1271:23359,A00204…	1493	A352-07	A352-07	Health	50	platelet	female	N1P	3:134531845|134552012	hsa_circ_0122017	chr3:134250686-134251742+	NM_025180	14.68	100	100	1492	1	219	219	1	219	5.95e-111	405	GTTGGAATGT...TTTACATGAG	GTTGGAATGT...AAAAATAGAG
23985	23985	3:134531863|134537211	3	134531863	134537211	5	1_0_2	64	0.135	exon	CEP63,	+	A00204:690:HYN52DSXY:2:1408:21314:21496,A00204:690:HYN52DSXY:2:1408:21856:23657,A00204:690:HYN52DSXY:2:1557:2555:36605,A00204:690:HYN52DSXY:2:1408:21495:21277,A00159:824:HVMKCDSXY:3:2335:11822:15264,	445	A352-07	A352-07	Health	50	platelet	female	N1P	3:134531863|134537211	hsa_circ_0122017	chr3:134250686-134251742+	NM_025180	45.17	91.78	100	445	1	201	219	19	219	1.73e-101	372	CAGGTAGAAG...TCAGCAACAG	GTTGGAATGT...AAAAATAGAG
23986	23986	3:134545586|134552012	3	134545586	134552012	15	7_2_4	56	0.349	exon	CEP63,	+	A00204:690:HYN52DSXY:2:1369:6271:13823,A00204:690:HYN52DSXY:2:2435:31882:20697,A00204:690:HYN52DSXY:2:2655:8458:24158,A00159:824:HVMKCDSXY:3:2524:14959:13839,A00204:690:HYN52DSXY:2:2431:2835:25003,A00159:824:HVMKCDSXY:3:2411:10077:22608,A00204:690:HYN52DSXY:2:2617:6180:18208,A00159:824:HVMKCDSXY:3:1666:29017:13761,A00204:690:HYN52DSXY:2:1364:4237:16939,A00204:690:HYN52DSXY:2:2365:13295:14998,A002…	1030	A352-07	A352-07	Health	50	platelet	female	N1P	NA	NA	NA	NA	NA	NA	NA	NA	NA	NA	NA	NA	NA	NA	NA	NA	NA
23987	23987	3:136260479|136262065	3	136260479	136262065	60	9_17_31	35	0.774	exon	PCCB,	+	A00204:690:HYN52DSXY:2:2643:30210:19680,A00159:824:HVMKCDSXY:3:2647:26078:30812,A00204:690:HYN52DSXY:2:1122:24442:22091,A00204:690:HYN52DSXY:2:2127:22544:14951,A00159:824:HVMKCDSXY:3:1238:9335:11490,A00159:824:HVMKCDSXY:3:1606:17164:4413,A00159:824:HVMKCDSXY:3:2552:30047:23062,A00204:690:HYN52DSXY:2:1241:11740:8609,A00204:690:HYN52DSXY:2:1405:5104:27586,A00204:690:HYN52DSXY:2:1572:16423:28307,A00…	172	A352-07	A352-07	Health	50	platelet	female	N1P	3:136260479|136262065	hsa_circ_0001341	chr3:135979320-135980907+	NM_000532	100	100	100	171	1	171	171	1	171	2.85e-85	316	GATTTTACAG...CATCTTTCTG	GATTTTACAG...CATCTTTCTG
23988	23988	3:136316941|136329984	3	136316941	136329984	8	2_0_1	36	0.308	exon	PCCB,	+	A00204:690:HYN52DSXY:2:2346:29884:16423,A00204:690:HYN52DSXY:2:2112:31946:10974,A00204:690:HYN52DSXY:2:1410:29071:20337,A00204:690:HYN52DSXY:2:1162:26431:1297,A00204:690:HYN52DSXY:2:1120:3784:14152,A00159:824:HVMKCDSXY:3:1112:10212:20901,A00204:690:HYN52DSXY:2:1410:27444:13604,A00204:690:HYN52DSXY:2:2301:7871:26678,	692	A352-07	A352-07	Health	50	platelet	female	N1P	3:136316941|136329984	hsa_circ_0122052	chr3:136035782-136048826+	ENST00000471595.1	88.44	100	100	692	1	612	612	1	612	0	1131	GTTGTTGATG...CAGCAAGAAG	GTTGTTGATG...CAGCAAGAAG
23989	23989	3:136357720|136359296	3	136357720	136359296	5	3_2_0	74	0.119	exon	STAG1,	-	A00204:690:HYN52DSXY:2:1269:5104:31187,A00204:690:HYN52DSXY:2:2374:7726:29966,A00204:690:HYN52DSXY:2:2229:18123:34037,A00204:690:HYN52DSXY:2:2662:5466:33098,A00204:690:HYN52DSXY:2:2160:13512:18129,	279	A352-07	A352-07	Health	50	platelet	female	N1P	NA	NA	NA	NA	NA	NA	NA	NA	NA	NA	NA	NA	NA	NA	NA	NA	NA
23990	23990	3:136357720|136367082	3	136357720	136367082	7	0_2_2	57	0.197	exon	STAG1,	-	A00204:690:HYN52DSXY:2:2155:4969:10786,A00204:690:HYN52DSXY:2:1431:14850:11021,A00204:690:HYN52DSXY:2:1453:20410:32518,A00204:690:HYN52DSXY:2:1368:18909:21590,A00204:690:HYN52DSXY:2:1604:25798:7153,A00204:690:HYN52DSXY:2:2277:12798:10191,A00204:690:HYN52DSXY:2:2107:6958:34460,	521	A352-07	A352-07	Health	50	platelet	female	N1P	3:136357720|136367082	hsa_circ_0122058	chr3:136076561-136082309-	ENST00000383202.2	73.08	100	100	520	1	380	380	380	1	0	702	ACTGTCTTTT...TCATCACCCT	TATTACAATG...AAAAGACAGT
23991	23991	3:136377660|136423044	3	136377660	136423044	25	1_2_8	54	0.481	exon	STAG1,	-	A00204:690:HYN52DSXY:2:1252:11641:14387,A00204:690:HYN52DSXY:2:1252:13223:12555,A00204:690:HYN52DSXY:2:2513:24695:35149,A00159:824:HVMKCDSXY:3:2127:8693:13730,A00204:690:HYN52DSXY:2:1454:26115:25426,A00204:690:HYN52DSXY:2:1567:7120:3364,A00204:690:HYN52DSXY:2:2578:24370:24095,A00204:690:HYN52DSXY:2:1568:11460:13823,A00204:690:HYN52DSXY:2:1578:27335:4022,A00159:824:HVMKCDSXY:3:2430:16875:25113,A00…	1048	A352-07	A352-07	Health	50	platelet	female	N1P	3:136377660|136423044	hsa_circ_0122072	chr3:136136726-136141886-	ENST00000383202.2	52.15	100	100	1047	502	1047	546	546	1	0	1009	CTGTTCTTTC...CAGTTAGCAC	GTGCTAACTG...GCCAGAACAG
23992	23992	3:136398749|136423044	3	136398749	136423044	22	1_4_8	58	0.431	exon	STAG1,	-	A00204:690:HYN52DSXY:2:2418:7952:29637,A00204:690:HYN52DSXY:2:2240:18991:10300,A00204:690:HYN52DSXY:2:2527:30906:3161,A00204:690:HYN52DSXY:2:1310:12264:35477,A00204:690:HYN52DSXY:2:2527:30572:3552,A00204:690:HYN52DSXY:2:1134:31656:1799,A00204:690:HYN52DSXY:2:1512:17246:23688,A00204:690:HYN52DSXY:2:1238:8241:5055,A00204:690:HYN52DSXY:2:1638:20238:2566,A00204:690:HYN52DSXY:2:2613:8079:1830,A00204:6…	955	A352-07	A352-07	Health	50	platelet	female	N1P	3:136398749|136423044	hsa_circ_0122072	chr3:136136726-136141886-	ENST00000383202.2	57.23	100	100	954	409	954	546	546	1	0	1009	TTTGGAAGGA...CAGTTAGCAC	GTGCTAACTG...GCCAGAACAG
23993	23993	3:136398749|136502779	3	136398749	136502779	28	1_6_6	132	0.298	exon	STAG1,	-	A00204:690:HYN52DSXY:2:1442:16721:19429,A00204:690:HYN52DSXY:2:1522:5819:3552,A00204:690:HYN52DSXY:2:1540:23466:30264,A00204:690:HYN52DSXY:2:2646:14253:15593,A00159:824:HVMKCDSXY:3:1617:16007:6762,A00204:690:HYN52DSXY:2:1538:25346:1078,A00204:690:HYN52DSXY:2:2139:9381:26162,A00204:690:HYN52DSXY:2:2328:10294:33129,A00204:690:HYN52DSXY:2:2571:15582:2331,A00204:690:HYN52DSXY:2:1262:4725:20729,A00204…	1929	A352-07	A352-07	Health	50	platelet	female	N1P	3:136398749|136502779	hsa_circ_0067478	chr3:136136726-136221621-	NM_005862	78.84	100	100	1928	409	1928	1520	1520	1	0	2808	TTTGGAAGGA...AGCTTCATGG	CCATGAAGCT...GCCAGAACAG
23994	23994	3:136417885|136423044	3	136417885	136423044	29	2_5_7	73	0.443	exon	STAG1,	-	A00159:824:HVMKCDSXY:3:1151:7057:12994,A00204:690:HYN52DSXY:2:1316:27606:16955,A00204:690:HYN52DSXY:2:1424:10917:4085,A00204:690:HYN52DSXY:2:1432:30120:29293,A00159:824:HVMKCDSXY:3:2535:19316:23547,A00204:690:HYN52DSXY:2:2353:5086:10645,A00159:824:HVMKCDSXY:3:1151:7084:12915,A00204:690:HYN52DSXY:2:1158:22435:11757,A00204:690:HYN52DSXY:2:1309:18059:7341,A00159:824:HVMKCDSXY:3:2535:17273:24236,A002…	547	A352-07	A352-07	Health	50	platelet	female	N1P	3:136417885|136423044	hsa_circ_0122072	chr3:136136726-136141886-	ENST00000383202.2	100	100	100	546	1	546	546	546	1	0	1009	CTGTTCTGGC...CAGTTAGCAC	GTGCTAACTG...GCCAGAACAG
23995	23995	3:136417885|136433659	3	136417885	136433659	9	0_2_4	118	0.132	exon	STAG1,	-	A00204:690:HYN52DSXY:2:1575:3423:11866,A00204:690:HYN52DSXY:2:1574:2718:24925,A00204:690:HYN52DSXY:2:2361:31919:23359,A00159:824:HVMKCDSXY:3:2506:31204:17613,A00204:690:HYN52DSXY:2:2613:4110:14747,A00204:690:HYN52DSXY:2:2528:8422:28855,A00204:690:HYN52DSXY:2:1532:15004:12759,A00204:690:HYN52DSXY:2:2602:19352:29590,A00159:824:HVMKCDSXY:3:2341:32805:1532,	651	A352-07	A352-07	Health	50	platelet	female	N1P	3:136417885|136433659	hsa_circ_0122073	chr3:136136726-136152501-	ENST00000383202.2	100	100	100	650	1	650	650	650	1	0	1201	CTGTTCTGGC...TCAGACATTG	CAATGTCTGA...GCCAGAACAG
23996	23996	3:136422410|136423044	3	136422410	136423044	33	3_3_6	107	0.382	exon	STAG1,	-	A00159:824:HVMKCDSXY:3:2526:18521:7451,A00204:690:HYN52DSXY:2:1419:23990:24158,A00204:690:HYN52DSXY:2:1657:16631:21433,A00204:690:HYN52DSXY:2:2449:29930:24862,A00204:690:HYN52DSXY:2:2469:27896:10222,A00204:690:HYN52DSXY:2:1148:14235:16595,A00204:690:HYN52DSXY:2:2469:28140:9674,A00204:690:HYN52DSXY:2:1270:7862:25160,A00204:690:HYN52DSXY:2:1317:16288:14920,A00204:690:HYN52DSXY:2:2151:27868:9486,A00…	388	A352-07	A352-07	Health	50	platelet	female	N1P	3:136422410|136423044	hsa_circ_0122075	chr3:136141251-136141886-	ENST00000383202.2	100	100	100	387	1	387	387	387	1	0	715	CTCTTGCAAT...CAGTTAGCAC	GTGCTAACTG...ATTGCAAGAG
23997	23997	3:136433556|136477412	3	136433556	136477412	8	1_1_2	143	0.101	exon	STAG1,	-	A00204:690:HYN52DSXY:2:2416:3106:7310,A00159:824:HVMKCDSXY:3:2630:2889:33990,A00159:824:HVMKCDSXY:3:1676:28637:26663,A00204:690:HYN52DSXY:2:2220:13413:29418,A00204:690:HYN52DSXY:2:1620:23782:34882,A00204:690:HYN52DSXY:2:2364:1443:21840,A00204:690:HYN52DSXY:2:1620:24677:8249,A00204:690:HYN52DSXY:2:2529:4860:26318,	749	A352-07	A352-07	Health	50	platelet	female	N1P	3:136433556|136477412	hsa_circ_0122076	chr3:136152397-136196254-	ENST00000383202.2	100	100	100	748	1	748	748	748	1	0	1382	TCTCTTGCCG...AATAGCATCA	TGATGCTATT...CGGCAAGAGA
23998	23998	3:136443287|136502779	3	136443287	136502779	39	3_10_7	204	0.277	exon	STAG1,	-	A00204:690:HYN52DSXY:2:1260:8748:7968,A00204:690:HYN52DSXY:2:2328:11740:21950,A00204:690:HYN52DSXY:2:2446:7970:8563,A00204:690:HYN52DSXY:2:2673:15230:29653,A00204:690:HYN52DSXY:2:1616:13621:27492,A00204:690:HYN52DSXY:2:2517:29315:11616,A00204:690:HYN52DSXY:2:1319:28827:21261,A00204:690:HYN52DSXY:2:1643:29414:9471,A00204:690:HYN52DSXY:2:2105:28935:36980,A00204:690:HYN52DSXY:2:2414:26756:25504,A002…	871	A352-07	A352-07	Health	50	platelet	female	N1P	3:136443287|136502779	hsa_circ_0122078	chr3:136162128-136221621-	ENST00000383202.2	100	100	100	870	1	870	870	870	1	0	1607	CTTCCTCTCC...AGCTTCATGG	CCATGAAGCT...GGAGAGGAAG
23999	23999	3:136464881|136502779	3	136464881	136502779	25	4_5_3	358	0.123	exon	STAG1,	-	A00159:824:HVMKCDSXY:3:1540:7401:29904,A00159:824:HVMKCDSXY:3:2129:29848:21183,A00204:690:HYN52DSXY:2:1147:3974:4711,A00204:690:HYN52DSXY:2:2643:23240:6731,A00204:690:HYN52DSXY:2:1110:21721:3693,A00204:690:HYN52DSXY:2:2110:14009:22373,A00204:690:HYN52DSXY:2:2147:4110:6543,A00204:690:HYN52DSXY:2:2633:6976:19366,A00159:824:HVMKCDSXY:3:1233:7428:15828,A00204:690:HYN52DSXY:2:1250:3387:33442,A00204:69…	638	A352-07	A352-07	Health	50	platelet	female	N1P	3:136464881|136502779	hsa_circ_0067480	chr3:136183722-136221621-	NM_005862	100	100	100	637	1	637	637	637	1	0	1177	TTTTTGTGAA...AGCTTCATGG	CCATGAAGCT...TTCACAAAAA
24000	24000	3:136472413|136477412	3	136472413	136477412	12	1_3_6	179	0.118	exon	STAG1,	-	A00204:690:HYN52DSXY:2:1138:13675:33004,A00204:690:HYN52DSXY:2:1457:11369:26162,A00204:690:HYN52DSXY:2:2261:13431:15984,A00204:690:HYN52DSXY:2:2126:15194:5760,A00204:690:HYN52DSXY:2:2340:29414:20369,A00159:824:HVMKCDSXY:3:1132:14995:32565,A00204:690:HYN52DSXY:2:1235:22688:8970,A00204:690:HYN52DSXY:2:1235:23050:14450,A00204:690:HYN52DSXY:2:1619:14696:5494,A00204:690:HYN52DSXY:2:1144:14751:23563,A0…	304	A352-07	A352-07	Health	50	platelet	female	N1P	3:136472413|136477412	hsa_circ_0008750	chr3:136191254-136196254-	NM_005862	100	100	100	303	1	303	303	303	1	2.27e-158	560	TGAAGTATCA...AATAGCATCA	TGATGCTATT...TGATACTTCA
24001	24001	3:136472413|136502779	3	136472413	136502779	12	3_6_5	220	0.098	exon	STAG1,	-	A00159:824:HVMKCDSXY:3:2156:32723:7091,A00204:690:HYN52DSXY:2:1207:30174:30765,A00204:690:HYN52DSXY:2:2378:11785:30420,A00204:690:HYN52DSXY:2:1268:10628:35837,A00204:690:HYN52DSXY:2:1472:11686:23202,A00204:690:HYN52DSXY:2:1518:18909:7999,A00204:690:HYN52DSXY:2:1665:4797:22514,A00204:690:HYN52DSXY:2:2374:6551:16313,A00204:690:HYN52DSXY:2:1477:15383:2801,A00204:690:HYN52DSXY:2:2133:7075:7451,A00204…	530	A352-07	A352-07	Health	50	platelet	female	N1P	3:136472413|136502779	hsa_circ_0122082	chr3:136191254-136221621-	ENST00000383202.2	100	100	100	529	1	529	529	529	1	0	977	TGAAGTATCA...AGCTTCATGG	CCATGAAGCT...TGATACTTCA
24003	24003	3:136604309|136604473	3	136604309	136604473	82	13_24_14	176	0.482	exon	STAG1,	-	A00159:824:HVMKCDSXY:3:2117:13946:10175,A00204:690:HYN52DSXY:2:1363:15221:31391,A00204:690:HYN52DSXY:2:1518:4490:27117,A00204:690:HYN52DSXY:2:2302:14751:7780,A00159:824:HVMKCDSXY:3:1521:24189:29982,A00204:690:HYN52DSXY:2:1534:24171:8437,A00204:690:HYN52DSXY:2:1518:4797:27430,A00159:824:HVMKCDSXY:3:1115:26069:15389,A00204:690:HYN52DSXY:2:1243:15989:11616,A00204:690:HYN52DSXY:2:2135:27127:25645,A00…	166	A352-07	A352-07	Health	50	platelet	female	N1P	3:136604309|136604473	hsa_circ_0001342	chr3:136323150-136323315-	NM_005862	100	100	100	165	1	165	165	165	1	5.9e-82	305	CTGCATTGCA...TATTTGTAGA	TCTACAAATA...TGCAATGCAG
24004	24004	3:136604309|136630981	3	136604309	136630981	34	2_6_6	134	0.337	exon	STAG1,	-	A00204:690:HYN52DSXY:2:2501:12138:9768,A00204:690:HYN52DSXY:2:2501:11234:12774,A00204:690:HYN52DSXY:2:2542:29939:12727,A00204:690:HYN52DSXY:2:2638:23782:25332,A00159:824:HVMKCDSXY:3:2163:29279:6543,A00159:824:HVMKCDSXY:3:2305:25907:18114,A00204:690:HYN52DSXY:2:1460:20311:35665,A00204:690:HYN52DSXY:2:2676:2546:1924,A00204:690:HYN52DSXY:2:1221:24930:2895,A00204:690:HYN52DSXY:2:2242:9091:18584,A0020…	381	A352-07	A352-07	Health	50	platelet	female	N1P	3:136604309|136630981	hsa_circ_0003626	chr3:136323150-136349823-	NM_005862	100	100	100	380	1	380	380	380	1	0	702	CTGCATTGCA...AAAGGCAATC	GATTGCCTTT...TGCAATGCAG
24007	24007	3:138167081|138170192	3	138167081	138170192	3	2_2_1	18	0.25	exon	DBR1,	-	A00204:690:HYN52DSXY:2:2540:31810:24893,A00204:690:HYN52DSXY:2:2313:29125:8187,A00159:824:HVMKCDSXY:3:2453:7645:23531,	312	A352-07	A352-07	Health	50	platelet	female	N1P	3:138167081|138170192	hsa_circ_0067503	chr3:137885922-137889034-	NM_016216	100	100	100	311	1	311	311	311	1	8.32e-163	575	CTGATGCTGC...TCAAAATGAC	GTCATTTTGA...GCAGCATCAG
24008	24008	3:138188455|138245183	3	138188455	138245183	11	3_1_3	208	0.096	exon	ARMC8,	+	A00204:690:HYN52DSXY:2:2670:29731:29152,A00159:824:HVMKCDSXY:3:2127:6027:28401,A00159:824:HVMKCDSXY:3:2127:6714:27962,A00204:690:HYN52DSXY:2:2170:7039:18630,A00204:690:HYN52DSXY:2:2206:28375:19194,A00204:690:HYN52DSXY:2:1366:26259:17628,A00204:690:HYN52DSXY:2:2170:7220:18944,A00159:824:HVMKCDSXY:3:2127:6804:27931,A00204:690:HYN52DSXY:2:2275:24279:32769,A00204:690:HYN52DSXY:2:1275:3775:2394,A00204…	1261	A352-07	A352-07	Health	50	platelet	female	N1P	3:138188455|138245183	hsa_circ_0122090	chr3:137928658-137964025+	ENST00000469044.1	86.36	100	100	1261	77	1165	1089	1	1089	0	2012	GACCAGGAAT...CCGGAAGAAG	GAAGTAACAG...CCGGAAGAAG
24009	24009	3:138209817|138223733	3	138209817	138223733	95	16_13_20	431	0.306	exon	ARMC8,	+	A00204:690:HYN52DSXY:2:2477:20799:32534,A00204:690:HYN52DSXY:2:2575:28637:18208,A00159:824:HVMKCDSXY:3:1535:13268:34053,A00159:824:HVMKCDSXY:3:1658:30156:34992,A00159:824:HVMKCDSXY:3:2516:17589:24721,A00159:824:HVMKCDSXY:3:2535:10086:27727,A00204:690:HYN52DSXY:2:1113:11460:2487,A00204:690:HYN52DSXY:2:1232:15962:7247,A00204:690:HYN52DSXY:2:1371:16441:19225,A00204:690:HYN52DSXY:2:1374:20546:19664,A…	391	A352-07	A352-07	Health	50	platelet	female	N1P	3:138209817|138223733	hsa_circ_0007348	chr3:137928658-137942575+	NM_015396	100	100	100	390	1	390	390	1	390	0	721	GAAGTAACAG...ACTGTATACA	GAAGTAACAG...ACTGTATACA
24010	24010	3:138209817|138229010	3	138209817	138229010	22	7_2_7	316	0.122	exon	ARMC8,	+	A00204:690:HYN52DSXY:2:2546:29044:16720,A00159:824:HVMKCDSXY:3:1132:9778:11287,A00159:824:HVMKCDSXY:3:1509:29785:23171,A00204:690:HYN52DSXY:2:1131:20573:7435,A00204:690:HYN52DSXY:2:1236:22679:25864,A00204:690:HYN52DSXY:2:1270:27977:22983,A00204:690:HYN52DSXY:2:2130:18014:14309,A00204:690:HYN52DSXY:2:2432:17589:2801,A00204:690:HYN52DSXY:2:2469:17707:22921,A00204:690:HYN52DSXY:2:1136:29333:4319,A00…	484	A352-07	A352-07	Health	50	platelet	female	N1P	3:138209817|138229010	hsa_circ_0067504	chr3:137928658-137947852+	NM_015396	100	100	100	483	1	483	483	1	483	0	893	GAAGTAACAG...CTGCTGTAAA	GAAGTAACAG...CTGCTGTAAA
24011	24011	3:138209817|138235114	3	138209817	138235114	23	4_4_9	348	0.117	exon	ARMC8,	+	A00159:824:HVMKCDSXY:3:1424:7907:22326,A00204:690:HYN52DSXY:2:1206:14678:32362,A00204:690:HYN52DSXY:2:2475:9191:16376,A00204:690:HYN52DSXY:2:1509:22923:19335,A00159:824:HVMKCDSXY:3:1424:11044:30076,A00159:824:HVMKCDSXY:3:1315:9335:25144,A00159:824:HVMKCDSXY:3:1451:14633:7889,A00204:690:HYN52DSXY:2:1150:11062:31485,A00204:690:HYN52DSXY:2:1308:26033:7028,A00204:690:HYN52DSXY:2:1339:30129:2503,A0020…	565	A352-07	A352-07	Health	50	platelet	female	N1P	3:138209817|138235114	hsa_circ_0122089	chr3:137928658-137953956+	ENST00000469044.1	100	100	100	564	1	564	564	1	564	0	1042	GAAGTAACAG...GTCCTACAAA	GAAGTAACAG...GTCCTACAAA
24012	24012	3:138221926|138223733	3	138221926	138223733	28	6_2_9	511	0.099	exon	ARMC8,	+	A00204:690:HYN52DSXY:2:1148:14886:17660,A00204:690:HYN52DSXY:2:1375:3486:27445,A00204:690:HYN52DSXY:2:2211:29686:33426,A00204:690:HYN52DSXY:2:2235:26449:26944,A00204:690:HYN52DSXY:2:2424:18168:29168,A00159:824:HVMKCDSXY:3:2121:23836:26647,A00204:690:HYN52DSXY:2:2656:26711:18349,A00204:690:HYN52DSXY:2:1657:3812:19648,A00204:690:HYN52DSXY:2:2547:10493:33880,A00204:690:HYN52DSXY:2:2509:14904:14747,A…	314	A352-07	A352-07	Health	50	platelet	female	N1P	3:138221926|138223733	hsa_circ_0007912	chr3:137940767-137942575+	NM_015396	100	100	100	313	1	313	313	1	313	6.48e-164	579	AGACATGAAA...ACTGTATACA	AGACATGAAA...ACTGTATACA
24013	24013	3:138228918|138235114	3	138228918	138235114	23	6_5_5	438	0.095	exon	ARMC8,	+	A00159:824:HVMKCDSXY:3:2447:29505:23249,A00204:690:HYN52DSXY:2:1505:18973:12399,A00204:690:HYN52DSXY:2:1518:20003:15906,A00204:690:HYN52DSXY:2:1617:4707:35540,A00204:690:HYN52DSXY:2:2412:22299:26490,A00204:690:HYN52DSXY:2:1221:16387:24236,A00204:690:HYN52DSXY:2:1518:20311:19288,A00204:690:HYN52DSXY:2:1554:27733:23625,A00204:690:HYN52DSXY:2:1663:28393:3098,A00204:690:HYN52DSXY:2:1369:6280:29121,A0…	175	A352-07	A352-07	Health	50	platelet	female	N1P	3:138228918|138235114	hsa_circ_0067507	chr3:137947759-137953956+	NM_015396	100	100	100	174	1	174	174	1	174	6.24e-87	322	GATGCCACAG...GTCCTACAAA	GATGCCACAG...GTCCTACAAA
24014	24014	3:138251428|138251606	3	138251428	138251606	3	2_1_1	22	0.214	intron	ARMC8,	+	A00204:690:HYN52DSXY:2:2327:1506:4100,A00204:690:HYN52DSXY:2:1334:25644:36260,A00204:690:HYN52DSXY:2:2118:7600:36323,	179	A352-07	A352-07	Health	50	platelet	female	N1P	3:138251428|138251606	hsa_circ_0122096	chr3:137970269-137970448+	ENST00000469044.1	100	100	100	179	1	179	179	1	179	1.07e-89	331	GTTTTCCATG...ATTCACAATG	GTTTTCCATG...ATTCACAATG
24015	24015	3:138263739|138274544	3	138263739	138274544	10	2_1_4	186	0.097	exon	ARMC8,	+	A00204:690:HYN52DSXY:2:1176:27877:31641,A00204:690:HYN52DSXY:2:2572:25129:34084,A00204:690:HYN52DSXY:2:1172:13024:27179,A00204:690:HYN52DSXY:2:2544:28031:33599,A00204:690:HYN52DSXY:2:2545:29505:1579,A00204:690:HYN52DSXY:2:1675:30563:3223,A00204:690:HYN52DSXY:2:2270:9317:6793,A00204:690:HYN52DSXY:2:2319:10881:14920,A00204:690:HYN52DSXY:2:1306:21296:31955,A00204:690:HYN52DSXY:2:2243:31250:21762,	592	A352-07	A352-07	Health	50	platelet	female	N1P	3:138263739|138274544	hsa_circ_0122101	chr3:137982580-137993386+	ENST00000469044.1	100	100	100	591	1	591	591	1	591	0	1092	ATCATTGAGA...CAAAGAGCAG	ATCATTGAGA...CAAAGAGCAG
24016	24016	3:138272967|138284526	3	138272967	138284526	15	2_0_2	206	0.127	exon	ARMC8,	+	A00204:690:HYN52DSXY:2:1317:14516:24627,A00204:690:HYN52DSXY:2:2655:30870:21887,A00204:690:HYN52DSXY:2:1143:25545:28980,A00204:690:HYN52DSXY:2:1335:20500:4210,A00204:690:HYN52DSXY:2:1424:3522:2675,A00204:690:HYN52DSXY:2:1221:16188:26710,A00204:690:HYN52DSXY:2:2149:11505:31532,A00204:690:HYN52DSXY:2:2371:20627:30859,A00204:690:HYN52DSXY:2:1256:10782:32910,A00204:690:HYN52DSXY:2:1633:2600:2801,A002…	343	A352-07	A352-07	Health	50	platelet	female	N1P	NA	NA	NA	NA	NA	NA	NA	NA	NA	NA	NA	NA	NA	NA	NA	NA	NA
24017	24017	3:138274449|138290639	3	138274449	138290639	16	6_2_4	296	0.098	exon	ARMC8,	+	A00204:690:HYN52DSXY:2:1341:9136:22044,A00204:690:HYN52DSXY:2:1650:22580:30639,A00204:690:HYN52DSXY:2:1248:2808:10332,A00204:690:HYN52DSXY:2:2228:2058:17707,A00204:690:HYN52DSXY:2:1278:2745:34867,A00204:690:HYN52DSXY:2:1278:2410:35258,A00204:690:HYN52DSXY:2:1632:7943:35164,A00204:690:HYN52DSXY:2:1210:16224:33411,A00159:824:HVMKCDSXY:3:2564:18991:11835,A00159:824:HVMKCDSXY:3:2474:27362:35352,A0020…	743	A352-07	A352-07	Health	50	platelet	female	N1P	NA	NA	NA	NA	NA	NA	NA	NA	NA	NA	NA	NA	NA	NA	NA	NA	NA
24018	24018	3:138284431|138290639	3	138284431	138290639	10	4_0_5	182	0.099	exon	ARMC8,	+	A00204:690:HYN52DSXY:2:1145:24939:24549,A00204:690:HYN52DSXY:2:1247:3432:9251,A00204:690:HYN52DSXY:2:1456:11740:32095,A00204:690:HYN52DSXY:2:2526:7057:12524,A00204:690:HYN52DSXY:2:1408:1687:16125,A00204:690:HYN52DSXY:2:1106:32814:17801,A00204:690:HYN52DSXY:2:1456:13241:31939,A00204:690:HYN52DSXY:2:2129:20274:25676,A00204:690:HYN52DSXY:2:1322:17065:4523,A00204:690:HYN52DSXY:2:1322:16667:4836,	647	A352-07	A352-07	Health	50	platelet	female	N1P	NA	NA	NA	NA	NA	NA	NA	NA	NA	NA	NA	NA	NA	NA	NA	NA	NA
24019	24019	3:138500110|138532570	3	138500110	138532570	32	5_4_9	94	0.405	exon	CEP70,	-	A00204:690:HYN52DSXY:2:2505:25418:11757,A00204:690:HYN52DSXY:2:2505:25346:11976,A00204:690:HYN52DSXY:2:2147:1922:11584,A00204:690:HYN52DSXY:2:2249:3857:16908,A00159:824:HVMKCDSXY:3:2516:13458:4445,A00204:690:HYN52DSXY:2:1262:5222:22811,A00204:690:HYN52DSXY:2:2101:4652:30937,A00159:824:HVMKCDSXY:3:1457:23773:14951,A00204:690:HYN52DSXY:2:2614:13358:31297,A00204:690:HYN52DSXY:2:1661:4363:28682,A0020…	1018	A352-07	A352-07	Health	50	platelet	female	N1P	3:138500110|138532570	hsa_circ_0122112	chr3:138218951-138251412-	ENST00000264982.3	100	100	100	1017	1	1017	1017	1017	1	0	1879	CTCTGGAGGT...ACAAAGCAAC	GTTGCTTTGT...ACCTCCAGAG
24020	24020	3:138508439|138532570	3	138508439	138532570	8	1_1_2	116	0.121	exon	CEP70,	-	A00204:690:HYN52DSXY:2:2268:31729:29450,A00204:690:HYN52DSXY:2:1406:31891:8876,A00204:690:HYN52DSXY:2:1117:8992:23171,A00204:690:HYN52DSXY:2:1342:24062:13792,A00204:690:HYN52DSXY:2:1445:11605:6214,A00204:690:HYN52DSXY:2:2326:20998:27461,A00204:690:HYN52DSXY:2:2358:10303:35681,A00204:690:HYN52DSXY:2:1367:2510:18490,	416	A352-07	A352-07	Health	50	platelet	female	N1P	3:138508439|138532570	hsa_circ_0122119	chr3:138244331-138251412-	ENST00000264982.3	74.46	100	100	415	107	415	309	309	1	1.47e-161	571	CTGAAAGTAT...ACAAAGCAAC	GTTGCTTTGT...AAAACGTCAA
24021	24021	3:138525490|138532570	3	138525490	138532570	29	3_5_11	180	0.244	exon	CEP70,	-	A00204:690:HYN52DSXY:2:2626:29930:21543,A00204:690:HYN52DSXY:2:1222:5294:9220,A00204:690:HYN52DSXY:2:1261:11966:11537,A00204:690:HYN52DSXY:2:1402:7003:16971,A00204:690:HYN52DSXY:2:2637:12807:35697,A00204:690:HYN52DSXY:2:2651:13991:30514,A00159:824:HVMKCDSXY:3:1160:16613:27132,A00204:690:HYN52DSXY:2:1261:12445:11522,A00204:690:HYN52DSXY:2:1226:19352:11616,A00204:690:HYN52DSXY:2:1240:24352:15107,A0…	310	A352-07	A352-07	Health	50	platelet	female	N1P	3:138525490|138532570	hsa_circ_0122119	chr3:138244331-138251412-	ENST00000264982.3	100	100	100	309	1	309	309	309	1	1.07e-161	571	TTGACGTTTT...ACAAAGCAAC	GTTGCTTTGT...AAAACGTCAA
24022	24022	3:138525490|138537347	3	138525490	138537347	76	8_21_19	140	0.521	exon	CEP70,	-	A00204:690:HYN52DSXY:2:1165:21224:12038,A00204:690:HYN52DSXY:2:1464:31313:14293,A00204:690:HYN52DSXY:2:1169:24279:30890,A00204:690:HYN52DSXY:2:2652:7283:23281,A00204:690:HYN52DSXY:2:1351:28302:35102,A00204:690:HYN52DSXY:2:1356:23710:20071,A00204:690:HYN52DSXY:2:2128:24578:17284,A00204:690:HYN52DSXY:2:2137:21504:5353,A00204:690:HYN52DSXY:2:2265:12120:31250,A00204:690:HYN52DSXY:2:2267:9950:13463,A0…	739	A352-07	A352-07	Health	50	platelet	female	N1P	3:138525490|138537347	hsa_circ_0122119	chr3:138244331-138251412-	ENST00000264982.3	41.87	100	100	738	1	309	309	309	1	2.69e-161	571	TTGACGTTTT...GGCACTTCAC	GTTGCTTTGT...AAAACGTCAA
24023	24023	3:138525490|138572932	3	138525490	138572932	20	5_6_3	208	0.161	exon	CEP70,	-	A00204:690:HYN52DSXY:2:2535:9525:35556,A00204:690:HYN52DSXY:2:2535:9616:35587,A00204:690:HYN52DSXY:2:1541:24596:10238,A00204:690:HYN52DSXY:2:2531:18882:34695,A00204:690:HYN52DSXY:2:1546:2998:22748,A00204:690:HYN52DSXY:2:1107:3378:25755,A00204:690:HYN52DSXY:2:2347:22092:24283,A00204:690:HYN52DSXY:2:2572:27905:21042,A00159:824:HVMKCDSXY:3:1651:14904:3286,A00204:690:HYN52DSXY:2:1333:32515:28588,A002…	1282	A352-07	A352-07	Health	50	platelet	female	N1P	3:138525490|138572932	hsa_circ_0004524	chr3:138289159-138291774-	NM_024491	36.66	100	100	1282	739	1208	470	470	1	0	869	TTGACGTTTT...AACATAGTTA	TAACTATGTT...AACTTTACAG
24024	24024	3:138525490|138572984	3	138525490	138572984	22	3_8_4	140	0.239	exon	CEP70,	-	A00159:824:HVMKCDSXY:3:1137:14977:4977,A00159:824:HVMKCDSXY:3:1203:19126:10661,A00204:690:HYN52DSXY:2:1572:13096:30154,A00159:824:HVMKCDSXY:3:1450:24225:3959,A00204:690:HYN52DSXY:2:1131:7925:25269,A00204:690:HYN52DSXY:2:1375:6388:11177,A00159:824:HVMKCDSXY:3:1137:14986:3615,A00159:824:HVMKCDSXY:3:2106:10719:27258,A00204:690:HYN52DSXY:2:1323:29496:13150,A00204:690:HYN52DSXY:2:2621:11026:19272,A001…	1261	A352-07	A352-07	Health	50	platelet	female	N1P	3:138525490|138572984	hsa_circ_0003823	chr3:138289159-138291826-	NM_024491	41.43	100	100	1260	739	1260	522	522	1	0	965	TTGACGTTTT...TTTGAGTTGC	GCAACTCAAA...AACTTTACAG
24025	24025	3:138529199|138532570	3	138529199	138532570	16	3_2_7	210	0.132	exon	CEP70,	-	A00204:690:HYN52DSXY:2:1549:25509:4241,A00204:690:HYN52DSXY:2:2125:8748:25379,A00159:824:HVMKCDSXY:3:1344:11686:6073,A00159:824:HVMKCDSXY:3:2317:14950:25160,A00204:690:HYN52DSXY:2:2350:16107:36245,A00204:690:HYN52DSXY:2:1465:21558:34695,A00204:690:HYN52DSXY:2:2453:22842:8516,A00204:690:HYN52DSXY:2:1441:4589:23813,A00204:690:HYN52DSXY:2:2277:16731:21386,A00204:690:HYN52DSXY:2:2349:16938:36401,A002…	235	A352-07	A352-07	Health	50	platelet	female	N1P	3:138529199|138532570	hsa_circ_0122124	chr3:138248040-138251412-	ENST00000264982.3	100	100	100	234	1	234	234	234	1	3.88e-120	433	CTGGTTTCCA...ACAAAGCAAC	GTTGCTTTGT...TGGAAACCAG
24028	24028	3:138570318|138571356	3	138570318	138571356	157	16_12_36	591	0.347	exon	CEP70,	-	A00204:690:HYN52DSXY:2:1102:12093:11162,A00204:690:HYN52DSXY:2:1338:16441:6918,A00204:690:HYN52DSXY:2:2621:27697:35618,A00159:824:HVMKCDSXY:3:2503:22724:19085,A00204:690:HYN52DSXY:2:1430:12183:18897,A00204:690:HYN52DSXY:2:1231:9100:2190,A00204:690:HYN52DSXY:2:1257:31087:22420,A00204:690:HYN52DSXY:2:1440:19361:34585,A00204:690:HYN52DSXY:2:2625:29423:1971,A00204:690:HYN52DSXY:2:2638:15420:16955,A00…	397	A352-07	A352-07	Health	50	platelet	female	N1P	3:138570318|138571356	hsa_circ_0002468	chr3:138289159-138290198-	NM_024491	100	100	100	396	1	396	396	396	1	0	732	CTGTAAAGTT...CTTCTTCCTG	CAGGAAGAAG...AACTTTACAG
24029	24029	3:138570318|138572932	3	138570318	138572932	703	57_56_92	405	0.776	exon	CEP70,	-	A00204:690:HYN52DSXY:2:2476:14877:17519,A00204:690:HYN52DSXY:2:2535:21956:29747,A00204:690:HYN52DSXY:2:2575:24903:34757,A00204:690:HYN52DSXY:2:2632:28022:10097,A00204:690:HYN52DSXY:2:2659:13367:36166,A00159:824:HVMKCDSXY:3:1335:25093:20212,A00159:824:HVMKCDSXY:3:1629:12174:28463,A00159:824:HVMKCDSXY:3:2269:16758:3677,A00159:824:HVMKCDSXY:3:2537:10827:21120,A00204:690:HYN52DSXY:2:1178:29848:17206,…	544	A352-07	A352-07	Health	50	platelet	female	N1P	3:138570318|138572932	hsa_circ_0004524	chr3:138289159-138291774-	NM_024491	86.4	100	100	544	1	470	470	470	1	0	869	CTGTAAAGTT...AACATAGTTA	TAACTATGTT...AACTTTACAG
24030	24030	3:138570318|138572984	3	138570318	138572984	28	3_7_13	344	0.14	exon	CEP70,	-	A00159:824:HVMKCDSXY:3:2642:6623:18161,A00204:690:HYN52DSXY:2:2114:10321:10316,A00204:690:HYN52DSXY:2:2138:15808:21198,A00204:690:HYN52DSXY:2:2476:21242:5274,A00204:690:HYN52DSXY:2:2552:30364:5384,A00159:824:HVMKCDSXY:3:1641:22688:23844,A00159:824:HVMKCDSXY:3:2642:23339:24408,A00204:690:HYN52DSXY:2:1565:14588:9314,A00204:690:HYN52DSXY:2:1534:23701:6370,A00159:824:HVMKCDSXY:3:2521:16396:23657,A002…	523	A352-07	A352-07	Health	50	platelet	female	N1P	3:138570318|138572984	hsa_circ_0003823	chr3:138289159-138291826-	NM_024491	100	100	100	522	1	522	522	522	1	0	965	CTGTAAAGTT...TTTGAGTTGC	GCAACTCAAA...AACTTTACAG
24031	24031	3:138619711|138629156	3	138619711	138629156	6	1_0_4	6	0.667	exon	FAIM,	+	A00159:824:HVMKCDSXY:3:1552:5656:23813,A00204:690:HYN52DSXY:2:1603:13349:24267,A00204:690:HYN52DSXY:2:2675:17861:20650,A00204:690:HYN52DSXY:2:1571:9652:35086,A00204:690:HYN52DSXY:2:1632:22327:13855,A00204:690:HYN52DSXY:2:1571:10429:23876,	546	A352-07	A352-07	Health	50	platelet	female	N1P	3:138619711|138629156	hsa_circ_0122131	chr3:138340248-138347998+	ENST00000338446.4	75.6	100	100	545	134	545	412	1	412	0	761	ACTGTTTTTG...GGAGACAGCG	CCCTCCTTAC...GGAGACAGCG
24032	24032	3:138621407|138622416	3	138621407	138622416	123	33_20_22	30	0.891	exon	FAIM,	+	A00204:690:HYN52DSXY:2:2535:10420:22701,A00204:690:HYN52DSXY:2:2655:6750:3255,A00159:824:HVMKCDSXY:3:2107:15040:35336,A00159:824:HVMKCDSXY:3:2509:20021:16063,A00204:690:HYN52DSXY:2:1107:13178:10817,A00204:690:HYN52DSXY:2:1148:26187:13150,A00204:690:HYN52DSXY:2:1240:7735:3239,A00204:690:HYN52DSXY:2:1446:10854:11303,A00204:690:HYN52DSXY:2:2434:12409:8390,A00204:690:HYN52DSXY:2:2520:11171:6433,A0020…	363	A352-07	A352-07	Health	50	platelet	female	N1P	3:138621407|138622416	hsa_circ_0007080	chr3:138340248-138341258+	NM_001033030	100	100	100	362	1	362	362	1	362	0	669	CCCTCCTTAC...ATTGTTTTGG	CCCTCCTTAC...ATTGTTTTGG
24033	24033	3:138621407|138629156	3	138621407	138629156	49	15_6_10	26	0.79	exon	FAIM,	+	A00204:690:HYN52DSXY:2:1436:22688:25473,A00204:690:HYN52DSXY:2:1473:16622:6449,A00204:690:HYN52DSXY:2:2149:24008:10347,A00204:690:HYN52DSXY:2:1172:11098:22310,A00204:690:HYN52DSXY:2:1369:17852:20290,A00159:824:HVMKCDSXY:3:1143:16803:3568,A00204:690:HYN52DSXY:2:1108:13114:30749,A00204:690:HYN52DSXY:2:1441:16306:6277,A00204:690:HYN52DSXY:2:2126:18638:7028,A00204:690:HYN52DSXY:2:2519:20374:18803,A00…	413	A352-07	A352-07	Health	50	platelet	female	N1P	3:138621407|138629156	hsa_circ_0122131	chr3:138340248-138347998+	ENST00000338446.4	100	100	100	412	1	412	412	1	412	0	761	CCCTCCTTAC...GGAGACAGCG	CCCTCCTTAC...GGAGACAGCG
[truncated: 19,360 more rows]
