# Supplementary material for: Comprehensive circRNA profiling of platelets and exosomes identifies hsa_circ_0061274 as a novel biomarker for lung adenocarcinoma
Source: Front Immunol. 2026 Mar 18;17:1761129. doi: 10.3389/fimmu.2026.1761129 (PMC13038969; doi:10.3389/fimmu.2026.1761129)
Supplement: Supplementary Table 3 — CirRna count and length 3. [file Table3.xlsx]

## Sheet: Sheet1
	X	circRNA_ID	chr	circRNA_start	circRNA_end	X.junction_reads	SM_MS_SMS	X.non_junction_reads	junction_reads_ratio	circRNA_type	gene_id	strand	junction_reads_ID	length	sample	id	pathology	age	type	gender	nid	X.query	name	pos	pos_gene	query_Coverage	db_Coverage	Similarity	query_length	query_start	query_end	db_length	db_start	db_end	e.value	bit_score	query_seq	db_seq
46847	46847	8:25407983|25408940	8	25407983	25408940	61	25_14_10	50	0.709	exon	DOCK5,	+	A00204:690:HYN52DSXY:2:2546:18638:11287,A00204:690:HYN52DSXY:2:1343:10899:27320,A00204:690:HYN52DSXY:2:1173:28863:17628,A00204:690:HYN52DSXY:2:1367:32443:36072,A00204:690:HYN52DSXY:2:2127:16125:4711,A00204:690:HYN52DSXY:2:2664:22227:31000,A00204:690:HYN52DSXY:2:2467:12427:23860,A00204:690:HYN52DSXY:2:2624:21802:7623,A00204:690:HYN52DSXY:2:2433:1199:27492,A00204:690:HYN52DSXY:2:1260:19868:35618,A0…	312	A352-08	A352-08	Health	51	platelet	female	N2P	8:25407983|25408940	hsa_circ_0007618	chr8:25265498-25266456+	NM_024940	100	100	100	311	1	311	311	1	311	8.32e-163	575	CTCAATCTTG...AGGACCCTAA	CTCAATCTTG...AGGACCCTAA
46848	46848	8:25460240|25469980	8	25460240	25469980	8	1_2_6	0	1	exon	CDCA2,	+	A00204:690:HYN52DSXY:2:2156:15085:30655,A00204:690:HYN52DSXY:2:1134:10818:5008,A00204:690:HYN52DSXY:2:2324:16405:22983,A00204:690:HYN52DSXY:2:2429:1678:13197,A00204:690:HYN52DSXY:2:1635:31891:17989,A00204:690:HYN52DSXY:2:2124:28158:18067,A00204:690:HYN52DSXY:2:2660:19723:32769,A00204:690:HYN52DSXY:2:1223:24867:24549,	904	A352-08	A352-08	Health	51	platelet	female	N2P	8:25460240|25469980	hsa_circ_0006280	chr8:25319569-25327496+	NM_152562	65.12	99.83	99.83	903	316	903	588	1	588	0	1081	ATGGATGCCA...ACTTCAAATG	GAAAGTCATC...ACTTCAAATG
46849	46849	8:25460384|25460554	8	25460384	25460554	5	4_2_3	1	0.909	exon	CDCA2,	+	A00204:690:HYN52DSXY:2:2512:25717:28181,A00204:690:HYN52DSXY:2:2560:7256:27054,A00204:690:HYN52DSXY:2:1315:31060:30921,A00204:690:HYN52DSXY:2:1432:10176:3114,A00204:690:HYN52DSXY:2:2357:30599:17315,	172	A352-08	A352-08	Health	51	platelet	female	N2P	NA	NA	NA	NA	NA	NA	NA	NA	NA	NA	NA	NA	NA	NA	NA	NA	NA
46850	46850	8:25483399|25484210	8	25483399	25484210	3	1_2_1	2	0.75	exon	CDCA2,	+	A00204:690:HYN52DSXY:2:2604:17309:11584,A00204:690:HYN52DSXY:2:2544:17653:10207,A00204:690:HYN52DSXY:2:2603:16360:35963,	334	A352-08	A352-08	Health	51	platelet	female	N2P	8:25483399|25484210	hsa_circ_0005352	chr8:25340914-25341726+	NM_152562	100	100	100	333	1	333	333	1	333	5.28e-175	616	GAACACTGTA...GGAGAATCTT	GAACACTGTA...GGAGAATCTT
46852	46852	8:26333486|26339973	8	26333486	26339973	6	2_1_3	10	0.545	exon	PPP2R2A,	+	A00204:690:HYN52DSXY:2:2235:21522:24142,A00204:690:HYN52DSXY:2:1414:3459:24048,A00204:690:HYN52DSXY:2:2643:29604:19883,A00204:690:HYN52DSXY:2:2235:23149:7576,A00204:690:HYN52DSXY:2:2235:22589:12085,A00204:690:HYN52DSXY:2:2465:27588:3897,	255	A352-08	A352-08	Health	51	platelet	female	N2P	8:26333486|26339973	hsa_circ_0136196	chr8:26191001-26197489+	PPP2R2A-218.1	100	100	100	254	1	254	254	1	254	3.25e-131	470	ATCACTTATT...CCCCAGTGAG	ATCACTTATT...CCCCAGTGAG
46853	46853	8:26333486|26366406	8	26333486	26366406	2	1_0_2	21	0.16	exon	PPP2R2A,	+	A00204:690:HYN52DSXY:2:2577:29866:34616,A00204:690:HYN52DSXY:2:1526:11270:10488,	1265	A352-08	A352-08	Health	51	platelet	female	N2P	8:26333486|26366406	hsa_circ_0136202	chr8:26217684-26223922+	ENST00000380737.3	56.8	100	100	1264	547	1264	718	1	718	0	1327	ATCACTTATT...GATCTGACAG	ATAAAACAAT...GATCTGACAG
46854	46854	8:26338890|26354633	8	26338890	26354633	6	1_1_3	53	0.185	exon	PPP2R2A,	+	A00204:690:HYN52DSXY:2:1367:16649:26537,A00204:690:HYN52DSXY:2:1447:22083:22200,A00204:690:HYN52DSXY:2:2449:11487:34851,A00204:690:HYN52DSXY:2:2261:21513:10191,A00204:690:HYN52DSXY:2:2669:7383:15374,A00204:690:HYN52DSXY:2:2507:5294:5431,	336	A352-08	A352-08	Health	51	platelet	female	N2P	NA	NA	NA	NA	NA	NA	NA	NA	NA	NA	NA	NA	NA	NA	NA	NA	NA
46855	46855	8:26338890|26366406	8	26338890	26366406	16	3_1_2	52	0.381	exon	PPP2R2A,	+	A00204:690:HYN52DSXY:2:2270:8802:30514,A00204:690:HYN52DSXY:2:1267:11252:22921,A00204:690:HYN52DSXY:2:1370:2248:4946,A00204:690:HYN52DSXY:2:1145:16884:16485,A00204:690:HYN52DSXY:2:1504:14705:28995,A00204:690:HYN52DSXY:2:2327:16378:35305,A00204:690:HYN52DSXY:2:2519:28456:7247,A00204:690:HYN52DSXY:2:1158:29387:35258,A00204:690:HYN52DSXY:2:1267:9598:31923,A00204:690:HYN52DSXY:2:1502:18674:22717,A002…	1180	A352-08	A352-08	Health	51	platelet	female	N2P	8:26338890|26366406	hsa_circ_0136202	chr8:26217684-26223922+	ENST00000380737.3	60.9	100	100	1179	462	1179	718	1	718	0	1327	CAGATATAAT...GATCTGACAG	ATAAAACAAT...GATCTGACAG
46856	46856	8:26354468|26362848	8	26354468	26362848	9	6_4_1	47	0.277	exon	PPP2R2A,	+	A00204:690:HYN52DSXY:2:2620:5511:22153,A00204:690:HYN52DSXY:2:1424:20329:19758,A00204:690:HYN52DSXY:2:2460:17164:12430,A00204:690:HYN52DSXY:2:1170:12165:3270,A00204:690:HYN52DSXY:2:1237:28935:7263,A00204:690:HYN52DSXY:2:1231:9390:36793,A00204:690:HYN52DSXY:2:2402:6316:24956,A00204:690:HYN52DSXY:2:1170:11496:3333,A00204:690:HYN52DSXY:2:2616:23656:24799,	749	A352-08	A352-08	Health	51	platelet	female	N2P	NA	NA	NA	NA	NA	NA	NA	NA	NA	NA	NA	NA	NA	NA	NA	NA	NA
46857	46857	8:26354468|26366406	8	26354468	26366406	9	5_4_1	46	0.281	exon	PPP2R2A,	+	A00204:690:HYN52DSXY:2:2264:18945:35086,A00204:690:HYN52DSXY:2:1645:25536:28463,A00204:690:HYN52DSXY:2:2138:10013:34679,A00204:690:HYN52DSXY:2:2434:17996:30749,A00204:690:HYN52DSXY:2:1472:1416:13307,A00204:690:HYN52DSXY:2:1660:8070:32816,A00204:690:HYN52DSXY:2:2343:11939:25801,A00204:690:HYN52DSXY:2:1229:9616:14544,A00204:690:HYN52DSXY:2:2159:32000:20275,	1011	A352-08	A352-08	Health	51	platelet	female	N2P	8:26354468|26366406	hsa_circ_0136202	chr8:26217684-26223922+	ENST00000380737.3	71.09	100	100	1010	293	1010	718	1	718	0	1327	AACAAAATCC...GATCTGACAG	ATAAAACAAT...GATCTGACAG
46858	46858	8:26360169|26363890	8	26360169	26363890	6	2_1_1	39	0.235	exon	PPP2R2A,	+	A00204:690:HYN52DSXY:2:1349:2781:32236,A00204:690:HYN52DSXY:2:2337:11369:24220,A00204:690:HYN52DSXY:2:2668:22978:29982,A00204:690:HYN52DSXY:2:2337:11369:31297,A00204:690:HYN52DSXY:2:2457:29143:2394,A00204:690:HYN52DSXY:2:1349:2736:32471,	627	A352-08	A352-08	Health	51	platelet	female	N2P	8:26360169|26363890	hsa_circ_0136201	chr8:26217684-26221406+	ENST00000380737.3	100	100	100	626	1	626	626	1	626	0	1157	ATAAAACAAT...AACATACCAG	ATAAAACAAT...AACATACCAG
46859	46859	8:26360169|26366406	8	26360169	26366406	5	4_3_1	40	0.2	exon	PPP2R2A,	+	A00204:690:HYN52DSXY:2:1276:32362:10880,A00204:690:HYN52DSXY:2:1520:21287:10113,A00204:690:HYN52DSXY:2:1417:14100:4867,A00204:690:HYN52DSXY:2:2457:8196:5509,A00204:690:HYN52DSXY:2:2409:27570:33238,	719	A352-08	A352-08	Health	51	platelet	female	N2P	8:26360169|26366406	hsa_circ_0136202	chr8:26217684-26223922+	ENST00000380737.3	100	100	100	718	1	718	718	1	718	0	1327	ATAAAACAAT...GATCTGACAG	ATAAAACAAT...GATCTGACAG
46860	46860	8:26362684|26366406	8	26362684	26366406	6	2_1_1	55	0.179	exon	PPP2R2A,	+	A00204:690:HYN52DSXY:2:2567:31521:15875,A00204:690:HYN52DSXY:2:1549:15456:6245,A00204:690:HYN52DSXY:2:1328:20302:33426,A00204:690:HYN52DSXY:2:1329:20320:35650,A00204:690:HYN52DSXY:2:1165:23249:24408,A00204:690:HYN52DSXY:2:2332:32090:13949,	428	A352-08	A352-08	Health	51	platelet	female	N2P	8:26362684|26366406	hsa_circ_0083741	chr8:26220199-26223922+	NM_002717	100	100	100	427	1	427	427	1	427	0	789	ACATTGTGGA...GATCTGACAG	ACATTGTGGA...GATCTGACAG
46861	46861	8:27294080|27294310	8	27294080	27294310	169	25_50_39	138	0.71	exon	TRIM35,	-	A00204:690:HYN52DSXY:2:2663:21414:9862,A00204:690:HYN52DSXY:2:2676:8350:2895,A00204:690:HYN52DSXY:2:2107:26693:21981,A00204:690:HYN52DSXY:2:2407:32235:20964,A00204:690:HYN52DSXY:2:2534:25825:25050,A00204:690:HYN52DSXY:2:2544:9146:2738,A00204:690:HYN52DSXY:2:2439:4788:28385,A00204:690:HYN52DSXY:2:2462:16486:14826,A00204:690:HYN52DSXY:2:1629:29487:11162,A00204:690:HYN52DSXY:2:1631:31241:24064,A0020…	232	A352-08	A352-08	Health	51	platelet	female	N2P	8:27294080|27294310	hsa_circ_0083756	chr8:27151596-27151827-	NM_171982	100	100	100	231	1	231	231	231	1	1.78e-118	427	CATGAGAAAA...CAGCCTCCAC	GTGGAGGCTG...TTTTCTCATG
46862	46862	8:27322402|27325681	8	27322402	27325681	36	8_5_8	24	0.75	exon	PTK2B,	+	A00204:690:HYN52DSXY:2:1553:1805:30358,A00204:690:HYN52DSXY:2:2170:29423:1031,A00204:690:HYN52DSXY:2:2413:30987:3771,A00204:690:HYN52DSXY:2:2538:8929:2300,A00204:690:HYN52DSXY:2:1335:25672:18803,A00204:690:HYN52DSXY:2:1574:23448:1986,A00204:690:HYN52DSXY:2:1655:5728:31172,A00204:690:HYN52DSXY:2:2362:25012:17127,A00204:690:HYN52DSXY:2:2517:15971:22795,A00204:690:HYN52DSXY:2:1152:25834:31078,A00204…	477	A352-08	A352-08	Health	51	platelet	female	N2P	NA	NA	NA	NA	NA	NA	NA	NA	NA	NA	NA	NA	NA	NA	NA	NA	NA
46863	46863	8:27467229|27469981	8	27467229	27469981	6	1_2_2	23	0.343	exon	CHRNA2,	-	A00204:690:HYN52DSXY:2:2218:7789:2550,A00204:690:HYN52DSXY:2:2303:22417:31015,A00204:690:HYN52DSXY:2:1148:31286:31000,A00204:690:HYN52DSXY:2:2132:5665:31344,A00204:690:HYN52DSXY:2:2218:7681:2613,A00204:690:HYN52DSXY:2:1517:9688:2644,	829	A352-08	A352-08	Health	51	platelet	female	N2P	NA	NA	NA	NA	NA	NA	NA	NA	NA	NA	NA	NA	NA	NA	NA	NA	NA
46864	46864	8:27525362|27536855	8	27525362	27536855	50	23_2_25	26	0.794	exon	EPHX2,	+	A00204:690:HYN52DSXY:2:1533:3812:8312,A00204:690:HYN52DSXY:2:1104:32190:4038,A00204:690:HYN52DSXY:2:1646:17743:10989,A00204:690:HYN52DSXY:2:1665:13169:36448,A00204:690:HYN52DSXY:2:1326:6605:23923,A00204:690:HYN52DSXY:2:1614:29803:17660,A00204:690:HYN52DSXY:2:1174:27199:27461,A00204:690:HYN52DSXY:2:1678:8323:35978,A00204:690:HYN52DSXY:2:1565:10303:28103,A00204:690:HYN52DSXY:2:2202:13476:25770,A002…	185	A352-08	A352-08	Health	51	platelet	female	N2P	8:27525362|27536855	hsa_circ_0083766	chr8:27382878-27394372+	NM_001979	100	100	100	184	1	184	184	1	184	1.84e-92	340	GGCGGTGGCC...AAGCGATGAG	GGCGGTGGCC...AAGCGATGAG
46865	46865	8:27748077|27748279	8	27748077	27748279	8	2_4_1	43	0.271	exon	CCDC25,	-	A00204:690:HYN52DSXY:2:1268:10601:13463,A00204:690:HYN52DSXY:2:1516:27877:12571,A00204:690:HYN52DSXY:2:1546:4878:22999,A00204:690:HYN52DSXY:2:1519:10411:9752,A00204:690:HYN52DSXY:2:1347:18728:22842,A00204:690:HYN52DSXY:2:2146:25491:29637,A00204:690:HYN52DSXY:2:2519:12915:1031,A00204:690:HYN52DSXY:2:1546:4282:22122,	204	A352-08	A352-08	Health	51	platelet	female	N2P	NA	NA	NA	NA	NA	NA	NA	NA	NA	NA	NA	NA	NA	NA	NA	NA	NA
46866	46866	8:27748077|27748598	8	27748077	27748598	6	0_3_2	40	0.231	exon	CCDC25,	-	A00204:690:HYN52DSXY:2:2635:31982:7999,A00204:690:HYN52DSXY:2:1604:28357:21637,A00204:690:HYN52DSXY:2:2410:9254:19210,A00204:690:HYN52DSXY:2:1559:14507:22044,A00204:690:HYN52DSXY:2:1411:10538:9909,A00204:690:HYN52DSXY:2:2119:9643:10019,	308	A352-08	A352-08	Health	51	platelet	female	N2P	NA	NA	NA	NA	NA	NA	NA	NA	NA	NA	NA	NA	NA	NA	NA	NA	NA
46867	46867	8:27748077|27752587	8	27748077	27752587	3	0_2_2	17	0.261	exon	CCDC25,	-	A00204:690:HYN52DSXY:2:1210:15519:4633,A00204:690:HYN52DSXY:2:1461:30201:2127,A00204:690:HYN52DSXY:2:1460:28845:11710,	384	A352-08	A352-08	Health	51	platelet	female	N2P	NA	NA	NA	NA	NA	NA	NA	NA	NA	NA	NA	NA	NA	NA	NA	NA	NA
46868	46868	8:27748077|27762458	8	27748077	27762458	10	2_1_5	4	0.833	exon	CCDC25,	-	A00204:690:HYN52DSXY:2:1358:7853:9017,A00204:690:HYN52DSXY:2:1522:13612:24502,A00204:690:HYN52DSXY:2:1524:26892:8735,A00204:690:HYN52DSXY:2:1358:7880:9001,A00204:690:HYN52DSXY:2:1358:7907:8923,A00204:690:HYN52DSXY:2:1673:13178:36902,A00204:690:HYN52DSXY:2:1315:10592:7498,A00204:690:HYN52DSXY:2:2332:14389:2456,A00204:690:HYN52DSXY:2:2365:12355:3255,A00204:690:HYN52DSXY:2:2116:4634:21355,	476	A352-08	A352-08	Health	51	platelet	female	N2P	8:27748077|27762458	hsa_circ_0136235	chr8:27605593-27619975-	NM_018246	100	100	100	475	1	475	475	475	1	0	878	CTAAGTTCAT...AGATCTTCAT	ATGAAGATCT...ATGAACTTAG
46869	46869	8:27748077|27765251	8	27748077	27765251	5	2_3_1	6	0.625	exon	CCDC25,	-	A00204:690:HYN52DSXY:2:2527:7934:12540,A00204:690:HYN52DSXY:2:2430:3477:33411,A00204:690:HYN52DSXY:2:2464:19289:16642,A00204:690:HYN52DSXY:2:2527:7075:12211,A00204:690:HYN52DSXY:2:1561:13584:35728,	772	A352-08	A352-08	Health	51	platelet	female	N2P	8:27748077|27765251	hsa_circ_0136235	chr8:27605593-27619975-	NM_018246	61.61	100	100	771	1	475	475	475	1	0	878	CTAAGTTCAT...GATGAATTAA	ATGAAGATCT...ATGAACTTAG
46870	46870	8:28155942|28162078	8	28155942	28162078	79	21_17_27	16	0.908	exon	ELP3,	+	A00204:690:HYN52DSXY:2:2138:1172:9784,A00204:690:HYN52DSXY:2:2406:24261:26819,A00204:690:HYN52DSXY:2:1540:17653:17660,A00204:690:HYN52DSXY:2:2265:7988:9283,A00204:690:HYN52DSXY:2:2162:5276:11725,A00204:690:HYN52DSXY:2:1310:3902:20838,A00204:690:HYN52DSXY:2:1338:8440:7529,A00204:690:HYN52DSXY:2:1340:30110:24956,A00204:690:HYN52DSXY:2:1371:21178:15562,A00204:690:HYN52DSXY:2:1512:4851:9330,A00204:69…	468	A352-08	A352-08	Health	51	platelet	female	N2P	8:28155942|28162078	hsa_circ_0001785	chr8:28013458-28019595+	NM_018091	100	100	100	467	1	467	467	1	467	0	863	GGATATTCCA...GTGATATCAG	GGATATTCCA...GTGATATCAG
46872	46872	8:28737519|28743214	8	28737519	28743214	8	3_2_1	0	1	exon	EXTL3,	+	A00204:690:HYN52DSXY:2:2223:24089:27931,A00204:690:HYN52DSXY:2:1356:20654:5040,A00204:690:HYN52DSXY:2:1549:19831:20901,A00204:690:HYN52DSXY:2:1356:18828:4820,A00204:690:HYN52DSXY:2:1509:29640:11929,A00204:690:HYN52DSXY:2:1570:20121:34898,A00204:690:HYN52DSXY:2:2356:20835:23985,A00204:690:HYN52DSXY:2:2278:13286:12978,	275	A352-08	A352-08	Health	51	platelet	female	N2P	8:28737519|28743214	hsa_circ_0005411	chr8:28595035-28600731+	NM_001440	100	100	100	274	1	274	274	1	274	2.69e-142	507	GGTGTGGAGA...CCCCATCAAG	GGTGTGGAGA...CCCCATCAAG
46873	46873	8:28812327|28813612	8	28812327	28813612	2	2_2_0	3	0.571	exon	INTS9,	-	A00204:690:HYN52DSXY:2:1678:23502:33771,A00204:690:HYN52DSXY:2:2603:20329:28651,	257	A352-08	A352-08	Health	51	platelet	female	N2P	8:28812327|28813612	hsa_circ_0083815	chr8:28669843-28671129-	NM_018250	100	100	100	256	1	256	256	256	1	2.53e-132	473	CTGGGGGTGT...AGGTAACAGC	GCTGTTACCT...ACACCCCCAG
46874	46874	8:28835292|28837776	8	28835292	28837776	16	2_5_4	14	0.696	exon	INTS9,	-	A00204:690:HYN52DSXY:2:2152:22110:6965,A00204:690:HYN52DSXY:2:1421:22706:34835,A00204:690:HYN52DSXY:2:1463:24026:5055,A00204:690:HYN52DSXY:2:2221:9236:33990,A00204:690:HYN52DSXY:2:1242:28501:27085,A00204:690:HYN52DSXY:2:1421:22345:20306,A00204:690:HYN52DSXY:2:1556:17427:14888,A00204:690:HYN52DSXY:2:1421:22290:20337,A00204:690:HYN52DSXY:2:2516:19795:5431,A00204:690:HYN52DSXY:2:1556:17770:14575,A00…	228	A352-08	A352-08	Health	51	platelet	female	N2P	8:28835292|28837776	hsa_circ_0083818	chr8:28692808-28695293-	NM_018250	100	100	100	227	1	227	227	227	1	2.92e-116	420	CTCTGAATGT...TTAGCTCCGT	ACGGAGCTAA...ACATTCAGAG
46875	46875	8:28963811|28980156	8	28963811	28980156	2	1_0_2	36	0.1	exon	HMBOX1,	+	A00204:690:HYN52DSXY:2:2618:25726:34115,A00204:690:HYN52DSXY:2:1405:8151:12007,	644	A352-08	A352-08	Health	51	platelet	female	N2P	8:28963811|28980156	hsa_circ_0001995	chr8:28821327-28837673+	NM_024567	100	100	100	643	1	643	643	1	643	0	1188	AATGGTAGAT...CAGGTAACAG	AATGGTAGAT...CAGGTAACAG
46876	46876	8:28970043|28970519	8	28970043	28970519	17	5_3_0	34	0.5	exon	HMBOX1,	+	A00204:690:HYN52DSXY:2:2248:11668:23766,A00204:690:HYN52DSXY:2:1558:27778:27211,A00204:690:HYN52DSXY:2:1253:27868:10457,A00204:690:HYN52DSXY:2:1341:6750:18067,A00204:690:HYN52DSXY:2:2259:15356:23015,A00204:690:HYN52DSXY:2:2323:3269:35023,A00204:690:HYN52DSXY:2:1450:9616:26162,A00204:690:HYN52DSXY:2:1629:12020:3458,A00204:690:HYN52DSXY:2:1520:10619:22733,A00204:690:HYN52DSXY:2:1343:1362:33567,A002…	478	A352-08	A352-08	Health	51	platelet	female	N2P	8:28970043|28970519	hsa_circ_0083824	chr8:28827559-28828036+	NM_024567	100	100	100	477	1	477	477	1	477	0	881	TTTGCTGGAA...AATTAATGAG	TTTGCTGGAA...AATTAATGAG
46877	46877	8:28970043|29018913	8	28970043	29018913	2	1_0_2	37	0.098	exon	HMBOX1,	+	A00204:690:HYN52DSXY:2:2148:20998:19946,A00204:690:HYN52DSXY:2:1307:9598:17331,	829	A352-08	A352-08	Health	51	platelet	female	N2P	8:28970043|29018913	hsa_circ_0136274	chr8:28827559-28876430+	ENST00000397358.3	100	100	100	828	1	828	828	1	828	0	1530	TTTGCTGGAA...TTATGGAAAG	TTTGCTGGAA...TTATGGAAAG
46878	46878	8:28980071|29018913	8	28980071	29018913	3	1_0_3	36	0.143	exon	HMBOX1,	+	A00204:690:HYN52DSXY:2:2553:20148:30874,A00204:690:HYN52DSXY:2:2351:19524:13698,A00204:690:HYN52DSXY:2:1251:8675:35744,	352	A352-08	A352-08	Health	51	platelet	female	N2P	8:28980071|29018913	hsa_circ_0083825	chr8:28837587-28876430+	NM_024567	100	100	100	351	1	351	351	1	351	0	649	GAGGGACAGC...TTATGGAAAG	GAGGGACAGC...TTATGGAAAG
46879	46879	8:29009072|29018913	8	29009072	29018913	4	2_1_1	45	0.151	exon	HMBOX1,	+	A00204:690:HYN52DSXY:2:1208:7220:1063,A00204:690:HYN52DSXY:2:1478:3730:27023,A00204:690:HYN52DSXY:2:1478:3486:22529,A00204:690:HYN52DSXY:2:2615:6451:32111,	266	A352-08	A352-08	Health	51	platelet	female	N2P	8:29009072|29018913	hsa_circ_0083826	chr8:28866588-28876430+	NM_024567	100	100	100	265	1	265	265	1	265	2.61e-137	490	GTATCAGTCA...TTATGGAAAG	GTATCAGTCA...TTATGGAAAG
46880	46880	8:29045361|29049048	8	29045361	29049048	8	3_1_3	36	0.308	exon	HMBOX1,	+	A00204:690:HYN52DSXY:2:2545:30092:26584,A00204:690:HYN52DSXY:2:2120:10294:23422,A00204:690:HYN52DSXY:2:1608:22164:36589,A00204:690:HYN52DSXY:2:2613:8024:21966,A00204:690:HYN52DSXY:2:2545:30255:26584,A00204:690:HYN52DSXY:2:1337:32407:5165,A00204:690:HYN52DSXY:2:1461:6036:15734,A00204:690:HYN52DSXY:2:1645:27959:3599,	369	A352-08	A352-08	Health	51	platelet	female	N2P	8:29045361|29049048	hsa_circ_0136278	chr8:28902877-28906565+	ENST00000397358.3	74.25	100	100	369	1	274	274	1	274	3.71e-142	507	TTACTTCAAT...CTCTGAGCAG	TTACTTCAAT...CTCTGAGCAG
46881	46881	8:29098869|29099241	8	29098869	29099241	15	3_5_3	5	0.857	intron	KIF13B,	-	A00204:690:HYN52DSXY:2:2272:8169:23813,A00204:690:HYN52DSXY:2:2665:5439:4053,A00204:690:HYN52DSXY:2:1513:4363:19319,A00204:690:HYN52DSXY:2:1534:23511:17910,A00204:690:HYN52DSXY:2:1534:23149:18662,A00204:690:HYN52DSXY:2:2635:25346:18552,A00204:690:HYN52DSXY:2:2141:26530:34350,A00204:690:HYN52DSXY:2:2644:25834:3364,A00204:690:HYN52DSXY:2:1501:23375:27978,A00204:690:HYN52DSXY:2:2173:28845:27492,A002…	373	A352-08	A352-08	Health	51	platelet	female	N2P	8:29098869|29099241	hsa_circ_0136280	chr8:28956385-28956758-	NM_015254	100	100	100	373	1	373	373	373	1	0	689	ACAAAAGTCC...CCCACCGGCC	GGCCGGTGGG...GGACTTTTGT
46882	46882	8:29132308|29134210	8	29132308	29134210	4	2_1_1	5	0.615	exon	KIF13B,	-	A00204:690:HYN52DSXY:2:2156:7184:17879,A00204:690:HYN52DSXY:2:1435:16477:3474,A00204:690:HYN52DSXY:2:2156:7229:18928,A00204:690:HYN52DSXY:2:2234:14995:12900,	330	A352-08	A352-08	Health	51	platelet	female	N2P	NA	NA	NA	NA	NA	NA	NA	NA	NA	NA	NA	NA	NA	NA	NA	NA	NA
46883	46883	8:29155726|29167585	8	29155726	29167585	2	0_1_2	17	0.19	exon	KIF13B,	-	A00204:690:HYN52DSXY:2:1563:4209:36119,A00204:690:HYN52DSXY:2:2524:32036:35712,	591	A352-08	A352-08	Health	51	platelet	female	N2P	8:29155726|29167585	hsa_circ_0136282	chr8:29013242-29025102-	NM_015254	100	100	100	590	1	590	590	590	1	0	1090	CTGGTGTTCT...CGAGGCTGTC	GACAGCCTCG...AGAACACCAG
46884	46884	8:30101898|30104486	8	30101898	30104486	91	15_14_26	39	0.824	exon	LEPROTL1,	+	A00204:690:HYN52DSXY:2:2631:29378:1172,A00204:690:HYN52DSXY:2:1613:17580:1939,A00204:690:HYN52DSXY:2:2402:21712:31986,A00204:690:HYN52DSXY:2:2225:2193:3912,A00204:690:HYN52DSXY:2:2329:16052:3991,A00204:690:HYN52DSXY:2:2445:2419:2174,A00204:690:HYN52DSXY:2:1253:26304:3490,A00204:690:HYN52DSXY:2:1258:11351:7373,A00204:690:HYN52DSXY:2:1320:19253:19022,A00204:690:HYN52DSXY:2:1376:23276:28557,A00204:6…	264	A352-08	A352-08	Health	51	platelet	female	N2P	8:30101898|30104486	hsa_circ_0007353	chr8:29959413-29962002+	NM_015344	100	100	100	263	1	263	263	1	263	3.35e-136	486	CTTTGATTAG...AGCACATCTG	CTTTGATTAG...AGCACATCTG
46885	46885	8:30175085|30180630	8	30175085	30180630	44	10_7_10	69	0.561	exon	DCTN6,	+	A00204:690:HYN52DSXY:2:2518:22381:23469,A00204:690:HYN52DSXY:2:1365:8178:16752,A00204:690:HYN52DSXY:2:1525:29686:8030,A00204:690:HYN52DSXY:2:1525:29613:12853,A00204:690:HYN52DSXY:2:1526:16694:22670,A00204:690:HYN52DSXY:2:1556:11360:22921,A00204:690:HYN52DSXY:2:2257:14805:31485,A00204:690:HYN52DSXY:2:2373:17282:29543,A00204:690:HYN52DSXY:2:2423:9869:29512,A00204:690:HYN52DSXY:2:2426:19488:23156,A0…	529	A352-08	A352-08	Health	51	platelet	female	N2P	8:30175085|30180630	hsa_circ_0006863	chr8:30032600-30038146+	NM_006571	72.97	100	100	529	1	386	386	1	386	0	713	GACCTCGGAC...GCGACCGCAG	GACCTCGGAC...GCGACCGCAG
46886	46886	8:30177126|30180630	8	30177126	30180630	34	13_9_11	56	0.548	exon	DCTN6,	+	A00204:690:HYN52DSXY:2:1130:30337:18677,A00204:690:HYN52DSXY:2:1423:1642:14826,A00204:690:HYN52DSXY:2:2270:22715:9111,A00204:690:HYN52DSXY:2:2430:20998:17503,A00204:690:HYN52DSXY:2:2463:27001:31626,A00204:690:HYN52DSXY:2:1125:30581:21512,A00204:690:HYN52DSXY:2:1170:29894:36166,A00204:690:HYN52DSXY:2:1348:8070:33786,A00204:690:HYN52DSXY:2:1413:5683:22670,A00204:690:HYN52DSXY:2:1537:1823:2331,A0020…	423	A352-08	A352-08	Health	51	platelet	female	N2P	8:30177126|30180630	hsa_circ_0001786	chr8:30034641-30038146+	NM_006571	66.19	100	100	423	1	280	280	1	280	1.98e-145	518	TTACCCAGAT...GCGACCGCAG	TTACCCAGAT...GCGACCGCAG
46887	46887	8:30612299|30635123	8	30612299	30635123	7	0_1_2	23	0.378	exon	GTF2E2,	-	A00204:690:HYN52DSXY:2:1660:28791:17253,A00204:690:HYN52DSXY:2:2478:10511:28995,A00204:690:HYN52DSXY:2:1331:1208:21026,A00204:690:HYN52DSXY:2:2431:4652:30718,A00204:690:HYN52DSXY:2:1432:21838:12821,A00204:690:HYN52DSXY:2:2221:11577:28902,A00204:690:HYN52DSXY:2:2439:28953:8703,	384	A352-08	A352-08	Health	51	platelet	female	N2P	8:30612299|30635123	hsa_circ_0136319	chr8:30469815-30492640-	ENST00000355904.4	100	100	100	383	1	383	383	383	1	0	708	CTTGACAGCT...TTGCTATGAT	ATCATAGCAA...AGCTGTCAAG
46888	46888	8:30612299|30653602	8	30612299	30653602	2	0_2_1	38	0.095	exon	GTF2E2,	-	A00204:690:HYN52DSXY:2:2619:3866:33990,A00204:690:HYN52DSXY:2:1411:14326:34037,	1590	A352-08	A352-08	Health	51	platelet	female	N2P	8:30612299|30653602	hsa_circ_0136319	chr8:30469815-30492640-	ENST00000355904.4	24.1	100	100	1589	1	383	383	383	1	0	708	CTTGACAGCT...ATCCATAATG	ATCATAGCAA...AGCTGTCAAG
46889	46889	8:30696380|30703240	8	30696380	30703240	11	2_5_2	200	0.099	exon	GSR,	-	A00204:690:HYN52DSXY:2:1618:17897:30921,A00204:690:HYN52DSXY:2:2647:28212:26616,A00204:690:HYN52DSXY:2:2544:14208:34648,A00204:690:HYN52DSXY:2:2315:23972:2738,A00204:690:HYN52DSXY:2:2139:19750:29027,A00204:690:HYN52DSXY:2:1209:17852:33442,A00204:690:HYN52DSXY:2:1619:18050:10958,A00204:690:HYN52DSXY:2:1103:31512:18959,A00204:690:HYN52DSXY:2:2509:13313:13463,A00204:690:HYN52DSXY:2:1172:4707:22451,A…	304	A352-08	A352-08	Health	51	platelet	female	N2P	8:30696380|30703240	hsa_circ_0083861	chr8:30557597-30560757-	NM_000637	67	100	100	303	101	303	203	203	1	8.81e-103	375	CTTATCATGC...CTATATGGGA	TCCCATATAG...AATTGCCCGG
46890	46890	8:30700081|30703240	8	30700081	30703240	68	4_39_42	210	0.393	exon	GSR,	-	A00204:690:HYN52DSXY:2:2249:17996:24518,A00204:690:HYN52DSXY:2:2639:15646:3693,A00204:690:HYN52DSXY:2:2243:29695:22889,A00204:690:HYN52DSXY:2:1408:25337:4038,A00204:690:HYN52DSXY:2:1647:29776:19899,A00204:690:HYN52DSXY:2:2409:16098:33223,A00204:690:HYN52DSXY:2:2226:16080:10113,A00204:690:HYN52DSXY:2:2157:13955:3114,A00204:690:HYN52DSXY:2:2161:20302:11287,A00204:690:HYN52DSXY:2:2177:18132:15734,A0…	204	A352-08	A352-08	Health	51	platelet	female	N2P	8:30700081|30703240	hsa_circ_0083861	chr8:30557597-30560757-	NM_000637	100	100	100	203	1	203	203	203	1	5.65e-103	375	CCGGGCAATT...CTATATGGGA	TCCCATATAG...AATTGCCCGG
46891	46891	8:30700081|30708141	8	30700081	30708141	21	1_6_12	200	0.174	exon	GSR,	-	A00204:690:HYN52DSXY:2:1245:25373:2534,A00204:690:HYN52DSXY:2:1518:3242:3724,A00204:690:HYN52DSXY:2:1547:26042:11177,A00204:690:HYN52DSXY:2:2611:6696:2440,A00204:690:HYN52DSXY:2:2611:8495:6684,A00204:690:HYN52DSXY:2:2659:28691:26757,A00204:690:HYN52DSXY:2:1409:10474:2284,A00204:690:HYN52DSXY:2:2223:25039:31704,A00204:690:HYN52DSXY:2:1245:25220:2675,A00204:690:HYN52DSXY:2:2170:12879:35509,A00204:6…	492	A352-08	A352-08	Health	51	platelet	female	N2P	8:30700081|30708141	hsa_circ_0083861	chr8:30557597-30560757-	NM_000637	41.34	100	100	491	1	203	203	203	1	1.48e-102	375	CCGGGCAATT...CTTAATAACA	TCCCATATAG...AATTGCCCGG
46892	46892	8:30700081|30712088	8	30700081	30712088	15	0_1_4	215	0.122	exon	GSR,	-	A00204:690:HYN52DSXY:2:1357:11017:3035,A00204:690:HYN52DSXY:2:1357:11831:2910,A00204:690:HYN52DSXY:2:1357:11695:2957,A00204:690:HYN52DSXY:2:2149:18358:23077,A00204:690:HYN52DSXY:2:1412:29622:35571,A00204:690:HYN52DSXY:2:2671:24207:30295,A00204:690:HYN52DSXY:2:1340:13521:16423,A00204:690:HYN52DSXY:2:2671:24099:32675,A00204:690:HYN52DSXY:2:1110:27064:26819,A00204:690:HYN52DSXY:2:2218:20112:7138,A00…	608	A352-08	A352-08	Health	51	platelet	female	N2P	8:30700081|30712088	hsa_circ_0083861	chr8:30557597-30560757-	NM_000637	33.44	100	100	607	1	203	203	203	1	1.85e-102	375	CCGGGCAATT...CAACATTCAC	TCCCATATAG...AATTGCCCGG
46893	46893	8:30708072|30712088	8	30708072	30712088	17	5_0_9	238	0.125	exon	GSR,	-	A00204:690:HYN52DSXY:2:1441:26341:18176,A00204:690:HYN52DSXY:2:2649:18774:7827,A00204:690:HYN52DSXY:2:1336:9824:16250,A00204:690:HYN52DSXY:2:1339:26006:26710,A00204:690:HYN52DSXY:2:2228:20184:33223,A00204:690:HYN52DSXY:2:1565:22697:15969,A00204:690:HYN52DSXY:2:1130:23818:16971,A00204:690:HYN52DSXY:2:1252:3830:7310,A00204:690:HYN52DSXY:2:1441:26521:9189,A00204:690:HYN52DSXY:2:1504:7563:25144,A0020…	187	A352-08	A352-08	Health	51	platelet	female	N2P	8:30708072|30712088	hsa_circ_0083866	chr8:30565588-30569605-	NM_000637	100	100	100	186	1	186	186	186	1	1.44e-93	344	CTTGGTGAGA...CAACATTCAC	GTGAATGTTG...TCTCACCAAG
46894	46894	8:30744328|30751518	8	30744328	30751518	8	1_1_1	5	0.762	exon	UBXN8,	+	A00204:690:HYN52DSXY:2:2119:27516:23281,A00204:690:HYN52DSXY:2:2417:19868:10473,A00204:690:HYN52DSXY:2:1233:12726:27258,A00204:690:HYN52DSXY:2:2538:18530:19836,A00204:690:HYN52DSXY:2:1415:9281:25081,A00204:690:HYN52DSXY:2:2234:14308:4914,A00204:690:HYN52DSXY:2:2417:19542:1235,A00204:690:HYN52DSXY:2:2233:13593:35305,	257	A352-08	A352-08	Health	51	platelet	female	N2P	NA	NA	NA	NA	NA	NA	NA	NA	NA	NA	NA	NA	NA	NA	NA	NA	NA
46895	46895	8:30756765|30763347	8	30756765	30763347	2	2_0_2	2	0.667	exon	UBXN8,	+	A00204:690:HYN52DSXY:2:1369:5403:30483,A00204:690:HYN52DSXY:2:2106:24957:34632,	241	A352-08	A352-08	Health	51	platelet	female	N2P	NA	NA	NA	NA	NA	NA	NA	NA	NA	NA	NA	NA	NA	NA	NA	NA	NA
46896	46896	8:30836803|30838061	8	30836803	30838061	5	0_2_2	3	0.769	exon	TEX15,	-	A00204:690:HYN52DSXY:2:2471:2220:28886,A00204:690:HYN52DSXY:2:1337:17210:10379,A00204:690:HYN52DSXY:2:1410:20844:24565,A00204:690:HYN52DSXY:2:1411:22752:21449,A00204:690:HYN52DSXY:2:1337:17553:11381,	1260	A352-08	A352-08	Health	51	platelet	female	N2P	8:30836803|30838061	hsa_circ_0136334	chr8:30694318-30695577-	ENST00000256246.2	100	100	100	1259	1	1259	1259	1259	1	0	2326	CATAAACCCA...TCCTGTAGTC	GACTACAGGA...TGGGTTTATG
46897	46897	8:31058372|31065063	8	31058372	31065063	3	2_0_2	31	0.162	exon	WRN,	+	A00204:690:HYN52DSXY:2:1356:6271:31234,A00204:690:HYN52DSXY:2:1405:13702:7059,A00204:690:HYN52DSXY:2:1456:20735:11036,	581	A352-08	A352-08	Health	51	platelet	female	N2P	NA	NA	NA	NA	NA	NA	NA	NA	NA	NA	NA	NA	NA	NA	NA	NA	NA
46898	46898	8:31058372|31076287	8	31058372	31076287	3	3_0_2	24	0.2	exon	WRN,	+	A00204:690:HYN52DSXY:2:1446:28402:12226,A00204:690:HYN52DSXY:2:2613:2718:33943,A00204:690:HYN52DSXY:2:1328:21341:32941,	916	A352-08	A352-08	Health	51	platelet	female	N2P	8:31058372|31076287	hsa_circ_0136343	chr8:30915887-30933803+	NM_000553	100	100	100	915	1	915	915	1	915	0	1690	TTTTCTTTCA...ACCCACGGAG	TTTTCTTTCA...ACCCACGGAG
46899	46899	8:31080867|31083779	8	31080867	31083779	8	8_0_7	12	0.571	exon	WRN,	+	A00204:690:HYN52DSXY:2:1637:12726:13354,A00204:690:HYN52DSXY:2:2466:6632:2206,A00204:690:HYN52DSXY:2:1509:5611:17440,A00204:690:HYN52DSXY:2:2220:15429:19163,A00204:690:HYN52DSXY:2:2427:7663:3521,A00204:690:HYN52DSXY:2:2245:19967:28401,A00204:690:HYN52DSXY:2:2273:18096:6402,A00204:690:HYN52DSXY:2:2260:8368:9283,	512	A352-08	A352-08	Health	51	platelet	female	N2P	8:31080867|31083779	hsa_circ_0083873	chr8:30938382-30941295+	NM_000553	100	100	100	511	1	511	511	1	511	0	944	GGTTTCTATC...GATGCTTAAG	GGTTTCTATC...GATGCTTAAG
46900	46900	8:31080867|31085246	8	31080867	31085246	7	5_0_5	12	0.538	exon	WRN,	+	A00204:690:HYN52DSXY:2:1219:22318:13933,A00204:690:HYN52DSXY:2:2272:17671:29277,A00204:690:HYN52DSXY:2:2466:6994:20838,A00204:690:HYN52DSXY:2:2458:30572:36057,A00204:690:HYN52DSXY:2:2636:13494:6480,A00204:690:HYN52DSXY:2:2245:19334:29058,A00204:690:HYN52DSXY:2:2469:13376:3490,	593	A352-08	A352-08	Health	51	platelet	female	N2P	8:31080867|31085246	hsa_circ_0083873	chr8:30938382-30941295+	NM_000553	86.32	100	100	592	1	511	511	1	511	0	944	GGTTTCTATC...GATGCTTAAG	GGTTTCTATC...GATGCTTAAG
46901	46901	8:31080867|31100955	8	31080867	31100955	20	6_2_5	15	0.727	exon	WRN,	+	A00204:690:HYN52DSXY:2:2156:32768:23328,A00204:690:HYN52DSXY:2:2238:2148:16235,A00204:690:HYN52DSXY:2:1473:26856:4883,A00204:690:HYN52DSXY:2:2643:23836:31876,A00204:690:HYN52DSXY:2:2613:11595:18568,A00204:690:HYN52DSXY:2:2219:24451:17754,A00204:690:HYN52DSXY:2:1325:17345:25770,A00204:690:HYN52DSXY:2:1350:21757:28620,A00204:690:HYN52DSXY:2:1325:17282:25911,A00204:690:HYN52DSXY:2:1647:7898:26694,A0…	1250	A352-08	A352-08	Health	51	platelet	female	N2P	8:31080867|31100955	hsa_circ_0136351	chr8:30938382-30958471+	NM_000553	100	100	100	1249	1	1249	1249	1	1249	0	2307	GGTTTCTATC...ACTGCCAATG	GGTTTCTATC...ACTGCCAATG
46902	46902	8:31083699|31096850	8	31083699	31096850	2	2_0_2	13	0.235	exon	WRN,	+	A00204:690:HYN52DSXY:2:2439:13268:24001,A00204:690:HYN52DSXY:2:1629:13051:32111,	713	A352-08	A352-08	Health	51	platelet	female	N2P	8:31083699|31096850	hsa_circ_0083874	chr8:30941214-30954366+	NM_000553	100	100	100	712	1	712	712	1	712	0	1315	CATTTATCTC...GCTGATATTG	CATTTATCTC...GCTGATATTG
46903	46903	8:31087776|31091898	8	31087776	31091898	29	12_4_6	57	0.504	exon	WRN,	+	A00204:690:HYN52DSXY:2:1619:32371:31563,A00204:690:HYN52DSXY:2:2348:25292:30295,A00204:690:HYN52DSXY:2:1225:30906:23735,A00204:690:HYN52DSXY:2:1316:23185:16250,A00204:690:HYN52DSXY:2:1447:14579:2253,A00204:690:HYN52DSXY:2:1463:13286:13260,A00204:690:HYN52DSXY:2:2259:17128:6230,A00204:690:HYN52DSXY:2:2533:10719:33019,A00204:690:HYN52DSXY:2:2566:11487:27305,A00204:690:HYN52DSXY:2:2669:22336:16000,A…	468	A352-08	A352-08	Health	51	platelet	female	N2P	8:31087776|31091898	hsa_circ_0136359	chr8:30945291-30949414+	NM_000553	100	100	100	467	1	467	467	1	467	0	863	TCTTTAGAAA...ATATTAAATT	TCTTTAGAAA...ATATTAAATT
46904	46904	8:31120243|31147476	8	31120243	31147476	6	2_0_1	15	0.444	exon	WRN,	+	A00204:690:HYN52DSXY:2:2334:8576:9956,A00204:690:HYN52DSXY:2:2334:10863:22874,A00204:690:HYN52DSXY:2:2145:28980:22654,A00204:690:HYN52DSXY:2:2467:4417:30530,A00204:690:HYN52DSXY:2:2231:10194:32894,A00204:690:HYN52DSXY:2:2232:9236:5901,	1125	A352-08	A352-08	Health	51	platelet	female	N2P	8:31120243|31147476	hsa_circ_0083886	chr8:30977758-31004992+	NM_000553	100	100	100	1124	1	1124	1124	1	1124	0	2076	TGTGTCATAG...CCAAAATGAG	TGTGTCATAG...CCAAAATGAG
46905	46905	8:31141430|31141600	8	31141430	31141600	2	2_0_2	13	0.235	exon	WRN,	+	A00204:690:HYN52DSXY:2:1160:10285:15953,A00204:690:HYN52DSXY:2:2304:30671:16000,	172	A352-08	A352-08	Health	51	platelet	female	N2P	8:31141430|31141600	hsa_circ_0136366	chr8:30998945-30999116+	NM_000553	100	100	100	171	1	171	171	1	171	2.85e-85	316	AATTCTCAGC...TACGAAAAAG	AATTCTCAGC...TACGAAAAAG
46906	46906	8:33558615|33558771	8	33558615	33558771	5	2_3_1	9	0.526	exon	RNF122,	-	A00204:690:HYN52DSXY:2:1123:17734:29199,A00204:690:HYN52DSXY:2:1501:9480:36166,A00204:690:HYN52DSXY:2:2314:12852:7905,A00204:690:HYN52DSXY:2:1474:6831:10567,A00204:690:HYN52DSXY:2:2125:17842:15608,	158	A352-08	A352-08	Health	51	platelet	female	N2P	8:33558615|33558771	hsa_circ_0136412	chr8:33416132-33416289-	ENST00000256257.1	100	100	100	157	1	157	157	157	1	1.56e-77	291	CTGATAAAAT...CAGAAACACC	GGTGTTTCTG...ATTTTATCAG
46907	46907	8:37765526|37766355	8	37765526	37766355	296	75_7_89	70	0.894	exon	PLPBP,	+	A00204:690:HYN52DSXY:2:1116:32506:9878,A00204:690:HYN52DSXY:2:2622:1398:30060,A00204:690:HYN52DSXY:2:1112:12527:31046,A00204:690:HYN52DSXY:2:2557:25916:3724,A00204:690:HYN52DSXY:2:2665:7681:35900,A00204:690:HYN52DSXY:2:1116:32868:10441,A00204:690:HYN52DSXY:2:1370:31910:4648,A00204:690:HYN52DSXY:2:2467:15203:12195,A00204:690:HYN52DSXY:2:1546:7527:24674,A00204:690:HYN52DSXY:2:2442:23122:12821,A0020…	298	A352-08	A352-08	Health	51	platelet	female	N2P	NA	NA	NA	NA	NA	NA	NA	NA	NA	NA	NA	NA	NA	NA	NA	NA	NA
46909	46909	8:37877109|37877551	8	37877109	37877551	7	2_4_2	81	0.147	exon	RAB11FIP1,	-	A00204:690:HYN52DSXY:2:2249:9941:7185,A00204:690:HYN52DSXY:2:1637:18457:27884,A00204:690:HYN52DSXY:2:2613:2130:12727,A00204:690:HYN52DSXY:2:1109:5656:25504,A00204:690:HYN52DSXY:2:2241:16866:19774,A00204:690:HYN52DSXY:2:1637:18647:25520,A00204:690:HYN52DSXY:2:1109:4824:22060,	886	A352-08	A352-08	Health	51	platelet	female	N2P	8:37877109|37877551	hsa_circ_0001789	chr8:37734626-37735069-	NM_025151	50	100	100	886	444	886	443	443	1	0	819	CATCCGAGGC...CTTATACCAC	GTGGTATAAG...GCCTCGGATG
46910	46910	8:38110379|38110833	8	38110379	38110833	30	10_2_13	124	0.326	exon	ASH2L,	+	A00204:690:HYN52DSXY:2:2137:15311:34867,A00204:690:HYN52DSXY:2:1517:27841:18865,A00204:690:HYN52DSXY:2:1271:26476:14779,A00204:690:HYN52DSXY:2:2423:31331:20682,A00204:690:HYN52DSXY:2:2132:25409:2127,A00204:690:HYN52DSXY:2:1652:20048:31516,A00204:690:HYN52DSXY:2:1313:20003:19507,A00204:690:HYN52DSXY:2:1470:23637:5040,A00204:690:HYN52DSXY:2:2154:20347:20353,A00204:690:HYN52DSXY:2:2643:27190:36025,A…	185	A352-08	A352-08	Health	51	platelet	female	N2P	8:38110379|38110833	hsa_circ_0083952	chr8:37967896-37968351+	NM_001105214	100	100	100	184	1	184	184	1	184	1.84e-92	340	ATCCTGTCTA...CAAAGATAAG	ATCCTGTCTA...CAAAGATAAG
46911	46911	8:38110379|38119363	8	38110379	38119363	5	1_1_5	94	0.096	exon	ASH2L,	+	A00204:690:HYN52DSXY:2:2515:9914:24706,A00204:690:HYN52DSXY:2:1527:31087:2722,A00204:690:HYN52DSXY:2:2243:1796:30499,A00204:690:HYN52DSXY:2:2343:19822:33191,A00204:690:HYN52DSXY:2:2669:24505:5415,	547	A352-08	A352-08	Health	51	platelet	female	N2P	8:38110379|38119363	hsa_circ_0083953	chr8:37967896-37976881+	NM_001105214	100	100	100	546	1	546	546	1	546	0	1009	ATCCTGTCTA...AGGCCCGGAG	ATCCTGTCTA...AGGCCCGGAG
46912	46912	8:38114192|38119363	8	38114192	38119363	683	77_47_129	255	0.843	exon	ASH2L,	+	A00204:690:HYN52DSXY:2:1566:28655:19147,A00204:690:HYN52DSXY:2:2235:5294:31422,A00204:690:HYN52DSXY:2:2545:12481:26522,A00204:690:HYN52DSXY:2:1164:31901:9236,A00204:690:HYN52DSXY:2:1265:31042:32706,A00204:690:HYN52DSXY:2:2214:31684:21480,A00204:690:HYN52DSXY:2:1220:32488:19116,A00204:690:HYN52DSXY:2:2216:31693:25347,A00204:690:HYN52DSXY:2:1662:28718:1219,A00204:690:HYN52DSXY:2:1454:2998:1454,A002…	363	A352-08	A352-08	Health	51	platelet	female	N2P	8:38114192|38119363	hsa_circ_0001790	chr8:37971709-37976881+	NM_001105214	100	100	100	362	1	362	362	1	362	0	669	GATATTATAC...AGGCCCGGAG	GATATTATAC...AGGCCCGGAG
46913	46913	8:38114192|38121149	8	38114192	38121149	20	7_5_10	242	0.142	exon	ASH2L,	+	A00204:690:HYN52DSXY:2:2559:22254:35493,A00204:690:HYN52DSXY:2:1407:16188:10708,A00204:690:HYN52DSXY:2:2105:27905:20791,A00204:690:HYN52DSXY:2:2324:12771:19069,A00204:690:HYN52DSXY:2:1560:22372:24925,A00204:690:HYN52DSXY:2:1152:28492:26631,A00204:690:HYN52DSXY:2:1561:25699:12493,A00204:690:HYN52DSXY:2:2526:18502:30060,A00204:690:HYN52DSXY:2:2433:14271:16783,A00204:690:HYN52DSXY:2:1127:31566:7310,…	581	A352-08	A352-08	Health	51	platelet	female	N2P	8:38114192|38121149	hsa_circ_0006302	chr8:37971709-37978667+	NM_001105214	100	100	100	580	1	580	580	1	580	0	1072	GATATTATAC...CATGATCGAG	GATATTATAC...CATGATCGAG
46914	46914	8:38114192|38135766	8	38114192	38135766	21	2_1_5	231	0.154	exon	ASH2L,	+	A00204:690:HYN52DSXY:2:2559:4345:8265,A00204:690:HYN52DSXY:2:1628:25880:18411,A00204:690:HYN52DSXY:2:2601:18629:30091,A00204:690:HYN52DSXY:2:1108:13214:36432,A00204:690:HYN52DSXY:2:1269:15094:32737,A00204:690:HYN52DSXY:2:2310:7066:15796,A00204:690:HYN52DSXY:2:2350:28944:10254,A00204:690:HYN52DSXY:2:2208:31033:35947,A00204:690:HYN52DSXY:2:2407:2600:12508,A00204:690:HYN52DSXY:2:2630:10963:4601,A002…	1139	A352-08	A352-08	Health	51	platelet	female	N2P	8:38114192|38135766	hsa_circ_0008385	chr8:37971709-37993284+	NM_001105214	100	100	99.65	1138	1	1138	1134	1	1134	0	2076	GATATTATAC...GAGCTGCACG	GATATTATAC...GAGCTGCACG
46915	46915	8:38133454|38135766	8	38133454	38135766	23	12_3_12	61	0.43	exon	ASH2L,	+	A00204:690:HYN52DSXY:2:2166:30002:4225,A00204:690:HYN52DSXY:2:2308:15230:25300,A00204:690:HYN52DSXY:2:2351:24099:10222,A00204:690:HYN52DSXY:2:1351:26594:23156,A00204:690:HYN52DSXY:2:1473:27199:22482,A00204:690:HYN52DSXY:2:1535:17119:25629,A00204:690:HYN52DSXY:2:1559:19262:5353,A00204:690:HYN52DSXY:2:1662:27001:17910,A00204:690:HYN52DSXY:2:2351:27543:30749,A00204:690:HYN52DSXY:2:2631:26892:27774,A…	197	A352-08	A352-08	Health	51	platelet	female	N2P	8:38133454|38135766	hsa_circ_0136476	chr8:37990971-37993284+	ENST00000343823.6	100	100	97.96	196	1	196	192	1	192	2.56e-91	337	GCTTTGATAA...GAGCTGCACG	GCTTTGATAA...GAGCTGCACG
46916	46916	8:38234394|38234584	8	38234394	38234584	5	3_3_0	22	0.312	exon	DDHD2,	+	A00204:690:HYN52DSXY:2:2560:7835:36824,A00204:690:HYN52DSXY:2:2561:8856:8030,A00204:690:HYN52DSXY:2:2611:8260:10661,A00204:690:HYN52DSXY:2:1658:7753:19492,A00204:690:HYN52DSXY:2:1241:11351:22060,	382	A352-08	A352-08	Health	51	platelet	female	N2P	NA	NA	NA	NA	NA	NA	NA	NA	NA	NA	NA	NA	NA	NA	NA	NA	NA
46917	46917	8:38247713|38252287	8	38247713	38252287	4	2_0_2	39	0.17	exon	DDHD2,	+	A00204:690:HYN52DSXY:2:1406:12861:9518,A00204:690:HYN52DSXY:2:2464:15411:3286,A00204:690:HYN52DSXY:2:2319:12445:2096,A00204:690:HYN52DSXY:2:2461:24749:36746,	494	A352-08	A352-08	Health	51	platelet	female	N2P	8:38247713|38252287	hsa_circ_0006724	chr8:38105230-38109805+	NM_015214	100	100	99.8	493	1	493	492	1	492	0	904	GATTCGCTAA...TTATCACCCT	GATTCGCTAA...TTATCACCCT
46918	46918	8:38247713|38261599	8	38247713	38261599	6	2_0_3	21	0.364	exon	DDHD2,	+	A00204:690:HYN52DSXY:2:2369:6334:27868,A00204:690:HYN52DSXY:2:2173:2962:30577,A00204:690:HYN52DSXY:2:1656:8883:10708,A00204:690:HYN52DSXY:2:1238:13964:26835,A00204:690:HYN52DSXY:2:1656:8910:10723,A00204:690:HYN52DSXY:2:1547:12943:27508,	2483	A352-08	A352-08	Health	51	platelet	female	N2P	8:38247713|38261599	hsa_circ_0083975	chr8:38105230-38117665+	NM_015214	41.8	100	99.9	2483	1	1038	1037	1	1037	0	1910	GATTCGCTAA...GGTTGAGCAG	GATTCGCTAA...GCTGCTTAAT
46920	46920	8:38249708|38252287	8	38249708	38252287	3	1_2_0	52	0.103	exon	DDHD2,	+	A00204:690:HYN52DSXY:2:2532:18719:4664,A00204:690:HYN52DSXY:2:1311:11297:24408,A00204:690:HYN52DSXY:2:1311:11695:24283,	370	A352-08	A352-08	Health	51	platelet	female	N2P	8:38249708|38252287	hsa_circ_0136487	chr8:38107225-38109805+	ENST00000397166.2	100	100	100	369	1	369	369	1	369	0	682	GCTTTATGTA...TTATCACCCT	GCTTTATGTA...TTATCACCCT
46921	46921	8:38337305|38348215	8	38337305	38348215	19	6_8_3	58	0.396	exon	NSD3,	-	A00204:690:HYN52DSXY:2:1544:18575:6887,A00204:690:HYN52DSXY:2:1326:27480:1705,A00204:690:HYN52DSXY:2:1375:10158:29637,A00204:690:HYN52DSXY:2:2670:15646:6386,A00204:690:HYN52DSXY:2:1439:31448:20729,A00204:690:HYN52DSXY:2:1327:24569:31015,A00204:690:HYN52DSXY:2:2352:15076:35368,A00204:690:HYN52DSXY:2:2453:5701:25958,A00204:690:HYN52DSXY:2:2514:21007:33739,A00204:690:HYN52DSXY:2:1114:11062:20118,A00…	955	A352-08	A352-08	Health	51	platelet	female	N2P	8:38337305|38348215	hsa_circ_0083995	chr8:38194822-38205733-	NM_023034	100	100	100	954	1	954	954	954	1	0	1762	CTCTTGTGTT...CTCATCGGGC	GCCCGATGAG...AACACAAGAG
46922	46922	8:38347497|38348215	8	38347497	38348215	39	4_18_14	44	0.639	exon	NSD3,	-	A00204:690:HYN52DSXY:2:1210:19325:7999,A00204:690:HYN52DSXY:2:1276:7437:20290,A00204:690:HYN52DSXY:2:2433:2528:11537,A00204:690:HYN52DSXY:2:1367:31910:16642,A00204:690:HYN52DSXY:2:1225:22019:1673,A00204:690:HYN52DSXY:2:1210:9471:24158,A00204:690:HYN52DSXY:2:1303:31105:23703,A00204:690:HYN52DSXY:2:1472:24008:11945,A00204:690:HYN52DSXY:2:1631:22019:3051,A00204:690:HYN52DSXY:2:1639:30942:33191,A0020…	720	A352-08	A352-08	Health	51	platelet	female	N2P	8:38347497|38348215	hsa_circ_0083996	chr8:38205014-38205733-	NM_023034	100	100	100	719	1	719	719	719	1	0	1328	ATTTTGTTCC...CTCATCGGGC	GCCCGATGAG...GGAACAAAAT
46923	46923	8:38400272|38401053	8	38400272	38401053	4	2_2_1	0	1	exon	LETM2,	+	A00204:690:HYN52DSXY:2:1206:25527:5932,A00204:690:HYN52DSXY:2:1619:9995:15765,A00204:690:HYN52DSXY:2:2410:17833:21668,A00204:690:HYN52DSXY:2:2410:18602:33990,	719	A352-08	A352-08	Health	51	platelet	female	N2P	NA	NA	NA	NA	NA	NA	NA	NA	NA	NA	NA	NA	NA	NA	NA	NA	NA
46924	46924	8:38819522|38820635	8	38819522	38820635	26	12_5_7	161	0.244	exon	TACC1,	+	A00204:690:HYN52DSXY:2:2344:22950:4726,A00204:690:HYN52DSXY:2:2260:19298:22733,A00204:690:HYN52DSXY:2:2402:27751:15828,A00204:690:HYN52DSXY:2:2608:25744:11976,A00204:690:HYN52DSXY:2:1347:8522:21574,A00204:690:HYN52DSXY:2:1519:11749:4617,A00204:690:HYN52DSXY:2:2140:30382:13275,A00204:690:HYN52DSXY:2:1605:4237:15687,A00204:690:HYN52DSXY:2:2576:31792:32283,A00204:690:HYN52DSXY:2:1116:7780:30436,A002…	1115	A352-08	A352-08	Health	51	platelet	female	N2P	8:38819522|38820635	hsa_circ_0003316	chr8:38677039-38678153+	NM_006283	100	100	100	1114	1	1114	1114	1	1114	0	2058	AATCACAAGA...GTTTAATAAC	AATCACAAGA...GTTTAATAAC
46925	46925	8:38836162|38838546	8	38836162	38838546	54	16_3_20	505	0.176	exon	TACC1,	+	A00204:690:HYN52DSXY:2:2446:4526:15687,A00204:690:HYN52DSXY:2:1624:12997:25848,A00204:690:HYN52DSXY:2:1651:9209:27931,A00204:690:HYN52DSXY:2:2117:1615:14716,A00204:690:HYN52DSXY:2:2523:3115:31563,A00204:690:HYN52DSXY:2:2446:4562:15906,A00204:690:HYN52DSXY:2:1412:4336:5901,A00204:690:HYN52DSXY:2:1606:14561:21512,A00204:690:HYN52DSXY:2:2133:20202:35008,A00204:690:HYN52DSXY:2:1469:6867:16391,A00204:…	208	A352-08	A352-08	Health	51	platelet	female	N2P	8:38836162|38838546	hsa_circ_0008489	chr8:38693679-38696064+	NM_006283	100	100	98.07	207	1	207	203	1	203	2.09e-97	357	GGGCTGCTGG...TGGAGATGAG	GGGCTGCTGG...TGGAGATGAG
46926	46926	8:38943789|38946221	8	38943789	38946221	13	1_3_11	69	0.274	exon	PLEKHA2,	+	A00204:690:HYN52DSXY:2:1177:11496:23844,A00204:690:HYN52DSXY:2:1234:16441:7232,A00204:690:HYN52DSXY:2:1234:16197:7185,A00204:690:HYN52DSXY:2:2546:6876:36573,A00204:690:HYN52DSXY:2:1351:19434:30107,A00204:690:HYN52DSXY:2:1177:20681:16767,A00204:690:HYN52DSXY:2:2533:9164:12540,A00204:690:HYN52DSXY:2:1326:6822:28651,A00204:690:HYN52DSXY:2:1453:9146:23406,A00204:690:HYN52DSXY:2:1238:5484:14904,A00204…	148	A352-08	A352-08	Health	51	platelet	female	N2P	8:38943789|38946221	hsa_circ_0084021	chr8:38801306-38803739+	NM_021623	100	100	100	147	1	147	147	1	147	5.21e-72	272	GTGAGCATAG...CAAGATCACC	GTGAGCATAG...CAAGATCACC
46927	46927	8:39021643|39023325	8	39021643	39023325	26	8_9_10	362	0.126	exon	ADAM9,	+	A00204:690:HYN52DSXY:2:2577:4300:15421,A00204:690:HYN52DSXY:2:1138:2926:21652,A00204:690:HYN52DSXY:2:1568:1768:26318,A00204:690:HYN52DSXY:2:1507:7609:33395,A00204:690:HYN52DSXY:2:2469:16161:19366,A00204:690:HYN52DSXY:2:2369:16468:12540,A00204:690:HYN52DSXY:2:2621:29008:19789,A00204:690:HYN52DSXY:2:1540:27109:34507,A00204:690:HYN52DSXY:2:2150:6072:8500,A00204:690:HYN52DSXY:2:2158:18936:8985,A00204…	243	A352-08	A352-08	Health	51	platelet	female	N2P	8:39021643|39023325	hsa_circ_0001791	chr8:38879161-38880844+	NM_003816	100	100	100	242	1	242	242	1	242	1.44e-124	448	TATGACATGA...AGCTAGTTCT	TATGACATGA...AGCTAGTTCT
46928	46928	8:39090047|39091346	8	39090047	39091346	56	21_2_20	270	0.293	exon	ADAM9,	+	A00204:690:HYN52DSXY:2:2462:27552:23187,A00204:690:HYN52DSXY:2:1315:17173:32299,A00204:690:HYN52DSXY:2:2462:27425:24596,A00204:690:HYN52DSXY:2:2344:2383:8437,A00204:690:HYN52DSXY:2:2309:27742:12774,A00204:690:HYN52DSXY:2:1316:23475:1125,A00204:690:HYN52DSXY:2:1477:22724:9220,A00204:690:HYN52DSXY:2:2314:28791:32283,A00204:690:HYN52DSXY:2:2349:12355:1595,A00204:690:HYN52DSXY:2:2436:19343:28260,A002…	231	A352-08	A352-08	Health	51	platelet	female	N2P	8:39090047|39091346	hsa_circ_0084051	chr8:38947565-38948865+	NM_003816	100	100	100	230	1	230	230	1	230	6.37e-118	425	AAATGAATAC...CAGAGAAGTT	AAATGAATAC...CAGAGAAGTT
46929	46929	8:39136657|39151548	8	39136657	39151548	24	8_7_10	63	0.432	exon	ADAM32,	+	A00204:690:HYN52DSXY:2:2135:14959:35697,A00204:690:HYN52DSXY:2:1516:18557:30279,A00204:690:HYN52DSXY:2:1668:30933:11036,A00204:690:HYN52DSXY:2:2312:29713:25708,A00204:690:HYN52DSXY:2:2447:27407:35931,A00204:690:HYN52DSXY:2:1359:18150:28103,A00204:690:HYN52DSXY:2:1672:12897:27743,A00204:690:HYN52DSXY:2:1163:17083:11162,A00204:690:HYN52DSXY:2:1218:5113:3020,A00204:690:HYN52DSXY:2:1460:21549:10347,A…	388	A352-08	A352-08	Health	51	platelet	female	N2P	8:39136657|39151548	hsa_circ_0136520	chr8:38994175-39009067+	NM_145004	100	100	100	387	1	387	387	1	387	0	715	GAACAAATAT...AAGTGAAAAA	GAACAAATAT...AAGTGAAAAA
46930	46930	8:39136657|39165196	8	39136657	39165196	9	3_3_1	34	0.346	exon	ADAM32,	+	A00204:690:HYN52DSXY:2:1618:16866:16423,A00204:690:HYN52DSXY:2:1269:11315:35931,A00204:690:HYN52DSXY:2:1168:25952:18756,A00204:690:HYN52DSXY:2:2166:10728:24768,A00204:690:HYN52DSXY:2:1428:6334:29747,A00204:690:HYN52DSXY:2:2524:15157:19977,A00204:690:HYN52DSXY:2:2524:15067:20008,A00204:690:HYN52DSXY:2:2558:18810:35352,A00204:690:HYN52DSXY:2:2644:4173:32769,	696	A352-08	A352-08	Health	51	platelet	female	N2P	8:39136657|39165196	hsa_circ_0084052	chr8:38994175-39022715+	NM_145004	100	100	100	695	1	695	695	1	695	0	1284	GAACAAATAT...ATCTACTAAT	GAACAAATAT...ATCTACTAAT
46932	46932	8:39136657|39169997	8	39136657	39169997	5	1_0_3	17	0.37	exon	ADAM32,	+	A00204:690:HYN52DSXY:2:2420:10872:12336,A00204:690:HYN52DSXY:2:2558:31186:32362,A00204:690:HYN52DSXY:2:1263:19714:34131,A00204:690:HYN52DSXY:2:2265:18710:35243,A00204:690:HYN52DSXY:2:2458:27760:19257,	778	A352-08	A352-08	Health	51	platelet	female	N2P	8:39136657|39169997	hsa_circ_0004042	chr8:38994175-39027516+	NM_145004	100	100	100	777	1	777	777	1	777	0	1435	GAACAAATAT...AGTTGCATTG	GAACAAATAT...AGTTGCATTG
46933	46933	8:39136657|39187045	8	39136657	39187045	15	6_4_4	22	0.577	exon	ADAM32,	+	A00204:690:HYN52DSXY:2:1317:31684:23703,A00204:690:HYN52DSXY:2:2233:24867:3630,A00204:690:HYN52DSXY:2:1130:22896:14716,A00204:690:HYN52DSXY:2:1171:20618:3537,A00204:690:HYN52DSXY:2:2344:19542:20932,A00204:690:HYN52DSXY:2:1575:8413:26365,A00204:690:HYN52DSXY:2:1135:1561:21386,A00204:690:HYN52DSXY:2:1214:26576:18051,A00204:690:HYN52DSXY:2:2143:16450:17080,A00204:690:HYN52DSXY:2:2566:25509:24878,A00…	915	A352-08	A352-08	Health	51	platelet	female	N2P	8:39136657|39187045	hsa_circ_0136523	chr8:38994175-39044564+	NM_145004	100	100	100	914	1	914	914	1	914	0	1688	GAACAAATAT...CAGAAGTTGT	GAACAAATAT...CAGAAGTTGT
46934	46934	8:39136657|39211324	8	39136657	39211324	11	4_4_2	31	0.415	exon	ADAM32,	+	A00204:690:HYN52DSXY:2:2560:2401:4178,A00204:690:HYN52DSXY:2:1640:12970:24142,A00204:690:HYN52DSXY:2:1120:2591:27586,A00204:690:HYN52DSXY:2:2559:1108:33223,A00204:690:HYN52DSXY:2:1415:17906:19445,A00204:690:HYN52DSXY:2:2157:20066:13009,A00204:690:HYN52DSXY:2:2170:1796:11992,A00204:690:HYN52DSXY:2:1120:2230:27712,A00204:690:HYN52DSXY:2:2378:13919:7122,A00204:690:HYN52DSXY:2:2615:19976:36777,A00204…	1096	A352-08	A352-08	Health	51	platelet	female	N2P	8:39136657|39211324	hsa_circ_0136524	chr8:38994175-39068843+	NM_145004	100	100	100	1095	1	1095	1095	1	1095	0	2023	GAACAAATAT...TACTGAGGCT	GAACAAATAT...TACTGAGGCT
46935	46935	8:39221610|39257343	8	39221610	39257343	9	4_4_5	25	0.419	exon	ADAM32,	+	A00204:690:HYN52DSXY:2:2549:14380:9142,A00204:690:HYN52DSXY:2:2172:3441:33317,A00204:690:HYN52DSXY:2:2509:31448:34820,A00204:690:HYN52DSXY:2:1660:32416:23844,A00204:690:HYN52DSXY:2:1329:12210:9455,A00204:690:HYN52DSXY:2:1405:9435:33677,A00204:690:HYN52DSXY:2:1446:5538:13432,A00204:690:HYN52DSXY:2:2329:4896:5838,A00204:690:HYN52DSXY:2:2161:16568:4789,	930	A352-08	A352-08	Health	51	platelet	female	N2P	8:39221610|39257343	hsa_circ_0084055	chr8:39079128-39114862+	NM_145004	100	100	100	929	1	929	929	1	929	0	1716	CAATGTGGAC...CAAGTAGCGA	CAATGTGGAC...CAAGTAGCGA
46936	46936	8:41661430|41661941	8	41661430	41661941	6	2_2_2	95	0.112	exon	ANK1,	-	A00204:690:HYN52DSXY:2:1570:19072:7498,A00204:690:HYN52DSXY:2:2262:9769:10864,A00204:690:HYN52DSXY:2:2462:23827:9815,A00204:690:HYN52DSXY:2:1313:16794:31548,A00204:690:HYN52DSXY:2:1209:18150:24126,A00204:690:HYN52DSXY:2:1669:2211:8547,	277	A352-08	A352-08	Health	51	platelet	female	N2P	NA	NA	NA	NA	NA	NA	NA	NA	NA	NA	NA	NA	NA	NA	NA	NA	NA
46937	46937	8:41661801|41663742	8	41661801	41663742	22	9_13_6	205	0.177	exon	ANK1,	-	A00204:690:HYN52DSXY:2:2367:25771:21762,A00204:690:HYN52DSXY:2:1568:32344:33739,A00204:690:HYN52DSXY:2:2519:30635:5134,A00204:690:HYN52DSXY:2:2633:32136:21386,A00204:690:HYN52DSXY:2:1553:28465:8328,A00204:690:HYN52DSXY:2:2456:26937:10222,A00204:690:HYN52DSXY:2:2414:21007:29324,A00204:690:HYN52DSXY:2:2178:12943:20776,A00204:690:HYN52DSXY:2:2353:15438:24001,A00204:690:HYN52DSXY:2:2435:5466:27305,A0…	226	A352-08	A352-08	Health	51	platelet	female	N2P	8:41661801|41663742	hsa_circ_0007366	chr8:41519318-41521260-	NM_020476	100	100	100	225	1	225	225	225	1	3.74e-115	416	CTTGGAGTGT...ACTCATTCCC	GGGAATGAGT...ACACTCCAAG
46938	46938	8:41704041|41706241	8	41704041	41706241	30	2_7_12	154	0.28	exon	ANK1,	-	A00204:690:HYN52DSXY:2:2456:29658:14121,A00204:690:HYN52DSXY:2:1246:5674:34961,A00204:690:HYN52DSXY:2:1246:4499:33082,A00204:690:HYN52DSXY:2:1555:21829:36292,A00204:690:HYN52DSXY:2:1602:16107:33614,A00204:690:HYN52DSXY:2:1619:14443:20776,A00204:690:HYN52DSXY:2:2132:25165:14481,A00204:690:HYN52DSXY:2:2632:24099:35806,A00204:690:HYN52DSXY:2:1317:26666:32706,A00204:690:HYN52DSXY:2:1337:20003:5415,A0…	298	A352-08	A352-08	Health	51	platelet	female	N2P	8:41704041|41706241	hsa_circ_0084083	chr8:41561558-41563759-	NM_001142446	100	100	100	297	1	297	297	297	1	4.8e-155	549	CGAGCTGACC...TGAGTCCGCT	AGCGGACTCA...GGTCAGCTCG
46939	46939	8:41943748|41955411	8	41943748	41955411	2	1_1_1	23	0.148	exon	KAT6A,	-	A00204:690:HYN52DSXY:2:1163:13865:30389,A00204:690:HYN52DSXY:2:1556:10131:4633,	747	A352-08	A352-08	Health	51	platelet	female	N2P	8:41943748|41955411	hsa_circ_0136545	chr8:41801265-41812929-	NM_001099412	100	100	100	746	1	746	746	746	1	0	1378	TGGTCACTAC...CTCCAACTTT	AAAGTTGGAG...GTAGTGACCA
46940	46940	8:42305187|42309025	8	42305187	42309025	3	2_0_2	16	0.273	exon	IKBKB,	+	A00204:690:HYN52DSXY:2:1308:20509:7294,A00204:690:HYN52DSXY:2:1505:25943:15828,A00204:690:HYN52DSXY:2:1505:26431:16799,	305	A352-08	A352-08	Health	51	platelet	female	N2P	NA	NA	NA	NA	NA	NA	NA	NA	NA	NA	NA	NA	NA	NA	NA	NA	NA
46941	46941	8:42325970|42329214	8	42325970	42329214	98	39_13_31	37	0.841	exon	IKBKB,	+	A00204:690:HYN52DSXY:2:2451:28917:25989,A00204:690:HYN52DSXY:2:2466:3305:1329,A00204:690:HYN52DSXY:2:2158:9923:10755,A00204:690:HYN52DSXY:2:2504:8675:25817,A00204:690:HYN52DSXY:2:2339:17788:26913,A00204:690:HYN52DSXY:2:2620:11351:30577,A00204:690:HYN52DSXY:2:2378:31232:24392,A00204:690:HYN52DSXY:2:2505:11930:19304,A00204:690:HYN52DSXY:2:1227:31611:30373,A00204:690:HYN52DSXY:2:1231:16179:31046,A00…	310	A352-08	A352-08	Health	51	platelet	female	N2P	8:42325970|42329214	hsa_circ_0001793	chr8:42183487-42186732+	NM_001242778	70.65	100	100	310	1	219	219	1	219	1.15e-111	405	AGCAAGGTCC...GAGTTTCACG	AGCAAGGTCC...GAGTTTCACG
46942	46942	8:42344953|42352568	8	42344953	42352568	29	8_2_16	15	0.795	exon	POLB,	+	A00204:690:HYN52DSXY:2:2244:13946:28620,A00204:690:HYN52DSXY:2:2523:11659:13291,A00204:690:HYN52DSXY:2:2646:27579:34882,A00204:690:HYN52DSXY:2:2116:17381:18129,A00204:690:HYN52DSXY:2:2440:17273:11992,A00204:690:HYN52DSXY:2:2440:17363:12023,A00204:690:HYN52DSXY:2:2440:17580:12211,A00204:690:HYN52DSXY:2:2523:12563:10817,A00204:690:HYN52DSXY:2:1547:9408:26396,A00204:690:HYN52DSXY:2:1642:32579:32299,…	252	A352-08	A352-08	Health	51	platelet	female	N2P	8:42344953|42352568	hsa_circ_0084106	chr8:42202470-42210086+	NM_002690	100	100	100	251	1	251	251	1	251	1.49e-129	464	AAAAGCAGCA...ACACTAGAAG	AAAAGCAGCA...ACACTAGAAG
46943	46943	8:42344953|42357392	8	42344953	42357392	11	3_1_7	25	0.468	exon	POLB,	+	A00204:690:HYN52DSXY:2:2464:9100:17284,A00204:690:HYN52DSXY:2:2331:19425:29309,A00204:690:HYN52DSXY:2:2628:6225:32033,A00204:690:HYN52DSXY:2:2261:25220:5963,A00204:690:HYN52DSXY:2:1512:19877:23923,A00204:690:HYN52DSXY:2:1361:13169:33755,A00204:690:HYN52DSXY:2:1636:11342:27649,A00204:690:HYN52DSXY:2:1636:11171:27759,A00204:690:HYN52DSXY:2:2471:1172:16297,A00204:690:HYN52DSXY:2:1636:11198:27774,A00…	537	A352-08	A352-08	Health	51	platelet	female	N2P	8:42344953|42357392	hsa_circ_0084106	chr8:42202470-42210086+	NM_002690	46.83	100	100	536	1	251	251	1	251	3.37e-129	464	AAAAGCAGCA...TTCAGAAGAG	AAAAGCAGCA...ACACTAGAAG
46944	46944	8:42361096|42361365	8	42361096	42361365	6	4_1_2	14	0.462	exon	POLB,	+	A00204:690:HYN52DSXY:2:2353:30011:13135,A00204:690:HYN52DSXY:2:1546:29586:3067,A00204:690:HYN52DSXY:2:1632:17183:30217,A00204:690:HYN52DSXY:2:1519:3821:2879,A00204:690:HYN52DSXY:2:1547:27136:3709,A00204:690:HYN52DSXY:2:2108:5864:2409,	179	A352-08	A352-08	Health	51	platelet	female	N2P	NA	NA	NA	NA	NA	NA	NA	NA	NA	NA	NA	NA	NA	NA	NA	NA	NA
46945	46945	8:42361096|42362698	8	42361096	42362698	8	4_1_3	4	0.8	exon	POLB,	+	A00204:690:HYN52DSXY:2:1257:10321:20713,A00204:690:HYN52DSXY:2:1301:21133:28385,A00204:690:HYN52DSXY:2:2450:29975:32268,A00204:690:HYN52DSXY:2:2239:27199:18380,A00204:690:HYN52DSXY:2:2339:22417:12884,A00204:690:HYN52DSXY:2:1321:1398:30906,A00204:690:HYN52DSXY:2:2452:31069:25238,A00204:690:HYN52DSXY:2:1321:1542:30217,	266	A352-08	A352-08	Health	51	platelet	female	N2P	8:42361096|42362698	hsa_circ_0084109	chr8:42218812-42220216+	NM_002690	59.62	100	100	265	108	265	158	1	158	7.9e-78	292	ATTCTGCTGT...AAAGTTCATG	GTGCAGAGTC...AAAGTTCATG
46946	46946	8:42401788|42403461	8	42401788	42403461	21	8_6_3	389	0.097	exon	VDAC3,	+	A00204:690:HYN52DSXY:2:1154:8965:14356,A00204:690:HYN52DSXY:2:1468:15718:10363,A00204:690:HYN52DSXY:2:1201:3224:9173,A00204:690:HYN52DSXY:2:1571:17924:28401,A00204:690:HYN52DSXY:2:2157:15393:22263,A00204:690:HYN52DSXY:2:2360:26684:2425,A00204:690:HYN52DSXY:2:2651:14534:36338,A00204:690:HYN52DSXY:2:2670:4001:15624,A00204:690:HYN52DSXY:2:1309:12554:2378,A00204:690:HYN52DSXY:2:1426:2311:7905,A00204:…	380	A352-08	A352-08	Health	51	platelet	female	N2P	8:42401788|42403461	hsa_circ_0005927	chr8:42259305-42260979+	NM_001135694	100	100	100	379	1	379	379	1	379	0	701	AAAGAAGAGT...TTCTCTCTCT	AAAGAAGAGT...TTCTCTCTCT
46947	46947	8:42439450|42444762	8	42439450	42444762	7	0_3_3	5	0.737	exon	SLC20A2,	-	A00204:690:HYN52DSXY:2:1441:15374:6073,A00204:690:HYN52DSXY:2:2175:29930:6167,A00204:690:HYN52DSXY:2:2567:10022:15781,A00204:690:HYN52DSXY:2:1566:3450:29074,A00204:690:HYN52DSXY:2:2631:4354:28103,A00204:690:HYN52DSXY:2:2154:5656:27665,A00204:690:HYN52DSXY:2:1442:10818:8234,	322	A352-08	A352-08	Health	51	platelet	female	N2P	NA	NA	NA	NA	NA	NA	NA	NA	NA	NA	NA	NA	NA	NA	NA	NA	NA
46948	46948	8:42459896|42463090	8	42459896	42463090	17	3_7_9	82	0.293	exon	SLC20A2,	-	A00204:690:HYN52DSXY:2:1401:7193:20243,A00204:690:HYN52DSXY:2:1315:26377:3020,A00204:690:HYN52DSXY:2:2619:15646:34538,A00204:690:HYN52DSXY:2:1248:22055:28729,A00204:690:HYN52DSXY:2:2477:22869:8625,A00204:690:HYN52DSXY:2:2670:8088:12806,A00204:690:HYN52DSXY:2:2477:22905:8500,A00204:690:HYN52DSXY:2:2671:8495:23688,A00204:690:HYN52DSXY:2:1651:7618:1219,A00204:690:HYN52DSXY:2:2452:29460:35947,A00204:…	184	A352-08	A352-08	Health	51	platelet	female	N2P	8:42459896|42463090	hsa_circ_0084131	chr8:42317413-42320608-	NM_006749	100	100	100	183	1	183	183	183	1	6.57e-92	339	CTGGTGCTCC...CAAGAAGCAA	TTGCTTCTTG...GGAGCACCAG
46949	46949	8:42459896|42465917	8	42459896	42465917	65	3_20_17	14	0.903	exon	SLC20A2,	-	A00204:690:HYN52DSXY:2:2514:3070:29199,A00204:690:HYN52DSXY:2:2506:29134:7357,A00204:690:HYN52DSXY:2:1419:5620:9064,A00204:690:HYN52DSXY:2:1627:24433:1376,A00204:690:HYN52DSXY:2:1503:10429:11193,A00204:690:HYN52DSXY:2:2430:7853:16470,A00204:690:HYN52DSXY:2:1208:32823:5948,A00204:690:HYN52DSXY:2:1578:14597:33818,A00204:690:HYN52DSXY:2:1215:17137:10629,A00204:690:HYN52DSXY:2:1344:2663:2566,A00204:6…	325	A352-08	A352-08	Health	51	platelet	female	N2P	8:42459896|42465917	hsa_circ_0008015	chr8:42317413-42323435-	NM_006749	100	100	100	324	1	324	324	324	1	5.17e-170	599	CTGGTGCTCC...ACAGCGGAAC	GTTCCGCTGT...GGAGCACCAG
46950	46950	8:42546469|42548780	8	42546469	42548780	9	3_1_3	22	0.45	exon	SMIM19,	+	A00204:690:HYN52DSXY:2:1639:5647:18411,A00204:690:HYN52DSXY:2:2366:10710:29089,A00204:690:HYN52DSXY:2:1337:6153:33536,A00204:690:HYN52DSXY:2:1456:24994:10614,A00204:690:HYN52DSXY:2:1639:5674:18458,A00204:690:HYN52DSXY:2:1335:10881:4930,A00204:690:HYN52DSXY:2:2406:23520:35650,A00204:690:HYN52DSXY:2:2417:14045:29387,A00204:690:HYN52DSXY:2:2632:8486:5415,	545	A352-08	A352-08	Health	51	platelet	female	N2P	NA	NA	NA	NA	NA	NA	NA	NA	NA	NA	NA	NA	NA	NA	NA	NA	NA
46951	46951	8:42861745|42874006	8	42861745	42874006	3	2_2_0	31	0.162	exon	RNF170,	-	A00204:690:HYN52DSXY:2:1320:30779:19225,A00204:690:HYN52DSXY:2:1320:30834:25207,A00204:690:HYN52DSXY:2:1437:32597:35462,	371	A352-08	A352-08	Health	51	platelet	female	N2P	8:42861745|42874006	hsa_circ_0136578	chr8:42716887-42729149-	NM_001160223	100	100	100	370	1	370	370	370	1	0	684	AGATCTGGGT...ATGTACATTT	AAATGTACAT...ACCCAGATCT
46952	46952	8:42864617|42865489	8	42864617	42865489	9	1_3_4	21	0.462	intron	RNF170,	-	A00204:690:HYN52DSXY:2:2566:4408:25003,A00204:690:HYN52DSXY:2:1327:18656:24314,A00204:690:HYN52DSXY:2:1404:20482:17801,A00204:690:HYN52DSXY:2:2455:32000:9784,A00204:690:HYN52DSXY:2:2570:8693:32737,A00204:690:HYN52DSXY:2:2326:27796:21355,A00204:690:HYN52DSXY:2:1310:24099:17362,A00204:690:HYN52DSXY:2:1539:22128:29575,A00204:690:HYN52DSXY:2:2311:22318:3756,	873	A352-08	A352-08	Health	51	platelet	female	N2P	8:42864617|42865489	hsa_circ_0136581	chr8:42719759-42720632-	NM_001160223	100	100	100	873	1	873	873	873	1	0	1613	TGCCTCCCTC...ATGCAGGCAC	GTGCCTGCAT...GAGGGAGGCA
46954	46954	8:42865416|42874006	8	42865416	42874006	4	0_2_3	46	0.148	exon	RNF170,	-	A00204:690:HYN52DSXY:2:2234:29568:26334,A00204:690:HYN52DSXY:2:1674:28031:3756,A00204:690:HYN52DSXY:2:1578:24605:11475,A00204:690:HYN52DSXY:2:1676:1913:10661,	260	A352-08	A352-08	Health	51	platelet	female	N2P	8:42865416|42874006	hsa_circ_0084137	chr8:42720558-42729149-	NM_001160223	100	100	100	259	1	259	259	259	1	5.51e-134	479	CGTTTGTCTA...ATGTACATTT	AAATGTACAT...TAGACAAACG
46955	46955	8:42865416|42887871	8	42865416	42887871	3	1_2_1	33	0.154	exon	RNF170,	-	A00204:690:HYN52DSXY:2:2318:30147:4977,A00204:690:HYN52DSXY:2:1324:16143:4241,A00204:690:HYN52DSXY:2:1621:14244:25285,	404	A352-08	A352-08	Health	51	platelet	female	N2P	8:42865416|42887871	hsa_circ_0084138	chr8:42720558-42743014-	NM_001160223	100	100	100	403	1	403	403	403	1	0	745	CGTTTGTCTA...CATTCCAGGT	ACCTGGAATG...TAGACAAACG
46956	46956	8:42870004|42874006	8	42870004	42874006	32	3_13_14	45	0.587	exon	RNF170,	-	A00204:690:HYN52DSXY:2:1157:22652:32080,A00204:690:HYN52DSXY:2:2349:15139:5666,A00204:690:HYN52DSXY:2:1674:1949:2300,A00204:690:HYN52DSXY:2:1468:32244:16094,A00204:690:HYN52DSXY:2:2558:6705:15671,A00204:690:HYN52DSXY:2:1150:15745:14700,A00204:690:HYN52DSXY:2:2241:24966:12477,A00204:690:HYN52DSXY:2:1101:10068:3333,A00204:690:HYN52DSXY:2:1309:9146:27633,A00204:690:HYN52DSXY:2:1363:23854:20447,A0020…	186	A352-08	A352-08	Health	51	platelet	female	N2P	8:42870004|42874006	hsa_circ_0084140	chr8:42725146-42729149-	NM_001160223	100	100	100	185	1	185	185	185	1	5.15e-93	342	CACAAAAAAG...ATGTACATTT	AAATGTACAT...CTTTTTTGTG
46957	46957	8:42870004|42887871	8	42870004	42887871	9	1_6_5	38	0.321	exon	RNF170,	-	A00204:690:HYN52DSXY:2:1676:32651:3740,A00204:690:HYN52DSXY:2:2652:23836:6136,A00204:690:HYN52DSXY:2:2652:24306:6073,A00204:690:HYN52DSXY:2:1534:26521:34992,A00204:690:HYN52DSXY:2:2108:24496:22060,A00204:690:HYN52DSXY:2:2233:19434:29450,A00204:690:HYN52DSXY:2:2506:13015:13980,A00204:690:HYN52DSXY:2:1249:20925:34976,A00204:690:HYN52DSXY:2:1513:18484:8985,	330	A352-08	A352-08	Health	51	platelet	female	N2P	8:42870004|42887871	hsa_circ_0084141	chr8:42725146-42743014-	NM_001160223	100	100	100	329	1	329	329	329	1	8.73e-173	608	CACAAAAAAG...CATTCCAGGT	ACCTGGAATG...CTTTTTTGTG
46958	46958	8:42906173|42930172	8	42906173	42930172	178	38_3_50	458	0.437	exon	HOOK3,	+	A00204:690:HYN52DSXY:2:1658:32786:19100,A00204:690:HYN52DSXY:2:2212:16486:25441,A00204:690:HYN52DSXY:2:2537:2013:4570,A00204:690:HYN52DSXY:2:2420:32877:35822,A00204:690:HYN52DSXY:2:2140:23249:35994,A00204:690:HYN52DSXY:2:2629:14009:16078,A00204:690:HYN52DSXY:2:1158:10926:28119,A00204:690:HYN52DSXY:2:1335:32850:28917,A00204:690:HYN52DSXY:2:1537:7084:11506,A00204:690:HYN52DSXY:2:2509:5638:2331,A002…	211	A352-08	A352-08	Health	51	platelet	female	N2P	8:42906173|42930172	hsa_circ_0003078	chr8:42761315-42785315+	NM_032410	100	100	100	210	1	210	210	1	210	7.54e-107	388	ATCCAGACAT...TAATCATGAG	ATCCAGACAT...TAATCATGAG
46959	46959	8:42906173|42943445	8	42906173	42943445	225	36_24_41	318	0.586	exon	HOOK3,	+	A00204:690:HYN52DSXY:2:2440:19859:9549,A00204:690:HYN52DSXY:2:1541:22101:33974,A00204:690:HYN52DSXY:2:1559:1262:35524,A00204:690:HYN52DSXY:2:2162:21215:21418,A00204:690:HYN52DSXY:2:2340:28375:28557,A00204:690:HYN52DSXY:2:1340:30346:33943,A00204:690:HYN52DSXY:2:2647:30074:21637,A00204:690:HYN52DSXY:2:2676:30382:2065,A00204:690:HYN52DSXY:2:2403:27941:12931,A00204:690:HYN52DSXY:2:2545:1814:33661,A00…	344	A352-08	A352-08	Health	51	platelet	female	N2P	8:42906173|42943445	hsa_circ_0084143	chr8:42761315-42798588+	NM_032410	100	100	100	343	1	343	343	1	343	1.51e-180	634	ATCCAGACAT...CAGAAGCAAG	ATCCAGACAT...CAGAAGCAAG
46960	46960	8:42906173|43018494	8	42906173	43018494	114	27_22_32	193	0.542	exon	HOOK3,	+	A00204:690:HYN52DSXY:2:2662:28655:34554,A00204:690:HYN52DSXY:2:2428:11252:16157,A00204:690:HYN52DSXY:2:1171:32344:23719,A00204:690:HYN52DSXY:2:1106:19144:6214,A00204:690:HYN52DSXY:2:2217:22028:8234,A00204:690:HYN52DSXY:2:1260:11089:35196,A00204:690:HYN52DSXY:2:1623:1307:1752,A00204:690:HYN52DSXY:2:1650:32533:7482,A00204:690:HYN52DSXY:2:1457:3179:26256,A00204:690:HYN52DSXY:2:1530:31105:21981,A0020…	2196	A352-08	A352-08	Health	51	platelet	female	N2P	8:42906173|43018494	hsa_circ_0084149	chr8:42761315-42841938+	NM_032410	67.17	100	100	2196	1	1475	1475	1	1475	0	2724	ATCCAGACAT...CCACAGCAAG	ATCCAGACAT...CAGAGAATAG
46961	46961	8:42925557|42930172	8	42925557	42930172	75	22_3_31	556	0.212	exon	HOOK3,	+	A00204:690:HYN52DSXY:2:2263:4933:32769,A00204:690:HYN52DSXY:2:2373:27082:2707,A00204:690:HYN52DSXY:2:2136:25545:12696,A00204:690:HYN52DSXY:2:2246:4029:35681,A00204:690:HYN52DSXY:2:2665:27317:29356,A00204:690:HYN52DSXY:2:2334:17562:21543,A00204:690:HYN52DSXY:2:2163:4083:32424,A00204:690:HYN52DSXY:2:2211:22019:9846,A00204:690:HYN52DSXY:2:2323:3902:22091,A00204:690:HYN52DSXY:2:1437:1877:9878,A00204:…	125	A352-08	A352-08	Health	51	platelet	female	N2P	8:42925557|42930172	hsa_circ_0136591	chr8:42780699-42785315+	NM_032410	100	100	100	124	1	124	124	1	124	2.6e-59	230	AGATCCTGCA...TAATCATGAG	AGATCCTGCA...TAATCATGAG
46962	46962	8:42925557|42943445	8	42925557	42943445	71	19_11_27	553	0.204	exon	HOOK3,	+	A00204:690:HYN52DSXY:2:2609:4571:19711,A00204:690:HYN52DSXY:2:1132:2049:2378,A00204:690:HYN52DSXY:2:1468:13810:8500,A00204:690:HYN52DSXY:2:1677:14353:21120,A00204:690:HYN52DSXY:2:1655:2528:16203,A00204:690:HYN52DSXY:2:1132:1768:1924,A00204:690:HYN52DSXY:2:1304:17083:16454,A00204:690:HYN52DSXY:2:1239:10493:5040,A00204:690:HYN52DSXY:2:2255:1533:21402,A00204:690:HYN52DSXY:2:1224:17228:33614,A00204:6…	258	A352-08	A352-08	Health	51	platelet	female	N2P	8:42925557|42943445	hsa_circ_0005376	chr8:42780699-42798588+	NM_032410	100	100	100	257	1	257	257	1	257	7.07e-133	475	AGATCCTGCA...CAGAAGCAAG	AGATCCTGCA...CAGAAGCAAG
46963	46963	8:42957094|42964474	8	42957094	42964474	166	18_17_58	907	0.268	exon	HOOK3,	+	A00204:690:HYN52DSXY:2:2168:17752:26850,A00204:690:HYN52DSXY:2:2430:2184:1986,A00204:690:HYN52DSXY:2:1112:32244:2347,A00204:690:HYN52DSXY:2:2678:31123:6261,A00204:690:HYN52DSXY:2:1503:2040:18646,A00204:690:HYN52DSXY:2:1658:14904:21731,A00204:690:HYN52DSXY:2:1465:1597:3724,A00204:690:HYN52DSXY:2:2307:7120:23813,A00204:690:HYN52DSXY:2:1253:8748:13041,A00204:690:HYN52DSXY:2:1270:22797:20776,A00204:6…	312	A352-08	A352-08	Health	51	platelet	female	N2P	8:42957094|42964474	hsa_circ_0006376	chr8:42812236-42819617+	NM_032410	100	100	100	311	1	311	311	1	311	8.32e-163	575	CTGATGAGTA...AAACATTCAG	CTGATGAGTA...AAACATTCAG
46964	46964	8:42973289|42986795	8	42973289	42986795	52	15_10_9	992	0.095	exon	HOOK3,	+	A00204:690:HYN52DSXY:2:2601:31358:12085,A00204:690:HYN52DSXY:2:2601:31376:12085,A00204:690:HYN52DSXY:2:2269:12671:32142,A00204:690:HYN52DSXY:2:2607:6253:5713,A00204:690:HYN52DSXY:2:2143:3125:8030,A00204:690:HYN52DSXY:2:1402:1642:23187,A00204:690:HYN52DSXY:2:1155:23909:19288,A00204:690:HYN52DSXY:2:1353:14823:21684,A00204:690:HYN52DSXY:2:1555:27859:15671,A00204:690:HYN52DSXY:2:2222:17183:28588,A002…	411	A352-08	A352-08	Health	51	platelet	female	N2P	8:42973289|42986795	hsa_circ_0136617	chr8:42828431-42841938+	NM_032410	100	100	100	410	1	410	410	1	410	0	758	GTAGTAGAAC...CAGAGAATAG	GTAGTAGAAC...CAGAGAATAG
46965	46965	8:43007847|43013400	8	43007847	43013400	202	23_12_62	1147	0.26	exon	HOOK3,	+	A00204:690:HYN52DSXY:2:2673:32063:3818,A00204:690:HYN52DSXY:2:1273:31910:2769,A00204:690:HYN52DSXY:2:2532:2663:19977,A00204:690:HYN52DSXY:2:1272:31964:13573,A00204:690:HYN52DSXY:2:2426:16622:34601,A00204:690:HYN52DSXY:2:1530:30816:34663,A00204:690:HYN52DSXY:2:1525:25672:35211,A00204:690:HYN52DSXY:2:1536:28357:13902,A00204:690:HYN52DSXY:2:1669:26919:16892,A00204:690:HYN52DSXY:2:2244:31376:18881,A0…	362	A352-08	A352-08	Health	51	platelet	female	N2P	8:43007847|43013400	hsa_circ_0136624	chr8:42862989-42868543+	NM_032410	100	100	100	361	1	361	361	1	361	0	667	AGAGAAGCTG...GTACAATATG	AGAGAAGCTG...GTACAATATG
46966	46966	8:43059092|43064215	8	43059092	43064215	150	34_19_46	54	0.847	exon	FNTA,AC110275.1,	+	A00204:690:HYN52DSXY:2:1107:23610:23343,A00204:690:HYN52DSXY:2:1128:16116:8140,A00204:690:HYN52DSXY:2:2255:1524:8390,A00204:690:HYN52DSXY:2:2273:3152:25551,A00204:690:HYN52DSXY:2:2154:31629:22013,A00204:690:HYN52DSXY:2:1233:11333:21371,A00204:690:HYN52DSXY:2:1346:16034:24940,A00204:690:HYN52DSXY:2:2268:23701:2707,A00204:690:HYN52DSXY:2:2561:32054:22341,A00204:690:HYN52DSXY:2:2268:20274:21324,A002…	202	A352-08	A352-08	Health	51	platelet	female	N2P	8:43059092|43064215	hsa_circ_0001796	chr8:42914234-42919358+	NM_002027	100	100	100	201	1	201	201	1	201	7.23e-102	372	GGACAGAGCA...ATACAGTGTG	GGACAGAGCA...ATACAGTGTG
46967	46967	8:43069555|43072307	8	43069555	43072307	15	6_2_5	7	0.811	exon	FNTA,AC110275.1,	+	A00204:690:HYN52DSXY:2:1165:2835:5400,A00204:690:HYN52DSXY:2:1164:2347:17863,A00204:690:HYN52DSXY:2:1576:32362:32330,A00204:690:HYN52DSXY:2:2575:13747:36198,A00204:690:HYN52DSXY:2:1163:27326:30373,A00204:690:HYN52DSXY:2:1367:8883:29340,A00204:690:HYN52DSXY:2:2339:9607:35759,A00204:690:HYN52DSXY:2:2171:29125:20275,A00204:690:HYN52DSXY:2:2629:22679:6762,A00204:690:HYN52DSXY:2:2316:14036:19601,A0020…	233	A352-08	A352-08	Health	51	platelet	female	N2P	8:43069555|43072307	hsa_circ_0005847	chr8:42924697-42927450+	NM_002027	100	100	100	232	1	232	232	1	232	4.98e-119	429	GCATTTCCGG...GGTTATTCAG	GCATTTCCGG...GGTTATTCAG
46969	46969	8:47279862|47294030	8	47279862	47294030	14	5_3_2	36	0.438	exon	SPIDR,	+	A00204:690:HYN52DSXY:2:2362:1488:17691,A00204:690:HYN52DSXY:2:1265:12717:22952,A00204:690:HYN52DSXY:2:2433:25861:3035,A00204:690:HYN52DSXY:2:2535:3161:19179,A00204:690:HYN52DSXY:2:2561:11614:35822,A00204:690:HYN52DSXY:2:1104:8070:33160,A00204:690:HYN52DSXY:2:1318:30373:1454,A00204:690:HYN52DSXY:2:1561:10800:6762,A00204:690:HYN52DSXY:2:1662:21224:5055,A00204:690:HYN52DSXY:2:2337:10926:3349,A00204:…	493	A352-08	A352-08	Health	51	platelet	female	N2P	8:47279862|47294030	hsa_circ_0084188	chr8:48192449-48206619+	NM_001080394	100	100	100	492	1	492	492	1	492	0	909	AGAAAAAGGA...GCTTCCCAAG	AGAAAAAGGA...GCTTCCCAAG
46970	46970	8:47284028|47294030	8	47284028	47294030	127	16_17_34	53	0.827	exon	SPIDR,	+	A00204:690:HYN52DSXY:2:2270:28980:3991,A00204:690:HYN52DSXY:2:1352:3143:3427,A00204:690:HYN52DSXY:2:2405:14362:21073,A00204:690:HYN52DSXY:2:2107:1316:11945,A00204:690:HYN52DSXY:2:1270:5367:21433,A00204:690:HYN52DSXY:2:1238:17201:1063,A00204:690:HYN52DSXY:2:1248:19633:22404,A00204:690:HYN52DSXY:2:1314:16405:14278,A00204:690:HYN52DSXY:2:1504:14615:35540,A00204:690:HYN52DSXY:2:1106:21630:32064,A0020…	337	A352-08	A352-08	Health	51	platelet	female	N2P	8:47284028|47294030	hsa_circ_0002157	chr8:48196616-48206619+	NM_001080394	100	100	100	336	1	336	336	1	336	1.15e-176	621	TCATTAACAG...GCTTCCCAAG	TCATTAACAG...GCTTCCCAAG
46971	46971	8:47291033|47294030	8	47291033	47294030	6	3_1_3	81	0.129	exon	SPIDR,	+	A00204:690:HYN52DSXY:2:1369:31973:33411,A00204:690:HYN52DSXY:2:1225:1271:12148,A00204:690:HYN52DSXY:2:2148:10384:26553,A00204:690:HYN52DSXY:2:1369:31647:35102,A00204:690:HYN52DSXY:2:2636:7093:25175,A00204:690:HYN52DSXY:2:2148:31765:12414,	270	A352-08	A352-08	Health	51	platelet	female	N2P	8:47291033|47294030	hsa_circ_0084193	chr8:48203621-48206619+	NM_001080394	100	100	100	269	1	269	269	1	269	1.59e-139	497	AAACCACCAC...GCTTCCCAAG	AAACCACCAC...GCTTCCCAAG
46972	46972	8:47293867|47295535	8	47293867	47295535	4	1_0_3	80	0.091	intron	SPIDR,	+	A00204:690:HYN52DSXY:2:2627:25509:23156,A00204:690:HYN52DSXY:2:2452:28854:28573,A00204:690:HYN52DSXY:2:1662:14326:28494,A00204:690:HYN52DSXY:2:1662:12048:29340,	1669	A352-08	A352-08	Health	51	platelet	female	N2P	8:47293867|47295535	hsa_circ_0084194	chr8:48206455-48206619+	NM_001080394	9.83	100	100	1669	1	164	164	1	164	2.5e-80	303	ATGAATTACA...GATTCCCCAT	ATGAATTACA...GCTTCCCAAG
46973	46973	8:47388341|47407961	8	47388341	47407961	14	4_1_2	29	0.491	exon	SPIDR,	+	A00204:690:HYN52DSXY:2:2609:5584:22561,A00204:690:HYN52DSXY:2:2562:25708:18427,A00204:690:HYN52DSXY:2:2110:12147:4711,A00204:690:HYN52DSXY:2:2311:26982:22263,A00204:690:HYN52DSXY:2:1131:30183:13401,A00204:690:HYN52DSXY:2:1148:27236:4633,A00204:690:HYN52DSXY:2:1131:30400:27712,A00204:690:HYN52DSXY:2:1557:3360:16203,A00204:690:HYN52DSXY:2:1556:1136:23625,A00204:690:HYN52DSXY:2:1641:15781:6057,A0020…	557	A352-08	A352-08	Health	51	platelet	female	N2P	8:47388341|47407961	hsa_circ_0001798	chr8:48308935-48320523+	NM_001080394	63.2	100	100	557	105	456	352	1	352	0	651	ATATTTTTCA...ACACTTTCAG	CCAAGTTCTA...ACACTTTCAG
46975	46975	8:47396376|47407961	8	47396376	47407961	619	127_45_111	191	0.866	exon	SPIDR,	+	A00204:690:HYN52DSXY:2:1628:32316:21167,A00204:690:HYN52DSXY:2:1668:30526:26741,A00204:690:HYN52DSXY:2:1204:17562:31939,A00204:690:HYN52DSXY:2:1628:32253:20713,A00204:690:HYN52DSXY:2:2262:9986:2221,A00204:690:HYN52DSXY:2:2313:30563:27712,A00204:690:HYN52DSXY:2:2242:10755:31735,A00204:690:HYN52DSXY:2:2269:9760:24721,A00204:690:HYN52DSXY:2:2668:19849:16266,A00204:690:HYN52DSXY:2:1305:31973:4507,A00…	453	A352-08	A352-08	Health	51	platelet	female	N2P	8:47396376|47407961	hsa_circ_0001798	chr8:48308935-48320523+	NM_001080394	77.7	100	100	453	1	352	352	1	352	0	651	CCAAGTTCTA...ACACTTTCAG	CCAAGTTCTA...ACACTTTCAG
46976	46976	8:47405819|47407961	8	47405819	47407961	5	2_0_2	26	0.278	intron	SPIDR,	+	A00204:690:HYN52DSXY:2:2578:28375:8985,A00204:690:HYN52DSXY:2:1264:10963:25895,A00204:690:HYN52DSXY:2:2421:19316:2628,A00204:690:HYN52DSXY:2:2668:31123:22858,A00204:690:HYN52DSXY:2:1136:13892:16877,	2143	A352-08	A352-08	Health	51	platelet	female	N2P	NA	NA	NA	NA	NA	NA	NA	NA	NA	NA	NA	NA	NA	NA	NA	NA	NA
46977	46977	8:47700403|47702015	8	47700403	47702015	58	7_2_18	11	0.913	exon	SPIDR,	+	A00204:690:HYN52DSXY:2:2129:28655:19460,A00204:690:HYN52DSXY:2:1674:9308:6965,A00204:690:HYN52DSXY:2:2104:20844:10692,A00204:690:HYN52DSXY:2:2106:12011:29904,A00204:690:HYN52DSXY:2:2129:29179:19335,A00204:690:HYN52DSXY:2:2333:18873:2487,A00204:690:HYN52DSXY:2:2569:8522:28714,A00204:690:HYN52DSXY:2:1133:30599:8015,A00204:690:HYN52DSXY:2:1154:28339:2378,A00204:690:HYN52DSXY:2:1675:28917:34632,A0020…	293	A352-08	A352-08	Health	51	platelet	female	N2P	8:47700403|47702015	hsa_circ_0001799	chr8:48612964-48614577+	NM_001080394	100	100	100	292	1	292	292	1	292	2.83e-152	540	GACAGCGGGG...AAAACCACAG	GACAGCGGGG...AAAACCACAG
46978	46978	8:47783742|47785317	8	47783742	47785317	2	0_2_2	13	0.235	exon	PRKDC,	-	A00204:690:HYN52DSXY:2:1160:27841:5807,A00204:690:HYN52DSXY:2:2503:32081:30311,	274	A352-08	A352-08	Health	51	platelet	female	N2P	NA	NA	NA	NA	NA	NA	NA	NA	NA	NA	NA	NA	NA	NA	NA	NA	NA
46979	46979	8:47817450|47831926	8	47817450	47831926	6	1_2_0	56	0.176	exon	PRKDC,	-	A00204:690:HYN52DSXY:2:1314:15013:21512,A00204:690:HYN52DSXY:2:1631:19307:11318,A00204:690:HYN52DSXY:2:1302:29848:9189,A00204:690:HYN52DSXY:2:2545:13711:31031,A00204:690:HYN52DSXY:2:1301:29559:20682,A00204:690:HYN52DSXY:2:1301:30291:23766,	1406	A352-08	A352-08	Health	51	platelet	female	N2P	8:47817450|47831926	hsa_circ_0084304	chr8:48730010-48744487-	NM_006904	100	100	100	1405	1	1405	1405	1405	1	0	2595	CGATTTGTGA...CCGGCCGCAC	GTGCGGCCGG...TCACAAATCG
46980	46980	8:47836338|47837419	8	47836338	47837419	6	1_4_2	8	0.6	exon	PRKDC,	-	A00204:690:HYN52DSXY:2:1475:8748:20682,A00204:690:HYN52DSXY:2:1555:21793:1814,A00204:690:HYN52DSXY:2:2220:19976:3615,A00204:690:HYN52DSXY:2:1565:4797:16470,A00204:690:HYN52DSXY:2:1475:29894:4194,A00204:690:HYN52DSXY:2:1572:1479:10191,	399	A352-08	A352-08	Health	51	platelet	female	N2P	8:47836338|47837419	hsa_circ_0084318	chr8:48748898-48749980-	NM_006904	100	100	100	398	1	398	398	398	1	0	736	CTGCAGTCTG...AATAATTAAT	ATTAATTATT...CAGACTGCAG
46981	46981	8:47852673|47854214	8	47852673	47854214	3	0_2_2	55	0.098	exon	PRKDC,	-	A00204:690:HYN52DSXY:2:1429:4535:32988,A00204:690:HYN52DSXY:2:2335:22182:15890,A00204:690:HYN52DSXY:2:2412:27055:25394,	245	A352-08	A352-08	Health	51	platelet	female	N2P	8:47852673|47854214	hsa_circ_0084345	chr8:48765233-48766775-	NM_006904	100	100	100	244	1	244	244	244	1	1.12e-125	451	GTTTTTTCTC...AAATATTAAC	GTTAATATTT...GAGAAAAAAC
46982	46982	8:47852673|47855373	8	47852673	47855373	17	0_7_7	29	0.54	exon	PRKDC,	-	A00204:690:HYN52DSXY:2:2163:12310:8656,A00204:690:HYN52DSXY:2:2326:6225:34100,A00204:690:HYN52DSXY:2:1648:22661:18474,A00204:690:HYN52DSXY:2:2251:12608:12524,A00204:690:HYN52DSXY:2:2362:6225:15029,A00204:690:HYN52DSXY:2:1310:17598:25614,A00204:690:HYN52DSXY:2:1543:26729:34131,A00204:690:HYN52DSXY:2:1205:25093:13667,A00204:690:HYN52DSXY:2:1617:7527:22357,A00204:690:HYN52DSXY:2:2322:27317:22467,A00…	397	A352-08	A352-08	Health	51	platelet	female	N2P	8:47852673|47855373	hsa_circ_0084346	chr8:48765233-48767934-	NM_006904	100	100	100	396	1	396	396	396	1	0	732	GTTTTTTCTC...TAGGGACCCC	GGGGTCCCTA...GAGAAAAAAC
46983	46983	8:47915328|47927890	8	47915328	47927890	6	1_2_1	56	0.176	exon	PRKDC,	-	A00204:690:HYN52DSXY:2:1113:6650:34178,A00204:690:HYN52DSXY:2:1318:30174:2550,A00204:690:HYN52DSXY:2:1317:30147:36824,A00204:690:HYN52DSXY:2:1151:13937:17550,A00204:690:HYN52DSXY:2:1463:4092:25582,A00204:690:HYN52DSXY:2:1462:2284:30373,	479	A352-08	A352-08	Health	51	platelet	female	N2P	8:47915328|47927890	hsa_circ_0136678	chr8:48830836-48840450-	NM_006904	80.96	100	100	478	92	478	387	387	1	0	715	CTGTCAGAAG...TAACTGCCAC	GTGGCAGTTA...CCTTTCATCA
46984	46984	8:47918277|47930012	8	47918277	47930012	6	1_3_1	46	0.207	exon	PRKDC,	-	A00204:690:HYN52DSXY:2:1577:10502:30890,A00204:690:HYN52DSXY:2:2421:10131:21793,A00204:690:HYN52DSXY:2:1578:8883:22858,A00204:690:HYN52DSXY:2:1133:26793:31328,A00204:690:HYN52DSXY:2:2325:13548:28401,A00204:690:HYN52DSXY:2:2256:32723:24784,	635	A352-08	A352-08	Health	51	platelet	female	N2P	8:47918277|47930012	hsa_circ_0136679	chr8:48830836-48842572-	NM_006904	100	100	100	634	1	634	634	634	1	0	1171	TGATGAAAGG...GAGAATCTCT	AGAGATTCTC...CCTTTCATCA
46985	46985	8:47918277|47930787	8	47918277	47930787	3	2_2_0	43	0.122	exon	PRKDC,	-	A00204:690:HYN52DSXY:2:2664:8431:28651,A00204:690:HYN52DSXY:2:2347:14371:22467,A00204:690:HYN52DSXY:2:1601:4173:10535,	751	A352-08	A352-08	Health	51	platelet	female	N2P	8:47918277|47930787	hsa_circ_0084444	chr8:48839753-48843347-	NM_006904	85.73	100	100	750	108	750	643	643	1	0	1188	TGATGAAAGG...CATCTCCATT	AATGGAGATG...GCCTTGTCAG
46986	46986	8:47927194|47930012	8	47927194	47930012	16	2_7_6	52	0.381	exon	PRKDC,	-	A00204:690:HYN52DSXY:2:1231:20889:21762,A00204:690:HYN52DSXY:2:1663:22724:36401,A00204:690:HYN52DSXY:2:1335:14055:13777,A00204:690:HYN52DSXY:2:1559:28140:10676,A00204:690:HYN52DSXY:2:1621:21386:19304,A00204:690:HYN52DSXY:2:1335:13946:13870,A00204:690:HYN52DSXY:2:1401:21495:6809,A00204:690:HYN52DSXY:2:1435:29514:8703,A00204:690:HYN52DSXY:2:1540:6750:23202,A00204:690:HYN52DSXY:2:1641:2040:34522,A00…	528	A352-08	A352-08	Health	51	platelet	female	N2P	8:47927194|47930012	hsa_circ_0084443	chr8:48839753-48842572-	NM_006904	100	100	100	527	1	527	527	527	1	0	974	CTGACAAGGC...GAGAATCTCT	AGAGATTCTC...GCCTTGTCAG
46987	46987	8:47953620|47957431	8	47953620	47957431	107	11_20_50	37	0.853	exon	PRKDC,	-	A00204:690:HYN52DSXY:2:1337:31222:34303,A00204:690:HYN52DSXY:2:2423:1533:26381,A00204:690:HYN52DSXY:2:1413:18385:18740,A00204:690:HYN52DSXY:2:1627:16170:9893,A00204:690:HYN52DSXY:2:2539:28845:21950,A00204:690:HYN52DSXY:2:2616:10809:28823,A00204:690:HYN52DSXY:2:1214:29622:25582,A00204:690:HYN52DSXY:2:1229:21956:32002,A00204:690:HYN52DSXY:2:1330:7690:26522,A00204:690:HYN52DSXY:2:1511:9245:17534,A00…	568	A352-08	A352-08	Health	51	platelet	female	N2P	8:47953620|47957431	hsa_circ_0084464	chr8:48866179-48869991-	NM_006904	100	100	100	567	1	567	567	567	1	0	1048	CTTCTTCCAT...GTCTGTAATG	CATTACAGAC...ATGGAAGAAG
46988	46988	8:47957171|47957431	8	47957171	47957431	36	1_7_18	119	0.377	exon	PRKDC,	-	A00204:690:HYN52DSXY:2:2328:15501:17190,A00204:690:HYN52DSXY:2:2528:5584:29669,A00204:690:HYN52DSXY:2:2541:8901:16626,A00204:690:HYN52DSXY:2:1516:18747:7498,A00204:690:HYN52DSXY:2:1675:11306:36010,A00204:690:HYN52DSXY:2:2206:22580:3427,A00204:690:HYN52DSXY:2:1441:18620:36620,A00204:690:HYN52DSXY:2:2230:21016:21981,A00204:690:HYN52DSXY:2:2624:9109:24251,A00204:690:HYN52DSXY:2:1207:9905:17769,A0020…	171	A352-08	A352-08	Health	51	platelet	female	N2P	8:47957171|47957431	hsa_circ_0084466	chr8:48869730-48869991-	NM_006904	100	100	100	170	1	170	170	170	1	1.02e-84	315	CTTAATTTCA...GTCTGTAATG	CATTACAGAC...TGAAATTAAG
46989	46989	8:48043033|48043626	8	48043033	48043626	12	4_2_2	52	0.316	exon	UBE2V2,	+	A00204:690:HYN52DSXY:2:2544:3613:32550,A00204:690:HYN52DSXY:2:1546:2022:9627,A00204:690:HYN52DSXY:2:2101:14335:1141,A00204:690:HYN52DSXY:2:2253:18150:25473,A00204:690:HYN52DSXY:2:2427:1859:1141,A00204:690:HYN52DSXY:2:2571:26494:32346,A00204:690:HYN52DSXY:2:1510:28357:31250,A00204:690:HYN52DSXY:2:1518:5593:22200,A00204:690:HYN52DSXY:2:1301:3866:18865,A00204:690:HYN52DSXY:2:1452:3893:6825,A00204:69…	278	A352-08	A352-08	Health	51	platelet	female	N2P	NA	NA	NA	NA	NA	NA	NA	NA	NA	NA	NA	NA	NA	NA	NA	NA	NA
46990	46990	8:48043033|48049978	8	48043033	48049978	65	25_18_13	56	0.699	exon	UBE2V2,	+	A00204:690:HYN52DSXY:2:1332:3088:25316,A00204:690:HYN52DSXY:2:1455:14868:35008,A00204:690:HYN52DSXY:2:2340:29568:27211,A00204:690:HYN52DSXY:2:2631:31693:10410,A00204:690:HYN52DSXY:2:2124:17472:36385,A00204:690:HYN52DSXY:2:1257:25907:11976,A00204:690:HYN52DSXY:2:2449:29677:26960,A00204:690:HYN52DSXY:2:1460:14850:6887,A00204:690:HYN52DSXY:2:2340:29288:18208,A00204:690:HYN52DSXY:2:2351:30391:7529,A0…	404	A352-08	A352-08	Health	51	platelet	female	N2P	NA	NA	NA	NA	NA	NA	NA	NA	NA	NA	NA	NA	NA	NA	NA	NA	NA
46992	46992	8:51822496|51823038	8	51822496	51823038	2	0_2_1	0	1	intron	PCMTD1,	-	A00204:690:HYN52DSXY:2:2678:24334:28792,A00204:690:HYN52DSXY:2:2575:27579:12023,	543	A352-08	A352-08	Health	51	platelet	female	N2P	NA	NA	NA	NA	NA	NA	NA	NA	NA	NA	NA	NA	NA	NA	NA	NA	NA
46993	46993	8:51845661|51861246	8	51845661	51861246	230	27_75_50	3893	0.106	exon	PCMTD1,	-	A00204:690:HYN52DSXY:2:1102:32344:34679,A00204:690:HYN52DSXY:2:2611:13313:28651,A00204:690:HYN52DSXY:2:1361:2022:3082,A00204:690:HYN52DSXY:2:2576:1561:35321,A00204:690:HYN52DSXY:2:1663:27561:24893,A00204:690:HYN52DSXY:2:1677:4670:32346,A00204:690:HYN52DSXY:2:2515:27561:8453,A00204:690:HYN52DSXY:2:1631:32181:18082,A00204:690:HYN52DSXY:2:2568:14281:33552,A00204:690:HYN52DSXY:2:2638:13150:25582,A002…	1648	A352-08	A352-08	Health	51	platelet	female	N2P	8:51845661|51861246	hsa_circ_0001801	chr8:52773404-52773806-	NM_052937	24.41	100	100	1647	1246	1647	402	402	1	0	743	TTATCAAAGC...TAAATTAATC	GATTAATTTA...TTAATTTTAG
46994	46994	8:51860845|51861246	8	51860845	51861246	9105	139_448_462	4117	0.816	exon	PCMTD1,	-	A00204:690:HYN52DSXY:2:1247:17481:30890,A00204:690:HYN52DSXY:2:2341:32226:3693,A00204:690:HYN52DSXY:2:1610:32316:24048,A00204:690:HYN52DSXY:2:1640:27489:29465,A00204:690:HYN52DSXY:2:2170:15257:23719,A00204:690:HYN52DSXY:2:1105:15609:16000,A00204:690:HYN52DSXY:2:1665:2067:20666,A00204:690:HYN52DSXY:2:2367:2166:10848,A00204:690:HYN52DSXY:2:2675:2157:35258,A00204:690:HYN52DSXY:2:1467:9715:31876,A002…
0204:690:HYN52DSXY:2:2410:16694:32002	A00204:690:HYN52DSXY:2:2412:10917:34648	A00204:690:HYN52DSXY:2:2434:25310:4679	A00204:690:HYN52DSXY:2:2436:9697:24236	A00204:690:HYN52DSXY:2:2453:2130:11725	A00204:690:HYN52DSXY:2:2458:31647:8703	A00204:690:HYN52DSXY:2:2461:19614:16172	A00204:690:HYN52DSXY:2:2466:15989:7889	A00204:690:HYN52DSXY:2:2469:4264:27258	A00204:690:HYN52DSXY:2:2477:1235:7420	A00204:690:HYN52DSXY:2:2477:21386:33364	A00204:690:HYN52DSXY:2:2478:25012:28401	A00204:690:HYN52DSXY:2:2504:3143:5901	A00204:690:HYN52DSXY:2:2505:31358:4789	A00204:690:HYN52DSXY:2:2509:32841:36793	A00204:690:HYN52DSXY:2:2556:21748:17425	A00204:690:HYN52DSXY:2:2609:25672:5744	A00204:690:HYN52DSXY:2:2610:12328:33520	A00204:690:HYN52DSXY:2:2611:11089:20917	A00204:690:HYN52DSXY:2:2612:8467:4382	A00204:690:HYN52DSXY:2:2623:2853:29763	A00204:690:HYN52DSXY:2:2626:3152:13808	A00204:690:HYN52DSXY:2:2640:4092:31344	A00204:690:HYN52DSXY:2:2657:24008:11851	A00204:690:HYN52DSXY:2:2662:1877:31704	A00204:690:HYN52DSXY:2:2665:9634:5149	A00204:690:HYN52DSXY:2:2673:5611:8390	A00204:690:HYN52DSXY:2:2676:6017:19617	A00204:690:HYN52DSXY:2:2678:10239:23829	A00204:690:HYN52DSXY:2:1109:19497:25175	A00204:690:HYN52DSXY:2:1113:17300:17112	A00204:690:HYN52DSXY:2:1118:8639:11350	A00204:690:HYN52DSXY:2:1146:29785:31062	A00204:690:HYN52DSXY:2:1150:2691:10347	A00204:690:HYN52DSXY:2:1155:1524:5384	A00204:690:HYN52DSXY:2:1216:3513:27962	A00204:690:HYN52DSXY:2:1229:4698:16736	A00204:690:HYN52DSXY:2:1231:12075:10410	A00204:690:HYN52DSXY:2:1233:32145:9377	A00204:690:HYN52DSXY:2:1235:2582:35336
46996	46996	8:52683549|52686967	8	52683549	52686967	15	4_6_3	12	0.714	exon	RB1CC1,	-	A00204:690:HYN52DSXY:2:1371:4318:10848,A00204:690:HYN52DSXY:2:1371:3739:17049,A00204:690:HYN52DSXY:2:1218:10981:5885,A00204:690:HYN52DSXY:2:1226:9534:29904,A00204:690:HYN52DSXY:2:1631:4616:35790,A00204:690:HYN52DSXY:2:2634:4960:28808,A00204:690:HYN52DSXY:2:1149:15230:28557,A00204:690:HYN52DSXY:2:1304:31015:26960,A00204:690:HYN52DSXY:2:1631:5204:36495,A00204:690:HYN52DSXY:2:2621:23068:11350,A00204…	756	A352-08	A352-08	Health	51	platelet	female	N2P	8:52683549|52686967	hsa_circ_0084503	chr8:53596446-53598080-	NM_014781	32.98	100	100	755	172	420	249	249	1	6.22e-128	460	CAATGCAAGC...ACTCAGAAAA	TAACTGTATC...TGCTGGGACG
46997	46997	8:53769618|53772167	8	53769618	53772167	16	2_5_3	13	0.711	exon	ATP6V1H,	-	A00204:690:HYN52DSXY:2:2149:24975:14215,A00204:690:HYN52DSXY:2:1315:23303:8218,A00204:690:HYN52DSXY:2:1576:19416:4961,A00204:690:HYN52DSXY:2:1630:19262:10363,A00204:690:HYN52DSXY:2:2357:5945:31892,A00204:690:HYN52DSXY:2:1576:19813:5024,A00204:690:HYN52DSXY:2:1630:18801:23156,A00204:690:HYN52DSXY:2:2361:16034:35305,A00204:690:HYN52DSXY:2:1171:12120:22514,A00204:690:HYN52DSXY:2:1422:14950:36714,A00…	306	A352-08	A352-08	Health	51	platelet	female	N2P	8:53769618|53772167	hsa_circ_0136755	chr8:54682177-54684727-	ENST00000355221.3	100	100	100	305	1	305	305	305	1	1.76e-159	564	TTCAAGAGTT...CTAAAAAGTT	AACTTTTTAG...AACTCTTGAA
46998	46998	8:53795647|53801896	8	53795647	53801896	3	1_1_2	13	0.316	exon	ATP6V1H,	-	A00204:690:HYN52DSXY:2:1414:28031:4194,A00204:690:HYN52DSXY:2:2605:14787:36151,A00204:690:HYN52DSXY:2:1339:27986:34961,	292	A352-08	A352-08	Health	51	platelet	female	N2P	8:53795647|53801896	hsa_circ_0136759	chr8:54708206-54714456-	ENST00000355221.3	100	100	100	291	1	291	291	291	1	1.02e-151	538	ACGAAATGCT...ACTGCGAACT	AGTTCGCAGT...AGCATTTCGT
46999	46999	8:53811164|53829533	8	53811164	53829533	22	1_7_9	20	0.688	exon	ATP6V1H,	-	A00204:690:HYN52DSXY:2:1162:2031:17096,A00204:690:HYN52DSXY:2:1162:1949:17206,A00204:690:HYN52DSXY:2:2334:1145:35227,A00204:690:HYN52DSXY:2:2545:24352:10160,A00204:690:HYN52DSXY:2:1136:3947:35415,A00204:690:HYN52DSXY:2:1349:14443:5901,A00204:690:HYN52DSXY:2:1467:3296:29403,A00204:690:HYN52DSXY:2:2309:11469:10457,A00204:690:HYN52DSXY:2:2436:28185:27696,A00204:690:HYN52DSXY:2:2356:10339:2738,A00204…	364	A352-08	A352-08	Health	51	platelet	female	N2P	8:53811164|53829533	hsa_circ_0008328	chr8:54723723-54742093-	NM_015941	100	100	100	363	1	363	363	363	1	0	671	ATCACTTGAA...TTTTAGCACA	TGTGCTAAAA...TTCAAGTGAT
47000	47000	8:53970392|54010492	8	53970392	54010492	7	0_3_5	11	0.56	exon	TCEA1,	-	A00204:690:HYN52DSXY:2:1531:16450:12633,A00204:690:HYN52DSXY:2:2514:14145:14685,A00204:690:HYN52DSXY:2:1478:18530:20713,A00204:690:HYN52DSXY:2:1516:11632:12399,A00204:690:HYN52DSXY:2:2178:6388:29872,A00204:690:HYN52DSXY:2:2555:28546:10379,A00204:690:HYN52DSXY:2:1244:25726:31297,	1666	A352-08	A352-08	Health	51	platelet	female	N2P	8:53970392|54010492	hsa_circ_0084518	chr8:54882951-54900819-	NM_006756	34.65	100	100	1665	1	577	577	577	1	0	1066	CTTCCATCGA...ATGCTCCAGC	TACTTCCAGC...TCGATGGAAG
47001	47001	8:53993411|53993755	8	53993411	53993755	2	0_1_2	0	1	exon	TCEA1,	-	A00204:690:HYN52DSXY:2:1141:24975:18818,A00204:690:HYN52DSXY:2:1305:28239:28948,	346	A352-08	A352-08	Health	51	platelet	female	N2P	NA	NA	NA	NA	NA	NA	NA	NA	NA	NA	NA	NA	NA	NA	NA	NA	NA
47002	47002	8:54044817|54045666	8	54044817	54045666	3	0_3_2	0	1	intergenic_region	n/a	-	A00204:690:HYN52DSXY:2:1455:21441:14356,A00204:690:HYN52DSXY:2:1378:20256:13213,A00204:690:HYN52DSXY:2:2601:3540:10034,	850	A352-08	A352-08	Health	51	platelet	female	N2P	NA	NA	NA	NA	NA	NA	NA	NA	NA	NA	NA	NA	NA	NA	NA	NA	NA
47003	47003	8:54052655|54063375	8	54052655	54063375	2	0_2_2	20	0.167	exon	LYPLA1,	-	A00204:690:HYN52DSXY:2:1202:12237:27038,A00204:690:HYN52DSXY:2:1415:5430:3568,	296	A352-08	A352-08	Health	51	platelet	female	N2P	8:54052655|54063375	hsa_circ_0084529	chr8:54965214-54975935-	NM_006330	100	100	100	295	1	295	295	295	1	6.16e-154	545	CTGTGGAAAG...CCTAACAGGC	GCCTGTTAGG...CTTTCCACAG
47004	47004	8:55740073|55743620	8	55740073	55743620	10	1_6_5	14	0.588	exon	TMEM68,	-	A00204:690:HYN52DSXY:2:1234:17571:11443,A00204:690:HYN52DSXY:2:1430:4399:19476,A00204:690:HYN52DSXY:2:2206:19967:34006,A00204:690:HYN52DSXY:2:2268:30951:36933,A00204:690:HYN52DSXY:2:2278:23113:31594,A00204:690:HYN52DSXY:2:2652:23574:26976,A00204:690:HYN52DSXY:2:1232:12093:17895,A00204:690:HYN52DSXY:2:1515:24180:2315,A00204:690:HYN52DSXY:2:2652:23683:26976,A00204:690:HYN52DSXY:2:1243:2700:4413,	287	A352-08	A352-08	Health	51	platelet	female	N2P	NA	NA	NA	NA	NA	NA	NA	NA	NA	NA	NA	NA	NA	NA	NA	NA	NA
47005	47005	8:55740073|55745121	8	55740073	55745121	6	0_2_3	20	0.375	exon	TMEM68,	-	A00204:690:HYN52DSXY:2:1563:1651:3474,A00204:690:HYN52DSXY:2:2158:8666:24643,A00204:690:HYN52DSXY:2:2158:8693:25034,A00204:690:HYN52DSXY:2:2432:22544:28385,A00204:690:HYN52DSXY:2:1225:14036:19664,A00204:690:HYN52DSXY:2:1452:31702:6167,	408	A352-08	A352-08	Health	51	platelet	female	N2P	8:55740073|55745121	hsa_circ_0136776	chr8:56652631-56657680-	ENST00000434581.2	85.05	100	100	408	1	347	347	347	1	0	641	CTTAGATACA...GAATAATGGG	CCCATTATTC...TGTATCTAAG
47006	47006	8:55743481|55745121	8	55743481	55745121	4	2_2_0	27	0.229	exon	TMEM68,	-	A00204:690:HYN52DSXY:2:2272:8775:36855,A00204:690:HYN52DSXY:2:2128:27091:24674,A00204:690:HYN52DSXY:2:1354:16848:28197,A00204:690:HYN52DSXY:2:2128:30047:28354,	262	A352-08	A352-08	Health	51	platelet	female	N2P	NA	NA	NA	NA	NA	NA	NA	NA	NA	NA	NA	NA	NA	NA	NA	NA	NA
47007	47007	8:55782748|55792784	8	55782748	55792784	6	0_1_3	31	0.279	exon	TGS1,	+	A00204:690:HYN52DSXY:2:1615:14696:33238,A00204:690:HYN52DSXY:2:1122:23448:27289,A00204:690:HYN52DSXY:2:2457:9055:16047,A00204:690:HYN52DSXY:2:1218:4987:23187,A00204:690:HYN52DSXY:2:1218:5810:23171,A00204:690:HYN52DSXY:2:1236:30201:14810,	1267	A352-08	A352-08	Health	51	platelet	female	N2P	8:55782748|55792784	hsa_circ_0084537	chr8:56695306-56705343+	NM_024831	100	100	100	1266	1	1266	1266	1	1266	0	2338	GGATCGAAAA...CAGGACAAAA	GGATCGAAAA...CAGGACAAAA
47008	47008	8:55782748|55796152	8	55782748	55796152	13	1_5_5	26	0.5	exon	TGS1,	+	A00204:690:HYN52DSXY:2:2547:32741:36338,A00204:690:HYN52DSXY:2:1576:17155:4930,A00204:690:HYN52DSXY:2:1443:29649:6496,A00204:690:HYN52DSXY:2:1442:32470:2456,A00204:690:HYN52DSXY:2:1272:16812:3364,A00204:690:HYN52DSXY:2:1428:8070:36636,A00204:690:HYN52DSXY:2:1305:22480:20384,A00204:690:HYN52DSXY:2:2623:7265:30013,A00204:690:HYN52DSXY:2:1650:16450:29825,A00204:690:HYN52DSXY:2:2207:11812:4633,A00204…	1442	A352-08	A352-08	Health	51	platelet	female	N2P	8:55782748|55796152	hsa_circ_0136784	chr8:56695306-56708711+	ENST00000260129.5	100	100	100	1441	1	1441	1441	1	1441	0	2662	GGATCGAAAA...TCTGAGTAAG	GGATCGAAAA...TCTGAGTAAG
47009	47009	8:55782748|55813118	8	55782748	55813118	3	0_1_2	25	0.194	exon	TGS1,	+	A00204:690:HYN52DSXY:2:1564:23086:26788,A00204:690:HYN52DSXY:2:1563:24189:32174,A00204:690:HYN52DSXY:2:2452:31747:22842,	2339	A352-08	A352-08	Health	51	platelet	female	N2P	8:55782748|55813118	hsa_circ_0136785	chr8:56695306-56725677+	ENST00000260129.5	100	100	100	2338	1	2338	2338	1	2338	0	4318	GGATCGAAAA...TATTGACCAG	GGATCGAAAA...TATTGACCAG
47010	47010	8:55795978|55805036	8	55795978	55805036	3	2_0_2	15	0.286	exon	TGS1,	+	A00204:690:HYN52DSXY:2:2124:9670:30013,A00204:690:HYN52DSXY:2:2124:8477:18959,A00204:690:HYN52DSXY:2:1272:11044:16924,	777	A352-08	A352-08	Health	51	platelet	female	N2P	8:55795978|55805036	hsa_circ_0084543	chr8:56708536-56715165+	NM_024831	81.44	100	100	776	1	632	632	1	632	0	1168	ATATGGTGGA...GGAATGAGAG	ATATGGTGGA...TTGGACAGAG
47011	47011	8:55802457|55805036	8	55802457	55805036	4	1_2_0	7	0.533	exon	TGS1,	+	A00204:690:HYN52DSXY:2:2466:19072:28072,A00204:690:HYN52DSXY:2:2411:10529:15029,A00204:690:HYN52DSXY:2:1622:27407:8876,A00204:690:HYN52DSXY:2:1524:12870:17550,	295	A352-08	A352-08	Health	51	platelet	female	N2P	NA	NA	NA	NA	NA	NA	NA	NA	NA	NA	NA	NA	NA	NA	NA	NA	NA
47012	47012	8:55804893|55805385	8	55804893	55805385	4	2_0_3	12	0.4	intron	TGS1,	+	A00204:690:HYN52DSXY:2:2532:20500:31266,A00204:690:HYN52DSXY:2:1621:28872:29888,A00204:690:HYN52DSXY:2:1621:28800:13698,A00204:690:HYN52DSXY:2:2624:12861:20509,	493	A352-08	A352-08	Health	51	platelet	female	N2P	NA	NA	NA	NA	NA	NA	NA	NA	NA	NA	NA	NA	NA	NA	NA	NA	NA
47013	47013	8:55941855|55953984	8	55941855	55953984	131	45_22_21	2012	0.115	exon	LYN,	+	A00204:690:HYN52DSXY:2:1224:6063:6731,A00204:690:HYN52DSXY:2:1167:6831:34741,A00204:690:HYN52DSXY:2:2514:11939:16877,A00204:690:HYN52DSXY:2:1505:9381:8970,A00204:690:HYN52DSXY:2:2630:5629:29121,A00204:690:HYN52DSXY:2:2149:31828:36072,A00204:690:HYN52DSXY:2:1307:22833:5619,A00204:690:HYN52DSXY:2:1656:8449:23359,A00204:690:HYN52DSXY:2:1408:26413:2519,A00204:690:HYN52DSXY:2:2105:32181:24189,A00204:6…	796	A352-08	A352-08	Health	51	platelet	female	N2P	8:55941855|55953984	hsa_circ_0001803	chr8:56854413-56866543+	NM_002350	100	100	100	795	1	795	795	1	795	0	1469	GAAATATGGG...GTCTGGATGG	GAAATATGGG...GTCTGGATGG
47014	47014	8:55981747|55981985	8	55981747	55981985	5	3_2_1	1	0.909	intron	LYN,	+	A00204:690:HYN52DSXY:2:1437:27208:14794,A00204:690:HYN52DSXY:2:1468:21640:30170,A00204:690:HYN52DSXY:2:1658:18502:18286,A00204:690:HYN52DSXY:2:1658:19614:17206,A00204:690:HYN52DSXY:2:2666:2781:14481,	239	A352-08	A352-08	Health	51	platelet	female	N2P	NA	NA	NA	NA	NA	NA	NA	NA	NA	NA	NA	NA	NA	NA	NA	NA	NA
47015	47015	8:56050767|56050949	8	56050767	56050949	15	1_9_1	64	0.319	intergenic_region	n/a	-	A00204:690:HYN52DSXY:2:2260:18448:34037,A00204:690:HYN52DSXY:2:1617:14055:32753,A00204:690:HYN52DSXY:2:2638:11803:6558,A00204:690:HYN52DSXY:2:2330:5267:9330,A00204:690:HYN52DSXY:2:2425:32145:33144,A00204:690:HYN52DSXY:2:2252:1036:5822,A00204:690:HYN52DSXY:2:2643:11442:6214,A00204:690:HYN52DSXY:2:2677:1615:27398,A00204:690:HYN52DSXY:2:2607:10755:31861,A00204:690:HYN52DSXY:2:1263:16324:11913,A00204…	183	A352-08	A352-08	Health	51	platelet	female	N2P	8:56050767|56050949	hsa_circ_0003392	chr8:56963325-56963508-	None	100	100	100	183	1	183	183	183	1	6.57e-92	339	CTCTCTTAAT...TTTTGTCAAG	CTTGACAAAA...ATTAAGAGAG
47016	47016	8:56167287|56171189	8	56167287	56171189	3	1_1_1	12	0.333	exon	PLAG1,	-	A00204:690:HYN52DSXY:2:1368:15383:15702,A00204:690:HYN52DSXY:2:1121:22950:3537,A00204:690:HYN52DSXY:2:1120:21070:20760,	676	A352-08	A352-08	Health	51	platelet	female	N2P	NA	NA	NA	NA	NA	NA	NA	NA	NA	NA	NA	NA	NA	NA	NA	NA	NA
47017	47017	8:58601285|58603386	8	58601285	58603386	11	1_5_4	10	0.688	exon	NSMAF,	-	A00204:690:HYN52DSXY:2:1643:19253:6183,A00204:690:HYN52DSXY:2:1345:28754:23829,A00204:690:HYN52DSXY:2:1533:7202:23797,A00204:690:HYN52DSXY:2:1451:17924:33536,A00204:690:HYN52DSXY:2:1451:17960:33567,A00204:690:HYN52DSXY:2:1345:29767:23140,A00204:690:HYN52DSXY:2:1674:27037:27461,A00204:690:HYN52DSXY:2:1221:21875:20588,A00204:690:HYN52DSXY:2:2558:6876:6574,A00204:690:HYN52DSXY:2:1345:28628:23954,A00…	413	A352-08	A352-08	Health	51	platelet	female	N2P	8:58601285|58603386	hsa_circ_0084568	chr8:59513843-59515945-	NM_003580	100	100	100	412	1	412	412	412	1	0	761	CTGTTGAACA...ACATGGTGCT	AGCACCATGT...TGTTCAACAG
47018	47018	8:58623220|58643073	8	58623220	58643073	2	0_2_2	29	0.121	exon	NSMAF,	-	A00204:690:HYN52DSXY:2:1122:32353:25708,A00204:690:HYN52DSXY:2:2503:9317:7357,	790	A352-08	A352-08	Health	51	platelet	female	N2P	8:58623220|58643073	hsa_circ_0006683	chr8:59535778-59548105-	NM_003580	51.71	100	100	789	1	408	408	408	1	0	754	CTGTTTTTGT...CAAGGAAAAT	GAAAATCAGA...ACAAAAACAG
47019	47019	8:60531385|60533558	8	60531385	60533558	4	1_0_2	2	0.8	intron	RAB2A,	+	A00204:690:HYN52DSXY:2:1633:1796:15342,A00204:690:HYN52DSXY:2:2660:19144:10034,A00204:690:HYN52DSXY:2:2233:26576:14920,A00204:690:HYN52DSXY:2:2311:15899:28056,	2174	A352-08	A352-08	Health	51	platelet	female	N2P	8:60531385|60533558	hsa_circ_0136819	chr8:61445866-61446117+	ENST00000262646.7	11.55	100	100	2174	1924	2174	251	1	251	1.42e-128	464	TTTTAGTTTT...TTGTTCACTG	GAATATCTAC...TTGTTCACTG
47020	47020	8:60533308|60533558	8	60533308	60533558	11	7_2_5	10	0.688	intron	RAB2A,	+	A00204:690:HYN52DSXY:2:1238:9869:33833,A00204:690:HYN52DSXY:2:1546:13602:26303,A00204:690:HYN52DSXY:2:1211:21694:2487,A00204:690:HYN52DSXY:2:2320:12283:21480,A00204:690:HYN52DSXY:2:1160:31114:35712,A00204:690:HYN52DSXY:2:1542:17734:18897,A00204:690:HYN52DSXY:2:1543:20772:3615,A00204:690:HYN52DSXY:2:2436:8142:30749,A00204:690:HYN52DSXY:2:2278:31684:4601,A00204:690:HYN52DSXY:2:2509:29035:5212,A0020…	251	A352-08	A352-08	Health	51	platelet	female	N2P	8:60533308|60533558	hsa_circ_0136819	chr8:61445866-61446117+	ENST00000262646.7	100	100	100	251	1	251	251	1	251	1.49e-129	464	GAATATCTAC...TTGTTCACTG	GAATATCTAC...TTGTTCACTG
47021	47021	8:60569955|60584815	8	60569955	60584815	7	3_0_6	120	0.104	exon	RAB2A,	+	A00204:690:HYN52DSXY:2:1649:29749:21950,A00204:690:HYN52DSXY:2:1436:15311:25942,A00204:690:HYN52DSXY:2:1248:15212:1188,A00204:690:HYN52DSXY:2:2137:4074:36730,A00204:690:HYN52DSXY:2:1329:6126:6464,A00204:690:HYN52DSXY:2:1162:10013:7279,A00204:690:HYN52DSXY:2:2228:28040:3740,	412	A352-08	A352-08	Health	51	platelet	female	N2P	8:60569955|60584815	hsa_circ_0084580	chr8:61496766-61497374+	NM_002865	42.82	100	100	411	236	411	176	1	176	1.25e-87	326	GAACAAAGCA...GAAATAAAAG	GCAGGGCAAG...GAAATAAAAG
47022	47022	8:60584208|60584815	8	60584208	60584815	25	16_0_16	222	0.184	exon	RAB2A,	+	A00204:690:HYN52DSXY:2:2452:21829:4194,A00204:690:HYN52DSXY:2:2454:10655:6950,A00204:690:HYN52DSXY:2:2464:7536:36245,A00204:690:HYN52DSXY:2:2642:24975:18349,A00204:690:HYN52DSXY:2:1337:17544:20979,A00204:690:HYN52DSXY:2:2217:28510:1642,A00204:690:HYN52DSXY:2:2316:15799:21277,A00204:690:HYN52DSXY:2:2425:20781:28714,A00204:690:HYN52DSXY:2:2602:9444:16344,A00204:690:HYN52DSXY:2:1219:13051:23062,A002…	177	A352-08	A352-08	Health	51	platelet	female	N2P	8:60584208|60584815	hsa_circ_0084580	chr8:61496766-61497374+	NM_002865	100	100	100	176	1	176	176	1	176	4.89e-88	326	GCAGGGCAAG...GAAATAAAAG	GCAGGGCAAG...GAAATAAAAG
47023	47023	8:60584208|60591969	8	60584208	60591969	150	37_15_37	176	0.63	exon	RAB2A,	+	A00204:690:HYN52DSXY:2:2647:19316:21010,A00204:690:HYN52DSXY:2:1363:11306:21825,A00204:690:HYN52DSXY:2:1132:15673:31610,A00204:690:HYN52DSXY:2:2450:32154:7670,A00204:690:HYN52DSXY:2:2118:2456:27070,A00204:690:HYN52DSXY:2:2246:31268:12242,A00204:690:HYN52DSXY:2:2346:2338:12587,A00204:690:HYN52DSXY:2:1211:5945:16642,A00204:690:HYN52DSXY:2:1410:32199:17268,A00204:690:HYN52DSXY:2:1637:9118:25739,A002…	289	A352-08	A352-08	Health	51	platelet	female	N2P	8:60584208|60591969	hsa_circ_0003183	chr8:61496766-61504528+	NM_002865	100	100	100	288	1	288	288	1	288	4.67e-150	532	GCAGGGCAAG...TGTAGAAGAG	GCAGGGCAAG...TGTAGAAGAG
47024	47024	8:60741259|60743097	8	60741259	60743097	9	4_3_1	3	0.857	exon	CHD7,	+	A00204:690:HYN52DSXY:2:1237:9236:11725,A00204:690:HYN52DSXY:2:1244:10637:3067,A00204:690:HYN52DSXY:2:1244:10619:3098,A00204:690:HYN52DSXY:2:2124:28167:20744,A00204:690:HYN52DSXY:2:1105:29333:23672,A00204:690:HYN52DSXY:2:1127:11641:8187,A00204:690:HYN52DSXY:2:1178:24026:6370,A00204:690:HYN52DSXY:2:2567:21459:21809,A00204:690:HYN52DSXY:2:1164:7310:29027,	1840	A352-08	A352-08	Health	51	platelet	female	N2P	8:60741259|60743097	hsa_circ_0084582	chr8:61653817-61655656+	NM_017780	100	100	100	1839	1	1839	1839	1	1839	0	3397	GACCTATATC...TGTGCATCAG	GACCTATATC...TGTGCATCAG
47025	47025	8:60794986|60801593	8	60794986	60801593	2	2_1_1	15	0.211	exon	CHD7,	+	A00204:690:HYN52DSXY:2:1159:17309:4319,A00204:690:HYN52DSXY:2:1253:25048:11177,	348	A352-08	A352-08	Health	51	platelet	female	N2P	8:60794986|60801593	hsa_circ_0136828	chr8:61707544-61714152+	NM_017780	100	100	99.71	347	1	347	346	1	346	1.53e-180	634	TAATAAGAAA...AAAAAAGCAG	TAATAAGAAA...AAAAAAGCAG
47026	47026	8:61546875|61548208	8	61546875	61548208	13	1_7_5	15	0.634	intron	ASPH,	-	A00204:690:HYN52DSXY:2:2276:24207:2801,A00204:690:HYN52DSXY:2:1432:15248:33630,A00204:690:HYN52DSXY:2:2246:23900:15702,A00204:690:HYN52DSXY:2:2420:10113:15374,A00204:690:HYN52DSXY:2:1235:18258:8312,A00204:690:HYN52DSXY:2:1157:24225:24784,A00204:690:HYN52DSXY:2:2647:10529:12211,A00204:690:HYN52DSXY:2:1127:15438:24815,A00204:690:HYN52DSXY:2:2623:16966:5447,A00204:690:HYN52DSXY:2:1459:30870:1188,A00…	1334	A352-08	A352-08	Health	51	platelet	female	N2P	8:61546875|61548208	hsa_circ_0084602	chr8:62460629-62460767-	NM_004318	10.34	100	100	1334	1197	1334	138	138	1	5.66e-66	255	CTCCACATAT...ACTTATATGC	GCATATAAGT...GTTAGTAAAG
47027	47027	8:61548071|61567318	8	61548071	61567318	8	3_4_2	45	0.262	exon	ASPH,	-	A00204:690:HYN52DSXY:2:1546:28754:12336,A00204:690:HYN52DSXY:2:1620:20338:35086,A00204:690:HYN52DSXY:2:2401:17237:11992,A00204:690:HYN52DSXY:2:1220:7247:1736,A00204:690:HYN52DSXY:2:2157:11532:10567,A00204:690:HYN52DSXY:2:2523:4209:11663,A00204:690:HYN52DSXY:2:2162:8413:29778,A00204:690:HYN52DSXY:2:1108:9670:18865,	616	A352-08	A352-08	Health	51	platelet	female	N2P	8:61548071|61567318	hsa_circ_0084604	chr8:62460629-62479877-	NM_004318	100	100	100	615	1	615	615	615	1	0	1136	CTTTACTAAC...CATCCTCACA	TGTGAGGATG...GTTAGTAAAG
47031	47031	8:61676140|61684188	8	61676140	61684188	7	1_1_1	95	0.128	exon	ASPH,	-	A00204:690:HYN52DSXY:2:2414:17906:31563,A00204:690:HYN52DSXY:2:2137:28583:18709,A00204:690:HYN52DSXY:2:1215:21016:6762,A00204:690:HYN52DSXY:2:1571:19714:5760,A00204:690:HYN52DSXY:2:1608:12029:17691,A00204:690:HYN52DSXY:2:2337:3025:21887,A00204:690:HYN52DSXY:2:2337:3034:21872,	445	A352-08	A352-08	Health	51	platelet	female	N2P	8:61676140|61684188	hsa_circ_0005335	chr8:62588698-62596747-	NM_001164756	100	100	100	444	1	444	444	444	1	0	821	CATCAACACC...TGCTTTGTCT	AGACAAAGCA...GGTGTTGATG
47032	47032	8:61680968|61684188	8	61680968	61684188	832	18_120_180	237	0.875	exon	ASPH,	-	A00204:690:HYN52DSXY:2:2252:5602:30452,A00204:690:HYN52DSXY:2:1374:24822:15577,A00204:690:HYN52DSXY:2:1657:32850:10504,A00204:690:HYN52DSXY:2:2319:19153:21073,A00204:690:HYN52DSXY:2:1523:1235:12743,A00204:690:HYN52DSXY:2:1558:28492:36151,A00204:690:HYN52DSXY:2:2413:15338:35446,A00204:690:HYN52DSXY:2:1437:5755:16188,A00204:690:HYN52DSXY:2:1662:10800:24142,A00204:690:HYN52DSXY:2:2373:27299:28823,A0…
204:690:HYN52DSXY:2:1124:6858:35697	A00204:690:HYN52DSXY:2:1138:15447:21825	,265,A352-08"	A352-08	Health	51	platelet	female	N2P	8:61680968|61684188	hsa_circ_0084615	chr8:62593526-62596747-	NM_032468	100	100	100	264	1	264	264	264	1	9.35e-137	488	CTAATAAAAC...TGCTTTGTCT	AGACAAAGCA...GTTTTATTAG
47033	47033	8:62276942|62277516	8	62276942	62277516	8	3_0_2	0	1	intron	NKAIN3,	+	A00204:690:HYN52DSXY:2:2477:7021:6731,A00204:690:HYN52DSXY:2:2616:28836:29168,A00204:690:HYN52DSXY:2:2620:16830:19899,A00204:690:HYN52DSXY:2:1529:24397:2409,A00204:690:HYN52DSXY:2:1568:13666:5149,A00204:690:HYN52DSXY:2:1537:17345:22263,A00204:690:HYN52DSXY:2:1604:5150:11193,A00204:690:HYN52DSXY:2:2672:7229:25066,	575	A352-08	A352-08	Health	51	platelet	female	N2P	8:62276942|62277516	hsa_circ_0136858	chr8:63189500-63190075+	ENST00000523211.1	100	100	100	575	1	575	575	1	575	0	1062	AACTCTATAC...CGTAAGAAAG	AACTCTATAC...CGTAAGAAAG
47034	47034	8:63017493|63023997	8	63017493	63023997	5	1_2_1	10	0.5	exon	GGH,	-	A00204:690:HYN52DSXY:2:1425:29903:18396,A00204:690:HYN52DSXY:2:1410:28763:22780,A00204:690:HYN52DSXY:2:2256:16938:36182,A00204:690:HYN52DSXY:2:2257:15465:21605,A00204:690:HYN52DSXY:2:1357:8802:5713,	230	A352-08	A352-08	Health	51	platelet	female	N2P	NA	NA	NA	NA	NA	NA	NA	NA	NA	NA	NA	NA	NA	NA	NA	NA	NA
47035	47035	8:63017493|63027265	8	63017493	63027265	4	0_2_2	1	0.889	exon	GGH,	-	A00204:690:HYN52DSXY:2:1613:16586:17096,A00204:690:HYN52DSXY:2:2314:23176:18834,A00204:690:HYN52DSXY:2:1613:16514:17096,A00204:690:HYN52DSXY:2:1626:11831:3223,	561	A352-08	A352-08	Health	51	platelet	female	N2P	8:63017493|63027265	hsa_circ_0136873	chr8:63930051-63942776-	ENST00000260118.6	100	91.65	100	560	1	560	611	611	52	0	1035	CTTCATTAAC...GAAAAGGATT	GCTGGATCTT...GTTAATGAAG
47036	47036	8:63186147|63187745	8	63186147	63187745	7	2_1_2	33	0.298	exon	YTHDF3,	+	A00204:690:HYN52DSXY:2:2353:8684:18662,A00204:690:HYN52DSXY:2:2547:16062:16908,A00204:690:HYN52DSXY:2:2353:8061:4335,A00204:690:HYN52DSXY:2:2575:5936:21699,A00204:690:HYN52DSXY:2:2466:20211:24721,A00204:690:HYN52DSXY:2:2575:6759:21433,A00204:690:HYN52DSXY:2:2211:22941:25347,	1600	A352-08	A352-08	Health	51	platelet	female	N2P	8:63186147|63187745	hsa_circ_0084620	chr8:64098705-64100303+	NM_152758	100	100	99.94	1599	1	1599	1598	1	1598	0	2946	AGTAACAGCT...CATGCGTAGG	AGTAACAGCT...CATGCGTAGG
47037	47037	8:65622263|65627433	8	65622263	65627433	22	8_11_7	7	0.863	exon	ARMC1,	-	A00204:690:HYN52DSXY:2:1644:5728:35086,A00204:690:HYN52DSXY:2:2652:1226:34084,A00204:690:HYN52DSXY:2:1622:23411:20901,A00204:690:HYN52DSXY:2:1639:5014:15029,A00204:690:HYN52DSXY:2:1644:5981:32737,A00204:690:HYN52DSXY:2:1454:20202:31908,A00204:690:HYN52DSXY:2:2611:30373:10692,A00204:690:HYN52DSXY:2:2624:19732:24674,A00204:690:HYN52DSXY:2:2626:9344:15859,A00204:690:HYN52DSXY:2:2656:1823:2895,A00204…	311	A352-08	A352-08	Health	51	platelet	female	N2P	8:65622263|65627433	hsa_circ_0084622	chr8:66534497-66539668-	NM_018120	100	100	100	310	1	310	310	310	1	2.98e-162	573	TTCTGTATAA...ATCTTAAATT	AATTTAAGAT...TTATACAGAA
47038	47038	8:65725944|65726966	8	65725944	65726966	7	2_2_1	12	0.538	intron	MTFR1,PDE7A,	-	A00204:690:HYN52DSXY:2:2153:23213:35305,A00204:690:HYN52DSXY:2:1503:20591:29700,A00204:690:HYN52DSXY:2:1504:22128:6746,A00204:690:HYN52DSXY:2:1503:23276:30311,A00204:690:HYN52DSXY:2:2564:27597:2002,A00204:690:HYN52DSXY:2:1539:13395:3302,A00204:690:HYN52DSXY:2:2356:13015:12759,	1023	A352-08	A352-08	Health	51	platelet	female	N2P	8:65725944|65726966	hsa_circ_0136907	chr8:66638178-66639201-	NM_001242318	100	100	100	1023	1	1023	1023	1023	1	0	1890	CAGAAGTATT...CTGAGGTATT	AATACCTCAG...AATACTTCTG
47039	47039	8:65734794|65747803	8	65734794	65747803	7	1_2_1	20	0.412	exon	PDE7A,	-	A00204:690:HYN52DSXY:2:1463:7084:31735,A00204:690:HYN52DSXY:2:1554:11189:15233,A00204:690:HYN52DSXY:2:1576:14154:33082,A00204:690:HYN52DSXY:2:2236:26955:29042,A00204:690:HYN52DSXY:2:1348:10936:18333,A00204:690:HYN52DSXY:2:1510:18918:2409,A00204:690:HYN52DSXY:2:1463:7021:30373,	414	A352-08	A352-08	Health	51	platelet	female	N2P	8:65734794|65747803	hsa_circ_0136908	chr8:66647028-66660038-	NM_001242318	100	100	100	413	1	413	413	413	1	0	763	CTTAGGTTCC...TCAGATTGAG	CTCAATCTGA...GGAACCTAAG
47040	47040	8:65739502|65782843	8	65739502	65782843	10	2_1_3	83	0.194	exon	PDE7A,	-	A00204:690:HYN52DSXY:2:2371:5538:6449,A00204:690:HYN52DSXY:2:2317:17544:11898,A00204:690:HYN52DSXY:2:2461:5475:14575,A00204:690:HYN52DSXY:2:1367:5132:16329,A00204:690:HYN52DSXY:2:1437:1497:18020,A00204:690:HYN52DSXY:2:1461:23818:23672,A00204:690:HYN52DSXY:2:2270:15926:26318,A00204:690:HYN52DSXY:2:2678:24532:11256,A00204:690:HYN52DSXY:2:2563:30101:18615,A00204:690:HYN52DSXY:2:2516:14705:30154,	773	A352-08	A352-08	Health	51	platelet	female	N2P	8:65739502|65782843	hsa_circ_0084634	chr8:66651736-66660038-	NM_001242318	40.41	100	100	772	1	312	312	312	1	6.06e-163	577	CTAAAAATCT...CTCCACGCCT	CTCAATCTGA...AGATTTTTAG
47041	47041	8:65779720|65782841	8	65779720	65782841	8	1_4_6	50	0.242	exon	PDE7A,	-	A00204:690:HYN52DSXY:2:2527:32886:36401,A00204:690:HYN52DSXY:2:1120:23213:25410,A00204:690:HYN52DSXY:2:1173:1316:32049,A00204:690:HYN52DSXY:2:1247:12120:18881,A00204:690:HYN52DSXY:2:2124:1696:9815,A00204:690:HYN52DSXY:2:2124:3134:15029,A00204:690:HYN52DSXY:2:1259:11505:34788,A00204:690:HYN52DSXY:2:2219:1497:25786,	143	A352-08	A352-08	Health	51	platelet	female	N2P	8:65779720|65782841	hsa_circ_0136913	chr8:66691954-66695076-	NM_001242318	100	100	100	143	1	143	143	143	1	8.43e-70	265	AGTGGAAAAT...AGCTCCACGC	GCGTGGAGCT...ATTTTCCACT
47042	47042	8:65779720|65782843	8	65779720	65782843	55	8_10_26	50	0.688	exon	PDE7A,	-	A00204:690:HYN52DSXY:2:2144:22001:24439,A00204:690:HYN52DSXY:2:1568:2446:23422,A00204:690:HYN52DSXY:2:2410:28456:31861,A00204:690:HYN52DSXY:2:1416:8404:35963,A00204:690:HYN52DSXY:2:2144:21856:35681,A00204:690:HYN52DSXY:2:2143:24053:4820,A00204:690:HYN52DSXY:2:2164:23800:33505,A00204:690:HYN52DSXY:2:1462:14109:28307,A00204:690:HYN52DSXY:2:2129:1280:26913,A00204:690:HYN52DSXY:2:2410:27218:11741,A00…	146	A352-08	A352-08	Health	51	platelet	female	N2P	8:65779720|65782843	hsa_circ_0084637	chr8:66691954-66695078-	NM_001242318	100	100	100	145	1	145	145	145	1	6.63e-71	268	AGTGGAAAAT...CTCCACGCCT	AGGCGTGGAG...ATTTTCCACT
47044	47044	8:65779720|65788978	8	65779720	65788978	8	0_3_4	7	0.696	exon	PDE7A,	-	A00204:690:HYN52DSXY:2:2249:3351:13620,A00204:690:HYN52DSXY:2:2377:12780:12414,A00204:690:HYN52DSXY:2:1337:14000:19194,A00204:690:HYN52DSXY:2:2558:27516:3928,A00204:690:HYN52DSXY:2:2349:22318:22232,A00204:690:HYN52DSXY:2:2666:14136:3771,A00204:690:HYN52DSXY:2:1376:13973:22686,A00204:690:HYN52DSXY:2:2421:8187:28823,	242	A352-08	A352-08	Health	51	platelet	female	N2P	8:65779720|65788978	hsa_circ_0136914	chr8:66691954-66701213-	NM_002603	100	100	100	242	1	242	242	242	1	1.44e-124	448	AGTGGAAAAT...TCTCTCTCTT	AAGAGAGAGA...ATTTTCCACT
47045	47045	8:65779720|65788981	8	65779720	65788981	5	0_1_3	7	0.588	exon	PDE7A,	-	A00204:690:HYN52DSXY:2:1566:2618:36902,A00204:690:HYN52DSXY:2:2342:13440:6261,A00204:690:HYN52DSXY:2:2547:5240:13228,A00204:690:HYN52DSXY:2:2437:24849:3630,A00204:690:HYN52DSXY:2:2222:2094:11036,	345	A352-08	A352-08	Health	51	platelet	female	N2P	8:65779720|65788981	hsa_circ_0136915	chr8:66691954-66701216-	NM_002603	71.01	100	100	345	1	245	245	245	1	4.56e-126	453	AGTGGAAAAT...CTCTCTTCTA	TAGAAGAGAG...ATTTTCCACT
47046	47046	8:66444367|66444748	8	66444367	66444748	4	1_1_1	24	0.25	exon	AC009879.3,AC009879.2,ADHFE1,	+	A00204:690:HYN52DSXY:2:1343:8974:36104,A00204:690:HYN52DSXY:2:1456:19958:18208,A00204:690:HYN52DSXY:2:2462:6686:13009,A00204:690:HYN52DSXY:2:2462:8169:22341,	210	A352-08	A352-08	Health	51	platelet	female	N2P	8:66444367|66444748	hsa_circ_0136919	chr8:67356601-67356983+	ENST00000396623.3	100	100	100	209	1	209	209	1	209	2.7e-106	387	ATGGCTGTTT...CGGATTCAAG	ATGGCTGTTT...CGGATTCAAG
47047	47047	8:66471430|66473938	8	66471430	66473938	6	5_2_3	4	0.75	exon	AC009879.3,	+	A00204:690:HYN52DSXY:2:2376:21043:26850,A00204:690:HYN52DSXY:2:1604:7355:5901,A00204:690:HYN52DSXY:2:1676:28962:21402,A00204:690:HYN52DSXY:2:1413:24126:3881,A00204:690:HYN52DSXY:2:2470:12237:21465,A00204:690:HYN52DSXY:2:2261:32678:33692,	343	A352-08	A352-08	Health	51	platelet	female	N2P	NA	NA	NA	NA	NA	NA	NA	NA	NA	NA	NA	NA	NA	NA	NA	NA	NA
47048	47048	8:66572482|66602523	8	66572482	66602523	3	0_2_2	15	0.286	exon	MYBL1,	-	A00204:690:HYN52DSXY:2:1539:4707:11772,A00204:690:HYN52DSXY:2:1155:13702:32393,A00204:690:HYN52DSXY:2:2161:23249:2801,	1709	A352-08	A352-08	Health	51	platelet	female	N2P	8:66572482|66602523	hsa_circ_0084644	chr8:67488241-67514758-	NM_001080416	84.89	100	100	1708	259	1708	1450	1450	1	0	2678	CACAATTTTA...CTCATCCTCA	TGAGGATGAG...TCCTTCACAG
47049	47049	8:66592440|66602523	8	66592440	66602523	13	3_6_3	21	0.553	exon	MYBL1,	-	A00204:690:HYN52DSXY:2:2447:29848:2519,A00204:690:HYN52DSXY:2:2311:26539:8281,A00204:690:HYN52DSXY:2:2258:21314:29857,A00204:690:HYN52DSXY:2:2311:27118:8030,A00204:690:HYN52DSXY:2:2416:5493:16391,A00204:690:HYN52DSXY:2:1415:23809:1172,A00204:690:HYN52DSXY:2:2366:14000:17910,A00204:690:HYN52DSXY:2:2416:6578:28009,A00204:690:HYN52DSXY:2:1261:30282:1110,A00204:690:HYN52DSXY:2:2455:21938:11490,A00204…	848	A352-08	A352-08	Health	51	platelet	female	N2P	8:66592440|66602523	hsa_circ_0005883	chr8:67504674-67514758-	NM_001080416	100	100	100	847	1	847	847	847	1	0	1565	TGATGGAATT...CTCATCCTCA	TGAGGATGAG...AATTCCATCA
47050	47050	8:66595583|66602523	8	66595583	66602523	2	1_2_1	13	0.235	exon	MYBL1,	-	A00204:690:HYN52DSXY:2:2428:7961:27837,A00204:690:HYN52DSXY:2:2428:7771:36213,	668	A352-08	A352-08	Health	51	platelet	female	N2P	8:66595583|66602523	hsa_circ_0007077	chr8:67511284-67514758-	NM_001080416	40.63	100	100	667	397	667	271	271	1	3.22e-140	501	CTGAACAGGT...CTCATCCTCA	TGAGGATGAG...AGATCAGAGG
47051	47051	8:66599050|66602523	8	66599050	66602523	2	1_2_1	28	0.125	exon	MYBL1,	-	A00204:690:HYN52DSXY:2:1524:25084:32127,A00204:690:HYN52DSXY:2:2448:11207:29136,	272	A352-08	A352-08	Health	51	platelet	female	N2P	8:66599050|66602523	hsa_circ_0007077	chr8:67511284-67514758-	NM_001080416	100	100	100	271	1	271	271	271	1	1.24e-140	501	CCTCTGATCT...CTCATCCTCA	TGAGGATGAG...AGATCAGAGG
47052	47052	8:66601698|66602523	8	66601698	66602523	30	5_14_11	22	0.732	exon	MYBL1,	-	A00204:690:HYN52DSXY:2:2621:15212:21010,A00204:690:HYN52DSXY:2:2556:9507:32550,A00204:690:HYN52DSXY:2:2467:30680:8406,A00204:690:HYN52DSXY:2:2514:24017:9893,A00204:690:HYN52DSXY:2:2355:9109:1016,A00204:690:HYN52DSXY:2:2460:27299:23343,A00204:690:HYN52DSXY:2:1304:1877:27633,A00204:690:HYN52DSXY:2:1472:1353:25661,A00204:690:HYN52DSXY:2:1526:29658:31876,A00204:690:HYN52DSXY:2:2514:20121:1892,A00204:…	179	A352-08	A352-08	Health	51	platelet	female	N2P	8:66601698|66602523	hsa_circ_0004863	chr8:67513932-67514758-	NM_001080416	100	100	100	178	1	178	178	178	1	3.83e-89	329	TTGAAGATGA...CTCATCCTCA	TGAGGATGAG...TCATCTTCAA
47053	47053	8:66804375|66822459	8	66804375	66822459	14	1_0_5	19	0.596	exon	C8orf44-SGK3,SGK3,	+	A00204:690:HYN52DSXY:2:2148:25075:21652,A00204:690:HYN52DSXY:2:2320:11406:19993,A00204:690:HYN52DSXY:2:1339:26087:20744,A00204:690:HYN52DSXY:2:2328:8106:31438,A00204:690:HYN52DSXY:2:2374:22345:11256,A00204:690:HYN52DSXY:2:2541:7120:6903,A00204:690:HYN52DSXY:2:1570:13593:1673,A00204:690:HYN52DSXY:2:2236:16206:15342,A00204:690:HYN52DSXY:2:1642:24957:35258,A00204:690:HYN52DSXY:2:2265:25825:26459,A00…	238	A352-08	A352-08	Health	51	platelet	female	N2P	8:66804375|66822459	hsa_circ_0084648	chr8:67716609-67734694+	NM_001204173	100	100	100	237	1	237	237	1	237	8.47e-122	438	TTAAAAAAAC...TTCTCAGAAG	TTAAAAAAAC...TTCTCAGAAG
47054	47054	8:66813853|66822459	8	66813853	66822459	73	15_3_27	25	0.854	exon	C8orf44-SGK3,SGK3,	+	A00204:690:HYN52DSXY:2:1557:32470:21089,A00204:690:HYN52DSXY:2:1243:13566:34945,A00204:690:HYN52DSXY:2:2235:10285:20964,A00204:690:HYN52DSXY:2:2568:22453:6997,A00204:690:HYN52DSXY:2:1450:32045:20228,A00204:690:HYN52DSXY:2:1143:27208:15922,A00204:690:HYN52DSXY:2:2448:23176:34115,A00204:690:HYN52DSXY:2:2455:9715:24361,A00204:690:HYN52DSXY:2:1650:8856:36276,A00204:690:HYN52DSXY:2:2119:27389:12947,A0…	165	A352-08	A352-08	Health	51	platelet	female	N2P	8:66813853|66822459	hsa_circ_0084649	chr8:67726087-67734694+	NM_001204173	100	100	100	164	1	164	164	1	164	2.11e-81	303	ATTTTATTAA...TTCTCAGAAG	ATTTTATTAA...TTCTCAGAAG
47055	47055	8:66813853|66828703	8	66813853	66828703	6	1_0_4	22	0.353	exon	C8orf44-SGK3,SGK3,	+	A00204:690:HYN52DSXY:2:2357:30852:1313,A00204:690:HYN52DSXY:2:2653:5113:9220,A00204:690:HYN52DSXY:2:1260:16758:15608,A00204:690:HYN52DSXY:2:1320:3486:22435,A00204:690:HYN52DSXY:2:2264:7157:16141,A00204:690:HYN52DSXY:2:2149:4951:8656,	215	A352-08	A352-08	Health	51	platelet	female	N2P	8:66813853|66828703	hsa_circ_0084649	chr8:67726087-67734694+	NM_001204173	76.64	100	100	214	1	164	164	1	164	2.87e-81	303	ATTTTATTAA...GAAATCCTCA	ATTTTATTAA...TTCTCAGAAG
47056	47056	8:66813853|66831311	8	66813853	66831311	15	4_0_5	24	0.556	exon	C8orf44-SGK3,SGK3,	+	A00204:690:HYN52DSXY:2:2606:8594:15781,A00204:690:HYN52DSXY:2:1549:24026:21809,A00204:690:HYN52DSXY:2:1478:19822:25895,A00204:690:HYN52DSXY:2:2127:15926:14199,A00204:690:HYN52DSXY:2:1173:24035:28401,A00204:690:HYN52DSXY:2:2173:24840:7842,A00204:690:HYN52DSXY:2:2250:23863:32424,A00204:690:HYN52DSXY:2:1401:3025:34350,A00204:690:HYN52DSXY:2:1407:15926:15765,A00204:690:HYN52DSXY:2:2251:20302:14325,A0…	330	A352-08	A352-08	Health	51	platelet	female	N2P	8:66813853|66831311	hsa_circ_0084650	chr8:67726087-67743546+	NM_001204173	82.42	100	100	330	1	272	272	1	272	4.25e-141	503	ATTTTATTAA...CTTTGGCAAG	ATTTTATTAA...CTTTGGCAAG
47057	47057	8:66831254|66836074	8	66831254	66836074	2	1_2_1	22	0.154	exon	C8orf44-SGK3,SGK3,	+	A00204:690:HYN52DSXY:2:1354:23972:18051,A00204:690:HYN52DSXY:2:1402:16649:19304,	277	A352-08	A352-08	Health	51	platelet	female	N2P	8:66831254|66836074	hsa_circ_0136929	chr8:67743488-67748309+	NM_001204173	100	100	99.28	276	1	276	274	1	274	1.63e-139	497	TGCCAAACCA...TGGAGGGGAG	TGCCAAACCA...TGGAGGGGAG
47058	47058	8:66835763|66836074	8	66835763	66836074	13	8_1_6	21	0.553	exon	C8orf44-SGK3,SGK3,	+	A00204:690:HYN52DSXY:2:1405:7591:27007,A00204:690:HYN52DSXY:2:1351:13684:17957,A00204:690:HYN52DSXY:2:2253:29686:11099,A00204:690:HYN52DSXY:2:1105:21748:3991,A00204:690:HYN52DSXY:2:1111:16857:1251,A00204:690:HYN52DSXY:2:1350:32732:25019,A00204:690:HYN52DSXY:2:1650:28989:5509,A00204:690:HYN52DSXY:2:2304:4345:35102,A00204:690:HYN52DSXY:2:2650:19018:10285,A00204:690:HYN52DSXY:2:2433:16486:9846,A0020…	217	A352-08	A352-08	Health	51	platelet	female	N2P	8:66835763|66836074	hsa_circ_0136930	chr8:67747997-67748309+	NM_001204173	100	100	100	216	1	216	216	1	216	3.6e-110	399	GTTCTTCTTG...TGGAGGGGAG	GTTCTTCTTG...TGGAGGGGAG
47059	47059	8:66890865|66905335	8	66890865	66905335	4	2_0_2	0	1	exon	MCMDC2,	+	A00204:690:HYN52DSXY:2:2531:24225:21903,A00204:690:HYN52DSXY:2:1320:16251:14418,A00204:690:HYN52DSXY:2:2609:24650:5854,A00204:690:HYN52DSXY:2:2412:29966:17002,	1349	A352-08	A352-08	Health	51	platelet	female	N2P	NA	NA	NA	NA	NA	NA	NA	NA	NA	NA	NA	NA	NA	NA	NA	NA	NA
47060	47060	8:67074243|67076581	8	67074243	67076581	8	3_0_3	32	0.333	exon	CSPP1,	+	A00204:690:HYN52DSXY:2:1276:7220:33912,A00204:690:HYN52DSXY:2:1427:31033:5102,A00204:690:HYN52DSXY:2:2250:21630:3098,A00204:690:HYN52DSXY:2:2427:2844:4852,A00204:690:HYN52DSXY:2:1248:22797:34804,A00204:690:HYN52DSXY:2:1514:19913:27962,A00204:690:HYN52DSXY:2:1274:14507:3004,A00204:690:HYN52DSXY:2:1627:16504:2863,	328	A352-08	A352-08	Health	51	platelet	female	N2P	8:67074243|67076581	hsa_circ_0084658	chr8:67986477-67986586+	NM_024790	33.33	100	100	327	1	109	109	1	109	1.72e-50	202	AATCTGCAAA...GGTTCCTTAG	AATCTGCAAA...GGAAATGAAG
47061	47061	8:67074243|67086110	8	67074243	67086110	3	2_0_2	15	0.286	exon	CSPP1,	+	A00204:690:HYN52DSXY:2:1428:16269:23688,A00204:690:HYN52DSXY:2:1339:21956:10614,A00204:690:HYN52DSXY:2:2315:3278:28620,	1035	A352-08	A352-08	Health	51	platelet	female	N2P	8:67074243|67086110	hsa_circ_0084658	chr8:67986477-67986586+	NM_024790	10.54	100	100	1034	1	109	109	1	109	5.76e-50	202	AATCTGCAAA...TCTTACTCAG	AATCTGCAAA...GGAAATGAAG
47062	47062	8:67074243|67095732	8	67074243	67095732	3	1_0_2	20	0.231	exon	CSPP1,	+	A00204:690:HYN52DSXY:2:1235:19307:24032,A00204:690:HYN52DSXY:2:1509:10158:15890,A00204:690:HYN52DSXY:2:2640:28103:34601,	1679	A352-08	A352-08	Health	51	platelet	female	N2P	8:67074243|67095732	hsa_circ_0136950	chr8:67998241-68007967+	ENST00000412460.1	44.58	100	100	1678	931	1678	748	1	748	0	1382	AATCTGCAAA...CAAATGACAG	GAATTGATTA...CAAATGACAG
47063	47063	8:67076482|67095732	8	67076482	67095732	4	1_0_3	45	0.151	exon	CSPP1,	+	A00204:690:HYN52DSXY:2:1450:9299:6198,A00204:690:HYN52DSXY:2:1236:6849:24878,A00204:690:HYN52DSXY:2:2227:31286:20509,A00204:690:HYN52DSXY:2:1343:23927:8985,	1452	A352-08	A352-08	Health	51	platelet	female	N2P	8:67076482|67095732	hsa_circ_0136950	chr8:67998241-68007967+	ENST00000412460.1	51.55	100	100	1451	704	1451	748	1	748	0	1382	GGAAAGTTGT...CAAATGACAG	GAATTGATTA...CAAATGACAG
47064	47064	8:67091803|67095732	8	67091803	67095732	2	2_0_2	30	0.118	exon	CSPP1,	+	A00204:690:HYN52DSXY:2:1521:6849:22561,A00204:690:HYN52DSXY:2:2546:31087:3724,	621	A352-08	A352-08	Health	51	platelet	female	N2P	8:67091803|67095732	hsa_circ_0136954	chr8:68004037-68007967+	ENST00000412460.1	100	100	100	620	1	620	620	1	620	0	1146	AAAAATTTTC...CAAATGACAG	AAAAATTTTC...CAAATGACAG
47065	47065	8:67093543|67095732	8	67093543	67095732	14	7_4_3	39	0.418	exon	CSPP1,	+	A00204:690:HYN52DSXY:2:2207:4426:26631,A00204:690:HYN52DSXY:2:2414:30047:11381,A00204:690:HYN52DSXY:2:2204:1289:17378,A00204:690:HYN52DSXY:2:2571:30734:27226,A00204:690:HYN52DSXY:2:1209:4526:22545,A00204:690:HYN52DSXY:2:1137:22733:11898,A00204:690:HYN52DSXY:2:1231:11469:15029,A00204:690:HYN52DSXY:2:1344:23023:35947,A00204:690:HYN52DSXY:2:2426:9444:5916,A00204:690:HYN52DSXY:2:1137:22055:22467,A002…	540	A352-08	A352-08	Health	51	platelet	female	N2P	8:67093543|67095732	hsa_circ_0084663	chr8:68005777-68007967+	NM_024790	100	100	100	539	1	539	539	1	539	0	996	GAAAGGTTGA...CAAATGACAG	GAAAGGTTGA...CAAATGACAG
47066	47066	8:67095293|67095732	8	67095293	67095732	11	7_0_7	55	0.286	exon	CSPP1,	+	A00204:690:HYN52DSXY:2:1346:26449:23062,A00204:690:HYN52DSXY:2:2305:7780:35634,A00204:690:HYN52DSXY:2:1673:6822:24987,A00204:690:HYN52DSXY:2:1413:24777:5697,A00204:690:HYN52DSXY:2:2616:19651:5901,A00204:690:HYN52DSXY:2:1644:29469:32080,A00204:690:HYN52DSXY:2:2237:29387:9674,A00204:690:HYN52DSXY:2:2101:7717:26162,A00204:690:HYN52DSXY:2:2459:1217:21512,A00204:690:HYN52DSXY:2:1410:15881:13933,A00204…	441	A352-08	A352-08	Health	51	platelet	female	N2P	8:67095293|67095732	hsa_circ_0084665	chr8:68007527-68007967+	NM_024790	100	100	100	440	1	440	440	1	440	0	813	CCCAAGAGTC...CAAATGACAG	CCCAAGAGTC...CAAATGACAG
47067	47067	8:67095293|67105975	8	67095293	67105975	11	6_0_5	130	0.145	exon	CSPP1,	+	A00204:690:HYN52DSXY:2:2553:3360:11443,A00204:690:HYN52DSXY:2:1278:9760:29637,A00204:690:HYN52DSXY:2:1602:21658:35305,A00204:690:HYN52DSXY:2:2112:8097:12352,A00204:690:HYN52DSXY:2:2478:20057:9017,A00204:690:HYN52DSXY:2:2539:11089:19977,A00204:690:HYN52DSXY:2:2539:8513:19523,A00204:690:HYN52DSXY:2:2658:24722:25081,A00204:690:HYN52DSXY:2:1219:9001:2644,A00204:690:HYN52DSXY:2:1231:17689:20478,A00204…	611	A352-08	A352-08	Health	51	platelet	female	N2P	8:67095293|67105975	hsa_circ_0136956	chr8:68007527-68018210+	NM_024790	100	100	100	610	1	610	610	1	610	0	1127	CCCAAGAGTC...ATGCTCTTTG	CCCAAGAGTC...ATGCTCTTTG
47068	47068	8:67095293|67112065	8	67095293	67112065	7	3_1_1	66	0.175	exon	CSPP1,	+	A00204:690:HYN52DSXY:2:1641:28420:4648,A00204:690:HYN52DSXY:2:2614:17571:11663,A00204:690:HYN52DSXY:2:2573:6017:25347,A00204:690:HYN52DSXY:2:1553:23384:15593,A00204:690:HYN52DSXY:2:1616:9634:25786,A00204:690:HYN52DSXY:2:1349:24153:11882,A00204:690:HYN52DSXY:2:2618:30770:7185,	798	A352-08	A352-08	Health	51	platelet	female	N2P	8:67095293|67112065	hsa_circ_0136957	chr8:68007527-68024300+	NM_024790	88.22	100	100	798	1	704	704	1	704	0	1301	CCCAAGAGTC...ACAAGAGACG	CCCAAGAGTC...ACAAGAGACG
47069	47069	8:67103037|67118821	8	67103037	67118821	11	5_4_1	102	0.177	exon	CSPP1,	+	A00204:690:HYN52DSXY:2:2102:10438:21825,A00204:690:HYN52DSXY:2:2366:10447:25848,A00204:690:HYN52DSXY:2:1218:21965:5306,A00204:690:HYN52DSXY:2:2304:20103:29168,A00204:690:HYN52DSXY:2:2314:7229:5243,A00204:690:HYN52DSXY:2:2515:22625:28651,A00204:690:HYN52DSXY:2:2102:10429:21809,A00204:690:HYN52DSXY:2:2267:22742:30295,A00204:690:HYN52DSXY:2:2149:30599:17472,A00204:690:HYN52DSXY:2:2263:4354:23750,A00…	2145	A352-08	A352-08	Health	51	platelet	female	N2P	8:67103037|67118821	hsa_circ_0084675	chr8:68028148-68031056+	NM_024790	19.12	100	100	2144	1735	2144	410	1	410	0	758	GATGCACAGG...AACCTGTTGT	CCTGATAGAC...AACCTGTTGT
47070	47070	8:67105905|67116122	8	67105905	67116122	6	1_1_3	102	0.105	exon	CSPP1,	+	A00204:690:HYN52DSXY:2:2609:16694:7983,A00204:690:HYN52DSXY:2:2256:17083:11036,A00204:690:HYN52DSXY:2:2668:15429:31688,A00204:690:HYN52DSXY:2:2260:22354:28432,A00204:690:HYN52DSXY:2:1616:8350:24439,A00204:690:HYN52DSXY:2:2450:9236:32957,	1845	A352-08	A352-08	Health	51	platelet	female	N2P	8:67105905|67116122	hsa_circ_0084674	chr8:68028148-68028357+	NM_024790	11.33	100	100	1844	1636	1844	209	1	209	2.67e-105	387	TGCTCCAGAC...TGTCTCCCAG	CCTGATAGAC...TGTCTCCCAG
47071	47071	8:67118248|67137603	8	67118248	67137603	5	2_0_3	54	0.156	exon	CSPP1,	+	A00204:690:HYN52DSXY:2:2335:7111:18724,A00204:690:HYN52DSXY:2:2228:13259:4413,A00204:690:HYN52DSXY:2:2517:20518:6464,A00204:690:HYN52DSXY:2:2306:30255:19006,A00204:690:HYN52DSXY:2:2520:1452:11772,	552	A352-08	A352-08	Health	51	platelet	female	N2P	8:67118248|67137603	hsa_circ_0003388	chr8:68044185-68049838+	NM_024790	50.45	100	100	551	274	551	278	1	278	3.4e-144	514	GATTGCACCT...AATCTGATAA	GAATACGGTT...AATCTGATAA
47073	47073	8:67131951|67137603	8	67131951	67137603	209	63_21_53	144	0.744	exon	CSPP1,	+	A00204:690:HYN52DSXY:2:1274:31557:26678,A00204:690:HYN52DSXY:2:2501:31711:26976,A00204:690:HYN52DSXY:2:1657:32805:31594,A00204:690:HYN52DSXY:2:2624:28194:36886,A00204:690:HYN52DSXY:2:2259:2266:27367,A00204:690:HYN52DSXY:2:1366:9598:8093,A00204:690:HYN52DSXY:2:1659:31114:3897,A00204:690:HYN52DSXY:2:1524:32353:3944,A00204:690:HYN52DSXY:2:2164:17372:7373,A00204:690:HYN52DSXY:2:1647:21766:18208,A0020…	279	A352-08	A352-08	Health	51	platelet	female	N2P	8:67131951|67137603	hsa_circ_0003388	chr8:68044185-68049838+	NM_024790	100	100	100	278	1	278	278	1	278	1.63e-144	514	GAATACGGTT...AATCTGATAA	GAATACGGTT...AATCTGATAA
47074	47074	8:67131951|67164508	8	67131951	67164508	7	1_0_2	129	0.098	exon	CSPP1,	+	A00204:690:HYN52DSXY:2:2372:12138:6230,A00204:690:HYN52DSXY:2:2140:14326:9674,A00204:690:HYN52DSXY:2:2372:12129:6245,A00204:690:HYN52DSXY:2:2157:24650:16971,A00204:690:HYN52DSXY:2:1439:30147:10207,A00204:690:HYN52DSXY:2:2157:24731:16924,A00204:690:HYN52DSXY:2:2619:3875:31782,	1390	A352-08	A352-08	Health	51	platelet	female	N2P	8:67131951|67164508	hsa_circ_0084684	chr8:68062017-68076743+	NM_024790	61.41	100	100	1389	537	1389	853	1	853	0	1576	GAATACGGTT...TTCCTATCAG	CTGATTTGAA...TTCCTATCAG
47077	47077	8:67154024|67159137	8	67154024	67159137	9	4_2_5	96	0.158	exon	CSPP1,	+	A00204:690:HYN52DSXY:2:2311:20419:18317,A00204:690:HYN52DSXY:2:1278:12689:24158,A00204:690:HYN52DSXY:2:2340:31250:11490,A00204:690:HYN52DSXY:2:1336:10167:6605,A00204:690:HYN52DSXY:2:1549:14597:29371,A00204:690:HYN52DSXY:2:2313:19117:6950,A00204:690:HYN52DSXY:2:1660:25220:10567,A00204:690:HYN52DSXY:2:2350:22435:3396,A00204:690:HYN52DSXY:2:1655:8043:36151,	411	A352-08	A352-08	Health	51	platelet	female	N2P	8:67154024|67159137	hsa_circ_0136971	chr8:68066258-68071372+	NM_024790	100	100	100	410	1	410	410	1	410	0	758	GTCATATGCA...AGAAACAAAG	GTCATATGCA...AGAAACAAAG
47078	47078	8:67164391|67179926	8	67164391	67179926	8	6_0_6	33	0.327	exon	CSPP1,	+	A00204:690:HYN52DSXY:2:1343:29984:31187,A00204:690:HYN52DSXY:2:1343:30454:35196,A00204:690:HYN52DSXY:2:2212:5394:4194,A00204:690:HYN52DSXY:2:1443:11171:35775,A00204:690:HYN52DSXY:2:2557:27624:16172,A00204:690:HYN52DSXY:2:1463:31232:14340,A00204:690:HYN52DSXY:2:1528:1642:20400,A00204:690:HYN52DSXY:2:1163:24849:32597,	2637	A352-08	A352-08	Health	51	platelet	female	N2P	NA	NA	NA	NA	NA	NA	NA	NA	NA	NA	NA	NA	NA	NA	NA	NA	NA
47079	47079	8:67175296|67179926	8	67175296	67179926	5	2_0_2	8	0.556	exon	CSPP1,	+	A00204:690:HYN52DSXY:2:1105:7491:9204,A00204:690:HYN52DSXY:2:1408:32226:33692,A00204:690:HYN52DSXY:2:1153:28691:5932,A00204:690:HYN52DSXY:2:2312:7943:14152,A00204:690:HYN52DSXY:2:1105:6949:8860,	389	A352-08	A352-08	Health	51	platelet	female	N2P	8:67175296|67179926	hsa_circ_0084687	chr8:68089914-68092161+	NM_024790	28.61	100	100	388	278	388	111	1	111	1.6e-51	206	ATTCAGAAAC...GCTTTTATTG	TTGACTTAGA...GCTTTTATTG
47080	47080	8:67211483|67219560	8	67211483	67219560	7	0_2_3	46	0.233	exon	ARFGEF1,	-	A00204:690:HYN52DSXY:2:1253:15293:35900,A00204:690:HYN52DSXY:2:2203:12463:30217,A00204:690:HYN52DSXY:2:2213:4128:1783,A00204:690:HYN52DSXY:2:2635:20374:14231,A00204:690:HYN52DSXY:2:2635:20401:14184,A00204:690:HYN52DSXY:2:1459:17300:12352,A00204:690:HYN52DSXY:2:1435:18909:25222,	612	A352-08	A352-08	Health	51	platelet	female	N2P	8:67211483|67219560	hsa_circ_0084691	chr8:68123717-68130373-	NM_006421	78.72	100	100	611	1	481	481	481	1	0	889	TTGCTGTAGA...TGTTAAACCC	AAAGCTGAAT...TCTACAGCAA
47081	47081	8:67216590|67259926	8	67216590	67259926	7	0_1_5	54	0.206	exon	ARFGEF1,	-	A00204:690:HYN52DSXY:2:1213:4029:12821,A00204:690:HYN52DSXY:2:2124:1425:15452,A00204:690:HYN52DSXY:2:2435:27272:14403,A00204:690:HYN52DSXY:2:2438:8793:32847,A00204:690:HYN52DSXY:2:2167:28881:5259,A00204:690:HYN52DSXY:2:1606:32588:23641,A00204:690:HYN52DSXY:2:1417:6696:6449,	2564	A352-08	A352-08	Health	51	platelet	female	N2P	8:67216590|67259926	hsa_circ_0136983	chr8:68128824-68172161-	ENST00000262215.3	100	100	100	2563	1	2563	2563	2563	1	0	4734	CAATGGCTTT...CTTATTAAAT	ATTTAATAAG...AAAGCCATTG
47082	47082	8:67217782|67219560	8	67217782	67219560	5	1_2_2	52	0.161	exon	ARFGEF1,	-	A00204:690:HYN52DSXY:2:2174:26115:13401,A00204:690:HYN52DSXY:2:2163:6008:8766,A00204:690:HYN52DSXY:2:2446:4625:1016,A00204:690:HYN52DSXY:2:2446:5954:1094,A00204:690:HYN52DSXY:2:2446:4047:8625,	406	A352-08	A352-08	Health	51	platelet	female	N2P	8:67217782|67219560	hsa_circ_0084692	chr8:68130016-68130373-	NM_006421	67.9	100	100	405	1	275	275	275	1	1.14e-142	508	GCATGTGGGA...TGTTAAACCC	AAAGCTGAAT...TCCCACATGC
47083	47083	8:67217782|67238893	8	67217782	67238893	4	0_2_2	45	0.151	exon	ARFGEF1,	-	A00204:690:HYN52DSXY:2:2237:15447:31720,A00204:690:HYN52DSXY:2:2421:18945:18521,A00204:690:HYN52DSXY:2:2655:24316:3646,A00204:690:HYN52DSXY:2:1118:20121:28385,	1635	A352-08	A352-08	Health	51	platelet	female	N2P	8:67217782|67238893	hsa_circ_0084694	chr8:68130016-68151128-	NM_006421	100	100	100	1634	1	1634	1634	1634	1	0	3018	GCATGTGGGA...CTCTCTCCAG	CTGGAGAGAG...TCCCACATGC
47084	47084	8:67251299|67259926	8	67251299	67259926	153	21_36_38	64	0.827	exon	ARFGEF1,	-	A00204:690:HYN52DSXY:2:1311:32389:24549,A00204:690:HYN52DSXY:2:2521:2826:28839,A00204:690:HYN52DSXY:2:1365:31910:7028,A00204:690:HYN52DSXY:2:2610:2980:22060,A00204:690:HYN52DSXY:2:2550:22055:34240,A00204:690:HYN52DSXY:2:1605:9679:28588,A00204:690:HYN52DSXY:2:2164:2935:16626,A00204:690:HYN52DSXY:2:2462:29785:15280,A00204:690:HYN52DSXY:2:2514:4200:20697,A00204:690:HYN52DSXY:2:2551:20754:7216,A00204…	728	A352-08	A352-08	Health	51	platelet	female	N2P	8:67251299|67259926	hsa_circ_0001807	chr8:68163533-68172161-	NM_006421	100	100	100	727	1	727	727	727	1	0	1343	CTTAAACATG...CTTATTAAAT	ATTTAATAAG...CATGTTTAAG
47085	47085	8:67266006|67277457	8	67266006	67277457	43	8_18_10	82	0.512	exon	ARFGEF1,	-	A00204:690:HYN52DSXY:2:2241:22155:9048,A00204:690:HYN52DSXY:2:1247:7256:31782,A00204:690:HYN52DSXY:2:2439:3784:27242,A00204:690:HYN52DSXY:2:1169:7988:23218,A00204:690:HYN52DSXY:2:1428:7500:13260,A00204:690:HYN52DSXY:2:1570:27796:31187,A00204:690:HYN52DSXY:2:2407:18855:28761,A00204:690:HYN52DSXY:2:2612:10230:24220,A00204:690:HYN52DSXY:2:2648:21314:6245,A00204:690:HYN52DSXY:2:1323:14995:8672,A00204…	1097	A352-08	A352-08	Health	51	platelet	female	N2P	8:67266006|67277457	hsa_circ_0136999	chr8:68178240-68189692-	ENST00000262215.3	100	100	100	1096	1	1096	1096	1096	1	0	2025	AAATCTATCC...TCTCCCATAT	ATATGGGAGA...GGATAGATTT
47086	47086	8:67275976|67277457	8	67275976	67277457	4	2_1_1	67	0.107	exon	ARFGEF1,	-	A00204:690:HYN52DSXY:2:2512:25509:22060,A00204:690:HYN52DSXY:2:1334:23827:15702,A00204:690:HYN52DSXY:2:2512:25446:15718,A00204:690:HYN52DSXY:2:1539:4463:34554,	311	A352-08	A352-08	Health	51	platelet	female	N2P	NA	NA	NA	NA	NA	NA	NA	NA	NA	NA	NA	NA	NA	NA	NA	NA	NA
47087	47087	8:67287955|67302466	8	67287955	67302466	188	23_5_56	76	0.832	exon	ARFGEF1,	-	A00204:690:HYN52DSXY:2:1338:30563:22952,A00204:690:HYN52DSXY:2:2339:29631:15828,A00204:690:HYN52DSXY:2:1148:11071:27461,A00204:690:HYN52DSXY:2:1376:16749:29277,A00204:690:HYN52DSXY:2:2325:6614:11663,A00204:690:HYN52DSXY:2:1265:21658:10755,A00204:690:HYN52DSXY:2:1519:32172:23484,A00204:690:HYN52DSXY:2:2449:18719:3286,A00204:690:HYN52DSXY:2:1119:29677:24549,A00204:690:HYN52DSXY:2:1246:21576:35008,A…	904	A352-08	A352-08	Health	51	platelet	female	N2P	8:67287955|67302466	hsa_circ_0137001	chr8:68200189-68214701-	ENST00000262215.3	100	100	100	903	1	903	903	903	1	0	1668	CTCCAACAAC...TTTATTTCCT	AGGAAATAAA...GTTGTTGGAG
47088	47088	8:67299209|67301380	8	67299209	67301380	23	6_12_6	333	0.121	exon	ARFGEF1,	-	A00204:690:HYN52DSXY:2:1370:20708:24925,A00204:690:HYN52DSXY:2:1625:23430:5588,A00204:690:HYN52DSXY:2:2434:23827:23782,A00204:690:HYN52DSXY:2:1413:25572:17942,A00204:690:HYN52DSXY:2:1516:24650:23484,A00204:690:HYN52DSXY:2:2327:8666:4977,A00204:690:HYN52DSXY:2:2653:24442:27884,A00204:690:HYN52DSXY:2:1170:1063:29450,A00204:690:HYN52DSXY:2:1236:18285:35133,A00204:690:HYN52DSXY:2:1267:28239:23625,A00…	305	A352-08	A352-08	Health	51	platelet	female	N2P	8:67299209|67301380	hsa_circ_0137003	chr8:68211443-68213615-	ENST00000262215.3	100	100	100	304	1	304	304	304	1	6.32e-159	562	CTTTATTATC...ATGAGGAGGA	TCCTCCTCAT...GATAATAAAG
47089	47089	8:67299209|67302466	8	67299209	67302466	162	29_7_43	263	0.552	exon	ARFGEF1,	-	A00204:690:HYN52DSXY:2:2469:17607:28479,A00204:690:HYN52DSXY:2:1260:29405:25019,A00204:690:HYN52DSXY:2:1267:29559:32111,A00204:690:HYN52DSXY:2:2255:32606:26021,A00204:690:HYN52DSXY:2:2302:28953:15562,A00204:690:HYN52DSXY:2:1455:30391:24126,A00204:690:HYN52DSXY:2:1149:30798:6449,A00204:690:HYN52DSXY:2:2314:1181:21512,A00204:690:HYN52DSXY:2:1107:31873:10786,A00204:690:HYN52DSXY:2:1563:6768:33411,A0…	336	A352-08	A352-08	Health	51	platelet	female	N2P	8:67299209|67302466	hsa_circ_0001808	chr8:68211443-68214701-	NM_006421	100	100	100	335	1	335	335	335	1	4.11e-176	619	CTTTATTATC...TTTATTTCCT	AGGAAATAAA...GATAATAAAG
47090	47090	8:70138203|70141399	8	70138203	70141399	8	1_2_0	139	0.103	exon	NCOA2,	-	A00204:690:HYN52DSXY:2:2145:9462:33599,A00204:690:HYN52DSXY:2:1569:21142:3380,A00204:690:HYN52DSXY:2:1159:6885:12289,A00204:690:HYN52DSXY:2:2122:21838:26475,A00204:690:HYN52DSXY:2:1160:29252:18082,A00204:690:HYN52DSXY:2:1353:20229:33270,A00204:690:HYN52DSXY:2:1353:20518:34585,A00204:690:HYN52DSXY:2:2577:2356:7952,	352	A352-08	A352-08	Health	51	platelet	female	N2P	NA	NA	NA	NA	NA	NA	NA	NA	NA	NA	NA	NA	NA	NA	NA	NA	NA
47091	47091	8:70138203|70144848	8	70138203	70144848	7	1_3_1	109	0.114	exon	NCOA2,	-	A00204:690:HYN52DSXY:2:1471:26874:26897,A00204:690:HYN52DSXY:2:2228:14488:11678,A00204:690:HYN52DSXY:2:1668:15691:10755,A00204:690:HYN52DSXY:2:1202:20265:32612,A00204:690:HYN52DSXY:2:1658:3387:15687,A00204:690:HYN52DSXY:2:1470:23628:36370,A00204:690:HYN52DSXY:2:2226:4083:6840,	559	A352-08	A352-08	Health	51	platelet	female	N2P	8:70138203|70144848	hsa_circ_0137061	chr8:71050437-71057083-	ENST00000452400.2	100	100	99.1	558	1	558	553	553	1	0	998	CTGTTTTGGC...TTATTAAAAG	CTTTTAATAA...GCCAAAACAG
47092	47092	8:70159505|70162854	8	70159505	70162854	274	25_55_39	191	0.742	exon	NCOA2,	-	A00204:690:HYN52DSXY:2:1524:21802:7748,A00204:690:HYN52DSXY:2:2253:12246:16282,A00204:690:HYN52DSXY:2:2357:29930:2378,A00204:690:HYN52DSXY:2:1361:1298:20870,A00204:690:HYN52DSXY:2:1409:32371:10708,A00204:690:HYN52DSXY:2:1409:32425:10488,A00204:690:HYN52DSXY:2:1678:4074:13432,A00204:690:HYN52DSXY:2:2221:16034:35524,A00204:690:HYN52DSXY:2:1315:8775:29371,A00204:690:HYN52DSXY:2:2669:3242:18662,A0020…	293	A352-08	A352-08	Health	51	platelet	female	N2P	8:70159505|70162854	hsa_circ_0001810	chr8:71071739-71075089-	NM_006540	100	100	100	292	1	292	292	292	1	2.83e-152	540	CTGTGAAGCA...GTGATCTTGC	GCAAGATCAC...TGCTTCACAG
47093	47093	8:70213903|70216764	8	70213903	70216764	959	68_134_134	261	0.88	exon	NCOA2,	-	A00204:690:HYN52DSXY:2:2625:16089:10911,A00204:690:HYN52DSXY:2:1614:30110:26616,A00204:690:HYN52DSXY:2:2206:25418:28479,A00204:690:HYN52DSXY:2:2175:31611:11021,A00204:690:HYN52DSXY:2:2651:22037:30953,A00204:690:HYN52DSXY:2:1201:4426:11381,A00204:690:HYN52DSXY:2:2467:25247:26052,A00204:690:HYN52DSXY:2:2541:4725:34256,A00204:690:HYN52DSXY:2:1576:21893:15170,A00204:690:HYN52DSXY:2:2374:9733:21073,A0…
	A00204:690:HYN52DSXY:2:2112:9209:35258	A00204:690:HYN52DSXY:2:2111:17454:21699	A00204:690:HYN52DSXY:2:2609:24695:8813	A00204:690:HYN52DSXY:2:1527:25843:12023	A00204:690:HYN52DSXY:2:2127:12274:4272	A00204:690:HYN52DSXY:2:2511:31403:2300	A00204:690:HYN52DSXY:2:1409:23430:33332	A00204:690:HYN52DSXY:2:2101:2383:27602	A00204:690:HYN52DSXY:2:1329:23583:18787	A00204:690:HYN52DSXY:2:1455:11062:1611	A00204:690:HYN52DSXY:2:2375:30427:14293	A00204:690:HYN52DSXY:2:2423:4508:22952	A00204:690:HYN52DSXY:2:1551:11930:36025	A00204:690:HYN52DSXY:2:2171:14371:15295	A00204:690:HYN52DSXY:2:2452:21531:9095	A00204:690:HYN52DSXY:2:2478:12608:35258	A00204:690:HYN52DSXY:2:1248:3766:24893	A00204:690:HYN52DSXY:2:2601:9778:33583	A00204:690:HYN52DSXY:2:1170:14751:33990	A00204:690:HYN52DSXY:2:1649:32081:26866	A00204:690:HYN52DSXY:2:2472:4182:3317	A00204:690:HYN52DSXY:2:2461:28727:19179	A00204:690:HYN52DSXY:2:2507:4309:35571	A00204:690:HYN52DSXY:2:2566:24433:1877	A00204:690:HYN52DSXY:2:2460:1461:36276	A00204:690:HYN52DSXY:2:1244:17237:22514	A00204:690:HYN52DSXY:2:1270:8205:14168	A00204:690:HYN52DSXY:2:1272:30752:23688	A00204:690:HYN52DSXY:2:1436:4363:19319	A00204:690:HYN52DSXY:2:1459:16125:16485	A00204:690:HYN52DSXY:2:1471:6876:34037	A00204:690:HYN52DSXY:2:1519:18430:20353	A00204:690:HYN52DSXY:2:1608:24668:8359	A00204:690:HYN52DSXY:2:1661:14669:23985	A00204:690:HYN52DSXY:2:2142:17653:5697	A00204:690:HYN52DSXY:2:2375:30309:13150	A00204:690:HYN52DSXY:2:2424:10502:35681	A00204:690:HYN52DSXY:2:2438:26250:34835	A00204:690:HYN52DSXY:2:2560:25554:14278
47094	47094	8:70213903|70296800	8	70213903	70296800	11	1_5_5	216	0.092	exon	NCOA2,	-	A00204:690:HYN52DSXY:2:1563:23863:17112,A00204:690:HYN52DSXY:2:2309:24578:31501,A00204:690:HYN52DSXY:2:2223:23791:1767,A00204:690:HYN52DSXY:2:2309:25925:26443,A00204:690:HYN52DSXY:2:2144:6126:26224,A00204:690:HYN52DSXY:2:2514:18801:8375,A00204:690:HYN52DSXY:2:1423:10203:12649,A00204:690:HYN52DSXY:2:2144:6171:26271,A00204:690:HYN52DSXY:2:2424:14850:17033,A00204:690:HYN52DSXY:2:1504:4218:18975,A002…	705	A352-08	A352-08	Health	51	platelet	female	N2P	8:70213903|70296800	hsa_circ_0137069	chr8:71126137-71128999-	ENST00000452400.2	39.49	100	100	704	1	278	278	278	1	4.38e-144	514	CTTGTTCTTT...CAAGAGAAAT	TTGCTGATAT...AAAGAACAAG
47096	47096	8:70594506|70598255	8	70594506	70598255	39	0_16_21	531	0.128	exon	TRAM1,	-	A00204:690:HYN52DSXY:2:1139:15257:8124,A00204:690:HYN52DSXY:2:2553:31828:27899,A00204:690:HYN52DSXY:2:1147:31801:23218,A00204:690:HYN52DSXY:2:1305:31928:26913,A00204:690:HYN52DSXY:2:1462:11198:20979,A00204:690:HYN52DSXY:2:2565:21739:8672,A00204:690:HYN52DSXY:2:2663:28926:8093,A00204:690:HYN52DSXY:2:1445:9498:28588,A00204:690:HYN52DSXY:2:1222:32624:16438,A00204:690:HYN52DSXY:2:1409:23547:13870,A00…	388	A352-08	A352-08	Health	51	platelet	female	N2P	8:70594506|70598255	hsa_circ_0084756	chr8:71506740-71510490-	NM_014294	100	100	98.97	387	1	387	383	383	1	0	689	TTTTTTGGTT...GCTTGTTCTT	AAGAACAAGC...AACCAAAAAA
47097	47097	8:70637815|70638629	8	70637815	70638629	40	5_10_21	241	0.249	exon	LACTB2,	-	A00204:690:HYN52DSXY:2:2365:2944:17550,A00204:690:HYN52DSXY:2:2577:30508:4633,A00204:690:HYN52DSXY:2:1111:15817:29199,A00204:690:HYN52DSXY:2:2525:32714:13620,A00204:690:HYN52DSXY:2:2457:19976:26537,A00204:690:HYN52DSXY:2:1650:26865:12164,A00204:690:HYN52DSXY:2:1436:13268:30326,A00204:690:HYN52DSXY:2:1219:30490:25895,A00204:690:HYN52DSXY:2:1408:25663:24361,A00204:690:HYN52DSXY:2:1534:19868:32612,A…	172	A352-08	A352-08	Health	51	platelet	female	N2P	NA	NA	NA	NA	NA	NA	NA	NA	NA	NA	NA	NA	NA	NA	NA	NA	NA
47098	47098	8:70637815|70641050	8	70637815	70641050	69	4_25_23	94	0.595	exon	LACTB2,	-	A00204:690:HYN52DSXY:2:1270:31837:9846,A00204:690:HYN52DSXY:2:1443:1759:13369,A00204:690:HYN52DSXY:2:2402:28556:18912,A00204:690:HYN52DSXY:2:2411:25852:24940,A00204:690:HYN52DSXY:2:1542:1850:16814,A00204:690:HYN52DSXY:2:1372:9588:7451,A00204:690:HYN52DSXY:2:2315:7084:34366,A00204:690:HYN52DSXY:2:2204:15709:33176,A00204:690:HYN52DSXY:2:2316:6370:5384,A00204:690:HYN52DSXY:2:1270:31810:10207,A00204:…	321	A352-08	A352-08	Health	51	platelet	female	N2P	8:70637815|70641050	hsa_circ_0137076	chr8:71550049-71553285-	ENST00000522447.1	100	100	100	320	1	320	320	320	1	8.53e-168	592	CATTCTCTGA...GGGCCATGTC	GACATGGCCC...TCAGAGAATG
47099	47099	8:70637815|70644243	8	70637815	70644243	32	0_11_13	27	0.703	exon	LACTB2,	-	A00204:690:HYN52DSXY:2:2673:11216:1282,A00204:690:HYN52DSXY:2:2246:8504:25113,A00204:690:HYN52DSXY:2:2153:28140:22075,A00204:690:HYN52DSXY:2:1357:17788:24909,A00204:690:HYN52DSXY:2:1640:15356:23923,A00204:690:HYN52DSXY:2:2113:5005:5243,A00204:690:HYN52DSXY:2:2124:26232:9940,A00204:690:HYN52DSXY:2:2661:27642:22467,A00204:690:HYN52DSXY:2:1472:15998:6057,A00204:690:HYN52DSXY:2:2109:26341:9001,A00204…	500	A352-08	A352-08	Health	51	platelet	female	N2P	8:70637815|70644243	hsa_circ_0137077	chr8:71550049-71556478-	ENST00000522447.1	100	100	100	499	1	499	499	499	1	0	922	CATTCTCTGA...ATATAGAACT	AGTTCTATAT...TCAGAGAATG
47100	47100	8:70637815|70657882	8	70637815	70657882	17	2_11_9	37	0.479	exon	LACTB2,	-	A00204:690:HYN52DSXY:2:1229:1759:15781,A00204:690:HYN52DSXY:2:2317:30029:26882,A00204:690:HYN52DSXY:2:2645:22661:31720,A00204:690:HYN52DSXY:2:1308:19949:9893,A00204:690:HYN52DSXY:2:1532:7961:15374,A00204:690:HYN52DSXY:2:2250:26368:29747,A00204:690:HYN52DSXY:2:2150:26214:17331,A00204:690:HYN52DSXY:2:1413:28980:34021,A00204:690:HYN52DSXY:2:2303:29143:9596,A00204:690:HYN52DSXY:2:1314:22842:2472,A002…	627	A352-08	A352-08	Health	51	platelet	female	N2P	8:70637815|70657882	hsa_circ_0137078	chr8:71550049-71570117-	ENST00000522447.1	100	100	100	626	1	626	626	626	1	0	1157	CATTCTCTGA...TAGGTAGTGT	ACACTACCTA...TCAGAGAATG
47101	47101	8:70637815|70661897	8	70637815	70661897	3	0_2_1	23	0.207	exon	LACTB2,	-	A00204:690:HYN52DSXY:2:1317:20464:6433,A00204:690:HYN52DSXY:2:1435:18783:22279,A00204:690:HYN52DSXY:2:1607:13738:21057,	791	A352-08	A352-08	Health	51	platelet	female	N2P	8:70637815|70661897	hsa_circ_0137078	chr8:71550049-71570117-	ENST00000522447.1	79.24	100	100	790	1	626	626	626	1	0	1157	CATTCTCTGA...GAGGATTCTC	ACACTACCTA...TCAGAGAATG
47102	47102	8:70644065|70657882	8	70644065	70657882	5	2_2_2	99	0.092	exon	LACTB2,	-	A00204:690:HYN52DSXY:2:2106:14398:30686,A00204:690:HYN52DSXY:2:2627:21983:8531,A00204:690:HYN52DSXY:2:2627:21712:13135,A00204:690:HYN52DSXY:2:1167:20925:32847,A00204:690:HYN52DSXY:2:2501:30626:1517,	307	A352-08	A352-08	Health	51	platelet	female	N2P	NA	NA	NA	NA	NA	NA	NA	NA	NA	NA	NA	NA	NA	NA	NA	NA	NA
47106	47106	8:73561411|73564000	8	73561411	73564000	3	1_1_3	7	0.462	intron	STAU2,	-	A00204:690:HYN52DSXY:2:1138:17580:8077,A00204:690:HYN52DSXY:2:1544:12364:11350,A00204:690:HYN52DSXY:2:2518:29161:23657,	2590	A352-08	A352-08	Health	51	platelet	female	N2P	NA	NA	NA	NA	NA	NA	NA	NA	NA	NA	NA	NA	NA	NA	NA	NA	NA
47107	47107	8:73582770|73688813	8	73582770	73688813	22	1_11_5	315	0.123	exon	STAU2,	-	A00204:690:HYN52DSXY:2:1352:28230:36824,A00204:690:HYN52DSXY:2:1264:22598:26537,A00204:690:HYN52DSXY:2:1573:24930:8782,A00204:690:HYN52DSXY:2:2429:7663:21120,A00204:690:HYN52DSXY:2:2429:4092:35258,A00204:690:HYN52DSXY:2:2638:2148:24095,A00204:690:HYN52DSXY:2:1269:7663:18020,A00204:690:HYN52DSXY:2:1269:6388:12367,A00204:690:HYN52DSXY:2:2638:2284:27492,A00204:690:HYN52DSXY:2:1269:6506:27633,A00204:…	2904	A352-08	A352-08	Health	51	platelet	female	N2P	8:73582770|73688813	hsa_circ_0137101	chr8:74495004-74529686-	ENST00000521451.1	28.83	100	100	2903	1	837	837	837	1	0	1546	TATTATTTGT...CTGAGAACAT	GTATCATTGC...ACAAATAATA
47108	47108	8:73595166|73617451	8	73595166	73617451	11	6_4_2	178	0.11	exon	STAU2,	-	A00204:690:HYN52DSXY:2:2252:21025:10786,A00204:690:HYN52DSXY:2:1537:19768:16125,A00204:690:HYN52DSXY:2:1537:26422:5478,A00204:690:HYN52DSXY:2:1223:13331:21887,A00204:690:HYN52DSXY:2:2348:27778:8046,A00204:690:HYN52DSXY:2:2276:5647:2284,A00204:690:HYN52DSXY:2:1224:5168:26036,A00204:690:HYN52DSXY:2:2276:5665:2284,A00204:690:HYN52DSXY:2:1263:28212:9893,A00204:690:HYN52DSXY:2:2550:27697:6183,A00204:6…	777	A352-08	A352-08	Health	51	platelet	female	N2P	8:73595166|73617451	hsa_circ_0137101	chr8:74495004-74529686-	ENST00000521451.1	100	92.71	100	776	1	776	837	776	1	0	1434	CTTCTCAAGT...GCAATGATAC	GTATCATTGC...ACAAATAATA
47109	47109	8:73595166|73688813	8	73595166	73688813	19	5_10_5	366	0.094	exon	STAU2,	-	A00204:690:HYN52DSXY:2:1546:28836:31923,A00204:690:HYN52DSXY:2:2312:26078:28244,A00204:690:HYN52DSXY:2:2624:2700:9737,A00204:690:HYN52DSXY:2:1453:31168:32988,A00204:690:HYN52DSXY:2:1457:15329:14293,A00204:690:HYN52DSXY:2:2244:4119:5212,A00204:690:HYN52DSXY:2:1537:5412:36385,A00204:690:HYN52DSXY:2:2520:22869:3521,A00204:690:HYN52DSXY:2:2601:13892:1094,A00204:690:HYN52DSXY:2:1158:8603:36338,A00204:…	2843	A352-08	A352-08	Health	51	platelet	female	N2P	8:73595166|73688813	hsa_circ_0137101	chr8:74495004-74529686-	ENST00000521451.1	27.3	92.71	100	2842	1	776	837	776	1	0	1434	CTTCTCAAGT...CTGAGAACAT	GTATCATTGC...ACAAATAATA
47110	47110	8:73673107|73688813	8	73673107	73688813	986	67_135_112	506	0.796	exon	STAU2,	-	A00204:690:HYN52DSXY:2:1457:9986:1720,A00204:690:HYN52DSXY:2:1537:5104:21856,A00204:690:HYN52DSXY:2:2231:10402:21261,A00204:690:HYN52DSXY:2:2626:14814:10394,A00204:690:HYN52DSXY:2:2470:22941:8375,A00204:690:HYN52DSXY:2:2510:23258:17597,A00204:690:HYN52DSXY:2:1275:15899:5791,A00204:690:HYN52DSXY:2:1315:26711:8860,A00204:690:HYN52DSXY:2:1231:6289:36714,A00204:690:HYN52DSXY:2:1528:20048:12853,A00204…
204:690:HYN52DSXY:2:2474:23285:20588	A00204:690:HYN52DSXY:2:2517:4363:13275	A00204:690:HYN52DSXY:2:2535:2112:9001	A00204:690:HYN52DSXY:2:2564:5647:32283	A00204:690:HYN52DSXY:2:2611:18828:22263	A00204:690:HYN52DSXY:2:2619:3712:4038	A00204:690:HYN52DSXY:2:2648:6280:16282	A00204:690:HYN52DSXY:2:1102:14498:11443	A00204:690:HYN52DSXY:2:1137:23791:9815	A00204:690:HYN52DSXY:2:1149:24668:33160	A00204:690:HYN52DSXY:2:1153:23059:2566	A00204:690:HYN52DSXY:2:2453:24713:21684	A00204:690:HYN52DSXY:2:1661:25147:31641	A00204:690:HYN52DSXY:2:2373:19497:10614	A00204:690:HYN52DSXY:2:1462:5376:17065	A00204:690:HYN52DSXY:2:2145:6976:12602	A00204:690:HYN52DSXY:2:1274:31855:15953	A00204:690:HYN52DSXY:2:2437:32154:23641	A00204:690:HYN52DSXY:2:1243:12807:11584	A00204:690:HYN52DSXY:2:2469:3287:18239	A00204:690:HYN52DSXY:2:1243:12888:11569	A00204:690:HYN52DSXY:2:1671:26124:31829	A00204:690:HYN52DSXY:2:2136:31376:9612	A00204:690:HYN52DSXY:2:1324:18692:35399	A00204:690:HYN52DSXY:2:1233:10375:18020	A00204:690:HYN52DSXY:2:1255:21052:1407	A00204:690:HYN52DSXY:2:1256:20609:30859	A00204:690:HYN52DSXY:2:1362:17535:7310	A00204:690:HYN52DSXY:2:1464:3649:30264	A00204:690:HYN52DSXY:2:1465:4887:4225	A00204:690:HYN52DSXY:2:1570:22996:11443	A00204:690:HYN52DSXY:2:1577:1714:29387	A00204:690:HYN52DSXY:2:1612:23764:22921	A00204:690:HYN52DSXY:2:1637:20247:22654	A00204:690:HYN52DSXY:2:1654:31430:30749	A00204:690:HYN52DSXY:2:1662:11270:14904	A00204:690:HYN52DSXY:2:2123:20600:30342	A00204:690:HYN52DSXY:2:2144:29351:3411	A00204:690:HYN52DSXY:2:2176:7997:19852	A00204:690:HYN52DSXY:2:2333:20663:11569
47111	47111	8:73673107|73738349	8	73673107	73738349	25	4_5_7	218	0.187	exon	STAU2,	-	A00204:690:HYN52DSXY:2:2333:23032:32236,A00204:690:HYN52DSXY:2:2527:18575:19069,A00204:690:HYN52DSXY:2:2114:12689:26412,A00204:690:HYN52DSXY:2:1660:19361:33646,A00204:690:HYN52DSXY:2:2333:21793:23328,A00204:690:HYN52DSXY:2:1254:32398:27508,A00204:690:HYN52DSXY:2:1417:24035:19476,A00204:690:HYN52DSXY:2:1526:2971:24549,A00204:690:HYN52DSXY:2:2514:28203:14544,A00204:690:HYN52DSXY:2:1417:24560:19820,…	629	A352-08	A352-08	Health	51	platelet	female	N2P	8:73673107|73738349	hsa_circ_0137106	chr8:74585341-74609677-	ENST00000521419.1	68.63	100	100	628	1	431	431	431	1	0	797	CTCTGATTGT...GCTCCAAAAA	ATTGAAGAAC...ACAATCAGAG
47112	47112	8:73673107|73739866	8	73673107	73739866	21	0_6_8	399	0.095	exon	STAU2,	-	A00204:690:HYN52DSXY:2:1116:20509:14904,A00204:690:HYN52DSXY:2:1428:1099:8750,A00204:690:HYN52DSXY:2:2139:28330:30264,A00204:690:HYN52DSXY:2:1350:23258:5729,A00204:690:HYN52DSXY:2:1574:29451:22936,A00204:690:HYN52DSXY:2:1623:32533:2253,A00204:690:HYN52DSXY:2:1676:4526:32002,A00204:690:HYN52DSXY:2:1446:18023:2957,A00204:690:HYN52DSXY:2:1446:17797:3004,A00204:690:HYN52DSXY:2:1246:24144:26929,A00204…	739	A352-08	A352-08	Health	51	platelet	female	N2P	8:73673107|73739866	hsa_circ_0137106	chr8:74585341-74609677-	ENST00000521419.1	58.32	100	100	739	1	431	431	431	1	0	797	CTCTGATTGT...GGTAGGCAGC	ATTGAAGAAC...ACAATCAGAG
47113	47113	8:73673107|73739868	8	73673107	73739868	70	11_22_18	399	0.26	exon	STAU2,	-	A00204:690:HYN52DSXY:2:1304:29071:16673,A00204:690:HYN52DSXY:2:2474:24551:31015,A00204:690:HYN52DSXY:2:2258:29008:36511,A00204:690:HYN52DSXY:2:1549:6506:25003,A00204:690:HYN52DSXY:2:2143:2139:32753,A00204:690:HYN52DSXY:2:2208:10321:12007,A00204:690:HYN52DSXY:2:2113:31566:33082,A00204:690:HYN52DSXY:2:2214:2374:22075,A00204:690:HYN52DSXY:2:1476:3766:16094,A00204:690:HYN52DSXY:2:1665:17336:19272,A00…	742	A352-08	A352-08	Health	51	platelet	female	N2P	8:73673107|73739868	hsa_circ_0137106	chr8:74585341-74609677-	ENST00000521419.1	58.16	100	100	741	1	431	431	431	1	0	797	CTCTGATTGT...TAGGCAGCCT	ATTGAAGAAC...ACAATCAGAG
47114	47114	8:73738284|73738817	8	73738284	73738817	7	0_2_3	22	0.389	intron	STAU2,AC022826.2,	-	A00204:690:HYN52DSXY:2:1270:31774:8108,A00204:690:HYN52DSXY:2:1509:7039:35540,A00204:690:HYN52DSXY:2:2534:13060:6010,A00204:690:HYN52DSXY:2:1575:8883:10802,A00204:690:HYN52DSXY:2:1575:7844:10504,A00204:690:HYN52DSXY:2:2576:9489:8625,A00204:690:HYN52DSXY:2:1675:30581:31626,	534	A352-08	A352-08	Health	51	platelet	female	N2P	NA	NA	NA	NA	NA	NA	NA	NA	NA	NA	NA	NA	NA	NA	NA	NA	NA
47116	47116	8:73805651|73825249	8	73805651	73825249	5	0_2_2	53	0.159	exon	AC022826.2,UBE2W,	-	A00204:690:HYN52DSXY:2:2636:15293:11694,A00204:690:HYN52DSXY:2:2636:13829:35462,A00204:690:HYN52DSXY:2:2175:5647:10144,A00204:690:HYN52DSXY:2:2628:22770:4820,A00204:690:HYN52DSXY:2:2176:13711:3975,	336	A352-08	A352-08	Health	51	platelet	female	N2P	8:73805651|73825249	hsa_circ_0137110	chr8:74717885-74722864-	ENST00000517608.1	69.25	100	100	335	1	232	232	232	1	7.44e-119	429	CATGATACCA...TACAATCCAC	GTCATGTTTA...TGGTATCATG
47117	47117	8:73805651|73830472	8	73805651	73830472	86	5_22_23	77	0.691	exon	AC022826.2,UBE2W,	-	A00204:690:HYN52DSXY:2:1414:1841:26725,A00204:690:HYN52DSXY:2:1317:9950:17315,A00204:690:HYN52DSXY:2:1267:24424:17801,A00204:690:HYN52DSXY:2:1405:17761:31657,A00204:690:HYN52DSXY:2:2441:2248:21386,A00204:690:HYN52DSXY:2:1317:10339:12101,A00204:690:HYN52DSXY:2:2633:1940:18662,A00204:690:HYN52DSXY:2:1366:27218:34225,A00204:690:HYN52DSXY:2:1441:4472:4695,A00204:690:HYN52DSXY:2:1515:29559:2519,A00204…	519	A352-08	A352-08	Health	51	platelet	female	N2P	8:73805651|73830472	hsa_circ_0007554	chr8:74717885-74742707-	NM_001001481	82.27	100	100	519	1	427	427	427	1	0	789	CATGATACCA...GTAGTCGTTT	AAACGACTAC...TGGTATCATG
47118	47118	8:73946753|73956054	8	73946753	73956054	2	1_2_0	20	0.167	exon	ELOC,	-	A00204:690:HYN52DSXY:2:2148:22055:36464,A00204:690:HYN52DSXY:2:2275:5620:9659,	213	A352-08	A352-08	Health	51	platelet	female	N2P	8:73946753|73956054	hsa_circ_0084786	chr8:74868145-74868289-	NM_001204858	67.92	100	100	212	69	212	144	144	1	3.73e-70	267	TTTCGATAGC...TCCTCTCCAT	ATGGAGAGGA...AGTGGCCCAG
47119	47119	8:74351274|74363053	8	74351274	74363053	4	1_0_2	28	0.222	exon	GDAP1,	+	A00204:690:HYN52DSXY:2:1551:8449:18035,A00204:690:HYN52DSXY:2:2563:28031:6825,A00204:690:HYN52DSXY:2:2507:22245:30937,A00204:690:HYN52DSXY:2:1638:3287:9251,	2707	A352-08	A352-08	Health	51	platelet	female	N2P	8:74351274|74363053	hsa_circ_0137114	chr8:75272371-75274213+	NM_018972	9.94	100	100	2707	194	462	269	1	269	1.75e-138	497	GTGCGCTTGG...GAAACCCCAG	AAAGAACACC...ACGACTTAAA
47121	47121	8:78736474|78740082	8	78736474	78740082	23	2_2_12	23	0.667	exon	IL7,	-	A00204:690:HYN52DSXY:2:1301:27190:27070,A00204:690:HYN52DSXY:2:1444:18530:8876,A00204:690:HYN52DSXY:2:2463:10809:26757,A00204:690:HYN52DSXY:2:1112:16152:36667,A00204:690:HYN52DSXY:2:1301:27859:23156,A00204:690:HYN52DSXY:2:1572:26042:36855,A00204:690:HYN52DSXY:2:2255:19379:26600,A00204:690:HYN52DSXY:2:1330:14055:36793,A00204:690:HYN52DSXY:2:2266:9272:24909,A00204:690:HYN52DSXY:2:2404:30897:11350,A…	268	A352-08	A352-08	Health	51	platelet	female	N2P	NA	NA	NA	NA	NA	NA	NA	NA	NA	NA	NA	NA	NA	NA	NA	NA	NA
47122	47122	8:78738504|78747096	8	78738504	78747096	6	2_2_0	15	0.444	exon	IL7,	-	A00204:690:HYN52DSXY:2:1646:29812:26913,A00204:690:HYN52DSXY:2:1447:29451:14231,A00204:690:HYN52DSXY:2:1647:32570:4445,A00204:690:HYN52DSXY:2:2403:5439:33395,A00204:690:HYN52DSXY:2:1501:14886:8735,A00204:690:HYN52DSXY:2:2619:24080:1767,	417	A352-08	A352-08	Health	51	platelet	female	N2P	NA	NA	NA	NA	NA	NA	NA	NA	NA	NA	NA	NA	NA	NA	NA	NA	NA
47124	47124	8:80499494|80500382	8	80499494	80500382	32	10_7_4	8	0.889	exon	ZBTB10,	+	A00204:690:HYN52DSXY:2:2541:7826:19899,A00204:690:HYN52DSXY:2:1549:27877:14418,A00204:690:HYN52DSXY:2:1376:26946:12399,A00204:690:HYN52DSXY:2:1306:21603:16391,A00204:690:HYN52DSXY:2:1244:20672:18818,A00204:690:HYN52DSXY:2:1306:21495:17268,A00204:690:HYN52DSXY:2:1443:29722:27320,A00204:690:HYN52DSXY:2:1614:24162:32002,A00204:690:HYN52DSXY:2:2371:21251:24048,A00204:690:HYN52DSXY:2:1239:26106:5995,A…	890	A352-08	A352-08	Health	51	platelet	female	N2P	8:80499494|80500382	hsa_circ_0137155	chr8:81411728-81412617+	ENST00000430430.1	100	100	100	889	1	889	889	1	889	0	1642	GAGTCAGAAA...GAAGAACCAG	GAGTCAGAAA...GAAGAACCAG
47125	47125	8:80499494|80514008	8	80499494	80514008	3	2_2_0	3	0.667	exon	ZBTB10,	+	A00204:690:HYN52DSXY:2:1534:14868:28087,A00204:690:HYN52DSXY:2:2110:25843:5102,A00204:690:HYN52DSXY:2:2639:25247:10426,	989	A352-08	A352-08	Health	51	platelet	female	N2P	8:80499494|80514008	hsa_circ_0137156	chr8:81411728-81426243+	ENST00000430430.1	100	100	100	988	1	988	988	1	988	0	1825	GAGTCAGAAA...GGTGATGCTG	GAGTCAGAAA...GGTGATGCTG
47129	47129	8:81029996|81070170	8	81029996	81070170	5	3_2_3	11	0.476	exon	PAG1,	-	A00204:690:HYN52DSXY:2:2336:27543:19883,A00204:690:HYN52DSXY:2:2311:15673:25379,A00204:690:HYN52DSXY:2:1460:15736:23766,A00204:690:HYN52DSXY:2:1460:15420:25285,A00204:690:HYN52DSXY:2:2355:21721:35634,	154	A352-08	A352-08	Health	51	platelet	female	N2P	8:81029996|81070170	hsa_circ_0006057	chr8:81942230-81982405-	NM_018440	100	100	100	153	1	153	153	153	1	2.53e-75	283	CTTGGAGGAA...CTCGTGTTTT	AAAACACGAG...TTCCTCCAAG
47131	47131	8:81713918|81718224	8	81713918	81718224	47	8_4_24	805	0.105	exon	ZFAND1,	-	A00204:690:HYN52DSXY:2:1629:17915:14293,A00204:690:HYN52DSXY:2:1468:27353:1548,A00204:690:HYN52DSXY:2:2523:21350:13009,A00204:690:HYN52DSXY:2:2527:12400:10629,A00204:690:HYN52DSXY:2:1163:27995:20979,A00204:690:HYN52DSXY:2:1624:10321:1454,A00204:690:HYN52DSXY:2:2176:5014:35978,A00204:690:HYN52DSXY:2:2653:5511:25692,A00204:690:HYN52DSXY:2:2303:15863:6104,A00204:690:HYN52DSXY:2:2347:16893:18161,A002…	518	A352-08	A352-08	Health	51	platelet	female	N2P	8:81713918|81718224	hsa_circ_0084809	chr8:82627221-82630459-	NM_024699	40.81	100	100	517	307	517	211	211	1	5.58e-107	390	CTGTGGTAAT...GGAAGAAAAT	ATTTTCTTCC...TTTGCCTGAG
47132	47132	8:85109595|85115584	8	85109595	85115584	5	2_0_2	10	0.5	exon	LRRCC1,	+	A00204:690:HYN52DSXY:2:1229:5945:4460,A00204:690:HYN52DSXY:2:2623:18819:13980,A00204:690:HYN52DSXY:2:1178:17327:21449,A00204:690:HYN52DSXY:2:2446:28908:31297,A00204:690:HYN52DSXY:2:2447:29107:30170,	827	A352-08	A352-08	Health	51	platelet	female	N2P	8:85109595|85115584	hsa_circ_0137205	chr8:86021829-86027819+	NM_033402	100	100	100	826	1	826	826	1	826	0	1526	CATATCAGAA...TCTAAATGAA	CATATCAGAA...TCTAAATGAA
47133	47133	8:85126689|85130058	8	85126689	85130058	26	11_6_9	73	0.416	exon	LRRCC1,	+	A00204:690:HYN52DSXY:2:2228:5339:29747,A00204:690:HYN52DSXY:2:2565:21341:35665,A00204:690:HYN52DSXY:2:1627:22516:6605,A00204:690:HYN52DSXY:2:1626:24569:11725,A00204:690:HYN52DSXY:2:2104:31195:34194,A00204:690:HYN52DSXY:2:2246:5791:35227,A00204:690:HYN52DSXY:2:1129:14461:35399,A00204:690:HYN52DSXY:2:1210:22191:8359,A00204:690:HYN52DSXY:2:2216:9100:17816,A00204:690:HYN52DSXY:2:2320:18945:30264,A002…	495	A352-08	A352-08	Health	51	platelet	female	N2P	8:85126689|85130058	hsa_circ_0137211	chr8:86038923-86042293+	ENST00000414626.2	100	100	100	494	1	494	494	1	494	0	913	TCCCTTGTTG...AGGAACACAG	TCCCTTGTTG...AGGAACACAG
47134	47134	8:85126689|85131961	8	85126689	85131961	6	2_2_0	57	0.174	exon	LRRCC1,	+	A00204:690:HYN52DSXY:2:1249:27534:23844,A00204:690:HYN52DSXY:2:2206:4444:22968,A00204:690:HYN52DSXY:2:2339:6488:34867,A00204:690:HYN52DSXY:2:1158:13738:33552,A00204:690:HYN52DSXY:2:2403:23113:1532,A00204:690:HYN52DSXY:2:2206:3595:22373,	697	A352-08	A352-08	Health	51	platelet	female	N2P	8:85126689|85131961	hsa_circ_0137211	chr8:86038923-86042293+	ENST00000414626.2	70.98	100	100	696	1	494	494	1	494	0	913	TCCCTTGTTG...ATTTCAAGAT	TCCCTTGTTG...AGGAACACAG
47135	47135	8:85134847|85141517	8	85134847	85141517	3	3_2_1	57	0.095	exon	LRRCC1,	+	A00204:690:HYN52DSXY:2:1144:30535:4523,A00204:690:HYN52DSXY:2:1149:6343:3176,A00204:690:HYN52DSXY:2:1557:1090:31344,	1009	A352-08	A352-08	Health	51	platelet	female	N2P	NA	NA	NA	NA	NA	NA	NA	NA	NA	NA	NA	NA	NA	NA	NA	NA	NA
47136	47136	8:85137464|85138475	8	85137464	85138475	5	2_0_2	74	0.119	exon	LRRCC1,	+	A00204:690:HYN52DSXY:2:2178:27995:31814,A00204:690:HYN52DSXY:2:1361:26169:36980,A00204:690:HYN52DSXY:2:1411:31213:19570,A00204:690:HYN52DSXY:2:2501:28031:33191,A00204:690:HYN52DSXY:2:1603:5159:17127,	512	A352-08	A352-08	Health	51	platelet	female	N2P	NA	NA	NA	NA	NA	NA	NA	NA	NA	NA	NA	NA	NA	NA	NA	NA	NA
47137	47137	8:85203094|85206220	8	85203094	85206220	3	3_0_3	5	0.545	exon	E2F5,	+	A00204:690:HYN52DSXY:2:1125:30364:32941,A00204:690:HYN52DSXY:2:1426:13838:12461,A00204:690:HYN52DSXY:2:1175:25852:18427,	264	A352-08	A352-08	Health	51	platelet	female	N2P	NA	NA	NA	NA	NA	NA	NA	NA	NA	NA	NA	NA	NA	NA	NA	NA	NA
47138	47138	8:85259421|85268627	8	85259421	85268627	10	5_1_4	199	0.091	exon	CA13,	+	A00204:690:HYN52DSXY:2:1512:5484:11146,A00204:690:HYN52DSXY:2:1269:12924:33364,A00204:690:HYN52DSXY:2:2656:14931:36401,A00204:690:HYN52DSXY:2:2611:9968:23860,A00204:690:HYN52DSXY:2:2657:15311:9377,A00204:690:HYN52DSXY:2:2645:29044:29340,A00204:690:HYN52DSXY:2:2662:20021:11209,A00204:690:HYN52DSXY:2:1305:31828:12399,A00204:690:HYN52DSXY:2:2545:3070:29105,A00204:690:HYN52DSXY:2:1432:7988:30107,	435	A352-08	A352-08	Health	51	platelet	female	N2P	8:85259421|85268627	hsa_circ_0084812	chr8:86178836-86180856+	NM_198584	72.58	100	100	434	120	434	315	1	315	7.13e-165	582	TTCTGCGTGG...CTCTCAACAG	CTCCATGTTG...CTCTCAACAG
47139	47139	8:85281230|85281639	8	85281230	85281639	130	46_13_37	180	0.591	exon	CA13,	+	A00204:690:HYN52DSXY:2:2525:14832:30780,A00204:690:HYN52DSXY:2:2503:4010:24909,A00204:690:HYN52DSXY:2:2272:15257:19116,A00204:690:HYN52DSXY:2:2109:17553:35618,A00204:690:HYN52DSXY:2:2235:2220:1861,A00204:690:HYN52DSXY:2:1369:24840:9972,A00204:690:HYN52DSXY:2:1456:26621:3443,A00204:690:HYN52DSXY:2:2326:28339:23985,A00204:690:HYN52DSXY:2:2337:29930:11021,A00204:690:HYN52DSXY:2:1231:9001:32268,A0020…	410	A352-08	A352-08	Health	51	platelet	female	N2P	8:85281230|85281639	hsa_circ_0137215	chr8:86193458-86193868+	NM_198584	100	100	100	410	1	410	410	1	410	0	758	CTGGCCAAAT...AGCCTCCAGA	CTGGCCAAAT...AGCCTCCAGA
47140	47140	8:86368939|86374120	8	86368939	86374120	6	1_2_2	115	0.094	exon	WWP1,	+	A00204:690:HYN52DSXY:2:2505:26051:20744,A00204:690:HYN52DSXY:2:1620:27236:20791,A00204:690:HYN52DSXY:2:2505:25934:28588,A00204:690:HYN52DSXY:2:2658:25545:21277,A00204:690:HYN52DSXY:2:1259:15998:8782,A00204:690:HYN52DSXY:2:2325:12961:1047,	185	A352-08	A352-08	Health	51	platelet	female	N2P	NA	NA	NA	NA	NA	NA	NA	NA	NA	NA	NA	NA	NA	NA	NA	NA	NA
47141	47141	8:86368939|86381629	8	86368939	86381629	95	16_9_27	143	0.571	exon	WWP1,	+	A00204:690:HYN52DSXY:2:2108:3685:21872,A00204:690:HYN52DSXY:2:1125:10637:23484,A00204:690:HYN52DSXY:2:1240:14470:16157,A00204:690:HYN52DSXY:2:1658:26440:32659,A00204:690:HYN52DSXY:2:2507:32777:2675,A00204:690:HYN52DSXY:2:1617:31476:33176,A00204:690:HYN52DSXY:2:2120:32651:35493,A00204:690:HYN52DSXY:2:1521:23149:14935,A00204:690:HYN52DSXY:2:2314:30635:35415,A00204:690:HYN52DSXY:2:1353:14407:20588,A…	449	A352-08	A352-08	Health	51	platelet	female	N2P	8:86368939|86381629	hsa_circ_0137216	chr8:87381167-87393858+	ENST00000517970.1	100	100	100	448	1	448	448	1	448	0	828	GGTTGTCTCC...AATAGAAAAT	GGTTGTCTCC...AATAGAAAAT
47142	47142	8:86369009|86381629	8	86369009	86381629	11	0_4_3	118	0.157	exon	WWP1,	+	A00204:690:HYN52DSXY:2:1418:12029:15029,A00204:690:HYN52DSXY:2:1113:23167:32503,A00204:690:HYN52DSXY:2:1232:18502:16845,A00204:690:HYN52DSXY:2:2432:4481:17769,A00204:690:HYN52DSXY:2:1415:7482:15233,A00204:690:HYN52DSXY:2:1663:9959:10817,A00204:690:HYN52DSXY:2:1153:5294:33896,A00204:690:HYN52DSXY:2:2450:30101:17456,A00204:690:HYN52DSXY:2:2450:30156:17550,A00204:690:HYN52DSXY:2:2613:3287:19492,A002…	379	A352-08	A352-08	Health	51	platelet	female	N2P	8:86369009|86381629	hsa_circ_0137217	chr8:87386258-87393858+	ENST00000517970.1	93.92	100	100	378	24	378	355	1	355	0	656	TGTCTAGCAG...AATAGAAAAT	GTTTTAGCTG...AATAGAAAAT
47143	47143	8:86374030|86381629	8	86374030	86381629	14	5_2_6	77	0.267	exon	WWP1,	+	A00204:690:HYN52DSXY:2:1506:24749:8343,A00204:690:HYN52DSXY:2:1527:22571:7044,A00204:690:HYN52DSXY:2:2313:7518:14951,A00204:690:HYN52DSXY:2:1125:9652:24439,A00204:690:HYN52DSXY:2:1554:10167:13526,A00204:690:HYN52DSXY:2:1645:30816:5885,A00204:690:HYN52DSXY:2:1173:10836:4194,A00204:690:HYN52DSXY:2:2347:16007:16000,A00204:690:HYN52DSXY:2:2528:25446:3474,A00204:690:HYN52DSXY:2:2134:5177:19695,A00204:…	356	A352-08	A352-08	Health	51	platelet	female	N2P	8:86374030|86381629	hsa_circ_0137217	chr8:87386258-87393858+	ENST00000517970.1	100	100	100	355	1	355	355	1	355	0	656	GTTTTAGCTG...AATAGAAAAT	GTTTTAGCTG...AATAGAAAAT
47144	47144	8:86380726|86381629	8	86380726	86381629	5	3_4_1	66	0.132	exon	WWP1,	+	A00204:690:HYN52DSXY:2:1402:4101:32581,A00204:690:HYN52DSXY:2:1221:23963:21167,A00204:690:HYN52DSXY:2:2107:18069:17816,A00204:690:HYN52DSXY:2:1274:2383:35650,A00204:690:HYN52DSXY:2:1359:3188:2597,	265	A352-08	A352-08	Health	51	platelet	female	N2P	8:86380726|86381629	hsa_circ_0084820	chr8:87392954-87393858+	NM_007013	100	100	100	264	1	264	264	1	264	9.35e-137	488	TTTCTAGTGC...AATAGAAAAT	TTTCTAGTGC...AATAGAAAAT
47145	47145	8:86398342|86398638	8	86398342	86398638	3	3_1_1	10	0.375	exon	WWP1,	+	A00204:690:HYN52DSXY:2:1632:12798:27070,A00204:690:HYN52DSXY:2:1222:29134:18787,A00204:690:HYN52DSXY:2:1331:15555:34632,	206	A352-08	A352-08	Health	51	platelet	female	N2P	NA	NA	NA	NA	NA	NA	NA	NA	NA	NA	NA	NA	NA	NA	NA	NA	NA
47146	47146	8:86402019|86402203	8	86402019	86402203	27	16_3_14	28	0.659	exon	WWP1,	+	A00204:690:HYN52DSXY:2:1616:2139:7012,A00204:690:HYN52DSXY:2:2275:21368:11287,A00204:690:HYN52DSXY:2:1418:25690:22905,A00204:690:HYN52DSXY:2:2256:26458:26115,A00204:690:HYN52DSXY:2:2351:19199:18991,A00204:690:HYN52DSXY:2:2667:11550:20400,A00204:690:HYN52DSXY:2:1134:16306:18928,A00204:690:HYN52DSXY:2:1407:13069:3677,A00204:690:HYN52DSXY:2:2148:7627:35524,A00204:690:HYN52DSXY:2:2261:9019:27821,A002…	186	A352-08	A352-08	Health	51	platelet	female	N2P	8:86402019|86402203	hsa_circ_0137220	chr8:87414247-87414432+	ENST00000517970.1	100	100	100	185	1	185	185	1	185	5.15e-93	342	GTTGGCTGTT...GATGACACTG	GTTGGCTGTT...GATGACACTG
47147	47147	8:86402048|86402203	8	86402048	86402203	3	2_1_1	55	0.098	exon	WWP1,	+	A00204:690:HYN52DSXY:2:1440:9381:2769,A00204:690:HYN52DSXY:2:1525:22083:33724,A00204:690:HYN52DSXY:2:2129:20383:17660,	157	A352-08	A352-08	Health	51	platelet	female	N2P	NA	NA	NA	NA	NA	NA	NA	NA	NA	NA	NA	NA	NA	NA	NA	NA	NA
47148	47148	8:86435452|86448513	8	86435452	86448513	10	1_1_4	39	0.339	exon	WWP1,	+	A00204:690:HYN52DSXY:2:2328:8919:34006,A00204:690:HYN52DSXY:2:2350:30499:31485,A00204:690:HYN52DSXY:2:1165:30635:20948,A00204:690:HYN52DSXY:2:2405:5493:12038,A00204:690:HYN52DSXY:2:2254:11605:27571,A00204:690:HYN52DSXY:2:2663:24180:3975,A00204:690:HYN52DSXY:2:1648:25165:14857,A00204:690:HYN52DSXY:2:1648:25075:14857,A00204:690:HYN52DSXY:2:2454:1145:24361,A00204:690:HYN52DSXY:2:2457:13196:18176,	781	A352-08	A352-08	Health	51	platelet	female	N2P	8:86435452|86448513	hsa_circ_0084841	chr8:87454847-87460742+	NM_007013	55.77	100	100	780	346	780	435	1	435	0	804	AACTAAAGGT...AATATATTGG	AGAATGGTTT...AATATATTGG
47149	47149	8:86448373|86448513	8	86448373	86448513	4	1_2_2	23	0.258	exon	WWP1,	+	A00204:690:HYN52DSXY:2:1533:30608:31892,A00204:690:HYN52DSXY:2:1230:22318:26303,A00204:690:HYN52DSXY:2:1634:22851:14638,A00204:690:HYN52DSXY:2:1110:11695:29606,	142	A352-08	A352-08	Health	51	platelet	female	N2P	NA	NA	NA	NA	NA	NA	NA	NA	NA	NA	NA	NA	NA	NA	NA	NA	NA
47150	47150	8:86484872|86507112	8	86484872	86507112	12	1_6_5	30	0.444	exon	RMDN1,	-	A00204:690:HYN52DSXY:2:1564:26612:3051,A00204:690:HYN52DSXY:2:1339:10122:23312,A00204:690:HYN52DSXY:2:1564:26684:2863,A00204:690:HYN52DSXY:2:2603:14416:17566,A00204:690:HYN52DSXY:2:2645:17752:35931,A00204:690:HYN52DSXY:2:1249:31720:7106,A00204:690:HYN52DSXY:2:1427:26413:19304,A00204:690:HYN52DSXY:2:1557:22752:10645,A00204:690:HYN52DSXY:2:1119:29541:11631,A00204:690:HYN52DSXY:2:2603:14398:17566,A0…	675	A352-08	A352-08	Health	51	platelet	female	N2P	8:86484872|86507112	hsa_circ_0084843	chr8:87498712-87500868-	NM_016033	36.8	100	100	674	91	338	248	248	1	1.99e-127	459	CTCAAAATGC...TTCCCATTAC	TTGAAGAAAT...ATCTCATAAG
47151	47151	8:86486484|86488639	8	86486484	86488639	8	3_5_4	86	0.157	exon	RMDN1,	-	A00204:690:HYN52DSXY:2:1624:3794:7654,A00204:690:HYN52DSXY:2:1265:6732:4539,A00204:690:HYN52DSXY:2:1315:12753:26365,A00204:690:HYN52DSXY:2:2634:30309:4069,A00204:690:HYN52DSXY:2:2169:28800:8187,A00204:690:HYN52DSXY:2:2633:30834:31751,A00204:690:HYN52DSXY:2:1559:27028:20275,A00204:690:HYN52DSXY:2:1126:30906:32941,	249	A352-08	A352-08	Health	51	platelet	female	N2P	8:86486484|86488639	hsa_circ_0084843	chr8:87498712-87500868-	NM_016033	100	100	100	248	1	248	248	248	1	6.84e-128	459	CTTATGAGAT...ATTTCTTCAA	TTGAAGAAAT...ATCTCATAAG
47152	47152	8:86486484|86507112	8	86486484	86507112	16	4_6_4	48	0.4	exon	RMDN1,	-	A00204:690:HYN52DSXY:2:1460:4616:18818,A00204:690:HYN52DSXY:2:2219:9652:20369,A00204:690:HYN52DSXY:2:1431:30282:16454,A00204:690:HYN52DSXY:2:1611:4155:21245,A00204:690:HYN52DSXY:2:1230:3992:32769,A00204:690:HYN52DSXY:2:1402:26277:27712,A00204:690:HYN52DSXY:2:1460:6117:19100,A00204:690:HYN52DSXY:2:1661:9959:28948,A00204:690:HYN52DSXY:2:1215:1913:9283,A00204:690:HYN52DSXY:2:1335:29541:7936,A00204:6…	585	A352-08	A352-08	Health	51	platelet	female	N2P	8:86486484|86507112	hsa_circ_0084843	chr8:87498712-87500868-	NM_016033	42.47	100	100	584	1	248	248	248	1	1.72e-127	459	CTTATGAGAT...TTCCCATTAC	TTGAAGAAAT...ATCTCATAAG
47153	47153	8:86528536|86532580	8	86528536	86532580	3	2_0_2	22	0.214	exon	CPNE3,	+	A00204:690:HYN52DSXY:2:1120:7374:12352,A00204:690:HYN52DSXY:2:1165:18358:4946,A00204:690:HYN52DSXY:2:2427:11351:1579,	470	A352-08	A352-08	Health	51	platelet	female	N2P	8:86528536|86532580	hsa_circ_0137228	chr8:87540763-87544808+	NM_003909	100	100	100	469	1	469	469	1	469	0	867	AACTCAAGAC...GGATAATAAG	AACTCAAGAC...GGATAATAAG
47156	47156	8:89647740|89648609	8	89647740	89648609	4	0_2_2	20	0.286	intergenic_region	n/a	-	A00204:690:HYN52DSXY:2:1623:19768:5165,A00204:690:HYN52DSXY:2:1623:19877:5353,A00204:690:HYN52DSXY:2:2515:8296:18364,A00204:690:HYN52DSXY:2:2515:8287:17127,	870	A352-08	A352-08	Health	51	platelet	female	N2P	8:89647740|89648609	hsa_circ_0137261	chr8:90659967-90660841-	TCONS_l2_00028291	100	99.54	100	870	1	870	874	874	5	0	1607	CAGAAAATAA...ACGTTCTCCT	GTAGAGGAGA...TTATTTTCTG
47157	47157	8:89647740|89648613	8	89647740	89648613	32	3_7_13	19	0.771	intergenic_region	n/a	-	A00204:690:HYN52DSXY:2:1638:21386:27759,A00204:690:HYN52DSXY:2:2412:7120:30201,A00204:690:HYN52DSXY:2:2440:32588:10394,A00204:690:HYN52DSXY:2:2421:4915:36213,A00204:690:HYN52DSXY:2:1357:17671:1313,A00204:690:HYN52DSXY:2:2452:30156:6684,A00204:690:HYN52DSXY:2:2276:6524:33677,A00204:690:HYN52DSXY:2:2421:5656:27414,A00204:690:HYN52DSXY:2:2430:22562:20556,A00204:690:HYN52DSXY:2:2534:20799:2566,A00204…	874	A352-08	A352-08	Health	51	platelet	female	N2P	8:89647740|89648613	hsa_circ_0137261	chr8:90659967-90660841-	TCONS_l2_00028291	100	100	100	874	1	874	874	874	1	0	1615	CAGAAAATAA...TCTCCTCTAC	GTAGAGGAGA...TTATTTTCTG
47159	47159	8:89724629|89725641	8	89724629	89725641	4	0_3_3	43	0.157	intergenic_region	n/a	-	A00204:690:HYN52DSXY:2:2235:9869:27727,A00204:690:HYN52DSXY:2:2235:10719:31673,A00204:690:HYN52DSXY:2:2558:8657:2550,A00204:690:HYN52DSXY:2:1142:10628:18803,	1013	A352-08	A352-08	Health	51	platelet	female	N2P	8:89724629|89725641	hsa_circ_0002576	chr8:90736856-90737869-	None	100	100	100	1013	1	1013	1013	1013	1	0	1871	CTTTTCCAAC...TTCCAATGAA	TTCATTGGAA...GTTGGAAAAG
47160	47160	8:89937026|89946295	8	89937026	89946295	6	0_3_3	44	0.214	exon	NBN,	-	A00204:690:HYN52DSXY:2:2675:18132:9408,A00204:690:HYN52DSXY:2:1107:5511:34115,A00204:690:HYN52DSXY:2:1236:26196:16110,A00204:690:HYN52DSXY:2:1345:25274:13823,A00204:690:HYN52DSXY:2:2237:23701:1047,A00204:690:HYN52DSXY:2:1107:6027:34319,	321	A352-08	A352-08	Health	51	platelet	female	N2P	8:89937026|89946295	hsa_circ_0137266	chr8:90949253-90958523-	ENST00000265433.3	100	100	100	320	1	320	320	320	1	8.53e-168	592	CTAAAAAGAT...TGTCATTGTT	AACAATGACA...ATCTTTTTAG
47161	47161	8:89943253|89947892	8	89943253	89947892	11	0_2_5	23	0.489	exon	NBN,	-	A00204:690:HYN52DSXY:2:2143:17409:1799,A00204:690:HYN52DSXY:2:1420:27570:1673,A00204:690:HYN52DSXY:2:2347:3197:20619,A00204:690:HYN52DSXY:2:1612:1750:22185,A00204:690:HYN52DSXY:2:1533:30942:25081,A00204:690:HYN52DSXY:2:1612:2672:22842,A00204:690:HYN52DSXY:2:1133:26033:26569,A00204:690:HYN52DSXY:2:1302:18159:30091,A00204:690:HYN52DSXY:2:1612:1759:22200,A00204:690:HYN52DSXY:2:1364:5954:9956,A00204:…	340	A352-08	A352-08	Health	51	platelet	female	N2P	8:89943253|89947892	hsa_circ_0084867	chr8:90955480-90960120-	NM_002485	100	100	100	339	1	339	339	339	1	2.49e-178	627	CTCCATTTCC...CATTTTCTTG	CAAGAAAATG...GGAAATGGAG
47162	47162	8:90042728|90051889	8	90042728	90051889	2	0_1_2	31	0.114	exon	DECR1,	+	A00204:690:HYN52DSXY:2:1463:15854:26256,A00204:690:HYN52DSXY:2:1238:9652:13667,	390	A352-08	A352-08	Health	51	platelet	female	N2P	8:90042728|90051889	hsa_circ_0137271	chr8:91054955-91057223+	ENST00000522161.1	56.41	100	100	390	1	220	220	1	220	4.11e-112	407	GTCTCTTGCA...AAGACAAAAG	GTCTCTTGCA...TAATGGAGCA
47163	47163	8:91008743|91024366	8	91008743	91024366	47	4_15_19	521	0.153	exon	PIP4P2,	-	A00204:690:HYN52DSXY:2:2610:2374:8516,A00204:690:HYN52DSXY:2:1571:9362:8375,A00204:690:HYN52DSXY:2:2659:17472:33849,A00204:690:HYN52DSXY:2:1413:13792:2988,A00204:690:HYN52DSXY:2:1210:23393:32205,A00204:690:HYN52DSXY:2:1548:5466:14622,A00204:690:HYN52DSXY:2:2327:10890:14622,A00204:690:HYN52DSXY:2:2430:7491:18724,A00204:690:HYN52DSXY:2:2540:20374:18427,A00204:690:HYN52DSXY:2:2136:9887:28291,A00204:…	530	A352-08	A352-08	Health	51	platelet	female	N2P	8:91008743|91024366	hsa_circ_0137284	chr8:92030617-92033632-	ENST00000285419.3	71.83	100	100	529	54	433	380	380	1	0	702	ATTTTTTTGC...GTTAGTAAAC	CGGAGCTCCC...CACATTCCTG
47164	47164	8:91018390|91024366	8	91018390	91024366	39	6_8_14	458	0.146	exon	PIP4P2,	-	A00204:690:HYN52DSXY:2:1244:12735:23390,A00204:690:HYN52DSXY:2:2559:9995:8281,A00204:690:HYN52DSXY:2:1351:22887:11443,A00204:690:HYN52DSXY:2:1421:20799:15593,A00204:690:HYN52DSXY:2:1466:28348:6527,A00204:690:HYN52DSXY:2:2374:18801:35117,A00204:690:HYN52DSXY:2:1366:21359:26115,A00204:690:HYN52DSXY:2:1653:28890:17863,A00204:690:HYN52DSXY:2:2210:8829:34601,A00204:690:HYN52DSXY:2:2352:17879:17863,A00…	477	A352-08	A352-08	Health	51	platelet	female	N2P	8:91018390|91024366	hsa_circ_0137284	chr8:92030617-92033632-	ENST00000285419.3	79.83	100	100	476	1	380	380	380	1	0	702	CAGGAATGTG...GTTAGTAAAC	CGGAGCTCCC...CACATTCCTG
47165	47165	8:91078356|91084834	8	91078356	91084834	4	2_0_3	3	0.727	exon	OTUD6B,	+	A00204:690:HYN52DSXY:2:2513:12011:33786,A00204:690:HYN52DSXY:2:1659:4842:33739,A00204:690:HYN52DSXY:2:2558:24279:12477,A00204:690:HYN52DSXY:2:2162:25211:29622,	533	A352-08	A352-08	Health	51	platelet	female	N2P	NA	NA	NA	NA	NA	NA	NA	NA	NA	NA	NA	NA	NA	NA	NA	NA	NA
47167	47167	8:92005116|92017363	8	92005116	92017363	3	0_1_2	5	0.545	exon	RUNX1T1,	-	A00204:690:HYN52DSXY:2:2523:1325:9612,A00204:690:HYN52DSXY:2:1467:25030:2722,A00204:690:HYN52DSXY:2:1466:24659:11788,	790	A352-08	A352-08	Health	51	platelet	female	N2P	8:92005116|92017363	hsa_circ_0007443	chr8:93017343-93029591-	NM_001198625	82.53	100	100	790	1	652	652	652	1	0	1205	CTGTCTGGAG...TCAGTACGAT	ATCGTACTGA...CTCCAGACAG
47169	47169	8:93706045|93718788	8	93706045	93718788	7	4_0_3	0	1	exon	CIBAR1,	+	A00204:690:HYN52DSXY:2:1505:18855:9157,A00204:690:HYN52DSXY:2:1650:3414:14920,A00204:690:HYN52DSXY:2:1156:21187:14575,A00204:690:HYN52DSXY:2:2623:2564:32142,A00204:690:HYN52DSXY:2:1234:6370:22388,A00204:690:HYN52DSXY:2:2374:25943:21308,A00204:690:HYN52DSXY:2:1513:23683:8970,	469	A352-08	A352-08	Health	51	platelet	female	N2P	8:93706045|93718788	hsa_circ_0137326	chr8:94721998-94731016+	ENST00000518322.1	46.79	100	100	468	250	468	219	1	219	1.79e-111	405	GTTGTTACTG...AGATTTAGAG	GCAGAAACGG...AGATTTAGAG
47171	47171	8:93786223|93791319	8	93786223	93791319	4	2_0_3	41	0.163	exon	TMEM67,	+	A00204:690:HYN52DSXY:2:2158:25952:24330,A00204:690:HYN52DSXY:2:2677:22471:16329,A00204:690:HYN52DSXY:2:2541:22896:5134,A00204:690:HYN52DSXY:2:2435:31150:28197,	288	A352-08	A352-08	Health	51	platelet	female	N2P	8:93786223|93791319	hsa_circ_0084889	chr8:94798450-94803547+	NM_153704	100	100	100	287	1	287	287	1	287	1.67e-149	531	ACAGCAACTC...CCAGACAGAT	ACAGCAACTC...CCAGACAGAT
47172	47172	8:93786223|93816515	8	93786223	93816515	5	3_1_2	10	0.5	exon	TMEM67,	+	A00204:690:HYN52DSXY:2:2224:29351:11647,A00204:690:HYN52DSXY:2:2638:29631:27477,A00204:690:HYN52DSXY:2:2638:30228:36338,A00204:690:HYN52DSXY:2:2327:12644:11553,A00204:690:HYN52DSXY:2:1455:22137:4726,	2030	A352-08	A352-08	Health	51	platelet	female	N2P	8:93786223|93816515	hsa_circ_0137344	chr8:94811845-94828743+	NR_024522	46.85	100	100	2030	936	1886	951	1	951	0	1757	ACAGCAACTC...ATGATATCAG	GTTGTGGGAT...ATGATATCAG
47173	47173	8:93803604|93816515	8	93803604	93816515	2	0_2_2	17	0.19	exon	TMEM67,	+	A00204:690:HYN52DSXY:2:2376:31882:12148,A00204:690:HYN52DSXY:2:2478:25464:27649,	954	A352-08	A352-08	Health	51	platelet	female	N2P	NA	NA	NA	NA	NA	NA	NA	NA	NA	NA	NA	NA	NA	NA	NA	NA	NA
47175	47175	8:94458268|94467555	8	94458268	94467555	2	1_2_1	4	0.5	exon	RAD54B,	-	A00204:690:HYN52DSXY:2:1260:17490:26052,A00204:690:HYN52DSXY:2:2254:3911:16564,	321	A352-08	A352-08	Health	51	platelet	female	N2P	8:94458268|94467555	hsa_circ_0002731	chr8:95470495-95479783-	NM_012415	100	100	100	320	1	320	320	320	1	8.53e-168	592	CTGTATGAGG...CAGTCGTGAC	GTCACGACTG...CCTCATACAG
47176	47176	8:94491578|94491909	8	94491578	94491909	14	3_4_0	10	0.737	exon	VIRMA,	-	A00204:690:HYN52DSXY:2:1437:8187:7936,A00204:690:HYN52DSXY:2:2517:7699:29731,A00204:690:HYN52DSXY:2:1243:11415:31125,A00204:690:HYN52DSXY:2:1253:21359:2879,A00204:690:HYN52DSXY:2:1253:21278:2863,A00204:690:HYN52DSXY:2:1454:20509:15969,A00204:690:HYN52DSXY:2:1654:29559:5807,A00204:690:HYN52DSXY:2:2625:18656:31641,A00204:690:HYN52DSXY:2:2653:25672:27884,A00204:690:HYN52DSXY:2:1125:5041:33426,A00204…	333	A352-08	A352-08	Health	51	platelet	female	N2P	8:94491578|94491909	hsa_circ_0137355	chr8:95503805-95504137-	ENST00000297591.5	100	100	100	332	1	332	332	332	1	1.89e-174	614	CTTTTGAAGC...AGATTTTCCA	TGGAAAATCT...GCTTCAAAAG
47177	47177	8:94506500|94512089	8	94506500	94512089	14	4_6_3	16	0.636	exon	VIRMA,	-	A00204:690:HYN52DSXY:2:1475:19488:12352,A00204:690:HYN52DSXY:2:1268:8350:27915,A00204:690:HYN52DSXY:2:1272:13304:9596,A00204:690:HYN52DSXY:2:1368:2700:16000,A00204:690:HYN52DSXY:2:2464:26042:29590,A00204:690:HYN52DSXY:2:1103:28339:22921,A00204:690:HYN52DSXY:2:1351:22281:21637,A00204:690:HYN52DSXY:2:1667:5936:15593,A00204:690:HYN52DSXY:2:2615:17743:22357,A00204:690:HYN52DSXY:2:1535:7048:17394,A002…	1799	A352-08	A352-08	Health	51	platelet	female	N2P	NA	NA	NA	NA	NA	NA	NA	NA	NA	NA	NA	NA	NA	NA	NA	NA	NA
47178	47178	8:94534839|94538346	8	94534839	94538346	6	0_1_2	41	0.226	exon	VIRMA,	-	A00204:690:HYN52DSXY:2:1638:27236:27461,A00204:690:HYN52DSXY:2:1638:25889:22185,A00204:690:HYN52DSXY:2:2121:23041:1407,A00204:690:HYN52DSXY:2:2477:18710:2143,A00204:690:HYN52DSXY:2:2120:24740:20259,A00204:690:HYN52DSXY:2:2476:20925:17691,	306	A352-08	A352-08	Health	51	platelet	female	N2P	8:94534839|94538346	hsa_circ_0084922	chr8:95547066-95550574-	NM_015496	100	100	100	305	1	305	305	305	1	1.76e-159	564	CATGTTTTGG...AGATGTCTCT	AGAGACATCT...CCAAAACATG
47179	47179	8:94534839|94543942	8	94534839	94543942	22	9_11_4	19	0.698	exon	VIRMA,	-	A00204:690:HYN52DSXY:2:1275:2266:6136,A00204:690:HYN52DSXY:2:2673:21459:19147,A00204:690:HYN52DSXY:2:1204:28049:16752,A00204:690:HYN52DSXY:2:1261:10836:18505,A00204:690:HYN52DSXY:2:1478:15682:1783,A00204:690:HYN52DSXY:2:1522:7618:30561,A00204:690:HYN52DSXY:2:2446:15799:10441,A00204:690:HYN52DSXY:2:2369:17219:5854,A00204:690:HYN52DSXY:2:2369:16369:4100,A00204:690:HYN52DSXY:2:1150:30011:4648,A00204…	422	A352-08	A352-08	Health	51	platelet	female	N2P	8:94534839|94543942	hsa_circ_0008316	chr8:95547066-95556170-	NM_015496	100	100	100	421	1	421	421	421	1	0	778	CATGTTTTGG...GAGAACTTTG	CAAAGTTCTC...CCAAAACATG
47180	47180	8:94537103|94538346	8	94537103	94538346	151	6_37_60	64	0.825	exon	VIRMA,	-	A00204:690:HYN52DSXY:2:2326:26422:22701,A00204:690:HYN52DSXY:2:1566:26277:2440,A00204:690:HYN52DSXY:2:2142:3622:14904,A00204:690:HYN52DSXY:2:1448:3351:26960,A00204:690:HYN52DSXY:2:1518:13440:34976,A00204:690:HYN52DSXY:2:2114:8368:19680,A00204:690:HYN52DSXY:2:2305:9534:2534,A00204:690:HYN52DSXY:2:1162:1787:30953,A00204:690:HYN52DSXY:2:1227:32018:22874,A00204:690:HYN52DSXY:2:1230:4363:22514,A00204:…	137	A352-08	A352-08	Health	51	platelet	female	N2P	8:94537103|94538346	hsa_circ_0006896	chr8:95549330-95550574-	NM_015496	100	100	100	136	1	136	136	136	1	6.17e-66	252	CTTTGAGTTA...AGATGTCTCT	AGAGACATCT...TAACTCAAAG
47181	47181	8:94537103|94543942	8	94537103	94543942	4	0_2_3	59	0.119	exon	VIRMA,	-	A00204:690:HYN52DSXY:2:1310:15067:4382,A00204:690:HYN52DSXY:2:1324:10917:2206,A00204:690:HYN52DSXY:2:2112:28149:26600,A00204:690:HYN52DSXY:2:1468:3323:4742,	253	A352-08	A352-08	Health	51	platelet	female	N2P	8:94537103|94543942	hsa_circ_0084923	chr8:95549330-95556170-	NM_015496	100	100	100	252	1	252	252	252	1	4.16e-130	466	CTTTGAGTTA...GAGAACTTTG	CAAAGTTCTC...TAACTCAAAG
47183	47183	8:94726331|94739790	8	94726331	94739790	7	4_2_2	5	0.737	exon	DPY19L4,	+	A00204:690:HYN52DSXY:2:2350:20247:10661,A00204:690:HYN52DSXY:2:2425:32832:27132,A00204:690:HYN52DSXY:2:1365:1497:13636,A00204:690:HYN52DSXY:2:1277:12843:33317,A00204:690:HYN52DSXY:2:1277:12780:33865,A00204:690:HYN52DSXY:2:2647:23800:19633,A00204:690:HYN52DSXY:2:2204:6831:33677,	596	A352-08	A352-08	Health	51	platelet	female	N2P	8:94726331|94739790	hsa_circ_0084933	chr8:95746857-95752018+	NM_181787	81.34	100	100	595	112	595	484	1	484	0	894	GACCACCTGT...TTATTAACAG	ATGTATTATT...TTATTAACAG
47184	47184	8:94756036|94761834	8	94756036	94761834	6	3_1_3	24	0.333	exon	DPY19L4,	+	A00204:690:HYN52DSXY:2:2169:30228:13009,A00204:690:HYN52DSXY:2:2350:26214:3677,A00204:690:HYN52DSXY:2:2169:30300:12978,A00204:690:HYN52DSXY:2:1213:1841:33771,A00204:690:HYN52DSXY:2:2304:21612:1908,A00204:690:HYN52DSXY:2:1235:18539:16438,	260	A352-08	A352-08	Health	51	platelet	female	N2P	8:94756036|94761834	hsa_circ_0137363	chr8:95768263-95774062+	NM_181787	100	100	100	259	1	259	259	1	259	5.51e-134	479	GGTAGATACA...AAGTGACAAG	GGTAGATACA...AAGTGACAAG
47185	47185	8:94756036|94766685	8	94756036	94766685	2	2_0_2	10	0.286	exon	DPY19L4,	+	A00204:690:HYN52DSXY:2:1512:5565:34334,A00204:690:HYN52DSXY:2:2135:13720:3333,	565	A352-08	A352-08	Health	51	platelet	female	N2P	8:94756036|94766685	hsa_circ_0084939	chr8:95768263-95777542+	NM_181787	69.33	100	100	564	1	391	391	1	391	0	723	GGTAGATACA...ATATGACCAA	GGTAGATACA...GTGCCTTCAG
47186	47186	8:94765183|94765809	8	94765183	94765809	8	4_0_5	33	0.327	exon	DPY19L4,	+	A00204:690:HYN52DSXY:2:2672:17635:17566,A00204:690:HYN52DSXY:2:1672:16288:14074,A00204:690:HYN52DSXY:2:1301:16269:30702,A00204:690:HYN52DSXY:2:1316:20076:12900,A00204:690:HYN52DSXY:2:1324:29188:28369,A00204:690:HYN52DSXY:2:1316:20247:12884,A00204:690:HYN52DSXY:2:1143:29306:31955,A00204:690:HYN52DSXY:2:1139:32687:36808,	232	A352-08	A352-08	Health	51	platelet	female	N2P	NA	NA	NA	NA	NA	NA	NA	NA	NA	NA	NA	NA	NA	NA	NA	NA	NA
47187	47187	8:94765183|94766685	8	94765183	94766685	2	2_0_2	36	0.1	exon	DPY19L4,	+	A00204:690:HYN52DSXY:2:2352:30635:23860,A00204:690:HYN52DSXY:2:2176:16062:32409,	306	A352-08	A352-08	Health	51	platelet	female	N2P	NA	NA	NA	NA	NA	NA	NA	NA	NA	NA	NA	NA	NA	NA	NA	NA	NA
47188	47188	8:94765711|94777786	8	94765711	94777786	2	1_0_2	15	0.211	exon	DPY19L4,	+	A00204:690:HYN52DSXY:2:1212:12029:31344,A00204:690:HYN52DSXY:2:1661:16911:26897,	574	A352-08	A352-08	Health	51	platelet	female	N2P	8:94765711|94777786	hsa_circ_0137365	chr8:95777938-95790014+	NM_181787	100	100	100	573	1	573	573	1	573	0	1059	CTGAATGTGA...AATATTGTTG	CTGAATGTGA...AATATTGTTG
47189	47189	8:94766612|94770571	8	94766612	94770571	3	2_1_1	7	0.462	exon	DPY19L4,	+	A00204:690:HYN52DSXY:2:1514:7202:36918,A00204:690:HYN52DSXY:2:1419:6668:28072,A00204:690:HYN52DSXY:2:1607:22887:34554,	354	A352-08	A352-08	Health	51	platelet	female	N2P	8:94766612|94770571	hsa_circ_0137366	chr8:95778839-95782799+	NM_181787	100	100	100	353	1	353	353	1	353	0	652	ATGTTTGTCC...TTATAGAAGG	ATGTTTGTCC...TTATAGAAGG
47190	47190	8:94824893|94838618	8	94824893	94838618	5	2_1_1	53	0.159	exon	INTS8,	+	A00204:690:HYN52DSXY:2:1344:4887:31187,A00204:690:HYN52DSXY:2:1633:30942:6104,A00204:690:HYN52DSXY:2:1633:30273:6198,A00204:690:HYN52DSXY:2:1346:6008:20071,A00204:690:HYN52DSXY:2:1303:27579:18850,	888	A352-08	A352-08	Health	51	platelet	female	N2P	8:94824893|94838618	hsa_circ_0137369	chr8:95839490-95850846+	ENST00000523731.1	80.27	100	100	887	176	887	712	1	712	0	1315	ATCCTGCACC...CAACTATCAG	TTTGTCTGTT...CAACTATCAG
47191	47191	8:94824893|94849532	8	94824893	94849532	6	2_1_2	107	0.101	exon	INTS8,	+	A00204:690:HYN52DSXY:2:1526:32172:18537,A00204:690:HYN52DSXY:2:2147:6126:19053,A00204:690:HYN52DSXY:2:2268:15628:12931,A00204:690:HYN52DSXY:2:1332:6867:13197,A00204:690:HYN52DSXY:2:1409:24840:4773,A00204:690:HYN52DSXY:2:2109:29116:5134,	1202	A352-08	A352-08	Health	51	platelet	female	N2P	8:94824893|94849532	hsa_circ_0137367	chr8:95837120-95861760+	ENST00000523731.1	100	100	100	1201	1	1201	1201	1	1201	0	2218	ATCCTGCACC...CTTTTCTAAA	ATCCTGCACC...CTTTTCTAAA
47192	47192	8:94827263|94827793	8	94827263	94827793	14	4_2_2	188	0.13	exon	INTS8,	+	A00204:690:HYN52DSXY:2:2456:1181:24643,A00204:690:HYN52DSXY:2:2560:27172:11600,A00204:690:HYN52DSXY:2:1607:10059:7858,A00204:690:HYN52DSXY:2:2314:23113:32283,A00204:690:HYN52DSXY:2:2324:13693:2816,A00204:690:HYN52DSXY:2:1129:4508:8860,A00204:690:HYN52DSXY:2:1309:25437:29857,A00204:690:HYN52DSXY:2:2159:27570:26694,A00204:690:HYN52DSXY:2:2278:2709:3208,A00204:690:HYN52DSXY:2:2315:26756:34178,A00204…	214	A352-08	A352-08	Health	51	platelet	female	N2P	8:94827263|94827793	hsa_circ_0001813	chr8:95839490-95840021+	NM_017864	100	100	100	213	1	213	213	1	213	1.65e-108	394	TTTGTCTGTT...AGTTAAGTGT	TTTGTCTGTT...AGTTAAGTGT
47193	47193	8:94827263|94829026	8	94827263	94829026	7	4_0_4	110	0.113	exon	INTS8,	+	A00204:690:HYN52DSXY:2:2634:12590:8547,A00204:690:HYN52DSXY:2:1216:13223:9612,A00204:690:HYN52DSXY:2:2405:7988:17738,A00204:690:HYN52DSXY:2:2502:5502:36354,A00204:690:HYN52DSXY:2:1216:13277:9361,A00204:690:HYN52DSXY:2:1636:1163:19539,A00204:690:HYN52DSXY:2:2361:3351:20541,	266	A352-08	A352-08	Health	51	platelet	female	N2P	8:94827263|94829026	hsa_circ_0137368	chr8:95839490-95841254+	ENST00000523731.1	100	100	100	265	1	265	265	1	265	2.61e-137	490	TTTGTCTGTT...TTTGAAAGTG	TTTGTCTGTT...TTTGAAAGTG
47194	47194	8:94827263|94832174	8	94827263	94832174	19	10_1_6	198	0.161	exon	INTS8,	+	A00204:690:HYN52DSXY:2:1451:32687:2394,A00204:690:HYN52DSXY:2:1221:8287:4507,A00204:690:HYN52DSXY:2:2215:12870:16673,A00204:690:HYN52DSXY:2:2221:10899:34428,A00204:690:HYN52DSXY:2:2613:28763:7341,A00204:690:HYN52DSXY:2:2653:27823:29387,A00204:690:HYN52DSXY:2:1247:22354:11209,A00204:690:HYN52DSXY:2:2130:19452:20275,A00204:690:HYN52DSXY:2:2323:8034:30499,A00204:690:HYN52DSXY:2:2444:23863:34491,A002…	449	A352-08	A352-08	Health	51	platelet	female	N2P	8:94827263|94832174	hsa_circ_0084941	chr8:95839490-95844402+	NM_017864	100	100	100	448	1	448	448	1	448	0	828	TTTGTCTGTT...GCAGTGCCAG	TTTGTCTGTT...GCAGTGCCAG
47195	47195	8:94827263|94842488	8	94827263	94842488	8	1_1_3	122	0.116	exon	INTS8,	+	A00204:690:HYN52DSXY:2:2503:24659:13166,A00204:690:HYN52DSXY:2:2445:31421:23030,A00204:690:HYN52DSXY:2:1472:9100:11678,A00204:690:HYN52DSXY:2:1122:28438:13886,A00204:690:HYN52DSXY:2:2317:27706:30279,A00204:690:HYN52DSXY:2:2615:22652:1172,A00204:690:HYN52DSXY:2:1471:6225:26991,A00204:690:HYN52DSXY:2:2521:8142:5196,	956	A352-08	A352-08	Health	51	platelet	female	N2P	8:94827263|94842488	hsa_circ_0001814	chr8:95839490-95854716+	NM_017864	100	100	100	955	1	955	955	1	955	0	1764	TTTGTCTGTT...TCTTCTTGAG	TTTGTCTGTT...TCTTCTTGAG
47196	47196	8:94828975|94841591	8	94828975	94841591	25	2_1_13	129	0.279	exon	INTS8,	+	A00204:690:HYN52DSXY:2:2529:7771:24189,A00204:690:HYN52DSXY:2:2511:19759:11162,A00204:690:HYN52DSXY:2:2530:6831:2143,A00204:690:HYN52DSXY:2:2540:21748:8124,A00204:690:HYN52DSXY:2:2540:21739:8547,A00204:690:HYN52DSXY:2:1404:31123:28714,A00204:690:HYN52DSXY:2:1249:24053:5290,A00204:690:HYN52DSXY:2:1264:1832:6981,A00204:690:HYN52DSXY:2:2115:31575:28401,A00204:690:HYN52DSXY:2:1574:2474:24909,A00204:6…	601	A352-08	A352-08	Health	51	platelet	female	N2P	8:94828975|94841591	hsa_circ_0137380	chr8:95841202-95853819+	ENST00000523731.1	100	100	100	600	1	600	600	1	600	0	1109	TATGAATCAA...CTCAACAGGG	TATGAATCAA...CTCAACAGGG
47197	47197	8:94828975|94842488	8	94828975	94842488	23	0_6_9	140	0.247	exon	INTS8,	+	A00204:690:HYN52DSXY:2:1538:13413:14231,A00204:690:HYN52DSXY:2:1563:5077:24659,A00204:690:HYN52DSXY:2:1538:13865:13416,A00204:690:HYN52DSXY:2:1629:15148:18771,A00204:690:HYN52DSXY:2:1442:4544:35665,A00204:690:HYN52DSXY:2:1549:12879:7670,A00204:690:HYN52DSXY:2:1227:12753:33974,A00204:690:HYN52DSXY:2:1657:29387:35039,A00204:690:HYN52DSXY:2:2414:30382:6918,A00204:690:HYN52DSXY:2:1247:1199:19977,A002…	743	A352-08	A352-08	Health	51	platelet	female	N2P	8:94828975|94842488	hsa_circ_0137381	chr8:95841202-95854716+	ENST00000523731.1	100	100	100	742	1	742	742	1	742	0	1371	TATGAATCAA...TCTTCTTGAG	TATGAATCAA...TCTTCTTGAG
47198	47198	8:94828975|94851686	8	94828975	94851686	10	0_5_1	109	0.155	exon	INTS8,	+	A00204:690:HYN52DSXY:2:2114:3197:9345,A00204:690:HYN52DSXY:2:1255:31810:18317,A00204:690:HYN52DSXY:2:1424:17237:13620,A00204:690:HYN52DSXY:2:1424:16179:14168,A00204:690:HYN52DSXY:2:1120:30183:4319,A00204:690:HYN52DSXY:2:2565:1651:26553,A00204:690:HYN52DSXY:2:1262:1253:5729,A00204:690:HYN52DSXY:2:2129:13738:8531,A00204:690:HYN52DSXY:2:2165:27398:18630,A00204:690:HYN52DSXY:2:1128:13720:11913,	1124	A352-08	A352-08	Health	51	platelet	female	N2P	8:94828975|94851686	hsa_circ_0084945	chr8:95841202-95863914+	NM_017864	100	100	100	1123	1	1123	1123	1	1123	0	2074	TATGAATCAA...GTCTAATAAG	TATGAATCAA...GTCTAATAAG
47199	47199	8:94838463|94841591	8	94838463	94841591	7	4_0_5	118	0.106	exon	INTS8,	+	A00204:690:HYN52DSXY:2:1414:29785:21950,A00204:690:HYN52DSXY:2:1549:9534:5447,A00204:690:HYN52DSXY:2:2626:5972:30373,A00204:690:HYN52DSXY:2:1251:21585:14450,A00204:690:HYN52DSXY:2:1512:6144:24690,A00204:690:HYN52DSXY:2:2614:12156:20509,A00204:690:HYN52DSXY:2:2538:14073:19789,	258	A352-08	A352-08	Health	51	platelet	female	N2P	8:94838463|94841591	hsa_circ_0084948	chr8:95850690-95853819+	NM_017864	100	100	100	257	1	257	257	1	257	7.07e-133	475	ATAGGTTCAT...CTCAACAGGG	ATAGGTTCAT...CTCAACAGGG
47200	47200	8:94851553|94859632	8	94851553	94859632	13	3_1_5	125	0.172	exon	INTS8,	+	A00204:690:HYN52DSXY:2:2426:28881:22482,A00204:690:HYN52DSXY:2:1517:32678:20290,A00204:690:HYN52DSXY:2:1539:29930:32064,A00204:690:HYN52DSXY:2:1220:30599:12587,A00204:690:HYN52DSXY:2:1517:32669:20118,A00204:690:HYN52DSXY:2:2522:2130:5055,A00204:690:HYN52DSXY:2:2667:6126:16548,A00204:690:HYN52DSXY:2:1475:5222:26694,A00204:690:HYN52DSXY:2:1165:1325:8328,A00204:690:HYN52DSXY:2:2155:21206:17487,A0020…	570	A352-08	A352-08	Health	51	platelet	female	N2P	8:94851553|94859632	hsa_circ_0137395	chr8:95863780-95871860+	ENST00000523731.1	100	100	100	569	1	569	569	1	569	0	1051	CTTCAGCAAG...ATATGTAAAG	CTTCAGCAAG...ATATGTAAAG
47201	47201	8:94851553|94866191	8	94851553	94866191	28	9_0_11	71	0.441	exon	INTS8,	+	A00204:690:HYN52DSXY:2:1308:25554:11146,A00204:690:HYN52DSXY:2:1537:19605:33129,A00204:690:HYN52DSXY:2:1573:21079:1642,A00204:690:HYN52DSXY:2:2219:9272:22122,A00204:690:HYN52DSXY:2:1276:4788:22435,A00204:690:HYN52DSXY:2:2156:6090:23187,A00204:690:HYN52DSXY:2:1162:26241:8609,A00204:690:HYN52DSXY:2:1366:17517:11757,A00204:690:HYN52DSXY:2:2406:13223:9580,A00204:690:HYN52DSXY:2:1138:16685:36839,A0020…	799	A352-08	A352-08	Health	51	platelet	female	N2P	8:94851553|94866191	hsa_circ_0137397	chr8:95863780-95878419+	ENST00000523731.1	100	100	98.75	798	1	798	788	1	788	0	1410	CTTCAGCAAG...AAAATTACGA	CTTCAGCAAG...AAAATTACGA
47202	47202	8:94867140|94876489	8	94867140	94876489	13	1_1_9	17	0.605	exon	INTS8,	+	A00204:690:HYN52DSXY:2:1243:28664:14027,A00204:690:HYN52DSXY:2:1322:20817:26083,A00204:690:HYN52DSXY:2:2376:17526:14653,A00204:690:HYN52DSXY:2:1530:15076:22968,A00204:690:HYN52DSXY:2:2323:21540:5134,A00204:690:HYN52DSXY:2:2604:20618:13964,A00204:690:HYN52DSXY:2:2111:12536:13777,A00204:690:HYN52DSXY:2:1537:15881:8766,A00204:690:HYN52DSXY:2:2162:13006:3599,A00204:690:HYN52DSXY:2:2162:12915:7075,A00…	778	A352-08	A352-08	Health	51	platelet	female	N2P	8:94867140|94876489	hsa_circ_0137402	chr8:95888448-95888717+	ENST00000523731.1	14.03	100	100	777	669	777	109	1	109	4.29e-50	202	GAACCACTCG...ACAAATTGCA	TCATGATGCT...ACAAATTGCA
47203	47203	8:94873374|94876489	8	94873374	94876489	2	2_0_2	25	0.138	exon	INTS8,	+	A00204:690:HYN52DSXY:2:1569:27118:7623,A00204:690:HYN52DSXY:2:2365:22553:5228,	339	A352-08	A352-08	Health	51	platelet	female	N2P	8:94873374|94876489	hsa_circ_0137402	chr8:95888448-95888717+	ENST00000523731.1	32.25	100	100	338	230	338	109	1	109	1.78e-50	202	CAACGAATCA...ACAAATTGCA	TCATGATGCT...ACAAATTGCA
47204	47204	8:94876221|94876489	8	94876221	94876489	6	4_0_5	16	0.429	exon	INTS8,	+	A00204:690:HYN52DSXY:2:2649:24044:18771,A00204:690:HYN52DSXY:2:1414:21658:16047,A00204:690:HYN52DSXY:2:1421:27109:23046,A00204:690:HYN52DSXY:2:2326:25545:7905,A00204:690:HYN52DSXY:2:1211:8115:2832,A00204:690:HYN52DSXY:2:2458:4887:21543,	110	A352-08	A352-08	Health	51	platelet	female	N2P	8:94876221|94876489	hsa_circ_0137402	chr8:95888448-95888717+	ENST00000523731.1	100	100	100	109	1	109	109	1	109	4.82e-51	202	TCATGATGCT...ACAAATTGCA	TCATGATGCT...ACAAATTGCA
47205	47205	8:94885067|94885558	8	94885067	94885558	19	4_7_7	5	0.884	exon	CCNE2,	-	A00204:690:HYN52DSXY:2:2435:2980:36589,A00204:690:HYN52DSXY:2:2411:5321:18537,A00204:690:HYN52DSXY:2:1629:9742:19899,A00204:690:HYN52DSXY:2:2203:5520:10551,A00204:690:HYN52DSXY:2:2654:21630:31814,A00204:690:HYN52DSXY:2:1526:1344:23422,A00204:690:HYN52DSXY:2:1532:15112:31861,A00204:690:HYN52DSXY:2:2116:23348:35477,A00204:690:HYN52DSXY:2:2475:26286:24471,A00204:690:HYN52DSXY:2:2273:22978:35149,A002…	232	A352-08	A352-08	Health	51	platelet	female	N2P	8:94885067|94885558	hsa_circ_0008608	chr8:95897294-95897786-	NM_057749	100	100	100	231	1	231	231	231	1	1.78e-118	427	CTGAGCTATT...CATAGATTTC	GAAATCTATG...AATAGCTCAG
47206	47206	8:95031995|95048558	8	95031995	95048558	11	3_2_4	39	0.361	exon	NDUFAF6,	+	A00204:690:HYN52DSXY:2:2177:18882:12305,A00204:690:HYN52DSXY:2:1473:14931:2895,A00204:690:HYN52DSXY:2:1505:15320:1219,A00204:690:HYN52DSXY:2:1473:15067:2722,A00204:690:HYN52DSXY:2:1431:4264:27352,A00204:690:HYN52DSXY:2:1327:13720:30545,A00204:690:HYN52DSXY:2:2304:18873:21308,A00204:690:HYN52DSXY:2:1512:12418:34021,A00204:690:HYN52DSXY:2:1258:32253:23437,A00204:690:HYN52DSXY:2:2304:17969:21715,A00…	1348	A352-08	A352-08	Health	51	platelet	female	N2P	NA	NA	NA	NA	NA	NA	NA	NA	NA	NA	NA	NA	NA	NA	NA	NA	NA
47207	47207	8:95031995|95052230	8	95031995	95052230	33	11_2_14	24	0.733	exon	NDUFAF6,	+	A00204:690:HYN52DSXY:2:2437:8648:34757,A00204:690:HYN52DSXY:2:2616:11351:1235,A00204:690:HYN52DSXY:2:1454:26973:24314,A00204:690:HYN52DSXY:2:1630:28176:25238,A00204:690:HYN52DSXY:2:1635:7310:15405,A00204:690:HYN52DSXY:2:2256:8142:13463,A00204:690:HYN52DSXY:2:2341:22209:13777,A00204:690:HYN52DSXY:2:1363:25174:21104,A00204:690:HYN52DSXY:2:2376:29234:13291,A00204:690:HYN52DSXY:2:2422:23393:11945,A00…	1405	A352-08	A352-08	Health	51	platelet	female	N2P	8:95031995|95052230	hsa_circ_0137412	chr8:96057772-96064458+	ENST00000396113.1	28.21	100	100	1404	1009	1404	396	1	396	0	732	GAAACGGGAT...TCTTCAGACG	GAAAAAAATC...TCTTCAGACG
47208	47208	8:95034008|95075752	8	95034008	95075752	2	2_2_0	26	0.133	exon	NDUFAF6,	+	A00204:690:HYN52DSXY:2:2129:1678:30483,A00204:690:HYN52DSXY:2:1257:3875:9518,	2322	A352-08	A352-08	Health	51	platelet	female	N2P	8:95034008|95075752	hsa_circ_0084962	chr8:96053797-96070944+	NM_152416	55.9	95.37	100	2322	905	2202	1361	58	1355	0	2398	GATTACTCTT...ACTTCTCCAG	GCTGTTAAAA...TTTATACTGT
47209	47209	8:95432626|95434176	8	95432626	95434176	5	3_1_2	8	0.556	intergenic_region	n/a	+	A00204:690:HYN52DSXY:2:1223:19642:29215,A00204:690:HYN52DSXY:2:2615:29478:20478,A00204:690:HYN52DSXY:2:2615:28890:19961,A00204:690:HYN52DSXY:2:2224:16360:30420,A00204:690:HYN52DSXY:2:1330:2917:34068,	1551	A352-08	A352-08	Health	51	platelet	female	N2P	NA	NA	NA	NA	NA	NA	NA	NA	NA	NA	NA	NA	NA	NA	NA	NA	NA
47210	47210	8:96243919|96258700	8	96243919	96258700	13	2_4_2	5	0.839	exon	MTERF3,	-	A00204:690:HYN52DSXY:2:1604:19678:34162,A00204:690:HYN52DSXY:2:2546:30535:7623,A00204:690:HYN52DSXY:2:2157:19931:17315,A00204:690:HYN52DSXY:2:2264:29921:27508,A00204:690:HYN52DSXY:2:1255:32235:20431,A00204:690:HYN52DSXY:2:2254:31964:29575,A00204:690:HYN52DSXY:2:2671:19922:25755,A00204:690:HYN52DSXY:2:1536:24406:13009,A00204:690:HYN52DSXY:2:1540:22788:19069,A00204:690:HYN52DSXY:2:2262:30490:22858,…	1231	A352-08	A352-08	Health	51	platelet	female	N2P	8:96243919|96258700	hsa_circ_0084964	chr8:97256146-97258682-	NM_015942	31.06	100	100	1230	1	382	382	382	1	0	706	CTGTGGGAAC...TTTTCTTAGT	GGTGGCTTAT...GTTCCCACAG
47211	47211	8:96306444|96331095	8	96306444	96331095	42	16_3_21	59	0.587	exon	PTDSS1,	+	A00204:690:HYN52DSXY:2:2348:8079:11506,A00204:690:HYN52DSXY:2:2269:14452:3004,A00204:690:HYN52DSXY:2:1412:1470:4038,A00204:690:HYN52DSXY:2:2227:8802:21465,A00204:690:HYN52DSXY:2:2435:8558:32847,A00204:690:HYN52DSXY:2:2641:24243:6527,A00204:690:HYN52DSXY:2:1175:20446:26068,A00204:690:HYN52DSXY:2:2259:13928:12868,A00204:690:HYN52DSXY:2:2326:7952:13322,A00204:690:HYN52DSXY:2:2435:8269:21480,A00204:6…	419	A352-08	A352-08	Health	51	platelet	female	N2P	8:96306444|96331095	hsa_circ_0008303	chr8:97318671-97343323+	NM_014754	100	100	100	418	1	418	418	1	418	0	773	CTGACTGAGT...GGGACAAAAG	CTGACTGAGT...GGGACAAAAG
47212	47212	8:96679988|96682076	8	96679988	96682076	5	2_0_2	0	1	intron	CPQ,	+	A00204:690:HYN52DSXY:2:2643:2835:30796,A00204:690:HYN52DSXY:2:1406:8703:35196,A00204:690:HYN52DSXY:2:1527:14045:1172,A00204:690:HYN52DSXY:2:2120:22191:17566,A00204:690:HYN52DSXY:2:2521:6786:6511,	2089	A352-08	A352-08	Health	51	platelet	female	N2P	NA	NA	NA	NA	NA	NA	NA	NA	NA	NA	NA	NA	NA	NA	NA	NA	NA
47213	47213	8:96680443|96682076	8	96680443	96682076	14	7_1_11	2	0.933	intron	CPQ,	+	A00204:690:HYN52DSXY:2:2362:9525:23907,A00204:690:HYN52DSXY:2:2467:5059:19523,A00204:690:HYN52DSXY:2:1646:18448:6918,A00204:690:HYN52DSXY:2:1262:29677:27586,A00204:690:HYN52DSXY:2:1151:31476:35180,A00204:690:HYN52DSXY:2:1128:10710:22545,A00204:690:HYN52DSXY:2:1656:10827:28291,A00204:690:HYN52DSXY:2:1112:1307:15060,A00204:690:HYN52DSXY:2:1528:31783:2394,A00204:690:HYN52DSXY:2:2320:12183:28228,A002…	1634	A352-08	A352-08	Health	51	platelet	female	N2P	NA	NA	NA	NA	NA	NA	NA	NA	NA	NA	NA	NA	NA	NA	NA	NA	NA
47214	47214	8:96834973|96880005	8	96834973	96880005	6	3_3_0	110	0.098	exon	CPQ,	+	A00204:690:HYN52DSXY:2:2656:6849:5337,A00204:690:HYN52DSXY:2:1164:31268:4507,A00204:690:HYN52DSXY:2:1136:24903:7012,A00204:690:HYN52DSXY:2:1675:19569:28087,A00204:690:HYN52DSXY:2:2656:6686:4899,A00204:690:HYN52DSXY:2:1156:27787:16172,	417	A352-08	A352-08	Health	51	platelet	female	N2P	8:96834973|96880005	hsa_circ_0004762	chr8:97847200-97892233+	NM_016134	100	100	100	416	1	416	416	1	416	0	769	GCATTACAGC...TCCAGAACAG	GCATTACAGC...TCCAGAACAG
47215	47215	8:97055529|97056545	8	97055529	97056545	6	2_2_0	0	1	intron	CPQ,	+	A00204:690:HYN52DSXY:2:1362:7328:18724,A00204:690:HYN52DSXY:2:1359:27254:25238,A00204:690:HYN52DSXY:2:1510:14416:31093,A00204:690:HYN52DSXY:2:2626:25111:28635,A00204:690:HYN52DSXY:2:2503:21395:1783,A00204:690:HYN52DSXY:2:2120:1434:9392,	1017	A352-08	A352-08	Health	51	platelet	female	N2P	NA	NA	NA	NA	NA	NA	NA	NA	NA	NA	NA	NA	NA	NA	NA	NA	NA
47216	47216	8:97659303|97661173	8	97659303	97661173	7	1_0_3	55	0.203	intron	MTDH,	+	A00204:690:HYN52DSXY:2:2478:29441:23265,A00204:690:HYN52DSXY:2:2573:18521:10520,A00204:690:HYN52DSXY:2:1409:1922:27931,A00204:690:HYN52DSXY:2:1560:13838:31313,A00204:690:HYN52DSXY:2:2574:16504:3239,A00204:690:HYN52DSXY:2:1104:6578:19711,A00204:690:HYN52DSXY:2:1134:10556:8312,	1871	A352-08	A352-08	Health	51	platelet	female	N2P	NA	NA	NA	NA	NA	NA	NA	NA	NA	NA	NA	NA	NA	NA	NA	NA	NA
47217	47217	8:97661072|97661450	8	97661072	97661450	7	1_0_4	13	0.519	intron	MTDH,	+	A00204:690:HYN52DSXY:2:1412:12219:6120,A00204:690:HYN52DSXY:2:2639:25699:18787,A00204:690:HYN52DSXY:2:1328:1624:17237,A00204:690:HYN52DSXY:2:2557:8919:16783,A00204:690:HYN52DSXY:2:2432:12328:8907,A00204:690:HYN52DSXY:2:2638:26295:29496,A00204:690:HYN52DSXY:2:2306:5177:8609,	379	A352-08	A352-08	Health	51	platelet	female	N2P	NA	NA	NA	NA	NA	NA	NA	NA	NA	NA	NA	NA	NA	NA	NA	NA	NA
47218	47218	8:97661072|97691188	8	97661072	97691188	23	5_6_8	38	0.548	exon	MTDH,	+	A00204:690:HYN52DSXY:2:2442:26205:34601,A00204:690:HYN52DSXY:2:1212:32163:20870,A00204:690:HYN52DSXY:2:1140:18810:13150,A00204:690:HYN52DSXY:2:1471:2546:17769,A00204:690:HYN52DSXY:2:2544:32551:35634,A00204:690:HYN52DSXY:2:1301:16812:23625,A00204:690:HYN52DSXY:2:1407:28411:26146,A00204:690:HYN52DSXY:2:2636:24469:5916,A00204:690:HYN52DSXY:2:2473:13376:21809,A00204:690:HYN52DSXY:2:2270:26784:12367,A…	668	A352-08	A352-08	Health	51	platelet	female	N2P	8:97661072|97691188	hsa_circ_0002114	chr8:98673299-98703416+	NM_178812	100	100	100	667	1	667	667	1	667	0	1232	CCAAATGGGC...TCTGGCATTG	CCAAATGGGC...TCTGGCATTG
47219	47219	8:97686668|97689103	8	97686668	97689103	39	11_4_19	88	0.47	exon	MTDH,	+	A00204:690:HYN52DSXY:2:1513:21513:3302,A00204:690:HYN52DSXY:2:1658:7310:22388,A00204:690:HYN52DSXY:2:2603:14968:24126,A00204:690:HYN52DSXY:2:2249:28122:21136,A00204:690:HYN52DSXY:2:1678:3378:35994,A00204:690:HYN52DSXY:2:2209:22137:19257,A00204:690:HYN52DSXY:2:2338:24017:11115,A00204:690:HYN52DSXY:2:1422:10737:19805,A00204:690:HYN52DSXY:2:1659:31006:14199,A00204:690:HYN52DSXY:2:2137:26910:10676,A0…	329	A352-08	A352-08	Health	51	platelet	female	N2P	8:97686668|97689103	hsa_circ_0137441	chr8:98698895-98701331+	NM_178812	100	100	100	328	1	328	328	1	328	3.13e-172	606	TCAAAGAAAA...ACACTTCAGG	TCAAAGAAAA...ACACTTCAGG
47220	47220	8:97686668|97691188	8	97686668	97691188	56	18_16_14	82	0.577	exon	MTDH,	+	A00204:690:HYN52DSXY:2:1443:32000:7341,A00204:690:HYN52DSXY:2:2164:17463:28197,A00204:690:HYN52DSXY:2:2304:30933:5869,A00204:690:HYN52DSXY:2:1165:19759:1110,A00204:690:HYN52DSXY:2:2204:18041:17237,A00204:690:HYN52DSXY:2:2251:1054:10394,A00204:690:HYN52DSXY:2:1608:1678:17957,A00204:690:HYN52DSXY:2:2238:30635:26897,A00204:690:HYN52DSXY:2:1442:31322:10676,A00204:690:HYN52DSXY:2:1537:14696:10191,A002…	566	A352-08	A352-08	Health	51	platelet	female	N2P	8:97686668|97691188	hsa_circ_0002961	chr8:98698895-98703416+	NM_178812	100	100	100	565	1	565	565	1	565	0	1044	TCAAAGAAAA...TCTGGCATTG	TCAAAGAAAA...TCTGGCATTG
47221	47221	8:97706626|97723035	8	97706626	97723035	6	2_1_1	42	0.222	exon	MTDH,	+	A00204:690:HYN52DSXY:2:1532:21106:27649,A00204:690:HYN52DSXY:2:1606:15112:6433,A00204:690:HYN52DSXY:2:1532:21097:27759,A00204:690:HYN52DSXY:2:2325:7708:17347,A00204:690:HYN52DSXY:2:1330:17897:12226,A00204:690:HYN52DSXY:2:1330:17472:12618,	532	A352-08	A352-08	Health	51	platelet	female	N2P	8:97706626|97723035	hsa_circ_0002946	chr8:98725889-98735263+	NM_178812	76.46	100	100	531	126	531	406	1	406	0	750	ATGGTCTGTC...CCTTCACAGA	GTCTCAGATG...CCTTCACAGA
47222	47222	8:97713662|97719189	8	97713662	97719189	156	54_35_40	227	0.579	exon	MTDH,	+	A00204:690:HYN52DSXY:2:2219:26386:32377,A00204:690:HYN52DSXY:2:2426:20121:31641,A00204:690:HYN52DSXY:2:1176:23719:23124,A00204:690:HYN52DSXY:2:1555:1280:34303,A00204:690:HYN52DSXY:2:2210:21829:7952,A00204:690:HYN52DSXY:2:1319:4336:4272,A00204:690:HYN52DSXY:2:1533:9796:36683,A00204:690:HYN52DSXY:2:1543:17978:10238,A00204:690:HYN52DSXY:2:1450:26494:36667,A00204:690:HYN52DSXY:2:1257:8097:6840,A00204…	250	A352-08	A352-08	Health	51	platelet	female	N2P	8:97713662|97719189	hsa_circ_0003117	chr8:98725889-98731417+	NM_178812	100	100	100	249	1	249	249	1	249	1.91e-128	460	GTCTCAGATG...AAATAGCCAG	GTCTCAGATG...AAATAGCCAG
47223	47223	8:97713662|97723035	8	97713662	97723035	93	36_19_37	108	0.633	exon	MTDH,	+	A00204:690:HYN52DSXY:2:1561:19027:34413,A00204:690:HYN52DSXY:2:2314:19623:10551,A00204:690:HYN52DSXY:2:1620:26612:26819,A00204:690:HYN52DSXY:2:2416:32832:33364,A00204:690:HYN52DSXY:2:1166:1787:10755,A00204:690:HYN52DSXY:2:1457:15474:12821,A00204:690:HYN52DSXY:2:1420:9435:16861,A00204:690:HYN52DSXY:2:1223:17345:8923,A00204:690:HYN52DSXY:2:2453:13033:36558,A00204:690:HYN52DSXY:2:1334:31792:5666,A00…	407	A352-08	A352-08	Health	51	platelet	female	N2P	8:97713662|97723035	hsa_circ_0002946	chr8:98725889-98735263+	NM_178812	100	100	100	406	1	406	406	1	406	0	750	GTCTCAGATG...CCTTCACAGA	GTCTCAGATG...CCTTCACAGA
47224	47224	8:97719049|97719189	8	97719049	97719189	27	17_5_15	296	0.154	exon	MTDH,	+	A00204:690:HYN52DSXY:2:1234:3730:30686,A00204:690:HYN52DSXY:2:1473:32344:24721,A00204:690:HYN52DSXY:2:1234:3613:29951,A00204:690:HYN52DSXY:2:1677:3739:19523,A00204:690:HYN52DSXY:2:1209:18973:27336,A00204:690:HYN52DSXY:2:1372:21549:30420,A00204:690:HYN52DSXY:2:1531:23158:9408,A00204:690:HYN52DSXY:2:1332:3305:18302,A00204:690:HYN52DSXY:2:1362:28673:18897,A00204:690:HYN52DSXY:2:2354:20763:2910,A0020…	142	A352-08	A352-08	Health	51	platelet	female	N2P	8:97719049|97719189	hsa_circ_0085006	chr8:98731276-98731417+	NM_178812	100	100	100	141	1	141	141	1	141	1.07e-68	261	GACACAGAAG...AAATAGCCAG	GACACAGAAG...AAATAGCCAG
47225	47225	8:97719049|97723035	8	97719049	97723035	35	12_7_9	239	0.227	exon	MTDH,	+	A00204:690:HYN52DSXY:2:1622:12219:6997,A00204:690:HYN52DSXY:2:2218:9760:8500,A00204:690:HYN52DSXY:2:1514:29803:31751,A00204:690:HYN52DSXY:2:2666:24089:1125,A00204:690:HYN52DSXY:2:1212:4698:35399,A00204:690:HYN52DSXY:2:2436:10167:32064,A00204:690:HYN52DSXY:2:1641:4716:4304,A00204:690:HYN52DSXY:2:2527:26720:33646,A00204:690:HYN52DSXY:2:2658:25880:23578,A00204:690:HYN52DSXY:2:1416:9652:24345,A00204:…	299	A352-08	A352-08	Health	51	platelet	female	N2P	8:97719049|97723035	hsa_circ_0137451	chr8:98731276-98735263+	NM_178812	100	100	100	298	1	298	298	1	298	1.34e-155	551	GACACAGAAG...CCTTCACAGA	GACACAGAAG...CCTTCACAGA
47226	47226	8:97805353|97825153	8	97805353	97825153	45	14_4_16	71	0.559	exon	LAPTM4B,	+	A00204:690:HYN52DSXY:2:1626:30689:1438,A00204:690:HYN52DSXY:2:1667:32316:31594,A00204:690:HYN52DSXY:2:2160:32063:33912,A00204:690:HYN52DSXY:2:1425:26892:27242,A00204:690:HYN52DSXY:2:1519:19262:24925,A00204:690:HYN52DSXY:2:1567:30264:15295,A00204:690:HYN52DSXY:2:2625:24397:29590,A00204:690:HYN52DSXY:2:1154:23276:17754,A00204:690:HYN52DSXY:2:1311:5222:26099,A00204:690:HYN52DSXY:2:1369:14064:16892,A…	529	A352-08	A352-08	Health	51	platelet	female	N2P	8:97805353|97825153	hsa_circ_0003214	chr8:98817580-98837381+	NM_018407	100	100	95.45	528	1	528	504	1	504	0	821	ATCATCAATG...TGACACTACG	ATCATCAATG...TGACACTACG
47228	47228	8:98526742|98529652	8	98526742	98529652	16	3_6_8	12	0.727	intron	STK3,	-	A00204:690:HYN52DSXY:2:2419:15881:19038,A00204:690:HYN52DSXY:2:2153:24686:33473,A00204:690:HYN52DSXY:2:2174:5502:9549,A00204:690:HYN52DSXY:2:2349:19533:12587,A00204:690:HYN52DSXY:2:2215:24542:33411,A00204:690:HYN52DSXY:2:1149:13485:27289,A00204:690:HYN52DSXY:2:1334:5791:5979,A00204:690:HYN52DSXY:2:1512:7256:3223,A00204:690:HYN52DSXY:2:2563:5014:31563,A00204:690:HYN52DSXY:2:1615:29966:27868,A00204…	2911	A352-08	A352-08	Health	51	platelet	female	N2P	8:98526742|98529652	hsa_circ_0007545	chr8:99538969-99541880-	NM_006281	100	100	100	2911	1	2911	2911	2911	1	0	5376	AAAGTCAAAG...TTCATAACAG	CTGTTATGAA...CTTTGACTTT
47229	47229	8:98526742|98548161	8	98526742	98548161	18	5_5_6	109	0.248	exon	STK3,	-	A00204:690:HYN52DSXY:2:2138:1814:9518,A00204:690:HYN52DSXY:2:2643:31367:28855,A00204:690:HYN52DSXY:2:2441:23050:35368,A00204:690:HYN52DSXY:2:2441:23773:32925,A00204:690:HYN52DSXY:2:1278:14913:22279,A00204:690:HYN52DSXY:2:2341:5873:16485,A00204:690:HYN52DSXY:2:2341:5520:16845,A00204:690:HYN52DSXY:2:1223:7591:20337,A00204:690:HYN52DSXY:2:2320:10447:11475,A00204:690:HYN52DSXY:2:2341:5647:10582,A0020…	370	A352-08	A352-08	Health	51	platelet	female	N2P	8:98526742|98548161	hsa_circ_0003593	chr8:99538969-99560389-	NM_006281	100	100	100	369	1	369	369	369	1	0	682	AAAGTCAAAG...CATCTTCATC	GATGAAGATG...CTTTGACTTT
47230	47230	8:98526742|98579789	8	98526742	98579789	15	1_3_4	169	0.151	exon	STK3,	-	A00204:690:HYN52DSXY:2:1214:18493:17926,A00204:690:HYN52DSXY:2:1215:27389:26475,A00204:690:HYN52DSXY:2:1666:11984:35900,A00204:690:HYN52DSXY:2:2231:16062:20322,A00204:690:HYN52DSXY:2:1308:18783:17613,A00204:690:HYN52DSXY:2:1215:27190:24471,A00204:690:HYN52DSXY:2:1335:27218:1814,A00204:690:HYN52DSXY:2:1440:15284:7326,A00204:690:HYN52DSXY:2:1534:11261:24784,A00204:690:HYN52DSXY:2:1666:11921:24925,A…	496	A352-08	A352-08	Health	51	platelet	female	N2P	8:98526742|98579789	hsa_circ_0085041	chr8:99538969-99592017-	NM_006281	100	100	100	495	1	495	495	495	1	0	915	AAAGTCAAAG...TAAAAGGATG	CATCCTTTTA...CTTTGACTTT
47231	47231	8:98526742|98596169	8	98526742	98596169	52	5_18_17	57	0.646	exon	STK3,	-	A00204:690:HYN52DSXY:2:2225:2103:17127,A00204:690:HYN52DSXY:2:2321:1235:8171,A00204:690:HYN52DSXY:2:2217:8983:19680,A00204:690:HYN52DSXY:2:2516:3911:22576,A00204:690:HYN52DSXY:2:2217:1796:23140,A00204:690:HYN52DSXY:2:2238:24966:36589,A00204:690:HYN52DSXY:2:1152:11153:9157,A00204:690:HYN52DSXY:2:1417:23068:20713,A00204:690:HYN52DSXY:2:2142:11360:23610,A00204:690:HYN52DSXY:2:2144:13087:26318,A00204…	1336	A352-08	A352-08	Health	51	platelet	female	N2P	8:98526742|98596169	hsa_circ_0085041	chr8:99538969-99592017-	NM_006281	37.08	100	100	1335	1	495	495	495	1	0	915	AAAGTCAAAG...TAAAAATAGC	CATCCTTTTA...CTTTGACTTT
47233	47233	8:98547969|98596169	8	98547969	98596169	52	8_15_10	110	0.486	exon	STK3,	-	A00204:690:HYN52DSXY:2:1304:31259:4742,A00204:690:HYN52DSXY:2:2456:23656:29121,A00204:690:HYN52DSXY:2:2323:19714:1939,A00204:690:HYN52DSXY:2:2304:31430:19100,A00204:690:HYN52DSXY:2:2677:2781:34147,A00204:690:HYN52DSXY:2:1453:9552:28745,A00204:690:HYN52DSXY:2:1617:1298:32111,A00204:690:HYN52DSXY:2:1617:1425:32299,A00204:690:HYN52DSXY:2:1663:16233:31955,A00204:690:HYN52DSXY:2:2319:21685:5196,A00204…	1160	A352-08	A352-08	Health	51	platelet	female	N2P	NA	NA	NA	NA	NA	NA	NA	NA	NA	NA	NA	NA	NA	NA	NA	NA	NA
47234	47234	8:98636142|98638560	8	98636142	98638560	16	2_8_8	13	0.711	intron	STK3,	-	A00204:690:HYN52DSXY:2:2676:19705:12289,A00204:690:HYN52DSXY:2:2676:20265:1266,A00204:690:HYN52DSXY:2:2109:31828:26209,A00204:690:HYN52DSXY:2:2548:28962:7216,A00204:690:HYN52DSXY:2:2473:13630:17174,A00204:690:HYN52DSXY:2:1256:23294:11146,A00204:690:HYN52DSXY:2:2328:31458:15828,A00204:690:HYN52DSXY:2:2229:15049:29622,A00204:690:HYN52DSXY:2:1203:30924:30185,A00204:690:HYN52DSXY:2:1244:17372:26976,A…	2419	A352-08	A352-08	Health	51	platelet	female	N2P	NA	NA	NA	NA	NA	NA	NA	NA	NA	NA	NA	NA	NA	NA	NA	NA	NA
47239	47239	8:98706467|98707311	8	98706467	98707311	483	44_98_71	182	0.841	exon	STK3,	-	A00204:690:HYN52DSXY:2:2157:1127:25175,A00204:690:HYN52DSXY:2:2429:9480:12712,A00204:690:HYN52DSXY:2:2252:24478:4617,A00204:690:HYN52DSXY:2:1518:12879:16908,A00204:690:HYN52DSXY:2:1420:21025:35837,A00204:690:HYN52DSXY:2:2367:17038:1501,A00204:690:HYN52DSXY:2:2448:21359:14027,A00204:690:HYN52DSXY:2:1303:32506:35524,A00204:690:HYN52DSXY:2:2464:30725:19100,A00204:690:HYN52DSXY:2:2556:17616:32409,A00…	334	A352-08	A352-08	Health	51	platelet	female	N2P	8:98706467|98707311	hsa_circ_0004592	chr8:99718694-99719539-	NM_006281	100	100	100	333	1	333	333	333	1	5.28e-175	616	CCTCATTGGA...CTTCTATTAA	TTAATAGAAG...TCCAATGAGG
47240	47240	8:98706467|98722818	8	98706467	98722818	14	4_4_4	105	0.211	exon	STK3,	-	A00204:690:HYN52DSXY:2:2111:29161:2112,A00204:690:HYN52DSXY:2:2111:29134:2096,A00204:690:HYN52DSXY:2:1534:4933:6433,A00204:690:HYN52DSXY:2:1554:7817:30718,A00204:690:HYN52DSXY:2:2118:22661:30499,A00204:690:HYN52DSXY:2:1554:9417:29825,A00204:690:HYN52DSXY:2:1666:20482:10410,A00204:690:HYN52DSXY:2:2427:10212:31140,A00204:690:HYN52DSXY:2:1159:18213:1251,A00204:690:HYN52DSXY:2:2123:20699:14387,A00204…	496	A352-08	A352-08	Health	51	platelet	female	N2P	8:98706467|98722818	hsa_circ_0004592	chr8:99718694-99719539-	NM_006281	67.14	100	100	496	1	333	333	333	1	8.1e-175	616	CCTCATTGGA...CAGATTTATA	TTAATAGAAG...TCCAATGAGG
47241	47241	8:98706467|98722969	8	98706467	98722969	4	2_3_0	70	0.103	exon	STK3,	-	A00204:690:HYN52DSXY:2:2570:17978:34444,A00204:690:HYN52DSXY:2:2570:16080:33567,A00204:690:HYN52DSXY:2:1144:25156:5572,A00204:690:HYN52DSXY:2:2448:31982:33583,	648	A352-08	A352-08	Health	51	platelet	female	N2P	8:98706467|98722969	hsa_circ_0004592	chr8:99718694-99719539-	NM_006281	51.47	100	100	647	1	333	333	333	1	1.07e-174	616	CCTCATTGGA...TTAAGAATCC	TTAATAGAAG...TCCAATGAGG
47242	47242	8:98706467|98749390	8	98706467	98749390	77	13_25_18	87	0.639	exon	STK3,	-	A00204:690:HYN52DSXY:2:1532:4707:30405,A00204:690:HYN52DSXY:2:2326:1398:7138,A00204:690:HYN52DSXY:2:2621:31656:3959,A00204:690:HYN52DSXY:2:2408:10131:17566,A00204:690:HYN52DSXY:2:1618:7374:24158,A00204:690:HYN52DSXY:2:2328:32633:10285,A00204:690:HYN52DSXY:2:2631:2736:33160,A00204:690:HYN52DSXY:2:1540:14696:6277,A00204:690:HYN52DSXY:2:1221:2437:5087,A00204:690:HYN52DSXY:2:1578:7355:7999,A00204:690…	763	A352-08	A352-08	Health	51	platelet	female	N2P	8:98706467|98749390	hsa_circ_0004592	chr8:99718694-99719539-	NM_006281	43.7	100	100	762	1	333	333	333	1	1.27e-174	616	CCTCATTGGA...AACATATGGG	TTAATAGAAG...TCCAATGAGG
47243	47243	8:98749276|98774819	8	98749276	98774819	47	7_11_11	75	0.556	exon	STK3,	-	A00204:690:HYN52DSXY:2:2477:12337:1313,A00204:690:HYN52DSXY:2:2536:16215:17331,A00204:690:HYN52DSXY:2:1433:32036:17268,A00204:690:HYN52DSXY:2:1433:32434:36777,A00204:690:HYN52DSXY:2:1226:10990:12821,A00204:690:HYN52DSXY:2:2542:2880:24330,A00204:690:HYN52DSXY:2:1663:14479:22654,A00204:690:HYN52DSXY:2:1307:29894:5854,A00204:690:HYN52DSXY:2:1572:21187:18364,A00204:690:HYN52DSXY:2:1612:26964:30060,A0…	326	A352-08	A352-08	Health	51	platelet	female	N2P	8:98749276|98774819	hsa_circ_0085048	chr8:99779470-99787047-	NM_006281	64.62	100	100	325	116	325	210	210	1	1.22e-106	388	TGTCTTGTTT...TTTTAGTTTA	TAAACTAAAA...AATGTGACAG
47244	47244	8:98767243|98774819	8	98767243	98774819	58	10_25_24	37	0.758	exon	STK3,	-	A00204:690:HYN52DSXY:2:1540:22661:25457,A00204:690:HYN52DSXY:2:2452:2257:30639,A00204:690:HYN52DSXY:2:2405:21703:18568,A00204:690:HYN52DSXY:2:2107:21522:28995,A00204:690:HYN52DSXY:2:1236:14687:28087,A00204:690:HYN52DSXY:2:1304:23041:32189,A00204:690:HYN52DSXY:2:1358:15402:9972,A00204:690:HYN52DSXY:2:1525:23421:9267,A00204:690:HYN52DSXY:2:1572:21658:18897,A00204:690:HYN52DSXY:2:1677:22914:17409,A0…	211	A352-08	A352-08	Health	51	platelet	female	N2P	8:98767243|98774819	hsa_circ_0085048	chr8:99779470-99787047-	NM_006281	100	100	100	210	1	210	210	210	1	7.54e-107	388	CTGTCACATT...TTTTAGTTTA	TAAACTAAAA...AATGTGACAG
47245	47245	8:99096312|99111279	8	99096312	99111279	5	2_0_2	29	0.256	exon	VPS13B,	+	A00204:690:HYN52DSXY:2:2634:29071:13510,A00204:690:HYN52DSXY:2:2273:2013:13150,A00204:690:HYN52DSXY:2:2339:10248:24627,A00204:690:HYN52DSXY:2:1469:11198:6042,A00204:690:HYN52DSXY:2:1646:1561:22514,	472	A352-08	A352-08	Health	51	platelet	female	N2P	8:99096312|99111279	hsa_circ_0135249	chr8:100108539-100123507+	ENST00000395996.1	100	100	100	471	1	471	471	1	471	0	870	GATGACCATG...TGTTATTAAA	GATGACCATG...TGTTATTAAA
47246	47246	8:99096312|99121445	8	99096312	99121445	5	4_4_0	21	0.323	exon	VPS13B,	+	A00204:690:HYN52DSXY:2:1632:27995:14622,A00204:690:HYN52DSXY:2:1574:3685:5274,A00204:690:HYN52DSXY:2:1632:27859:15295,A00204:690:HYN52DSXY:2:1420:15076:17801,A00204:690:HYN52DSXY:2:2577:12617:9408,	1184	A352-08	A352-08	Health	51	platelet	female	N2P	8:99096312|99121445	hsa_circ_0085053	chr8:100108539-100133673+	NM_017890	77.28	100	100	1184	1	915	915	1	915	0	1690	GATGACCATG...GACTTTCAAA	GATGACCATG...GACTTTCAAA
47247	47247	8:99274198|99275254	8	99274198	99275254	18	5_3_3	42	0.462	exon	VPS13B,	+	A00204:690:HYN52DSXY:2:1311:6171:24768,A00204:690:HYN52DSXY:2:1138:31711:5243,A00204:690:HYN52DSXY:2:1576:19985:19288,A00204:690:HYN52DSXY:2:2429:13964:3756,A00204:690:HYN52DSXY:2:2272:26549:29716,A00204:690:HYN52DSXY:2:2273:25545:1642,A00204:690:HYN52DSXY:2:1519:12816:26287,A00204:690:HYN52DSXY:2:2675:23737:13510,A00204:690:HYN52DSXY:2:1336:25418:16266,A00204:690:HYN52DSXY:2:1519:11577:10770,A00…	310	A352-08	A352-08	Health	51	platelet	female	N2P	8:99274198|99275254	hsa_circ_0004366	chr8:100286425-100287482+	NM_017890	100	100	100	309	1	309	309	1	309	1.07e-161	571	GTGTGAAATC...CACAATTCCG	GTGTGAAATC...CACAATTCCG
47249	47249	8:99328783|99329065	8	99328783	99329065	6	3_0_3	9	0.571	intron	VPS13B,	+	A00204:690:HYN52DSXY:2:2214:6750:9330,A00204:690:HYN52DSXY:2:1312:5240:23187,A00204:690:HYN52DSXY:2:1312:7618:11303,A00204:690:HYN52DSXY:2:2239:30987:29731,A00204:690:HYN52DSXY:2:1312:6352:15718,A00204:690:HYN52DSXY:2:2316:29514:12430,	283	A352-08	A352-08	Health	51	platelet	female	N2P	NA	NA	NA	NA	NA	NA	NA	NA	NA	NA	NA	NA	NA	NA	NA	NA	NA
47250	47250	8:99328786|99329065	8	99328786	99329065	8	3_1_2	10	0.615	intron	VPS13B,	+	A00204:690:HYN52DSXY:2:2204:24370:9189,A00204:690:HYN52DSXY:2:2111:26964:29152,A00204:690:HYN52DSXY:2:2204:23782:9204,A00204:690:HYN52DSXY:2:1607:23050:15076,A00204:690:HYN52DSXY:2:1135:26386:1595,A00204:690:HYN52DSXY:2:2115:13693:1939,A00204:690:HYN52DSXY:2:1157:11812:28463,A00204:690:HYN52DSXY:2:2112:27326:32409,	280	A352-08	A352-08	Health	51	platelet	female	N2P	NA	NA	NA	NA	NA	NA	NA	NA	NA	NA	NA	NA	NA	NA	NA	NA	NA
47252	47252	8:99431537|99442635	8	99431537	99442635	19	8_6_4	47	0.447	exon	VPS13B,	+	A00204:690:HYN52DSXY:2:2645:14172:26819,A00204:690:HYN52DSXY:2:1120:2166:7654,A00204:690:HYN52DSXY:2:1662:21920:10363,A00204:690:HYN52DSXY:2:2305:15998:18333,A00204:690:HYN52DSXY:2:2342:19985:25708,A00204:690:HYN52DSXY:2:2645:14461:25880,A00204:690:HYN52DSXY:2:1659:30517:13072,A00204:690:HYN52DSXY:2:2108:18358:21543,A00204:690:HYN52DSXY:2:1566:5041:14356,A00204:690:HYN52DSXY:2:1214:23909:31281,A0…	364	A352-08	A352-08	Health	51	platelet	female	N2P	8:99431537|99442635	hsa_circ_0085081	chr8:100443764-100454863+	NM_017890	100	100	100	363	1	363	363	1	363	0	671	AATCCCGCCC...CTTGAAGAAG	AATCCCGCCC...CTTGAAGAAG
47253	47253	8:99431537|99481802	8	99431537	99481802	22	10_8_2	58	0.431	exon	VPS13B,	+	A00204:690:HYN52DSXY:2:1116:18159:19914,A00204:690:HYN52DSXY:2:1455:1488:35477,A00204:690:HYN52DSXY:2:1365:29713:18787,A00204:690:HYN52DSXY:2:1423:10022:14779,A00204:690:HYN52DSXY:2:2104:7943:23923,A00204:690:HYN52DSXY:2:1515:25780:36558,A00204:690:HYN52DSXY:2:1624:9579:8813,A00204:690:HYN52DSXY:2:2332:26711:32941,A00204:690:HYN52DSXY:2:2367:12680:6073,A00204:690:HYN52DSXY:2:2561:12509:7185,A0020…	789	A352-08	A352-08	Health	51	platelet	female	N2P	8:99431537|99481802	hsa_circ_0005984	chr8:100443764-100494030+	NM_017890	100	100	100	788	1	788	788	1	788	0	1456	AATCCCGCCC...TACTACTGAG	AATCCCGCCC...TACTACTGAG
47254	47254	8:99431537|99521010	8	99431537	99521010	8	5_5_0	61	0.208	exon	VPS13B,	+	A00204:690:HYN52DSXY:2:1671:32353:21261,A00204:690:HYN52DSXY:2:1230:21052:9831,A00204:690:HYN52DSXY:2:1521:11388:6339,A00204:690:HYN52DSXY:2:1210:4490:20509,A00204:690:HYN52DSXY:2:2167:16848:26506,A00204:690:HYN52DSXY:2:1112:27868:36730,A00204:690:HYN52DSXY:2:1230:18710:32268,A00204:690:HYN52DSXY:2:1154:28999:30044,	1806	A352-08	A352-08	Health	51	platelet	female	N2P	8:99431537|99521010	hsa_circ_0135262	chr8:100479641-100523740+	ENST00000395996.1	73.68	100	100	1805	364	1693	1330	1	1330	0	2457	AATCCCGCCC...ATATTTACCA	GTGATGCTTT...ACTGTTGAAG
47255	47255	8:99467414|99481802	8	99467414	99481802	15	9_4_5	100	0.231	exon	VPS13B,	+	A00204:690:HYN52DSXY:2:2378:15790:27899,A00204:690:HYN52DSXY:2:1215:9905:10160,A00204:690:HYN52DSXY:2:2174:15167:16705,A00204:690:HYN52DSXY:2:2521:14968:23531,A00204:690:HYN52DSXY:2:2531:17842:5556,A00204:690:HYN52DSXY:2:1155:23357:34209,A00204:690:HYN52DSXY:2:1462:26982:34037,A00204:690:HYN52DSXY:2:2543:3956:11068,A00204:690:HYN52DSXY:2:1215:10158:8688,A00204:690:HYN52DSXY:2:1563:12481:1282,A002…	426	A352-08	A352-08	Health	51	platelet	female	N2P	8:99467414|99481802	hsa_circ_0002565	chr8:100479641-100494030+	NM_017890	100	100	100	425	1	425	425	1	425	0	785	GTGATGCTTT...TACTACTGAG	GTGATGCTTT...TACTACTGAG
47256	47256	8:99502836|99511512	8	99502836	99511512	47	13_9_13	147	0.39	exon	VPS13B,	+	A00204:690:HYN52DSXY:2:1359:8883:14372,A00204:690:HYN52DSXY:2:1378:32334:8234,A00204:690:HYN52DSXY:2:2329:10773:35712,A00204:690:HYN52DSXY:2:2360:7645:30545,A00204:690:HYN52DSXY:2:1229:31177:8860,A00204:690:HYN52DSXY:2:1272:16034:36213,A00204:690:HYN52DSXY:2:2215:4951:18646,A00204:690:HYN52DSXY:2:2221:12843:34381,A00204:690:HYN52DSXY:2:1303:32741:33959,A00204:690:HYN52DSXY:2:1378:20781:13620,A002…	734	A352-08	A352-08	Health	51	platelet	female	N2P	8:99502836|99511512	hsa_circ_0135264	chr8:100515063-100523740+	ENST00000395996.1	100	100	100	733	1	733	733	1	733	0	1354	AGGTTTGTAT...ACTGTTGAAG	AGGTTTGTAT...ACTGTTGAAG
47257	47257	8:99511104|99521010	8	99511104	99521010	22	9_5_6	190	0.188	exon	VPS13B,	+	A00204:690:HYN52DSXY:2:2522:1063:13698,A00204:690:HYN52DSXY:2:1375:8947:4304,A00204:690:HYN52DSXY:2:1461:3034:20400,A00204:690:HYN52DSXY:2:1521:24370:4930,A00204:690:HYN52DSXY:2:1602:12870:8625,A00204:690:HYN52DSXY:2:1608:25843:11866,A00204:690:HYN52DSXY:2:2173:23113:14058,A00204:690:HYN52DSXY:2:2621:30635:28119,A00204:690:HYN52DSXY:2:1431:4661:23312,A00204:690:HYN52DSXY:2:1258:29089:21652,A00204…	522	A352-08	A352-08	Health	51	platelet	female	N2P	8:99511104|99521010	hsa_circ_0135267	chr8:100523331-100523740+	ENST00000395996.1	78.5	100	100	521	1	409	409	1	409	0	756	ACAACTACAA...ATATTTACCA	ACAACTACAA...ACTGTTGAAG
47258	47258	8:99575658|99577633	8	99575658	99577633	19	3_8_3	71	0.349	exon	VPS13B,	+	A00204:690:HYN52DSXY:2:1119:1262:12790,A00204:690:HYN52DSXY:2:2443:28293:12258,A00204:690:HYN52DSXY:2:1444:19343:26600,A00204:690:HYN52DSXY:2:1510:6831:4805,A00204:690:HYN52DSXY:2:2171:29306:17957,A00204:690:HYN52DSXY:2:2171:28709:23281,A00204:690:HYN52DSXY:2:2352:23863:5869,A00204:690:HYN52DSXY:2:2411:19985:17127,A00204:690:HYN52DSXY:2:1567:26241:34601,A00204:690:HYN52DSXY:2:2108:28122:18599,A00…	415	A352-08	A352-08	Health	51	platelet	female	N2P	8:99575658|99577633	hsa_circ_0085096	chr8:100587885-100589861+	NM_017890	65.3	100	100	415	1	271	271	1	271	1.96e-140	501	CATACGGCGG...GGCTGCAGAG	CATACGGCGG...GGCTGCAGAG
47260	47260	8:99641811|99642498	8	99641811	99642498	4	2_1_1	67	0.107	exon	VPS13B,	+	A00204:690:HYN52DSXY:2:1220:10592:27477,A00204:690:HYN52DSXY:2:1415:22037:28166,A00204:690:HYN52DSXY:2:2347:8820:2738,A00204:690:HYN52DSXY:2:1454:27769:1830,	689	A352-08	A352-08	Health	51	platelet	female	N2P	8:99641811|99642498	hsa_circ_0135276	chr8:100654038-100654726+	ENST00000395996.1	100	100	100	688	1	688	688	1	688	0	1271	ATCTCTAAAC...AAATGTATAG	ATCTCTAAAC...AAATGTATAG
47261	47261	8:99641811|99661491	8	99641811	99661491	9	5_3_2	59	0.234	exon	VPS13B,	+	A00204:690:HYN52DSXY:2:1546:18448:12085,A00204:690:HYN52DSXY:2:1236:11957:2221,A00204:690:HYN52DSXY:2:1546:3360:27790,A00204:690:HYN52DSXY:2:2506:5764:7748,A00204:690:HYN52DSXY:2:2678:2049:18474,A00204:690:HYN52DSXY:2:1547:19669:10347,A00204:690:HYN52DSXY:2:2436:25409:29340,A00204:690:HYN52DSXY:2:2356:4047:6214,A00204:690:HYN52DSXY:2:2235:25527:31735,	827	A352-08	A352-08	Health	51	platelet	female	N2P	8:99641811|99661491	hsa_circ_0085097	chr8:100654038-100673719+	NM_017890	100	100	100	826	1	826	826	1	826	0	1526	ATCTCTAAAC...AATGGACCAG	ATCTCTAAAC...AATGGACCAG
47262	47262	8:99717171|99721047	8	99717171	99721047	4	1_1_1	16	0.333	exon	VPS13B,	+	A00204:690:HYN52DSXY:2:1434:9073:30984,A00204:690:HYN52DSXY:2:2359:20030:11412,A00204:690:HYN52DSXY:2:2359:20835:28839,A00204:690:HYN52DSXY:2:2276:5258:10942,	597	A352-08	A352-08	Health	51	platelet	female	N2P	8:99717171|99721047	hsa_circ_0085101	chr8:100729398-100733275+	NM_017890	100	100	100	596	1	596	596	1	596	0	1101	GCATAATTCT...TGTGCTACAG	GCATAATTCT...TGTGCTACAG
47263	47263	8:100220279|100231288	8	100220279	100231288	3	2_1_0	1	0.857	exon	SPAG1,	+	A00204:690:HYN52DSXY:2:2615:2356:36573,A00204:690:HYN52DSXY:2:2471:18647:17284,A00204:690:HYN52DSXY:2:1153:6542:2300,	454	A352-08	A352-08	Health	51	platelet	female	N2P	8:100220279|100231288	hsa_circ_0085112	chr8:101232506-101237567+	NM_003114	70.64	100	100	453	1	320	320	1	320	1.24e-167	592	GGCTCTGGAA...ATACAAACAG	GGCTCTGGAA...GGCATCACAG
47264	47264	8:100264034|100288267	8	100264034	100288267	8	1_2_1	60	0.211	exon	RNF19A,	-	A00204:690:HYN52DSXY:2:2439:3504:21277,A00204:690:HYN52DSXY:2:1574:24777:27430,A00204:690:HYN52DSXY:2:1576:21902:7232,A00204:690:HYN52DSXY:2:1153:22932:29590,A00204:690:HYN52DSXY:2:1410:30888:27430,A00204:690:HYN52DSXY:2:2111:27028:21183,A00204:690:HYN52DSXY:2:2154:21522:24079,A00204:690:HYN52DSXY:2:1410:29984:29121,	1562	A352-08	A352-08	Health	51	platelet	female	N2P	8:100264034|100288267	hsa_circ_0085121	chr8:101276261-101300495-	NM_183419	100	100	100	1561	1	1561	1561	1561	1	0	2883	CTACAGCTGT...CATGGATGTT	AACATCCATG...ACAGCTGTAG
47265	47265	8:100264671|100288267	8	100264671	100288267	8	2_3_1	54	0.229	exon	RNF19A,	-	A00204:690:HYN52DSXY:2:1520:24261:2675,A00204:690:HYN52DSXY:2:1520:24921:9643,A00204:690:HYN52DSXY:2:2515:8558:24173,A00204:690:HYN52DSXY:2:1662:24361:13964,A00204:690:HYN52DSXY:2:1614:8350:28354,A00204:690:HYN52DSXY:2:1519:25174:35571,A00204:690:HYN52DSXY:2:1519:24713:35994,A00204:690:HYN52DSXY:2:1649:32362:5243,	1400	A352-08	A352-08	Health	51	platelet	female	N2P	8:100264671|100288267	hsa_circ_0085123	chr8:101276898-101300495-	NM_183419	100	100	100	1399	1	1399	1399	1399	1	0	2584	CTACAGTCAC...CATGGATGTT	AACATCCATG...GTGACTGTAG
47266	47266	8:100268785|100275161	8	100268785	100275161	7	2_4_2	35	0.286	exon	RNF19A,	-	A00204:690:HYN52DSXY:2:1362:25183:17863,A00204:690:HYN52DSXY:2:2528:3405:1344,A00204:690:HYN52DSXY:2:2158:19822:14747,A00204:690:HYN52DSXY:2:1157:19750:34976,A00204:690:HYN52DSXY:2:1157:19208:35164,A00204:690:HYN52DSXY:2:1172:31304:36292,A00204:690:HYN52DSXY:2:1302:20925:36104,	518	A352-08	A352-08	Health	51	platelet	female	N2P	8:100268785|100275161	hsa_circ_0085124	chr8:101281012-101287389-	NM_183419	100	100	100	517	1	517	517	517	1	0	955	CTTGCGGCCC...CACAGCATAT	ATATGCTGTG...GGGCCGCAAG
47267	47267	8:100268785|100288267	8	100268785	100288267	21	3_7_4	58	0.42	exon	RNF19A,	-	A00204:690:HYN52DSXY:2:2206:22092:5118,A00204:690:HYN52DSXY:2:2259:16441:21887,A00204:690:HYN52DSXY:2:2463:27561:24580,A00204:690:HYN52DSXY:2:1516:4137:32393,A00204:690:HYN52DSXY:2:2232:16080:20071,A00204:690:HYN52DSXY:2:2550:7166:16438,A00204:690:HYN52DSXY:2:2544:20790:4899,A00204:690:HYN52DSXY:2:2260:24415:17378,A00204:690:HYN52DSXY:2:2411:23547:35258,A00204:690:HYN52DSXY:2:1427:25048:2660,A002…	1285	A352-08	A352-08	Health	51	platelet	female	N2P	8:100268785|100288267	hsa_circ_0085125	chr8:101281012-101300495-	NM_183419	100	100	100	1284	1	1284	1284	1284	1	0	2372	CTTGCGGCCC...CATGGATGTT	AACATCCATG...GGGCCGCAAG
47268	47268	8:100274953|100288267	8	100274953	100288267	38	6_12_7	75	0.503	exon	RNF19A,	-	A00204:690:HYN52DSXY:2:2317:4481:19304,A00204:690:HYN52DSXY:2:2443:5593:24205,A00204:690:HYN52DSXY:2:1675:19162:20306,A00204:690:HYN52DSXY:2:2256:6406:3537,A00204:690:HYN52DSXY:2:2506:28040:35086,A00204:690:HYN52DSXY:2:1122:19587:13683,A00204:690:HYN52DSXY:2:1260:28339:16188,A00204:690:HYN52DSXY:2:1438:20311:16908,A00204:690:HYN52DSXY:2:1514:4906:3881,A00204:690:HYN52DSXY:2:1641:10149:29496,A0020…	977	A352-08	A352-08	Health	51	platelet	female	N2P	8:100274953|100288267	hsa_circ_0085127	chr8:101287180-101300495-	NM_183419	100	100	100	976	1	976	976	976	1	0	1803	CTGCTGCTCC...CATGGATGTT	AACATCCATG...GGAGCAGCAG
47269	47269	8:100287501|100288267	8	100287501	100288267	106	9_29_23	64	0.768	exon	RNF19A,	-	A00204:690:HYN52DSXY:2:1447:29848:10504,A00204:690:HYN52DSXY:2:2660:32117:7169,A00204:690:HYN52DSXY:2:2666:1190:18176,A00204:690:HYN52DSXY:2:2213:3287:23093,A00204:690:HYN52DSXY:2:1138:13702:31234,A00204:690:HYN52DSXY:2:1276:28664:24987,A00204:690:HYN52DSXY:2:1554:5303:30906,A00204:690:HYN52DSXY:2:2148:2329:35900,A00204:690:HYN52DSXY:2:2554:24198:9893,A00204:690:HYN52DSXY:2:2466:25274:1266,A00204…	768	A352-08	A352-08	Health	51	platelet	female	N2P	8:100287501|100288267	hsa_circ_0085128	chr8:101299728-101300495-	NM_183419	100	100	100	767	1	767	767	767	1	0	1417	CCACAGTCTG...CATGGATGTT	AACATCCATG...CAGACTGTGG
47270	47270	8:100527845|100529860	8	100527845	100529860	8	4_1_0	13	0.552	exon	ANKRD46,	-	A00204:690:HYN52DSXY:2:2214:1470:36855,A00204:690:HYN52DSXY:2:1265:30987:35963,A00204:690:HYN52DSXY:2:1577:23439:7044,A00204:690:HYN52DSXY:2:2570:3513:12242,A00204:690:HYN52DSXY:2:2348:5267:12273,A00204:690:HYN52DSXY:2:2102:29794:6621,A00204:690:HYN52DSXY:2:2159:5547:33458,A00204:690:HYN52DSXY:2:1136:3631:7874,	498	A352-08	A352-08	Health	51	platelet	female	N2P	8:100527845|100529860	hsa_circ_0085129	chr8:101540072-101542088-	NM_198401	100	100	100	497	1	497	497	497	1	0	918	CTTTCACTCT...TGGAACACGC	GCGTGTTCCA...AGAGTGAAAG
47271	47271	8:100527845|100533311	8	100527845	100533311	2	1_2_1	3	0.571	exon	ANKRD46,	-	A00204:690:HYN52DSXY:2:2425:5801:27289,A00204:690:HYN52DSXY:2:1347:20401:33348,	808	A352-08	A352-08	Health	51	platelet	female	N2P	8:100527845|100533311	hsa_circ_0135309	chr8:101540072-101545539-	ENST00000519597.1	87.25	100	100	808	1	705	705	705	1	0	1303	CTTTCACTCT...TGGCAAGGAT	ATCCTTGCCA...AGAGTGAAAG
47272	47272	8:100704297|100705673	8	100704297	100705673	3	1_2_2	40	0.13	exon	PABPC1,	-	A00204:690:HYN52DSXY:2:2647:21088:26365,A00204:690:HYN52DSXY:2:1350:10113:13526,A00204:690:HYN52DSXY:2:2238:7654:9831,	311	A352-08	A352-08	Health	51	platelet	female	N2P	8:100704297|100705673	hsa_circ_0085133	chr8:101716524-101717901-	NM_002568	100	100	100	310	1	310	310	310	1	2.98e-162	573	TTTAAACAGT...GAACAGCAGG	CCTGCTGTTC...ACTGTTTAAA
47273	47273	8:100704297|100713181	8	100704297	100713181	6	3_3_3	46	0.207	exon	PABPC1,	-	A00204:690:HYN52DSXY:2:2605:4191:35117,A00204:690:HYN52DSXY:2:2666:10710:24236,A00204:690:HYN52DSXY:2:2559:31964:30201,A00204:690:HYN52DSXY:2:2463:30237:16407,A00204:690:HYN52DSXY:2:2513:18557:27524,A00204:690:HYN52DSXY:2:1622:27525:13870,	1270	A352-08	A352-08	Health	51	platelet	female	N2P	8:100704297|100713181	hsa_circ_0085137	chr8:101716524-101725409-	NM_002568	100	100	100	1269	1	1269	1269	1269	1	0	2344	TTTAAACAGT...AAGGCAGGCC	GGCCTGCCTT...ACTGTTTAAA
47274	47274	8:100706651|100706997	8	100706651	100706997	21	3_5_3	313	0.118	exon	PABPC1,	-	A00204:690:HYN52DSXY:2:2250:32117:15060,A00204:690:HYN52DSXY:2:1142:12301:10708,A00204:690:HYN52DSXY:2:2271:15745:1141,A00204:690:HYN52DSXY:2:2364:5339:3067,A00204:690:HYN52DSXY:2:1446:32560:1830,A00204:690:HYN52DSXY:2:1446:32515:5791,A00204:690:HYN52DSXY:2:2339:13205:27743,A00204:690:HYN52DSXY:2:1313:1922:24643,A00204:690:HYN52DSXY:2:1261:12373:32910,A00204:690:HYN52DSXY:2:1258:31864:3724,A00204…	267	A352-08	A352-08	Health	51	platelet	female	N2P	8:100706651|100706997	hsa_circ_0006623	chr8:101718878-101719225-	NM_002568	100	100	100	266	1	266	266	266	1	7.29e-138	492	CTGTTGCATT...TTTTGGAATG	CATTCCAAAA...AATGCAACAG
47275	47275	8:100709133|100713181	8	100709133	100713181	31	2_6_11	14	0.816	exon	PABPC1,	-	A00204:690:HYN52DSXY:2:2330:32108:28009,A00204:690:HYN52DSXY:2:2139:6506:9439,A00204:690:HYN52DSXY:2:2406:19063:1438,A00204:690:HYN52DSXY:2:1170:31232:17378,A00204:690:HYN52DSXY:2:2204:14733:30702,A00204:690:HYN52DSXY:2:2425:30761:6010,A00204:690:HYN52DSXY:2:2125:22697:20165,A00204:690:HYN52DSXY:2:2265:1877:33583,A00204:690:HYN52DSXY:2:2672:21766:6245,A00204:690:HYN52DSXY:2:1261:25527:15483,A0020…	694	A352-08	A352-08	Health	51	platelet	female	N2P	8:100709133|100713181	hsa_circ_0008496	chr8:101721360-101725409-	NM_002568	100	100	100	693	1	693	693	693	1	0	1280	GATGAGGTCT...AAGGCAGGCC	GGCCTGCCTT...AGACCTCATC
47276	47276	8:100712362|100713181	8	100712362	100713181	11	1_5_6	19	0.537	exon	PABPC1,	-	A00204:690:HYN52DSXY:2:1613:27281:11381,A00204:690:HYN52DSXY:2:2569:13141:8500,A00204:690:HYN52DSXY:2:1418:21296:26475,A00204:690:HYN52DSXY:2:2669:16785:36605,A00204:690:HYN52DSXY:2:1172:14036:8453,A00204:690:HYN52DSXY:2:1246:9778:17112,A00204:690:HYN52DSXY:2:1424:15257:19993,A00204:690:HYN52DSXY:2:2465:31033:25426,A00204:690:HYN52DSXY:2:1223:9353:21167,A00204:690:HYN52DSXY:2:2236:1362:20697,A002…	330	A352-08	A352-08	Health	51	platelet	female	N2P	NA	NA	NA	NA	NA	NA	NA	NA	NA	NA	NA	NA	NA	NA	NA	NA	NA
47277	47277	8:100842826|100843099	8	100842826	100843099	7	1_4_2	46	0.233	intergenic_region	n/a	-	A00204:690:HYN52DSXY:2:2544:17626:15107,A00204:690:HYN52DSXY:2:2347:8721:23046,A00204:690:HYN52DSXY:2:2510:16568:18192,A00204:690:HYN52DSXY:2:1266:3974:29387,A00204:690:HYN52DSXY:2:2518:15609:26835,A00204:690:HYN52DSXY:2:1135:11153:32017,A00204:690:HYN52DSXY:2:1433:11171:19366,	274	A352-08	A352-08	Health	51	platelet	female	N2P	NA	NA	NA	NA	NA	NA	NA	NA	NA	NA	NA	NA	NA	NA	NA	NA	NA
47278	47278	8:101199195|101201743	8	101199195	101201743	6	0_4_1	18	0.4	exon	ZNF706,	-	A00204:690:HYN52DSXY:2:1627:8169:4961,A00204:690:HYN52DSXY:2:2605:32018:1955,A00204:690:HYN52DSXY:2:2370:12057:19398,A00204:690:HYN52DSXY:2:1251:11035:17347,A00204:690:HYN52DSXY:2:1644:26576:23469,A00204:690:HYN52DSXY:2:2265:28718:25050,	554	A352-08	A352-08	Health	51	platelet	female	N2P	8:101199195|101201743	hsa_circ_0085168	chr8:102212217-102212325-	NM_001042510	19.53	100	100	553	46	153	108	108	1	1.08e-49	200	CTAAGGTCTG...CGAGCCATAT	ACACAAATGC...TTGTTTACAG
47279	47279	8:102224046|102225018	8	102224046	102225018	15	1_4_5	5	0.857	exon	RRM2B,	-	A00204:690:HYN52DSXY:2:2334:16269:20619,A00204:690:HYN52DSXY:2:2365:7111:3474,A00204:690:HYN52DSXY:2:2118:8947:14105,A00204:690:HYN52DSXY:2:1649:30300:26412,A00204:690:HYN52DSXY:2:2628:15845:7952,A00204:690:HYN52DSXY:2:2646:27805:29011,A00204:690:HYN52DSXY:2:2654:23574:20682,A00204:690:HYN52DSXY:2:1156:20546:29810,A00204:690:HYN52DSXY:2:1372:14787:9064,A00204:690:HYN52DSXY:2:1331:5810:32346,A0020…	230	A352-08	A352-08	Health	51	platelet	female	N2P	8:102224046|102225018	hsa_circ_0003794	chr8:103236273-103237246-	NM_015713	100	100	100	229	1	229	229	229	1	2.28e-117	424	CAAAAGTAGA...AGCGCTCCAC	GTGGAGCGCT...TCTACTTTTG
47280	47280	8:102261915|102264558	8	102261915	102264558	5	3_2_3	42	0.192	exon	UBR5,	-	A00204:690:HYN52DSXY:2:1153:4607:32456,A00204:690:HYN52DSXY:2:1460:21658:32706,A00204:690:HYN52DSXY:2:2511:19280:24768,A00204:690:HYN52DSXY:2:2125:7835:15655,A00204:690:HYN52DSXY:2:2675:8160:2002,	242	A352-08	A352-08	Health	51	platelet	female	N2P	8:102261915|102264558	hsa_circ_0085187	chr8:103274142-103276786-	NM_015902	100	100	100	241	1	241	241	241	1	5.16e-124	446	CTGTCCTCCA...TCCAAGAATC	GATTCTTGGA...TGGAGGACAG
47281	47281	8:102261915|102270183	8	102261915	102270183	7	0_3_3	43	0.246	exon	UBR5,	-	A00204:690:HYN52DSXY:2:2212:5945:6840,A00204:690:HYN52DSXY:2:2240:28420:18176,A00204:690:HYN52DSXY:2:2642:17155:16454,A00204:690:HYN52DSXY:2:1222:8404:7936,A00204:690:HYN52DSXY:2:2663:17002:10081,A00204:690:HYN52DSXY:2:1315:23981:10739,A00204:690:HYN52DSXY:2:2130:25816:2832,	758	A352-08	A352-08	Health	51	platelet	female	N2P	8:102261915|102270183	hsa_circ_0085189	chr8:103274142-103282411-	NM_015902	100	100	100	757	1	757	757	757	1	0	1399	CTGTCCTCCA...TCTAAAGTCT	AGACTTTAGA...TGGAGGACAG
47282	47282	8:102264474|102270183	8	102264474	102270183	5	0_2_2	59	0.145	exon	UBR5,	-	A00204:690:HYN52DSXY:2:2533:17409:7654,A00204:690:HYN52DSXY:2:1373:16920:4961,A00204:690:HYN52DSXY:2:2425:3558:19304,A00204:690:HYN52DSXY:2:2462:25238:12884,A00204:690:HYN52DSXY:2:2462:25012:34788,	602	A352-08	A352-08	Health	51	platelet	female	N2P	8:102264474|102270183	hsa_circ_0135335	chr8:103276701-103282411-	NM_015902	100	100	100	601	1	601	601	601	1	0	1110	TTTTCTACCA...TCTAAAGTCT	AGACTTTAGA...TGGTAGAAAA
47283	47283	8:102271134|102272772	8	102271134	102272772	35	4_14_9	56	0.556	exon	UBR5,	-	A00204:690:HYN52DSXY:2:2254:32669:8312,A00204:690:HYN52DSXY:2:1516:32416:36276,A00204:690:HYN52DSXY:2:2232:13810:28103,A00204:690:HYN52DSXY:2:1244:7925:27993,A00204:690:HYN52DSXY:2:1454:29713:21574,A00204:690:HYN52DSXY:2:2652:4553:6809,A00204:690:HYN52DSXY:2:1269:10502:2080,A00204:690:HYN52DSXY:2:2308:26069:1955,A00204:690:HYN52DSXY:2:1313:31801:14857,A00204:690:HYN52DSXY:2:1553:11198:2879,A00204…	600	A352-08	A352-08	Health	51	platelet	female	N2P	8:102271134|102272772	hsa_circ_0135341	chr8:103283361-103285000-	NM_015902	59.33	100	100	600	1	356	356	356	1	0	658	CTATCCCGGT...CCCGATCAAC	GTTGATCGGG...ACCGGGATAG
47284	47284	8:102271134|102280467	8	102271134	102280467	5	3_0_4	18	0.357	exon	UBR5,	-	A00204:690:HYN52DSXY:2:1308:19877:29121,A00204:690:HYN52DSXY:2:2375:1633:31876,A00204:690:HYN52DSXY:2:2447:19307:27759,A00204:690:HYN52DSXY:2:2375:1542:31876,A00204:690:HYN52DSXY:2:1115:15519:20290,	1365	A352-08	A352-08	Health	51	platelet	female	N2P	8:102271134|102280467	hsa_circ_0135346	chr8:103291053-103292695-	NM_015902	26.47	100	100	1364	1004	1364	361	361	1	0	667	CTATCCCGGT...TTCTCGCGTC	GACGCGAGAA...CTGCCTAGAG
47285	47285	8:102287433|102288266	8	102287433	102288266	65	12_24_15	98	0.57	exon	UBR5,	-	A00204:690:HYN52DSXY:2:2220:4535:31955,A00204:690:HYN52DSXY:2:1437:27525:28714,A00204:690:HYN52DSXY:2:1242:23963:19476,A00204:690:HYN52DSXY:2:1307:31448:1971,A00204:690:HYN52DSXY:2:2355:17680:1673,A00204:690:HYN52DSXY:2:1334:10031:13197,A00204:690:HYN52DSXY:2:1532:4300:28166,A00204:690:HYN52DSXY:2:1242:32488:30452,A00204:690:HYN52DSXY:2:1510:19696:31532,A00204:690:HYN52DSXY:2:1526:2329:28260,A002…	245	A352-08	A352-08	Health	51	platelet	female	N2P	8:102287433|102288266	hsa_circ_0001818	chr8:103299660-103300494-	NM_015902	100	100	100	244	1	244	244	244	1	1.12e-125	451	CTGCTTCTGA...CCACCTCAAC	GTTGAGGTGG...TCAGAAGCAG
47286	47286	8:102323311|102329399	8	102323311	102329399	4	1_2_2	36	0.182	exon	UBR5,	-	A00204:690:HYN52DSXY:2:2628:16486:12884,A00204:690:HYN52DSXY:2:1458:25211:13870,A00204:690:HYN52DSXY:2:2349:19660:3787,A00204:690:HYN52DSXY:2:1269:5339:22952,	687	A352-08	A352-08	Health	51	platelet	female	N2P	8:102323311|102329399	hsa_circ_0135358	chr8:103335538-103341627-	NM_015902	100	100	100	686	1	686	686	686	1	0	1267	TTAGCTTCAG...TTGTTCCATC	GATGGAACAA...CTGAAGCTAA
47287	47287	8:102360071|102361626	8	102360071	102361626	478	39_22_122	48	0.952	exon	UBR5,	-	A00204:690:HYN52DSXY:2:1159:24768:36652,A00204:690:HYN52DSXY:2:2632:26964:14841,A00204:690:HYN52DSXY:2:1219:6903:17957,A00204:690:HYN52DSXY:2:2156:9878:32565,A00204:690:HYN52DSXY:2:1374:11225:19742,A00204:690:HYN52DSXY:2:1415:32506:14325,A00204:690:HYN52DSXY:2:1618:32325:36307,A00204:690:HYN52DSXY:2:2271:25274:35869,A00204:690:HYN52DSXY:2:2364:31584:33520,A00204:690:HYN52DSXY:2:2509:17815:16282,A…	325	A352-08	A352-08	Health	51	platelet	female	N2P	8:102360071|102361626	hsa_circ_0001819	chr8:103372298-103373854-	NM_015902	100	100	100	324	1	324	324	324	1	5.17e-170	599	CCTAAGGTGT...TTCTCGTAAC	GTTACGAGAA...ACACCTTAGG
47289	47289	8:103040798|103042407	8	103040798	103042407	7	7_3_4	87	0.139	exon	ATP6V1C1,	+	A00204:690:HYN52DSXY:2:1514:32145:26412,A00204:690:HYN52DSXY:2:1503:17083:30107,A00204:690:HYN52DSXY:2:1254:4652:16407,A00204:690:HYN52DSXY:2:2433:16712:12555,A00204:690:HYN52DSXY:2:2266:26078:7921,A00204:690:HYN52DSXY:2:1114:20437:9925,A00204:690:HYN52DSXY:2:2118:4716:3020,	240	A352-08	A352-08	Health	51	platelet	female	N2P	8:103040798|103042407	hsa_circ_0085287	chr8:104053025-104054635+	NM_001695	100	100	100	239	1	239	239	1	239	6.61e-123	442	AATCTCTCTT...TTGTAGAAGG	AATCTCTCTT...TTGTAGAAGG
47290	47290	8:103246294|103246684	8	103246294	103246684	3	1_2_1	12	0.333	intergenic_region	n/a	-	A00204:690:HYN52DSXY:2:2331:20564:28432,A00204:690:HYN52DSXY:2:2469:2691:19774,A00204:690:HYN52DSXY:2:2135:12545:4836,	391	A352-08	A352-08	Health	51	platelet	female	N2P	8:103246294|103246684	hsa_circ_0135389	chr8:104258521-104258912-	BAALC-AS1-201.2	100	100	100	391	1	391	391	391	1	0	723	CTTCCATTTG...TTAGAAGATC	GATCTTCTAA...CAAATGGAAG
47291	47291	8:103400415|103407784	8	103400415	103407784	12	1_4_4	15	0.615	exon	SLC25A32,AC012213.5,	-	A00204:690:HYN52DSXY:2:1669:24587:33113,A00204:690:HYN52DSXY:2:1141:31006:25598,A00204:690:HYN52DSXY:2:2319:17065:30107,A00204:690:HYN52DSXY:2:1133:30047:3333,A00204:690:HYN52DSXY:2:2664:5177:5729,A00204:690:HYN52DSXY:2:1546:9001:2801,A00204:690:HYN52DSXY:2:2502:16161:3082,A00204:690:HYN52DSXY:2:2606:30327:28244,A00204:690:HYN52DSXY:2:1146:20871:7200,A00204:690:HYN52DSXY:2:2119:7771:11475,A00204:…	791	A352-08	A352-08	Health	51	platelet	female	N2P	8:103400415|103407784	hsa_circ_0135394	chr8:104412642-104420012-	NM_030780	100	100	100	790	1	790	790	790	1	0	1459	TTTCTCTTTT...CCATCACTCA	TGAGTGATGG...AAAAGAGAAA
47292	47292	8:103404776|103407784	8	103404776	103407784	70	6_27_26	45	0.757	exon	AC012213.5,SLC25A32,	-	A00204:690:HYN52DSXY:2:2450:4001:30906,A00204:690:HYN52DSXY:2:1632:17535:25254,A00204:690:HYN52DSXY:2:2212:31738:14372,A00204:690:HYN52DSXY:2:1170:25319:1658,A00204:690:HYN52DSXY:2:1549:8151:2487,A00204:690:HYN52DSXY:2:2522:16586:35415,A00204:690:HYN52DSXY:2:1630:4020:33098,A00204:690:HYN52DSXY:2:2538:3992:1642,A00204:690:HYN52DSXY:2:2212:31177:1595,A00204:690:HYN52DSXY:2:2107:25355:9486,A00204:6…	238	A352-08	A352-08	Health	51	platelet	female	N2P	8:103404776|103407784	hsa_circ_0005499	chr8:104417003-104420012-	NM_030780	100	100	100	237	1	237	237	237	1	8.47e-122	438	CAGCTTCAGC...CCATCACTCA	TGAGTGATGG...GCTGAAGCTG
47293	47293	8:103430612|103435790	8	103430612	103435790	3	1_1_2	16	0.273	exon	DCAF13,	+	A00204:690:HYN52DSXY:2:2420:29794:20870,A00204:690:HYN52DSXY:2:1420:23565:12587,A00204:690:HYN52DSXY:2:2238:32678:3223,	327	A352-08	A352-08	Health	51	platelet	female	N2P	8:103430612|103435790	hsa_circ_0004610	chr8:104442839-104448018+	NM_015420	100	100	100	326	1	326	326	1	326	4.02e-171	603	ACATTTCTCT...GTCGAAGCAG	ACATTTCTCT...GTCGAAGCAG
47294	47294	8:103430612|103441618	8	103430612	103441618	15	8_3_6	2	0.938	exon	DCAF13,	+	A00204:690:HYN52DSXY:2:1260:1750:20243,A00204:690:HYN52DSXY:2:2408:1145:19163,A00204:690:HYN52DSXY:2:2416:2871:4429,A00204:690:HYN52DSXY:2:2134:25762:3302,A00204:690:HYN52DSXY:2:1163:15103:17816,A00204:690:HYN52DSXY:2:2260:17770:23844,A00204:690:HYN52DSXY:2:1163:15013:16407,A00204:690:HYN52DSXY:2:1530:28772:24768,A00204:690:HYN52DSXY:2:2260:17725:23829,A00204:690:HYN52DSXY:2:2416:2718:3912,A00204…	627	A352-08	A352-08	Health	51	platelet	female	N2P	8:103430612|103441618	hsa_circ_0009164	chr8:104442839-104453846+	NM_015420	100	100	100	626	1	626	626	1	626	0	1157	ACATTTCTCT...GTCGACGAAA	ACATTTCTCT...GTCGACGAAA
47298	47298	8:105419144|105444381	8	105419144	105444381	1316	113_30_139	167	0.94	exon	ZFPM2,	+	A00204:690:HYN52DSXY:2:1553:18258:10974,A00204:690:HYN52DSXY:2:1640:29568:16282,A00204:690:HYN52DSXY:2:2442:10809:12195,A00204:690:HYN52DSXY:2:1405:32271:14387,A00204:690:HYN52DSXY:2:1524:25437:12195,A00204:690:HYN52DSXY:2:1235:11369:27602,A00204:690:HYN52DSXY:2:1424:10185:28150,A00204:690:HYN52DSXY:2:2512:23041:33880,A00204:690:HYN52DSXY:2:1171:1850:26584,A00204:690:HYN52DSXY:2:2235:31937:7169,A…
90:HYN52DSXY:2:1638:31846:13275	A00204:690:HYN52DSXY:2:2111:31855:11099	A00204:690:HYN52DSXY:2:2118:29704:29512	A00204:690:HYN52DSXY:2:2265:28311:7216	A00204:690:HYN52DSXY:2:2648:27064:26850	A00204:690:HYN52DSXY:2:1430:8395:17347	A00204:690:HYN52DSXY:2:1518:1895:23657	A00204:690:HYN52DSXY:2:1565:1063:1799	A00204:690:HYN52DSXY:2:1632:4915:3364	A00204:690:HYN52DSXY:2:2526:5701:26428	A00204:690:HYN52DSXY:2:2546:13530:35822	A00204:690:HYN52DSXY:2:2632:11342:30655	A00204:690:HYN52DSXY:2:2654:28348:14606	A00204:690:HYN52DSXY:2:1334:7346:4601	A00204:690:HYN52DSXY:2:2142:22544:13228	A00204:690:HYN52DSXY:2:2474:23746:37012	A00204:690:HYN52DSXY:2:1211:22697:27806	A00204:690:HYN52DSXY:2:1213:4661:11663	A00204:690:HYN52DSXY:2:1216:29017:21339	A00204:690:HYN52DSXY:2:1222:30255:27524	A00204:690:HYN52DSXY:2:1264:7997:32597	A00204:690:HYN52DSXY:2:1265:5936:36010	A00204:690:HYN52DSXY:2:1267:28393:8891	A00204:690:HYN52DSXY:2:1301:21079:15984	A00204:690:HYN52DSXY:2:1304:5177:23985	A00204:690:HYN52DSXY:2:1305:18982:33677	A00204:690:HYN52DSXY:2:1313:24180:10081	A00204:690:HYN52DSXY:2:1318:14163:35383	A00204:690:HYN52DSXY:2:1346:21567:10911	A00204:690:HYN52DSXY:2:1346:31213:14058	A00204:690:HYN52DSXY:2:1360:30752:24972	A00204:690:HYN52DSXY:2:1458:24551:10003	A00204:690:HYN52DSXY:2:1463:24433:3380	A00204:690:HYN52DSXY:2:1502:27001:35916	A00204:690:HYN52DSXY:2:1513:3685:7811	A00204:690:HYN52DSXY:2:1525:8232:4288	A00204:690:HYN52DSXY:2:1530:15112:11882	A00204:690:HYN52DSXY:2:1543:19931:4319	A00204:690:HYN52DSXY:2:1543:7672:23547	A00204:690:HYN52DSXY:2:1543:30192:32863
47299	47299	8:105419144|105561481	8	105419144	105561481	28	9_2_12	135	0.293	exon	ZFPM2,	+	A00204:690:HYN52DSXY:2:1461:26765:20666,A00204:690:HYN52DSXY:2:1658:25861:24048,A00204:690:HYN52DSXY:2:2371:5095:16485,A00204:690:HYN52DSXY:2:2372:5791:33004,A00204:690:HYN52DSXY:2:2451:22824:9925,A00204:690:HYN52DSXY:2:2565:18313:36933,A00204:690:HYN52DSXY:2:1236:28546:26600,A00204:690:HYN52DSXY:2:1461:26277:20102,A00204:690:HYN52DSXY:2:2233:16423:19069,A00204:690:HYN52DSXY:2:2366:11758:28776,A0…	467	A352-08	A352-08	Health	51	platelet	female	N2P	8:105419144|105561481	hsa_circ_0003380	chr8:106431371-106456609+	NM_012082	56.01	100	100	466	1	261	261	1	261	8.02e-135	483	GGCCGCTTGA...TAATTCTTTG	GGCCGCTTGA...GATGGACCAG
47302	47302	8:105737601|105740386	8	105737601	105740386	3	2_0_2	7	0.462	intron	ZFPM2,	+	A00204:690:HYN52DSXY:2:2445:21233:5635,A00204:690:HYN52DSXY:2:1431:4508:3818,A00204:690:HYN52DSXY:2:1431:4092:2910,	2786	A352-08	A352-08	Health	51	platelet	female	N2P	NA	NA	NA	NA	NA	NA	NA	NA	NA	NA	NA	NA	NA	NA	NA	NA	NA
47308	47308	8:106604782|106605476	8	106604782	106605476	65	16_12_13	27	0.828	intron	OXR1,	+	A00204:690:HYN52DSXY:2:1616:12545:27070,A00204:690:HYN52DSXY:2:1627:5249:17347,A00204:690:HYN52DSXY:2:1401:16369:7044,A00204:690:HYN52DSXY:2:1347:6976:20682,A00204:690:HYN52DSXY:2:2615:26539:4711,A00204:690:HYN52DSXY:2:1606:20473:2253,A00204:690:HYN52DSXY:2:2241:28221:33332,A00204:690:HYN52DSXY:2:2405:12210:19539,A00204:690:HYN52DSXY:2:1412:28275:26130,A00204:690:HYN52DSXY:2:1523:15447:7889,A0020…	695	A352-08	A352-08	Health	51	platelet	female	N2P	NA	NA	NA	NA	NA	NA	NA	NA	NA	NA	NA	NA	NA	NA	NA	NA	NA
47310	47310	8:106604784|106605476	8	106604784	106605476	3	2_2_0	29	0.171	intron	OXR1,	+	A00204:690:HYN52DSXY:2:2525:5412:17942,A00204:690:HYN52DSXY:2:1263:17192:33395,A00204:690:HYN52DSXY:2:1347:29487:18333,	693	A352-08	A352-08	Health	51	platelet	female	N2P	NA	NA	NA	NA	NA	NA	NA	NA	NA	NA	NA	NA	NA	NA	NA	NA	NA
47312	47312	8:106679210|106684359	8	106679210	106684359	80	8_4_17	96	0.625	exon	OXR1,	+	A00204:690:HYN52DSXY:2:1166:5773:19977,A00204:690:HYN52DSXY:2:1252:29460:15154,A00204:690:HYN52DSXY:2:2439:2437:22060,A00204:690:HYN52DSXY:2:1231:18430:30561,A00204:690:HYN52DSXY:2:2468:21025:9314,A00204:690:HYN52DSXY:2:1651:24433:8672,A00204:690:HYN52DSXY:2:2132:20003:29215,A00204:690:HYN52DSXY:2:2367:2989:15906,A00204:690:HYN52DSXY:2:2253:31213:32784,A00204:690:HYN52DSXY:2:2310:32072:14199,A002…	306	A352-08	A352-08	Health	51	platelet	female	N2P	8:106679210|106684359	hsa_circ_0008320	chr8:107691437-107696587+	NM_001198533	100	100	100	305	1	305	305	1	305	1.76e-159	564	ACACTGGCCA...TAAGACCACT	ACACTGGCCA...TAAGACCACT
47313	47313	8:106679210|106692877	8	106679210	106692877	87	15_12_12	76	0.696	exon	OXR1,	+	A00204:690:HYN52DSXY:2:2445:6967:23359,A00204:690:HYN52DSXY:2:2139:4987:27070,A00204:690:HYN52DSXY:2:1161:15492:2237,A00204:690:HYN52DSXY:2:1437:13440:32158,A00204:690:HYN52DSXY:2:1115:32497:36793,A00204:690:HYN52DSXY:2:2335:7762:12994,A00204:690:HYN52DSXY:2:1338:14443:36119,A00204:690:HYN52DSXY:2:1366:25934:16407,A00204:690:HYN52DSXY:2:1230:2980:26944,A00204:690:HYN52DSXY:2:2373:13060:31594,A002…	456	A352-08	A352-08	Health	51	platelet	female	N2P	8:106679210|106692877	hsa_circ_0085311	chr8:107691437-107705105+	NM_001198533	100	100	100	455	1	455	455	1	455	0	841	ACACTGGCCA...CAGTGGCAAG	ACACTGGCCA...CAGTGGCAAG
47314	47314	8:106683199|106684359	8	106683199	106684359	4	3_1_2	70	0.103	exon	OXR1,	+	A00204:690:HYN52DSXY:2:1263:3875:25175,A00204:690:HYN52DSXY:2:1241:10981:31501,A00204:690:HYN52DSXY:2:1305:4544:2221,A00204:690:HYN52DSXY:2:1315:15718:28745,	223	A352-08	A352-08	Health	51	platelet	female	N2P	NA	NA	NA	NA	NA	NA	NA	NA	NA	NA	NA	NA	NA	NA	NA	NA	NA
47315	47315	8:106692728|106707145	8	106692728	106707145	7	2_0_2	71	0.165	exon	OXR1,	+	A00204:690:HYN52DSXY:2:2671:15429:12461,A00204:690:HYN52DSXY:2:2419:30309:7200,A00204:690:HYN52DSXY:2:1457:21079:23030,A00204:690:HYN52DSXY:2:2107:20139:26694,A00204:690:HYN52DSXY:2:2336:5339:4288,A00204:690:HYN52DSXY:2:1457:21106:22983,A00204:690:HYN52DSXY:2:1606:10465:35775,	1864	A352-08	A352-08	Health	51	platelet	female	N2P	8:106692728|106707145	hsa_circ_0135451	chr8:107715133-107719373+	NM_001198533	50.97	100	99.89	1864	151	1100	949	1	949	0	1748	AATCCTGATG...CACATAGAAA	GGCACAGTCA...CACATAGAAA
47316	47316	8:106706382|106707145	8	106706382	106707145	11	5_3_5	67	0.247	exon	OXR1,	+	A00204:690:HYN52DSXY:2:2302:18493:12007,A00204:690:HYN52DSXY:2:1127:26323:24314,A00204:690:HYN52DSXY:2:2318:2980:13479,A00204:690:HYN52DSXY:2:2305:29098:32283,A00204:690:HYN52DSXY:2:2603:6027:21167,A00204:690:HYN52DSXY:2:2603:6045:21167,A00204:690:HYN52DSXY:2:2577:27986:20776,A00204:690:HYN52DSXY:2:1465:14045:12195,A00204:690:HYN52DSXY:2:1603:30318:26287,A00204:690:HYN52DSXY:2:2404:30355:11694,A0…	1528	A352-08	A352-08	Health	51	platelet	female	N2P	NA	NA	NA	NA	NA	NA	NA	NA	NA	NA	NA	NA	NA	NA	NA	NA	NA
47317	47317	8:107264221|107303367	8	107264221	107303367	34	5_2_7	579	0.105	exon	ANGPT1,	-	A00204:690:HYN52DSXY:2:2644:26096:14528,A00204:690:HYN52DSXY:2:2246:20528:11584,A00204:690:HYN52DSXY:2:1324:19967:5697,A00204:690:HYN52DSXY:2:1324:18738:8171,A00204:690:HYN52DSXY:2:1638:16016:17895,A00204:690:HYN52DSXY:2:1148:24243:4899,A00204:690:HYN52DSXY:2:1517:9968:16752,A00204:690:HYN52DSXY:2:1548:3025:15374,A00204:690:HYN52DSXY:2:1620:12310:27132,A00204:690:HYN52DSXY:2:2140:26042:13432,A002…	529	A352-08	A352-08	Health	51	platelet	female	N2P	NA	NA	NA	NA	NA	NA	NA	NA	NA	NA	NA	NA	NA	NA	NA	NA	NA
47318	47318	8:107284682|107303367	8	107284682	107303367	143	14_17_16	647	0.307	exon	ANGPT1,	-	A00204:690:HYN52DSXY:2:1607:24523:10989,A00204:690:HYN52DSXY:2:1607:24532:11005,A00204:690:HYN52DSXY:2:2251:3568:9956,A00204:690:HYN52DSXY:2:2255:19931:15374,A00204:690:HYN52DSXY:2:1149:26042:7326,A00204:690:HYN52DSXY:2:1569:11207:16297,A00204:690:HYN52DSXY:2:2130:13196:31829,A00204:690:HYN52DSXY:2:2225:28257:19774,A00204:690:HYN52DSXY:2:2345:20130:2534,A00204:690:HYN52DSXY:2:2437:11315:19805,A00…	398	A352-08	A352-08	Health	51	platelet	female	N2P	NA	NA	NA	NA	NA	NA	NA	NA	NA	NA	NA	NA	NA	NA	NA	NA	NA
47319	47319	8:107284682|107322128	8	107284682	107322128	86	19_32_15	1562	0.099	exon	ANGPT1,	-	A00204:690:HYN52DSXY:2:2543:21522:32565,A00204:690:HYN52DSXY:2:2108:16595:9721,A00204:690:HYN52DSXY:2:2653:2627:35289,A00204:690:HYN52DSXY:2:2122:8088:15154,A00204:690:HYN52DSXY:2:1358:29044:28056,A00204:690:HYN52DSXY:2:2113:17508:24674,A00204:690:HYN52DSXY:2:1504:25644:31720,A00204:690:HYN52DSXY:2:2162:5764:18677,A00204:690:HYN52DSXY:2:2252:18864:36135,A00204:690:HYN52DSXY:2:2108:14606:10504,A00…	631	A352-08	A352-08	Health	51	platelet	female	N2P	NA	NA	NA	NA	NA	NA	NA	NA	NA	NA	NA	NA	NA	NA	NA	NA	NA
47320	47320	8:107284682|107347097	8	107284682	107347097	71	15_28_15	783	0.154	exon	ANGPT1,	-	A00204:690:HYN52DSXY:2:2227:31385:10473,A00204:690:HYN52DSXY:2:2544:25816:28103,A00204:690:HYN52DSXY:2:1426:30219:36573,A00204:690:HYN52DSXY:2:2341:5819:26788,A00204:690:HYN52DSXY:2:2523:15591:5134,A00204:690:HYN52DSXY:2:1314:30373:9471,A00204:690:HYN52DSXY:2:2427:32099:10144,A00204:690:HYN52DSXY:2:2455:30590:36370,A00204:690:HYN52DSXY:2:2469:3604:16250,A00204:690:HYN52DSXY:2:1326:10348:4413,A002…	1048	A352-08	A352-08	Health	51	platelet	female	N2P	8:107284682|107347097	hsa_circ_0085314	chr8:108306163-108348499-	NM_001146	55.87	100	100	1047	168	752	585	585	1	0	1081	CTATAGTTTT...AATTCTCAAG	GTACTAAATC...ATATAAAATG
47321	47321	8:107293936|107303367	8	107293936	107303367	45	5_12_19	529	0.145	exon	ANGPT1,	-	A00204:690:HYN52DSXY:2:2641:7365:11741,A00204:690:HYN52DSXY:2:2258:12698:2503,A00204:690:HYN52DSXY:2:1166:2474:14857,A00204:690:HYN52DSXY:2:1178:4020:13182,A00204:690:HYN52DSXY:2:2318:1479:35462,A00204:690:HYN52DSXY:2:2519:16116:8108,A00204:690:HYN52DSXY:2:2526:28791:6918,A00204:690:HYN52DSXY:2:1301:11279:4836,A00204:690:HYN52DSXY:2:2263:15546:36119,A00204:690:HYN52DSXY:2:1315:14271:6292,A00204:6…	231	A352-08	A352-08	Health	51	platelet	female	N2P	NA	NA	NA	NA	NA	NA	NA	NA	NA	NA	NA	NA	NA	NA	NA	NA	NA
47322	47322	8:107293936|107322128	8	107293936	107322128	84	7_34_27	1452	0.104	exon	ANGPT1,	-	A00204:690:HYN52DSXY:2:1645:4273:29403,A00204:690:HYN52DSXY:2:1171:21784:35556,A00204:690:HYN52DSXY:2:2619:31738:3067,A00204:690:HYN52DSXY:2:1573:1958:9142,A00204:690:HYN52DSXY:2:1614:9399:29105,A00204:690:HYN52DSXY:2:2174:1208:2926,A00204:690:HYN52DSXY:2:1240:14597:32659,A00204:690:HYN52DSXY:2:1249:17888:19539,A00204:690:HYN52DSXY:2:1531:32425:12774,A00204:690:HYN52DSXY:2:2236:1172:24815,A00204:…	464	A352-08	A352-08	Health	51	platelet	female	N2P	NA	NA	NA	NA	NA	NA	NA	NA	NA	NA	NA	NA	NA	NA	NA	NA	NA
47323	47323	8:107293936|107347097	8	107293936	107347097	54	5_28_18	650	0.142	exon	ANGPT1,	-	A00204:690:HYN52DSXY:2:2176:26512:33379,A00204:690:HYN52DSXY:2:2462:8874:11256,A00204:690:HYN52DSXY:2:1139:28330:26850,A00204:690:HYN52DSXY:2:1159:2022:14982,A00204:690:HYN52DSXY:2:2531:21025:28792,A00204:690:HYN52DSXY:2:1433:10890:30624,A00204:690:HYN52DSXY:2:1635:2844:29465,A00204:690:HYN52DSXY:2:1249:7726:21512,A00204:690:HYN52DSXY:2:1258:2031:14309,A00204:690:HYN52DSXY:2:2316:26503:31735,A002…	881	A352-08	A352-08	Health	51	platelet	female	N2P	8:107293936|107347097	hsa_circ_0085314	chr8:108306163-108348499-	NM_001146	66.48	100	100	880	1	585	585	585	1	0	1081	CATTTTATAT...AATTCTCAAG	GTACTAAATC...ATATAAAATG
47324	47324	8:107419536|107422272	8	107419536	107422272	6	1_2_1	82	0.128	intron	ANGPT1,	-	A00204:690:HYN52DSXY:2:1631:29279:3944,A00204:690:HYN52DSXY:2:2359:19768:32252,A00204:690:HYN52DSXY:2:1216:24587:33395,A00204:690:HYN52DSXY:2:2602:7536:12101,A00204:690:HYN52DSXY:2:2312:12373:10332,A00204:690:HYN52DSXY:2:1360:22959:25128,	2737	A352-08	A352-08	Health	51	platelet	female	N2P	NA	NA	NA	NA	NA	NA	NA	NA	NA	NA	NA	NA	NA	NA	NA	NA	NA
47331	47331	8:108214607|108229195	8	108214607	108229195	3	0_2_3	38	0.136	exon	EIF3E,	-	A00204:690:HYN52DSXY:2:1612:3486:10160,A00204:690:HYN52DSXY:2:2376:31033:32722,A00204:690:HYN52DSXY:2:2648:7247:23375,	591	A352-08	A352-08	Health	51	platelet	female	N2P	8:108214607|108229195	hsa_circ_0085321	chr8:109226835-109241424-	NM_001568	100	100	100	590	1	590	590	590	1	0	1090	TTAATGCTGA...TTGCTGGAAC	GTTCCAGCAA...TCAGCATTAA
47332	47332	8:108214607|108241913	8	108214607	108241913	3	0_2_1	24	0.2	exon	EIF3E,	-	A00204:690:HYN52DSXY:2:2564:4770:7592,A00204:690:HYN52DSXY:2:1121:16107:6151,A00204:690:HYN52DSXY:2:2130:11704:20196,	1274	A352-08	A352-08	Health	51	platelet	female	N2P	8:108214607|108241913	hsa_circ_0085321	chr8:109226835-109241424-	NM_001568	46.35	100	100	1273	1	590	590	590	1	0	1090	TTAATGCTGA...CATTATATAT	GTTCCAGCAA...TCAGCATTAA
47333	47333	8:108216412|108229195	8	108216412	108229195	2	1_1_1	36	0.1	exon	EIF3E,	-	A00204:690:HYN52DSXY:2:2635:28727:35837,A00204:690:HYN52DSXY:2:1367:26386:8641,	481	A352-08	A352-08	Health	51	platelet	female	N2P	NA	NA	NA	NA	NA	NA	NA	NA	NA	NA	NA	NA	NA	NA	NA	NA	NA
47334	47334	8:108228267|108241913	8	108228267	108241913	22	3_8_5	130	0.253	exon	EIF3E,	-	A00204:690:HYN52DSXY:2:1649:27516:24565,A00204:690:HYN52DSXY:2:1537:28718:25050,A00204:690:HYN52DSXY:2:1248:15004:31360,A00204:690:HYN52DSXY:2:2437:31177:5666,A00204:690:HYN52DSXY:2:2552:14507:5603,A00204:690:HYN52DSXY:2:2141:15374:32002,A00204:690:HYN52DSXY:2:2451:22869:26193,A00204:690:HYN52DSXY:2:2228:21983:34366,A00204:690:HYN52DSXY:2:1254:12816:11882,A00204:690:HYN52DSXY:2:1254:12635:11788,A…	935	A352-08	A352-08	Health	51	platelet	female	N2P	8:108228267|108241913	hsa_circ_0085326	chr8:109248389-109254142-	NM_001568	32.01	100	92.31	934	636	934	276	276	1	1.33e-110	403	TGTGGCTGAT...CATTATATAT	ATATATAATG...CAAGCATGGT
47335	47335	8:108234998|108236203	8	108234998	108236203	19	3_5_8	34	0.528	exon	EIF3E,	-	A00204:690:HYN52DSXY:2:2323:2817:11757,A00204:690:HYN52DSXY:2:1160:13322:20431,A00204:690:HYN52DSXY:2:2326:31304:11710,A00204:690:HYN52DSXY:2:2424:17137:14043,A00204:690:HYN52DSXY:2:1247:14118:31704,A00204:690:HYN52DSXY:2:2156:28782:25034,A00204:690:HYN52DSXY:2:1247:18783:9283,A00204:690:HYN52DSXY:2:2323:2817:11694,A00204:690:HYN52DSXY:2:1159:13657:18317,A00204:690:HYN52DSXY:2:2236:4571:25191,A00…	149	A352-08	A352-08	Health	51	platelet	female	N2P	8:108234998|108236203	hsa_circ_0085324	chr8:109247226-109248432-	NM_001568	100	100	100	148	1	148	148	148	1	1.46e-72	274	CAGCACTCTA...CCTACCATCC	GGATGGTAGG...TAGAGTGCTG
47336	47336	8:108449823|108450492	8	108449823	108450492	530	107_17_135	449	0.702	exon	EMC2,	+	A00204:690:HYN52DSXY:2:1367:32271:27884,A00204:690:HYN52DSXY:2:2466:31530:17456,A00204:690:HYN52DSXY:2:1527:10673:36730,A00204:690:HYN52DSXY:2:2504:14525:5916,A00204:690:HYN52DSXY:2:2549:11424:35806,A00204:690:HYN52DSXY:2:2378:19642:21825,A00204:690:HYN52DSXY:2:1637:27697:2707,A00204:690:HYN52DSXY:2:2550:17472:1689,A00204:690:HYN52DSXY:2:1433:4860:2237,A00204:690:HYN52DSXY:2:2567:25265:26021,A002…	180	A352-08	A352-08	Health	51	platelet	female	N2P	8:108449823|108450492	hsa_circ_0135458	chr8:109462051-109462721+	ENST00000220853.3	100	100	100	179	1	179	179	1	179	1.07e-89	331	AAATGAGAGA...CTTGGCATTG	AAATGAGAGA...CTTGGCATTG
47337	47337	8:108449823|108455930	8	108449823	108455930	765	91_6_125	185	0.892	exon	EMC2,	+	A00204:690:HYN52DSXY:2:2544:32524:29481,A00204:690:HYN52DSXY:2:1121:30309:10739,A00204:690:HYN52DSXY:2:2159:23104:15358,A00204:690:HYN52DSXY:2:1235:16821:34945,A00204:690:HYN52DSXY:2:1125:9679:36479,A00204:690:HYN52DSXY:2:2158:24099:35180,A00204:690:HYN52DSXY:2:2449:31638:8343,A00204:690:HYN52DSXY:2:1362:20238:16752,A00204:690:HYN52DSXY:2:2315:20745:18380,A00204:690:HYN52DSXY:2:1626:29875:8453,A0…	324	A352-08	A352-08	Health	51	platelet	female	N2P	8:108449823|108455930	hsa_circ_0135459	chr8:109462051-109468159+	ENST00000220853.3	100	100	100	323	1	323	323	1	323	1.85e-169	597	AAATGAGAGA...AACTAACACT	AAATGAGAGA...AACTAACACT
47338	47338	8:108449823|108479110	8	108449823	108479110	6	1_1_1	105	0.103	exon	EMC2,	+	A00204:690:HYN52DSXY:2:1421:29188:23610,A00204:690:HYN52DSXY:2:2112:24885:5102,A00204:690:HYN52DSXY:2:1172:14931:26944,A00204:690:HYN52DSXY:2:2405:1579:22639,A00204:690:HYN52DSXY:2:1172:14651:26897,A00204:690:HYN52DSXY:2:1121:9950:29215,	768	A352-08	A352-08	Health	51	platelet	female	N2P	8:108449823|108479110	hsa_circ_0085327	chr8:109462051-109482350+	NM_014673	61.15	100	100	767	1	469	469	1	469	0	867	AAATGAGAGA...AGCTTATCAG	AAATGAGAGA...ATGAACATGA
47339	47339	8:108469826|108479110	8	108469826	108479110	4	3_2_1	23	0.258	exon	EMC2,	+	A00204:690:HYN52DSXY:2:1647:14805:2675,A00204:690:HYN52DSXY:2:1210:29731:15405,A00204:690:HYN52DSXY:2:1602:16703:11506,A00204:690:HYN52DSXY:2:1117:25039:2519,	445	A352-08	A352-08	Health	51	platelet	female	N2P	8:108469826|108479110	hsa_circ_0085330	chr8:109482054-109491339+	NM_014673	100	100	100	444	1	444	444	1	444	0	821	GCTGCAAGAA...AGCTTATCAG	GCTGCAAGAA...AGCTTATCAG
47340	47340	8:109381370|109385630	8	109381370	109385630	17	7_0_8	296	0.103	exon	PKHD1L1,	+	A00204:690:HYN52DSXY:2:2651:32154:28307,A00204:690:HYN52DSXY:2:2356:3848:14418,A00204:690:HYN52DSXY:2:2516:20672:24893,A00204:690:HYN52DSXY:2:1124:2220:19617,A00204:690:HYN52DSXY:2:1575:26539:16673,A00204:690:HYN52DSXY:2:1660:6198:15546,A00204:690:HYN52DSXY:2:2652:27444:6057,A00204:690:HYN52DSXY:2:1464:17454:10520,A00204:690:HYN52DSXY:2:2334:22191:25676,A00204:690:HYN52DSXY:2:1124:1208:4993,A0020…	407	A352-08	A352-08	Health	51	platelet	female	N2P	NA	NA	NA	NA	NA	NA	NA	NA	NA	NA	NA	NA	NA	NA	NA	NA	NA
47341	47341	8:109381370|109409978	8	109381370	109409978	59	28_5_21	548	0.177	exon	PKHD1L1,	+	A00204:690:HYN52DSXY:2:2205:25681:29340,A00204:690:HYN52DSXY:2:2659:21061:6308,A00204:690:HYN52DSXY:2:2533:29559:35837,A00204:690:HYN52DSXY:2:1668:10393:6715,A00204:690:HYN52DSXY:2:1623:26404:6605,A00204:690:HYN52DSXY:2:2258:5150:11318,A00204:690:HYN52DSXY:2:2259:11785:28948,A00204:690:HYN52DSXY:2:2449:10257:25426,A00204:690:HYN52DSXY:2:2533:29288:30107,A00204:690:HYN52DSXY:2:1107:27091:18599,A00…	1923	A352-08	A352-08	Health	51	platelet	female	N2P	NA	NA	NA	NA	NA	NA	NA	NA	NA	NA	NA	NA	NA	NA	NA	NA	NA
47342	47342	8:109394415|109408206	8	109394415	109408206	19	5_3_10	372	0.093	exon	PKHD1L1,	+	A00204:690:HYN52DSXY:2:1345:25744:3834,A00204:690:HYN52DSXY:2:1352:12156:1752,A00204:690:HYN52DSXY:2:2671:31033:7576,A00204:690:HYN52DSXY:2:1456:19452:8093,A00204:690:HYN52DSXY:2:1540:26883:10254,A00204:690:HYN52DSXY:2:2605:30798:29528,A00204:690:HYN52DSXY:2:1578:31403:16892,A00204:690:HYN52DSXY:2:1201:5647:35728,A00204:690:HYN52DSXY:2:1351:1787:26944,A00204:690:HYN52DSXY:2:2646:29984:7106,A00204…	1232	A352-08	A352-08	Health	51	platelet	female	N2P	NA	NA	NA	NA	NA	NA	NA	NA	NA	NA	NA	NA	NA	NA	NA	NA	NA
47343	47343	8:109409865|109413545	8	109409865	109413545	34	10_2_17	676	0.091	exon	PKHD1L1,	+	A00204:690:HYN52DSXY:2:1403:24587:20713,A00204:690:HYN52DSXY:2:1368:16848:16767,A00204:690:HYN52DSXY:2:2124:8802:31422,A00204:690:HYN52DSXY:2:2253:4878:20275,A00204:690:HYN52DSXY:2:1133:9607:20541,A00204:690:HYN52DSXY:2:1544:31105:29403,A00204:690:HYN52DSXY:2:1570:30816:26678,A00204:690:HYN52DSXY:2:2246:14597:3411,A00204:690:HYN52DSXY:2:2321:15691:15421,A00204:690:HYN52DSXY:2:1315:12481:19820,A00…	390	A352-08	A352-08	Health	51	platelet	female	N2P	NA	NA	NA	NA	NA	NA	NA	NA	NA	NA	NA	NA	NA	NA	NA	NA	NA
47344	47344	8:109409865|109420690	8	109409865	109420690	302	63_32_78	429	0.585	exon	PKHD1L1,	+	A00204:690:HYN52DSXY:2:1367:32768:24267,A00204:690:HYN52DSXY:2:1512:4010:9940,A00204:690:HYN52DSXY:2:2222:4038:7232,A00204:690:HYN52DSXY:2:2142:7572:26913,A00204:690:HYN52DSXY:2:2312:31521:29340,A00204:690:HYN52DSXY:2:1571:4481:9940,A00204:690:HYN52DSXY:2:2615:13919:13917,A00204:690:HYN52DSXY:2:1323:32027:26428,A00204:690:HYN52DSXY:2:2140:6045:11365,A00204:690:HYN52DSXY:2:1630:28655:19805,A00204:…	727	A352-08	A352-08	Health	51	platelet	female	N2P	NA	NA	NA	NA	NA	NA	NA	NA	NA	NA	NA	NA	NA	NA	NA	NA	NA
47345	47345	8:109409865|109427156	8	109409865	109427156	45	13_7_12	258	0.259	exon	PKHD1L1,	+	A00204:690:HYN52DSXY:2:2318:1307:24799,A00204:690:HYN52DSXY:2:1167:29387:13244,A00204:690:HYN52DSXY:2:2364:29487:12696,A00204:690:HYN52DSXY:2:2273:19470:32550,A00204:690:HYN52DSXY:2:2204:12165:6402,A00204:690:HYN52DSXY:2:2302:3857:13620,A00204:690:HYN52DSXY:2:2377:15365:15702,A00204:690:HYN52DSXY:2:2466:13322:23187,A00204:690:HYN52DSXY:2:2621:24885:36761,A00204:690:HYN52DSXY:2:2316:13711:29496,A0…	1030	A352-08	A352-08	Health	51	platelet	female	N2P	NA	NA	NA	NA	NA	NA	NA	NA	NA	NA	NA	NA	NA	NA	NA	NA	NA
47346	47346	8:109412265|109420690	8	109412265	109420690	55	13_10_13	623	0.15	exon	PKHD1L1,	+	A00204:690:HYN52DSXY:2:1672:10963:26897,A00204:690:HYN52DSXY:2:1211:15998:14794,A00204:690:HYN52DSXY:2:1229:32443:13495,A00204:690:HYN52DSXY:2:1416:10926:33066,A00204:690:HYN52DSXY:2:2129:28944:12195,A00204:690:HYN52DSXY:2:2129:29134:11992,A00204:690:HYN52DSXY:2:2632:31132:10535,A00204:690:HYN52DSXY:2:1345:28113:17926,A00204:690:HYN52DSXY:2:1436:22028:18724,A00204:690:HYN52DSXY:2:1601:29279:25300…	613	A352-08	A352-08	Health	51	platelet	female	N2P	NA	NA	NA	NA	NA	NA	NA	NA	NA	NA	NA	NA	NA	NA	NA	NA	NA
47347	47347	8:109412265|109425232	8	109412265	109425232	52	12_13_8	529	0.164	exon	PKHD1L1,	+	A00204:690:HYN52DSXY:2:2117:22941:30765,A00204:690:HYN52DSXY:2:2140:12066:21731,A00204:690:HYN52DSXY:2:2328:11921:13902,A00204:690:HYN52DSXY:2:2271:2239:8844,A00204:690:HYN52DSXY:2:1317:10068:9314,A00204:690:HYN52DSXY:2:1536:13422:15937,A00204:690:HYN52DSXY:2:1544:2564:4742,A00204:690:HYN52DSXY:2:1631:26313:19507,A00204:690:HYN52DSXY:2:2539:15908:26318,A00204:690:HYN52DSXY:2:2544:5656:19022,A0020…	761	A352-08	A352-08	Health	51	platelet	female	N2P	NA	NA	NA	NA	NA	NA	NA	NA	NA	NA	NA	NA	NA	NA	NA	NA	NA
47348	47348	8:109412265|109427156	8	109412265	109427156	243	48_24_41	452	0.518	exon	PKHD1L1,	+	A00204:690:HYN52DSXY:2:1414:24894:9126,A00204:690:HYN52DSXY:2:1475:1551:11412,A00204:690:HYN52DSXY:2:2262:17101:10285,A00204:690:HYN52DSXY:2:2103:18801:32518,A00204:690:HYN52DSXY:2:2254:21793:23829,A00204:690:HYN52DSXY:2:2326:5909:27821,A00204:690:HYN52DSXY:2:1266:29414:32080,A00204:690:HYN52DSXY:2:1621:32072:34585,A00204:690:HYN52DSXY:2:2134:19741:26913,A00204:690:HYN52DSXY:2:2511:7292:1689,A002…	916	A352-08	A352-08	Health	51	platelet	female	N2P	NA	NA	NA	NA	NA	NA	NA	NA	NA	NA	NA	NA	NA	NA	NA	NA	NA
47350	47350	8:109456262|109461908	8	109456262	109461908	49	16_11_10	302	0.245	exon	PKHD1L1,	+	A00204:690:HYN52DSXY:2:2662:13386:33505,A00204:690:HYN52DSXY:2:1552:31828:25394,A00204:690:HYN52DSXY:2:1577:11116:1266,A00204:690:HYN52DSXY:2:1653:9480:11303,A00204:690:HYN52DSXY:2:2231:26078:1689,A00204:690:HYN52DSXY:2:2362:6714:18067,A00204:690:HYN52DSXY:2:1153:17110:11522,A00204:690:HYN52DSXY:2:1270:9607:28307,A00204:690:HYN52DSXY:2:1469:6741:28009,A00204:690:HYN52DSXY:2:1576:12400:15765,A0020…	510	A352-08	A352-08	Health	51	platelet	female	N2P	NA	NA	NA	NA	NA	NA	NA	NA	NA	NA	NA	NA	NA	NA	NA	NA	NA
47351	47351	8:109461772|109466769	8	109461772	109466769	33	9_4_7	221	0.23	exon	PKHD1L1,	+	A00204:690:HYN52DSXY:2:2449:10764:1282,A00204:690:HYN52DSXY:2:1274:22625:28557,A00204:690:HYN52DSXY:2:2411:23565:17409,A00204:690:HYN52DSXY:2:2507:12717:22827,A00204:690:HYN52DSXY:2:1237:29604:35352,A00204:690:HYN52DSXY:2:2506:13639:23109,A00204:690:HYN52DSXY:2:2506:12843:22889,A00204:690:HYN52DSXY:2:1274:22715:28745,A00204:690:HYN52DSXY:2:2202:13060:4257,A00204:690:HYN52DSXY:2:2311:26603:30561,A…	1360	A352-08	A352-08	Health	51	platelet	female	N2P	NA	NA	NA	NA	NA	NA	NA	NA	NA	NA	NA	NA	NA	NA	NA	NA	NA
47352	47352	8:109493661|109497272	8	109493661	109497272	11	4_3_3	102	0.177	exon	PKHD1L1,	+	A00204:690:HYN52DSXY:2:1369:2691:27289,A00204:690:HYN52DSXY:2:2347:15031:23140,A00204:690:HYN52DSXY:2:1320:32832:21621,A00204:690:HYN52DSXY:2:2324:18141:35289,A00204:690:HYN52DSXY:2:2333:20428:34053,A00204:690:HYN52DSXY:2:2347:14308:15311,A00204:690:HYN52DSXY:2:2569:5231:30029,A00204:690:HYN52DSXY:2:1419:5828:3380,A00204:690:HYN52DSXY:2:1260:28519:34256,A00204:690:HYN52DSXY:2:1358:21875:13510,A00…	364	A352-08	A352-08	Health	51	platelet	female	N2P	NA	NA	NA	NA	NA	NA	NA	NA	NA	NA	NA	NA	NA	NA	NA	NA	NA
47353	47353	8:109496919|109497272	8	109496919	109497272	32	14_4_9	62	0.508	exon	PKHD1L1,	+	A00204:690:HYN52DSXY:2:1114:29324:6339,A00204:690:HYN52DSXY:2:1564:23194:3239,A00204:690:HYN52DSXY:2:2133:21947:21684,A00204:690:HYN52DSXY:2:1644:1479:29543,A00204:690:HYN52DSXY:2:2133:22616:20901,A00204:690:HYN52DSXY:2:1545:4472:1376,A00204:690:HYN52DSXY:2:1412:12509:3991,A00204:690:HYN52DSXY:2:1465:20265:11882,A00204:690:HYN52DSXY:2:1534:29008:24486,A00204:690:HYN52DSXY:2:1538:4499:19272,A00204…	273	A352-08	A352-08	Health	51	platelet	female	N2P	NA	NA	NA	NA	NA	NA	NA	NA	NA	NA	NA	NA	NA	NA	NA	NA	NA
47354	47354	8:109498462|109498771	8	109498462	109498771	14	9_1_9	84	0.25	exon	PKHD1L1,	+	A00204:690:HYN52DSXY:2:1138:20934:20306,A00204:690:HYN52DSXY:2:1474:32479:29528,A00204:690:HYN52DSXY:2:1344:10845:14951,A00204:690:HYN52DSXY:2:1630:6045:13620,A00204:690:HYN52DSXY:2:2644:20292:13589,A00204:690:HYN52DSXY:2:2277:28655:7404,A00204:690:HYN52DSXY:2:2465:8983:18364,A00204:690:HYN52DSXY:2:1132:26738:10034,A00204:690:HYN52DSXY:2:1308:1145:31939,A00204:690:HYN52DSXY:2:2613:32117:2628,A002…	230	A352-08	A352-08	Health	51	platelet	female	N2P	NA	NA	NA	NA	NA	NA	NA	NA	NA	NA	NA	NA	NA	NA	NA	NA	NA
47355	47355	8:109518379|109527020	8	109518379	109527020	8	4_2_2	122	0.116	exon	PKHD1L1,	+	A00204:690:HYN52DSXY:2:2150:17698:35023,A00204:690:HYN52DSXY:2:2569:9109:15295,A00204:690:HYN52DSXY:2:1215:24650:24267,A00204:690:HYN52DSXY:2:1612:3152:20917,A00204:690:HYN52DSXY:2:2161:8974:22357,A00204:690:HYN52DSXY:2:2632:3441:1407,A00204:690:HYN52DSXY:2:1612:5746:35775,A00204:690:HYN52DSXY:2:1612:5746:35806,	821	A352-08	A352-08	Health	51	platelet	female	N2P	NA	NA	NA	NA	NA	NA	NA	NA	NA	NA	NA	NA	NA	NA	NA	NA	NA
47356	47356	8:109550810|109557042	8	109550810	109557042	5	1_2_3	55	0.154	exon	EBAG9,	+	A00204:690:HYN52DSXY:2:1627:31593:9862,A00204:690:HYN52DSXY:2:2333:26015:8907,A00204:690:HYN52DSXY:2:2615:15727:2926,A00204:690:HYN52DSXY:2:2615:15799:2895,A00204:690:HYN52DSXY:2:1146:30291:9737,	445	A352-08	A352-08	Health	51	platelet	female	N2P	8:109550810|109557042	hsa_circ_0135461	chr8:110563038-110569271+	ENST00000337573.5	100	100	100	444	1	444	444	1	444	0	821	GTTTTGATTC...TCATCAGTCT	GTTTTGATTC...TCATCAGTCT
47357	47357	8:115603873|115620060	8	115603873	115620060	3	0_1_2	8	0.429	exon	TRPS1,	-	A00204:690:HYN52DSXY:2:1156:7184:8234,A00204:690:HYN52DSXY:2:1155:5520:30686,A00204:690:HYN52DSXY:2:1668:2799:6965,	2272	A352-08	A352-08	Health	51	platelet	female	N2P	8:115603873|115620060	hsa_circ_0085363	chr8:116616099-116635985-	NM_014112	90.67	92.92	100	2272	1	2060	2217	2217	158	0	3805	CTGTAGTGTC...CGGACCATAT	ATGTACAGAT...GACACTACAG
47358	47358	8:115661570|115662655	8	115661570	115662655	3	0_2_2	3	0.667	intron	TRPS1,	-	A00204:690:HYN52DSXY:2:1336:14226:12947,A00204:690:HYN52DSXY:2:1245:18728:12790,A00204:690:HYN52DSXY:2:2544:31358:24298,	1086	A352-08	A352-08	Health	51	platelet	female	N2P	NA	NA	NA	NA	NA	NA	NA	NA	NA	NA	NA	NA	NA	NA	NA	NA	NA
47359	47359	8:116655856|116658980	8	116655856	116658980	26	6_11_9	319	0.14	exon	EIF3H,	-	A00204:690:HYN52DSXY:2:2466:7925:25989,A00204:690:HYN52DSXY:2:2218:20690:3380,A00204:690:HYN52DSXY:2:1609:16604:1407,A00204:690:HYN52DSXY:2:1403:12563:20995,A00204:690:HYN52DSXY:2:2217:22498:30029,A00204:690:HYN52DSXY:2:2364:24144:5791,A00204:690:HYN52DSXY:2:1320:12129:16705,A00204:690:HYN52DSXY:2:1519:18032:4726,A00204:690:HYN52DSXY:2:1519:13566:31156,A00204:690:HYN52DSXY:2:1514:14931:25003,A002…	419	A352-08	A352-08	Health	51	platelet	female	N2P	8:116655856|116658980	hsa_circ_0005231	chr8:117668094-117671219-	NM_003756	100	100	100	418	1	418	418	418	1	0	773	CTGCTGGCAA...TGATATTGGA	TCCAATATCA...TTGCCAGCAG
47362	47362	8:116724909|116726172	8	116724909	116726172	9	3_4_1	93	0.162	intron	EIF3H,	-	A00204:690:HYN52DSXY:2:1464:14913:6809,A00204:690:HYN52DSXY:2:2418:23764:27336,A00204:690:HYN52DSXY:2:1167:25789:21230,A00204:690:HYN52DSXY:2:1265:23990:20713,A00204:690:HYN52DSXY:2:1265:23981:20791,A00204:690:HYN52DSXY:2:2133:14091:29747,A00204:690:HYN52DSXY:2:2129:31530:9283,A00204:690:HYN52DSXY:2:1167:26684:17675,A00204:690:HYN52DSXY:2:2603:21748:36276,	1264	A352-08	A352-08	Health	51	platelet	female	N2P	8:116724909|116726172	hsa_circ_0003491	chr8:117737147-117738411-	NM_003756	100	100	100	1264	1	1264	1264	1264	1	0	2335	CATGTAATAC...TTAATACCAC	GTGGTATTAA...GTATTACATG
47363	47363	8:116726016|116734354	8	116726016	116734354	5	2_1_1	61	0.141	exon	EIF3H,	-	A00204:690:HYN52DSXY:2:1212:13910:6386,A00204:690:HYN52DSXY:2:1332:9923:5181,A00204:690:HYN52DSXY:2:1346:9064:12023,A00204:690:HYN52DSXY:2:2162:30074:12399,A00204:690:HYN52DSXY:2:2653:26096:1564,	236	A352-08	A352-08	Health	51	platelet	female	N2P	8:116726016|116734354	hsa_circ_0085368	chr8:117738254-117738411-	NM_003756	66.81	100	100	235	1	157	157	157	1	2.49e-77	291	CTTCATCAAA...CCTATGAAAA	GTGGTATTAA...TTTGATGAAG
47364	47364	8:116726016|116737287	8	116726016	116737287	11	3_2_3	57	0.278	exon	EIF3H,	-	A00204:690:HYN52DSXY:2:1321:13702:36777,A00204:690:HYN52DSXY:2:2276:3531:33254,A00204:690:HYN52DSXY:2:1610:19904:20556,A00204:690:HYN52DSXY:2:1309:32271:32393,A00204:690:HYN52DSXY:2:1128:10357:36464,A00204:690:HYN52DSXY:2:1151:4001:34601,A00204:690:HYN52DSXY:2:1171:5755:7263,A00204:690:HYN52DSXY:2:1154:13666:33771,A00204:690:HYN52DSXY:2:1423:26820:24862,A00204:690:HYN52DSXY:2:1109:13015:8938,A002…	287	A352-08	A352-08	Health	51	platelet	female	N2P	8:116726016|116737287	hsa_circ_0085368	chr8:117738254-117738411-	NM_003756	54.9	100	100	286	1	157	157	157	1	3.08e-77	291	CTTCATCAAA...AGGCATTTCC	GTGGTATTAA...TTTGATGAAG
47365	47365	8:117528651|117530827	8	117528651	117530827	4	3_0_3	8	0.5	exon	MED30,	+	A00204:690:HYN52DSXY:2:1355:2293:34491,A00204:690:HYN52DSXY:2:1538:13792:9815,A00204:690:HYN52DSXY:2:2425:30463:20932,A00204:690:HYN52DSXY:2:1355:1931:23469,	265	A352-08	A352-08	Health	51	platelet	female	N2P	8:117528651|117530827	hsa_circ_0004116	chr8:118540889-118543066+	NM_080651	100	100	100	264	1	264	264	1	264	9.35e-137	488	CTGCCAAATG...AGTAAATAAA	CTGCCAAATG...AGTAAATAAA
47366	47366	8:118070788|118072777	8	118070788	118072777	9	2_5_3	1	0.947	intron	EXT1,	-	A00204:690:HYN52DSXY:2:1570:2510:4648,A00204:690:HYN52DSXY:2:1474:18177:7921,A00204:690:HYN52DSXY:2:2505:14479:12915,A00204:690:HYN52DSXY:2:1260:2428:16939,A00204:690:HYN52DSXY:2:2602:23755:3521,A00204:690:HYN52DSXY:2:1631:27480:36432,A00204:690:HYN52DSXY:2:2308:1768:25817,A00204:690:HYN52DSXY:2:2301:26865:5650,A00204:690:HYN52DSXY:2:2602:23836:3818,	1990	A352-08	A352-08	Health	51	platelet	female	N2P	8:118070788|118072777	hsa_circ_0002817	chr8:119083026-119085016-	NM_000127	100	100	100	1990	1	1990	1990	1990	1	0	3675	TGCAAATGGA...GGGATTTTAG	CTAAAATCCC...TCCATTTGCA
47367	47367	8:119756006|119791459	8	119756006	119791459	11	2_6_4	25	0.468	exon	TAF2,	-	A00204:690:HYN52DSXY:2:2672:11487:4507,A00204:690:HYN52DSXY:2:1426:11107:8265,A00204:690:HYN52DSXY:2:1435:7301:22654,A00204:690:HYN52DSXY:2:2673:12870:12978,A00204:690:HYN52DSXY:2:1107:20735:7059,A00204:690:HYN52DSXY:2:1362:17201:15969,A00204:690:HYN52DSXY:2:2553:24758:4820,A00204:690:HYN52DSXY:2:1224:5041:19711,A00204:690:HYN52DSXY:2:1241:7075:23422,A00204:690:HYN52DSXY:2:1426:10673:8547,A00204:…	1911	A352-08	A352-08	Health	51	platelet	female	N2P	8:119756006|119791459	hsa_circ_0135589	chr8:120774654-120803699-	ENST00000378164.2	67.07	100	100	1910	630	1910	1281	1281	1	0	2366	CAGAATTCAT...GGAAGCCGGA	TCCGGCTTCC...TCACTGTCAG
47368	47368	8:119783381|119791459	8	119783381	119791459	19	2_6_5	46	0.452	exon	TAF2,	-	A00204:690:HYN52DSXY:2:1263:26964:35227,A00204:690:HYN52DSXY:2:1537:12400:24784,A00204:690:HYN52DSXY:2:2113:20121:18333,A00204:690:HYN52DSXY:2:1637:11921:30843,A00204:690:HYN52DSXY:2:2661:1868:33442,A00204:690:HYN52DSXY:2:1537:12246:27962,A00204:690:HYN52DSXY:2:2356:24804:19742,A00204:690:HYN52DSXY:2:2112:18222:20932,A00204:690:HYN52DSXY:2:2346:26304:30232,A00204:690:HYN52DSXY:2:2661:1705:33411,A…	836	A352-08	A352-08	Health	51	platelet	female	N2P	8:119783381|119791459	hsa_circ_0135599	chr8:120795620-120803699-	ENST00000378164.2	100	100	100	835	1	835	835	835	1	0	1543	CTTTGCAAGA...GGAAGCCGGA	TCCGGCTTCC...TCTTGCAAAG
47369	47369	8:119788338|119797846	8	119788338	119797846	18	2_9_6	60	0.375	exon	TAF2,	-	A00204:690:HYN52DSXY:2:2517:23882:21559,A00204:690:HYN52DSXY:2:2117:15573:3317,A00204:690:HYN52DSXY:2:2247:22525:36182,A00204:690:HYN52DSXY:2:1247:6994:24377,A00204:690:HYN52DSXY:2:1265:10086:12007,A00204:690:HYN52DSXY:2:1122:24306:26396,A00204:690:HYN52DSXY:2:1122:24560:32471,A00204:690:HYN52DSXY:2:1256:23981:16501,A00204:690:HYN52DSXY:2:1422:13584:16971,A00204:690:HYN52DSXY:2:1353:25455:10441,A…	1002	A352-08	A352-08	Health	51	platelet	female	N2P	8:119788338|119797846	hsa_circ_0135601	chr8:120800577-120810086-	ENST00000378164.2	100	100	100	1001	1	1001	1001	1001	1	0	1849	CTTCTACTTT...AATGAGTAAC	GTTACTCATT...AAAGTAGAAG
47370	47370	8:119793366|119797846	8	119793366	119797846	2	0_2_2	27	0.129	exon	TAF2,	-	A00204:690:HYN52DSXY:2:2370:31557:13933,A00204:690:HYN52DSXY:2:2370:31738:13808,	486	A352-08	A352-08	Health	51	platelet	female	N2P	8:119793366|119797846	hsa_circ_0135606	chr8:120807771-120810086-	ENST00000378164.2	82.27	100	100	485	87	485	399	399	1	0	737	TTATCCTTCT...AATGAGTAAC	GTTACTCATT...GATTAAAGAG
47371	47371	8:119793366|119802025	8	119793366	119802025	22	2_7_6	20	0.688	exon	TAF2,	-	A00204:690:HYN52DSXY:2:1515:30843:30514,A00204:690:HYN52DSXY:2:1464:16306:33270,A00204:690:HYN52DSXY:2:2453:17047:32142,A00204:690:HYN52DSXY:2:2121:5620:16203,A00204:690:HYN52DSXY:2:2271:29270:18396,A00204:690:HYN52DSXY:2:1462:6126:24377,A00204:690:HYN52DSXY:2:1464:16278:33505,A00204:690:HYN52DSXY:2:2610:25554:7263,A00204:690:HYN52DSXY:2:1163:27100:32236,A00204:690:HYN52DSXY:2:2610:25482:7075,A00…	718	A352-08	A352-08	Health	51	platelet	female	N2P	8:119793366|119802025	hsa_circ_0135604	chr8:120805605-120814265-	ENST00000378164.2	100	100	100	717	1	717	717	717	1	0	1325	TTATCCTTCT...GAACCAAAAT	ATTTTGGTTC...AGAAGGATAA
47372	47372	8:119817735|119819506	8	119817735	119819506	2	1_2_1	16	0.2	intron	TAF2,	-	A00204:690:HYN52DSXY:2:1449:29261:1031,A00204:690:HYN52DSXY:2:2220:8639:16360,	1772	A352-08	A352-08	Health	51	platelet	female	N2P	8:119817735|119819506	hsa_circ_0135611	chr8:120829974-120831746-	ENST00000378164.2	100	100	100	1772	1	1772	1772	1772	1	0	3273	CCTATTATCA...CCACAAATCC	GGATTTGTGG...TGATAATAGG
47373	47373	8:119817984|119819506	8	119817984	119819506	4	0_3_3	17	0.32	intron	TAF2,	-	A00204:690:HYN52DSXY:2:2453:3260:27712,A00204:690:HYN52DSXY:2:2205:7970:5776,A00204:690:HYN52DSXY:2:2453:3269:25567,A00204:690:HYN52DSXY:2:1109:12111:5274,	1523	A352-08	A352-08	Health	51	platelet	female	N2P	8:119817984|119819506	hsa_circ_0002593	chr8:120830223-120831746-	NM_003184	100	100	100	1523	1	1523	1523	1523	1	0	2813	CTTTGTGAAA...CCACAAATCC	GGATTTGTGG...TTTCACAAAG
47374	47374	8:119838259|119847080	8	119838259	119847080	3	2_2_0	7	0.462	exon	DSCC1,	-	A00204:690:HYN52DSXY:2:2336:14407:2550,A00204:690:HYN52DSXY:2:2470:28818:18427,A00204:690:HYN52DSXY:2:2423:16080:10833,	588	A352-08	A352-08	Health	51	platelet	female	N2P	8:119838259|119847080	hsa_circ_0135613	chr8:120850498-120859320-	ENST00000313655.4	100	100	100	587	1	587	587	587	1	0	1085	TGAATATATG...CAGTTGTATA	TATACAACTG...CATATATTCA
47375	47375	8:119846990|119853215	8	119846990	119853215	11	1_7_5	4	0.846	exon	DSCC1,	-	A00204:690:HYN52DSXY:2:1617:27706:5635,A00204:690:HYN52DSXY:2:2102:10411:14105,A00204:690:HYN52DSXY:2:1247:25545:16047,A00204:690:HYN52DSXY:2:2116:21694:6339,A00204:690:HYN52DSXY:2:2667:16125:7279,A00204:690:HYN52DSXY:2:1434:7663:9846,A00204:690:HYN52DSXY:2:1504:31168:13260,A00204:690:HYN52DSXY:2:1361:28284:23985,A00204:690:HYN52DSXY:2:2102:10619:14810,A00204:690:HYN52DSXY:2:2458:6415:2362,A00204…	396	A352-08	A352-08	Health	51	platelet	female	N2P	8:119846990|119853215	hsa_circ_0135614	chr8:120859229-120865455-	ENST00000313655.4	100	100	100	395	1	395	395	395	1	0	730	CTCCAATCTT...AATCACAAGA	TCTTGTGATT...AAGATTGGAG
47376	47376	8:119850382|119853215	8	119850382	119853215	10	2_2_1	18	0.526	exon	DSCC1,	-	A00204:690:HYN52DSXY:2:1277:1714:8469,A00204:690:HYN52DSXY:2:2550:13304:4492,A00204:690:HYN52DSXY:2:1652:9833:31172,A00204:690:HYN52DSXY:2:1330:19036:5494,A00204:690:HYN52DSXY:2:2170:5032:8296,A00204:690:HYN52DSXY:2:1551:13358:27070,A00204:690:HYN52DSXY:2:1419:21441:33552,A00204:690:HYN52DSXY:2:2527:3658:27649,A00204:690:HYN52DSXY:2:1659:18575:1501,A00204:690:HYN52DSXY:2:1506:8350:29825,	305	A352-08	A352-08	Health	51	platelet	female	N2P	NA	NA	NA	NA	NA	NA	NA	NA	NA	NA	NA	NA	NA	NA	NA	NA	NA
47377	47377	8:119928400|119929938	8	119928400	119929938	13	6_4_3	4	0.867	exon	DEPTOR,	+	A00204:690:HYN52DSXY:2:2536:20211:9815,A00204:690:HYN52DSXY:2:2554:26693:16282,A00204:690:HYN52DSXY:2:1208:18367:4178,A00204:690:HYN52DSXY:2:1675:10375:6120,A00204:690:HYN52DSXY:2:1370:11984:3583,A00204:690:HYN52DSXY:2:2471:31783:22686,A00204:690:HYN52DSXY:2:1208:18412:4006,A00204:690:HYN52DSXY:2:2215:25943:6214,A00204:690:HYN52DSXY:2:2536:20247:9439,A00204:690:HYN52DSXY:2:1216:4634:14465,A00204:…	304	A352-08	A352-08	Health	51	platelet	female	N2P	8:119928400|119929938	hsa_circ_0135616	chr8:120940639-120942178+	NM_022783	100	100	100	303	1	303	303	1	303	2.27e-158	560	GCTCAGGCTG...TATATGAAAA	GCTCAGGCTG...TATATGAAAA
47378	47378	8:120413991|120432123	8	120413991	120432123	7	0_2_3	4	0.778	exon	MRPL13,	-	A00204:690:HYN52DSXY:2:2211:10447:14544,A00204:690:HYN52DSXY:2:2622:11794:4601,A00204:690:HYN52DSXY:2:2339:30996:9737,A00204:690:HYN52DSXY:2:1543:6903:11694,A00204:690:HYN52DSXY:2:2211:10890:12618,A00204:690:HYN52DSXY:2:1138:24749:6590,A00204:690:HYN52DSXY:2:1451:16495:2440,	365	A352-08	A352-08	Health	51	platelet	female	N2P	8:120413991|120432123	hsa_circ_0135621	chr8:121426229-121444363-	NM_014078	100	100	100	364	1	364	364	364	1	0	673	GGAGTCCACA...CCACAGTCAC	GTGACTGTGG...TGTGGACTCC
47379	47379	8:120453847|120461255	8	120453847	120461255	16	1_2_4	9	0.78	exon	MTBP,	+	A00204:690:HYN52DSXY:2:2106:19732:11678,A00204:690:HYN52DSXY:2:1331:19018:29418,A00204:690:HYN52DSXY:2:1252:17020:12900,A00204:690:HYN52DSXY:2:2301:14118:19053,A00204:690:HYN52DSXY:2:1252:16812:13228,A00204:690:HYN52DSXY:2:1429:14416:8891,A00204:690:HYN52DSXY:2:2301:13150:25739,A00204:690:HYN52DSXY:2:1620:5538:28745,A00204:690:HYN52DSXY:2:1222:30300:9815,A00204:690:HYN52DSXY:2:1615:24099:22185,A0…	553	A352-08	A352-08	Health	51	platelet	female	N2P	8:120453847|120461255	hsa_circ_0135624	chr8:121466086-121473495+	NM_022045	100	100	100	552	1	552	552	1	552	0	1020	TCTCTATGAA...AATTTGAGTT	TCTCTATGAA...AATTTGAGTT
47380	47380	8:120459215|120470937	8	120459215	120470937	19	6_1_3	15	0.717	exon	MTBP,	+	A00204:690:HYN52DSXY:2:1540:1994:7733,A00204:690:HYN52DSXY:2:2319:9598:6872,A00204:690:HYN52DSXY:2:2178:5882:19100,A00204:690:HYN52DSXY:2:1355:2076:2112,A00204:690:HYN52DSXY:2:1525:20347:33160,A00204:690:HYN52DSXY:2:2352:31530:11882,A00204:690:HYN52DSXY:2:1355:2989:4038,A00204:690:HYN52DSXY:2:2319:10004:4194,A00204:690:HYN52DSXY:2:2178:5828:18975,A00204:690:HYN52DSXY:2:1207:2799:30264,A00204:690:…	424	A352-08	A352-08	Health	51	platelet	female	N2P	8:120459215|120470937	hsa_circ_0135626	chr8:121471454-121483177+	NM_022045	100	100	98.82	423	1	423	418	1	418	0	749	TTTGGATTTG...ACAATCAGTG	TTTGGATTTG...ACAATCAGTG
47381	47381	8:120459215|120488332	8	120459215	120488332	12	3_1_1	16	0.6	exon	MTBP,	+	A00204:690:HYN52DSXY:2:2339:25979:7811,A00204:690:HYN52DSXY:2:2660:29017:24158,A00204:690:HYN52DSXY:2:2626:16043:20948,A00204:690:HYN52DSXY:2:1426:31024:4993,A00204:690:HYN52DSXY:2:2561:30156:23156,A00204:690:HYN52DSXY:2:1568:25373:31125,A00204:690:HYN52DSXY:2:1106:22327:5556,A00204:690:HYN52DSXY:2:2660:29215:24471,A00204:690:HYN52DSXY:2:2513:18801:6339,A00204:690:HYN52DSXY:2:1123:22019:21934,A00…	598	A352-08	A352-08	Health	51	platelet	female	N2P	8:120459215|120488332	hsa_circ_0135627	chr8:121471454-121500572+	NM_022045	100	100	99.16	597	1	597	592	1	592	0	1070	TTTGGATTTG...GCCAAATTGA	TTTGGATTTG...GCCAAATTGA
47382	47382	8:120632444|120693908	8	120632444	120693908	25	3_10_6	152	0.248	exon	SNTB1,	-	A00204:690:HYN52DSXY:2:1451:16731:9799,A00204:690:HYN52DSXY:2:1125:14326:1031,A00204:690:HYN52DSXY:2:1254:18801:20462,A00204:690:HYN52DSXY:2:1307:28140:29653,A00204:690:HYN52DSXY:2:2109:13657:21981,A00204:690:HYN52DSXY:2:2527:7238:21010,A00204:690:HYN52DSXY:2:2572:4336:36338,A00204:690:HYN52DSXY:2:1138:25979:34209,A00204:690:HYN52DSXY:2:2178:14606:11412,A00204:690:HYN52DSXY:2:2277:7789:26663,A002…	426	A352-08	A352-08	Health	51	platelet	female	N2P	8:120632444|120693908	hsa_circ_0085426	chr8:121644683-121706148-	NM_021021	100	100	100	425	1	425	425	425	1	0	785	CTTTTCTGCA...ATGTACTTCA	TGAAGTACAT...TGCAGAAAAG
47390	47390	8:122571485|122571895	8	122571485	122571895	7	1_0_3	36	0.28	intergenic_region	n/a	-	A00204:690:HYN52DSXY:2:1510:10004:21950,A00204:690:HYN52DSXY:2:1511:12418:5337,A00204:690:HYN52DSXY:2:1510:10339:21934,A00204:690:HYN52DSXY:2:2518:23240:18850,A00204:690:HYN52DSXY:2:2317:22001:29951,A00204:690:HYN52DSXY:2:2646:21902:5603,A00204:690:HYN52DSXY:2:2664:10872:11052,	411	A352-08	A352-08	Health	51	platelet	female	N2P	NA	NA	NA	NA	NA	NA	NA	NA	NA	NA	NA	NA	NA	NA	NA	NA	NA
47391	47391	8:122620036|122621270	8	122620036	122621270	13	0_6_6	28	0.481	intergenic_region	n/a	-	A00204:690:HYN52DSXY:2:1547:32850:8249,A00204:690:HYN52DSXY:2:1636:3387:14653,A00204:690:HYN52DSXY:2:1562:27679:10441,A00204:690:HYN52DSXY:2:1629:15727:2300,A00204:690:HYN52DSXY:2:1659:22724:10254,A00204:690:HYN52DSXY:2:1659:22715:10269,A00204:690:HYN52DSXY:2:2539:20916:4993,A00204:690:HYN52DSXY:2:2539:20989:13573,A00204:690:HYN52DSXY:2:2609:8766:29857,A00204:690:HYN52DSXY:2:1459:28818:11788,A002…	1235	A352-08	A352-08	Health	51	platelet	female	N2P	NA	NA	NA	NA	NA	NA	NA	NA	NA	NA	NA	NA	NA	NA	NA	NA	NA
47392	47392	8:122620036|122621284	8	122620036	122621284	4	0_3_3	8	0.5	intergenic_region	n/a	-	A00204:690:HYN52DSXY:2:2311:8657:35775,A00204:690:HYN52DSXY:2:2663:3278:25708,A00204:690:HYN52DSXY:2:2403:5801:3364,A00204:690:HYN52DSXY:2:2663:4761:29904,	1249	A352-08	A352-08	Health	51	platelet	female	N2P	NA	NA	NA	NA	NA	NA	NA	NA	NA	NA	NA	NA	NA	NA	NA	NA	NA
47393	47393	8:123019195|123030716	8	123019195	123030716	9	0_1_2	45	0.286	exon	DERL1,	-	A00204:690:HYN52DSXY:2:1204:13829:6245,A00204:690:HYN52DSXY:2:2130:32651:2707,A00204:690:HYN52DSXY:2:2547:1389:32988,A00204:690:HYN52DSXY:2:1247:22887:1924,A00204:690:HYN52DSXY:2:1266:9209:23766,A00204:690:HYN52DSXY:2:2265:9100:28714,A00204:690:HYN52DSXY:2:2531:9127:9095,A00204:690:HYN52DSXY:2:1618:9308:13761,A00204:690:HYN52DSXY:2:2556:24786:25347,	594	A352-08	A352-08	Health	51	platelet	female	N2P	8:123019195|123030716	hsa_circ_0002574	chr8:124031434-124037290-	NM_024295	59.36	100	100	593	1	352	352	352	1	0	651	AAAAACTGAG...GCCTCCAAAT	GAGCTTTTGA...CTCAGTTTTT
47394	47394	8:123021447|123030716	8	123021447	123030716	25	1_6_10	48	0.51	exon	DERL1,	-	A00204:690:HYN52DSXY:2:1423:20754:18677,A00204:690:HYN52DSXY:2:2333:25247:16752,A00204:690:HYN52DSXY:2:1220:13928:32127,A00204:690:HYN52DSXY:2:1637:32832:18521,A00204:690:HYN52DSXY:2:2105:28980:32487,A00204:690:HYN52DSXY:2:1424:17653:25708,A00204:690:HYN52DSXY:2:2621:16378:5838,A00204:690:HYN52DSXY:2:1234:30553:31704,A00204:690:HYN52DSXY:2:2362:27444:18458,A00204:690:HYN52DSXY:2:2410:5873:6433,A0…	483	A352-08	A352-08	Health	51	platelet	female	N2P	8:123021447|123030716	hsa_circ_0085432	chr8:124034923-124037290-	NM_024295	39	100	100	482	54	241	188	188	1	3.17e-94	348	GAGCCTCCGA...GCCTCCAAAT	GAGCTTTTGA...ACGATTTAAG
47395	47395	8:123023713|123030716	8	123023713	123030716	68	1_23_32	60	0.694	exon	DERL1,	-	A00204:690:HYN52DSXY:2:2666:4408:3552,A00204:690:HYN52DSXY:2:1248:8992:8296,A00204:690:HYN52DSXY:2:2116:31702:33066,A00204:690:HYN52DSXY:2:2627:2320:9486,A00204:690:HYN52DSXY:2:2660:9082:37012,A00204:690:HYN52DSXY:2:1444:10773:13792,A00204:690:HYN52DSXY:2:2432:31051:11146,A00204:690:HYN52DSXY:2:2267:25880:10488,A00204:690:HYN52DSXY:2:1135:27380:26115,A00204:690:HYN52DSXY:2:1141:31855:17926,A00204…	334	A352-08	A352-08	Health	51	platelet	female	N2P	8:123023713|123030716	hsa_circ_0085435	chr8:124042844-124042956-	NM_024295	33.63	100	100	333	222	333	112	112	1	3.77e-52	207	CTGCATATCC...GCCTCCAAAT	ATTTGGAGGC...CTTGAAACAG
47396	47396	8:123077111|123084340	8	123077111	123084340	55	22_10_10	206	0.348	exon	TBC1D31,	+	A00204:690:HYN52DSXY:2:2433:11044:30796,A00204:690:HYN52DSXY:2:2209:8522:23077,A00204:690:HYN52DSXY:2:2454:8395:24486,A00204:690:HYN52DSXY:2:1176:1461:17863,A00204:690:HYN52DSXY:2:1427:14886:24925,A00204:690:HYN52DSXY:2:1346:18466:33786,A00204:690:HYN52DSXY:2:1417:17707:25426,A00204:690:HYN52DSXY:2:1424:10339:3959,A00204:690:HYN52DSXY:2:1646:3115:12430,A00204:690:HYN52DSXY:2:2120:4354:35994,A0020…	443	A352-08	A352-08	Health	51	platelet	female	N2P	8:123077111|123084340	hsa_circ_0085438	chr8:124089350-124096580+	NM_145647	100	100	100	442	1	442	442	1	442	0	817	AATTATAGTG...TATACAGAAG	AATTATAGTG...TATACAGAAG
47402	47402	8:123109317|123120188	8	123109317	123120188	19	1_2_2	90	0.297	exon	TBC1D31,	+	A00204:690:HYN52DSXY:2:1604:21278:8500,A00204:690:HYN52DSXY:2:1236:9932:29872,A00204:690:HYN52DSXY:2:1312:18313:36933,A00204:690:HYN52DSXY:2:1236:9661:30311,A00204:690:HYN52DSXY:2:1551:4824:11287,A00204:690:HYN52DSXY:2:1346:29279:36636,A00204:690:HYN52DSXY:2:2443:5132:32581,A00204:690:HYN52DSXY:2:1312:6560:5932,A00204:690:HYN52DSXY:2:1313:18078:1078,A00204:690:HYN52DSXY:2:2166:28691:11318,A00204:…	362	A352-08	A352-08	Health	51	platelet	female	N2P	8:123109317|123120188	hsa_circ_0001820	chr8:124121556-124132428+	NM_145647	100	100	100	361	1	361	361	1	361	0	667	AATGAATTAC...ACTCTCATAA	AATGAATTAC...ACTCTCATAA
47403	47403	8:123129066|123144855	8	123129066	123144855	14	6_3_3	97	0.224	exon	TBC1D31,	+	A00204:690:HYN52DSXY:2:1549:10655:7607,A00204:690:HYN52DSXY:2:2449:9968:26710,A00204:690:HYN52DSXY:2:1270:22733:4789,A00204:690:HYN52DSXY:2:1277:8657:4961,A00204:690:HYN52DSXY:2:2116:18186:19836,A00204:690:HYN52DSXY:2:2258:12084:32878,A00204:690:HYN52DSXY:2:2266:9733:28307,A00204:690:HYN52DSXY:2:2250:6442:29997,A00204:690:HYN52DSXY:2:2261:12735:10457,A00204:690:HYN52DSXY:2:1175:25816:33520,A00204…	858	A352-08	A352-08	Health	51	platelet	female	N2P	8:123129066|123144855	hsa_circ_0135651	chr8:124141305-124157095+	NM_145647	100	100	100	857	1	857	857	1	857	0	1583	GCAGACAGTT...TGTCATAAAG	GCAGACAGTT...TGTCATAAAG
47404	47404	8:123129070|123144855	8	123129070	123144855	10	6_5_3	112	0.152	exon	TBC1D31,	+	A00204:690:HYN52DSXY:2:2371:26042:9079,A00204:690:HYN52DSXY:2:1534:31946:29794,A00204:690:HYN52DSXY:2:2601:3369:26365,A00204:690:HYN52DSXY:2:1511:19587:7670,A00204:690:HYN52DSXY:2:1645:26169:11835,A00204:690:HYN52DSXY:2:2407:10719:27352,A00204:690:HYN52DSXY:2:1413:3902:23093,A00204:690:HYN52DSXY:2:2170:18719:2033,A00204:690:HYN52DSXY:2:2145:3179:28291,A00204:690:HYN52DSXY:2:1168:31331:31767,	854	A352-08	A352-08	Health	51	platelet	female	N2P	8:123129070|123144855	hsa_circ_0135651	chr8:124141305-124157095+	NM_145647	100	99.53	100	853	1	853	857	5	857	0	1576	ACAGTTGAAG...TGTCATAAAG	GCAGACAGTT...TGTCATAAAG
47405	47405	8:123134114|123144855	8	123134114	123144855	9	1_1_2	58	0.237	exon	TBC1D31,	+	A00204:690:HYN52DSXY:2:1243:17173:35336,A00204:690:HYN52DSXY:2:1660:29568:22952,A00204:690:HYN52DSXY:2:1270:1777:2785,A00204:690:HYN52DSXY:2:1270:32570:8422,A00204:690:HYN52DSXY:2:2210:11062:25254,A00204:690:HYN52DSXY:2:1163:26901:6214,A00204:690:HYN52DSXY:2:1315:10303:29512,A00204:690:HYN52DSXY:2:1438:28601:19398,A00204:690:HYN52DSXY:2:2248:2230:16313,	569	A352-08	A352-08	Health	51	platelet	female	N2P	8:123134114|123144855	hsa_circ_0135652	chr8:124146353-124157095+	NM_145647	100	100	100	568	1	568	568	1	568	0	1050	GTATATATGA...TGTCATAAAG	GTATATATGA...TGTCATAAAG
47406	47406	8:123140761|123144855	8	123140761	123144855	20	11_2_10	64	0.385	exon	TBC1D31,	+	A00204:690:HYN52DSXY:2:2350:8874:31109,A00204:690:HYN52DSXY:2:1640:19090:31923,A00204:690:HYN52DSXY:2:2247:19859:17879,A00204:690:HYN52DSXY:2:1312:28103:8265,A00204:690:HYN52DSXY:2:1355:21178:2503,A00204:690:HYN52DSXY:2:1640:19027:27398,A00204:690:HYN52DSXY:2:2159:20220:21981,A00204:690:HYN52DSXY:2:2520:27796:15749,A00204:690:HYN52DSXY:2:2557:23158:18834,A00204:690:HYN52DSXY:2:1528:6225:28338,A00…	476	A352-08	A352-08	Health	51	platelet	female	N2P	8:123140761|123144855	hsa_circ_0135654	chr8:124153000-124157095+	NM_145647	100	100	100	475	1	475	475	1	475	0	878	AATCTTACTG...TGTCATAAAG	AATCTTACTG...TGTCATAAAG
47407	47407	8:123231300|123231757	8	123231300	123231757	22	10_10_3	18	0.71	exon	C8orf76,ZHX1-C8orf76,	-	A00204:690:HYN52DSXY:2:1445:24542:3630,A00204:690:HYN52DSXY:2:2409:31756:9956,A00204:690:HYN52DSXY:2:2272:1805:8938,A00204:690:HYN52DSXY:2:1448:31675:25473,A00204:690:HYN52DSXY:2:1654:3721:21402,A00204:690:HYN52DSXY:2:2543:1579:15248,A00204:690:HYN52DSXY:2:1651:11369:21308,A00204:690:HYN52DSXY:2:1654:30662:19085,A00204:690:HYN52DSXY:2:1617:26964:8077,A00204:690:HYN52DSXY:2:2278:22616:17080,A00204…	459	A352-08	A352-08	Health	51	platelet	female	N2P	8:123231300|123231757	hsa_circ_0007779	chr8:124243539-124243997-	NM_001204180	100	100	100	458	1	458	458	458	1	0	846	CTGGTTCGTA...CTTTATTTTC	GAAAATAAAG...TACGAACCAG
47408	47408	8:123231300|123239144	8	123231300	123239144	7	1_1_2	25	0.359	exon	C8orf76,ZHX1-C8orf76,	-	A00204:690:HYN52DSXY:2:2323:13150:7169,A00204:690:HYN52DSXY:2:2322:13160:17268,A00204:690:HYN52DSXY:2:1664:30210:36057,A00204:690:HYN52DSXY:2:1565:5520:8265,A00204:690:HYN52DSXY:2:1616:17255:22701,A00204:690:HYN52DSXY:2:1565:5719:5384,A00204:690:HYN52DSXY:2:1121:22761:35744,	699	A352-08	A352-08	Health	51	platelet	female	N2P	8:123231300|123239144	hsa_circ_0002663	chr8:124243539-124251384-	NM_001204180	100	100	100	698	1	698	698	698	1	0	1290	CTGGTTCGTA...CATAAAACCA	TGGTTTTATG...TACGAACCAG
47409	47409	8:123253322|123256171	8	123253322	123256171	2	2_2_0	32	0.111	exon	ZHX1,	-	A00204:690:HYN52DSXY:2:2218:1199:20509,A00204:690:HYN52DSXY:2:2230:3929:4883,	2851	A352-08	A352-08	Health	51	platelet	female	N2P	8:123253322|123256171	hsa_circ_0135655	chr8:124265561-124268411-	NM_001017926	100	100	100	2850	1	2850	2850	2850	1	0	5264	ATTTCAGTCA...CTCCAATCAC	GTGATTGGAG...TGACTGAAAT
47410	47410	8:123322938|123328579	8	123322938	123328579	34	5_10_7	38	0.642	exon	ATAD2,	-	A00204:690:HYN52DSXY:2:1340:16143:27226,A00204:690:HYN52DSXY:2:2666:13693:14465,A00204:690:HYN52DSXY:2:2443:1976:7263,A00204:690:HYN52DSXY:2:2565:12337:2284,A00204:690:HYN52DSXY:2:2427:11379:21512,A00204:690:HYN52DSXY:2:2563:12029:3349,A00204:690:HYN52DSXY:2:2667:7120:12602,A00204:690:HYN52DSXY:2:2162:27769:33927,A00204:690:HYN52DSXY:2:2426:10981:31501,A00204:690:HYN52DSXY:2:2253:21323:17973,A002…	654	A352-08	A352-08	Health	51	platelet	female	N2P	8:123322938|123328579	hsa_circ_0135658	chr8:124335177-124340819-	ENST00000287394.5	100	100	100	653	1	653	653	653	1	0	1206	CTGAATAAGT...TTCAACTGAG	CTCAGTTGAA...ACTTATTCAG
47411	47411	8:123325893|123336532	8	123325893	123336532	5	0_3_2	75	0.118	exon	ATAD2,	-	A00204:690:HYN52DSXY:2:1351:2003:3333,A00204:690:HYN52DSXY:2:2248:4173:2362,A00204:690:HYN52DSXY:2:2332:3685:21872,A00204:690:HYN52DSXY:2:2331:13078:10551,A00204:690:HYN52DSXY:2:1155:27642:33646,	952	A352-08	A352-08	Health	51	platelet	female	N2P	8:123325893|123336532	hsa_circ_0135660	chr8:124338132-124348772-	ENST00000287394.5	100	100	100	951	1	951	951	951	1	0	1757	TTTTAATCGC...AATCAGGAAC	GTTCCTGATT...GCGATTAAAA
47412	47412	8:123325893|123337821	8	123325893	123337821	16	2_5_3	238	0.119	exon	ATAD2,	-	A00204:690:HYN52DSXY:2:1452:32334:21762,A00204:690:HYN52DSXY:2:2351:16423:7263,A00204:690:HYN52DSXY:2:2207:10836:21950,A00204:690:HYN52DSXY:2:2243:19877:36292,A00204:690:HYN52DSXY:2:2448:3188:10958,A00204:690:HYN52DSXY:2:1130:21151:14700,A00204:690:HYN52DSXY:2:1375:10755:16454,A00204:690:HYN52DSXY:2:1130:21025:18051,A00204:690:HYN52DSXY:2:1148:12020:33051,A00204:690:HYN52DSXY:2:2672:26820:14747,A…	1149	A352-08	A352-08	Health	51	platelet	female	N2P	8:123325893|123337821	hsa_circ_0085456	chr8:124338132-124350061-	NM_014109	100	100	100	1148	1	1148	1148	1148	1	0	2121	TTTTAATCGC...GCCTGCAAAA	TTTTGCAGGC...GCGATTAAAA
47413	47413	8:123333878|123336532	8	123333878	123336532	108	6_36_34	79	0.732	exon	ATAD2,	-	A00204:690:HYN52DSXY:2:1243:32922:22686,A00204:690:HYN52DSXY:2:2630:25229:4664,A00204:690:HYN52DSXY:2:1234:11098:25974,A00204:690:HYN52DSXY:2:1421:9534:24079,A00204:690:HYN52DSXY:2:1132:15130:31641,A00204:690:HYN52DSXY:2:2346:24758:33411,A00204:690:HYN52DSXY:2:2651:2383:4523,A00204:690:HYN52DSXY:2:2247:32705:17300,A00204:690:HYN52DSXY:2:2271:17752:32925,A00204:690:HYN52DSXY:2:1428:15835:34334,A00…	428	A352-08	A352-08	Health	51	platelet	female	N2P	8:123333878|123336532	hsa_circ_0085458	chr8:124346117-124348772-	NM_014109	100	100	100	427	1	427	427	427	1	0	789	CAGGAGTGCT...AATCAGGAAC	GTTCCTGATT...AGCACTCCTG
47414	47414	8:123333878|123337821	8	123333878	123337821	37	11_17_10	240	0.236	exon	ATAD2,	-	A00204:690:HYN52DSXY:2:1644:20835:29653,A00204:690:HYN52DSXY:2:2306:30011:24815,A00204:690:HYN52DSXY:2:1330:23891:34632,A00204:690:HYN52DSXY:2:1346:23927:35227,A00204:690:HYN52DSXY:2:2648:8106:33035,A00204:690:HYN52DSXY:2:1331:22878:1125,A00204:690:HYN52DSXY:2:1331:23176:1517,A00204:690:HYN52DSXY:2:1336:32551:30123,A00204:690:HYN52DSXY:2:2226:16568:34131,A00204:690:HYN52DSXY:2:1516:26829:34710,A0…	625	A352-08	A352-08	Health	51	platelet	female	N2P	8:123333878|123337821	hsa_circ_0085459	chr8:124346117-124350061-	NM_014109	100	100	100	624	1	624	624	624	1	0	1153	CAGGAGTGCT...GCCTGCAAAA	TTTTGCAGGC...AGCACTCCTG
47415	47415	8:123333878|123339446	8	123333878	123339446	8	1_7_5	81	0.165	exon	ATAD2,	-	A00204:690:HYN52DSXY:2:1620:30978:10551,A00204:690:HYN52DSXY:2:1610:8124:6355,A00204:690:HYN52DSXY:2:2477:1723:36699,A00204:690:HYN52DSXY:2:2526:15311:2550,A00204:690:HYN52DSXY:2:1161:20347:24831,A00204:690:HYN52DSXY:2:2371:15971:21386,A00204:690:HYN52DSXY:2:1302:20085:9533,A00204:690:HYN52DSXY:2:2641:2754:13839,	761	A352-08	A352-08	Health	51	platelet	female	N2P	8:123333878|123339446	hsa_circ_0085460	chr8:124346117-124351686-	NM_014109	100	100	100	760	1	760	760	760	1	0	1404	CAGGAGTGCT...ATTCTTGCAC	GTGCAAGAAT...AGCACTCCTG
47416	47416	8:123337625|123339446	8	123337625	123339446	223	16_59_55	81	0.846	exon	ATAD2,	-	A00204:690:HYN52DSXY:2:2513:25111:22310,A00204:690:HYN52DSXY:2:2373:3956:4930,A00204:690:HYN52DSXY:2:2426:31530:11631,A00204:690:HYN52DSXY:2:2260:20103:4993,A00204:690:HYN52DSXY:2:1610:9561:18677,A00204:690:HYN52DSXY:2:2302:31042:15608,A00204:690:HYN52DSXY:2:2462:5565:13228,A00204:690:HYN52DSXY:2:1556:31964:23782,A00204:690:HYN52DSXY:2:1114:28890:2926,A00204:690:HYN52DSXY:2:1378:31783:10254,A0020…	334	A352-08	A352-08	Health	51	platelet	female	N2P	8:123337625|123339446	hsa_circ_0085465	chr8:124349864-124351686-	NM_014109	100	100	100	333	1	333	333	333	1	5.28e-175	616	CTCATCAGGG...ATTCTTGCAC	GTGCAAGAAT...CCCTGATGAG
47417	47417	8:123344884|123348273	8	123344884	123348273	3	2_2_1	12	0.333	exon	ATAD2,	-	A00204:690:HYN52DSXY:2:1159:7274:12680,A00204:690:HYN52DSXY:2:1551:29586:15280,A00204:690:HYN52DSXY:2:1201:3965:1971,	913	A352-08	A352-08	Health	51	platelet	female	N2P	8:123344884|123348273	hsa_circ_0085466	chr8:124357123-124360513-	NM_014109	100	100	100	912	1	912	912	912	1	0	1685	CTCTTCTGGC...CTTTTCGAGC	GCTCGAAAAG...GCCAGAAGAG
47418	47418	8:123369058|123380677	8	123369058	123380677	3	2_3_1	9	0.4	exon	ATAD2,	-	A00204:690:HYN52DSXY:2:1248:1976:29590,A00204:690:HYN52DSXY:2:1357:21531:12821,A00204:690:HYN52DSXY:2:2604:11514:33489,	879	A352-08	A352-08	Health	51	platelet	female	N2P	8:123369058|123380677	hsa_circ_0006549	chr8:124392768-124392917-	NM_014109	16.97	100	100	878	730	878	149	149	1	2.83e-72	276	CTGTTCATTC...ATGACCCATC	GATGGGTCAT...ATTTTACAAG
47419	47419	8:123369821|123380677	8	123369821	123380677	3	1_2_1	13	0.316	exon	ATAD2,	-	A00204:690:HYN52DSXY:2:2425:26838:1063,A00204:690:HYN52DSXY:2:2142:15185:8938,A00204:690:HYN52DSXY:2:2668:7265:31735,	761	A352-08	A352-08	Health	51	platelet	female	N2P	8:123369821|123380677	hsa_circ_0006549	chr8:124392768-124392917-	NM_014109	19.61	100	100	760	612	760	149	149	1	2.44e-72	276	TTTCCAATGG...ATGACCCATC	GATGGGTCAT...ATTTTACAAG
47420	47420	8:123371670|123380677	8	123371670	123380677	5	1_4_3	43	0.189	exon	ATAD2,	-	A00204:690:HYN52DSXY:2:2254:31222:33458,A00204:690:HYN52DSXY:2:2201:5348:22091,A00204:690:HYN52DSXY:2:1512:23728:28620,A00204:690:HYN52DSXY:2:1144:9290:20713,A00204:690:HYN52DSXY:2:1567:20455:16125,	366	A352-08	A352-08	Health	51	platelet	female	N2P	8:123371670|123380677	hsa_circ_0006549	chr8:124392768-124392917-	NM_014109	40.82	100	100	365	217	365	149	149	1	1.13e-72	276	TTAGTTATAA...ATGACCCATC	GATGGGTCAT...ATTTTACAAG
47421	47421	8:123380529|123380677	8	123380529	123380677	6	0_4_2	51	0.19	exon	ATAD2,	-	A00204:690:HYN52DSXY:2:1243:18367:31203,A00204:690:HYN52DSXY:2:2243:17300:11381,A00204:690:HYN52DSXY:2:2670:18069:34225,A00204:690:HYN52DSXY:2:1303:28185:18364,A00204:690:HYN52DSXY:2:1515:13132:10457,A00204:690:HYN52DSXY:2:1517:6569:28338,	150	A352-08	A352-08	Health	51	platelet	female	N2P	8:123380529|123380677	hsa_circ_0006549	chr8:124392768-124392917-	NM_014109	100	100	100	149	1	149	149	149	1	4.1e-73	276	CTTGTAAAAT...ATGACCCATC	GATGGGTCAT...ATTTTACAAG
47422	47422	8:123427924|123430033	8	123427924	123430033	7	4_1_3	7	0.667	exon	NTAQ1,	+	A00204:690:HYN52DSXY:2:2644:16197:9471,A00204:690:HYN52DSXY:2:1104:8874:5368,A00204:690:HYN52DSXY:2:1230:23113:16971,A00204:690:HYN52DSXY:2:1462:16694:1313,A00204:690:HYN52DSXY:2:1171:25852:12477,A00204:690:HYN52DSXY:2:1461:17960:17284,A00204:690:HYN52DSXY:2:1175:3992:2300,	152	A352-08	A352-08	Health	51	platelet	female	N2P	8:123427924|123430033	hsa_circ_0085477	chr8:124440163-124442273+	NM_018024	100	100	100	151	1	151	151	1	151	3.22e-74	279	TGAAGAAAAT...TGTGATCTGG	TGAAGAAAAT...TGTGATCTGG
47423	47423	8:123786495|123789745	8	123786495	123789745	28	10_9_4	0	1	exon	FAM91A1,	+	A00204:690:HYN52DSXY:2:1376:31584:5588,A00204:690:HYN52DSXY:2:2326:10908:7420,A00204:690:HYN52DSXY:2:1314:19994:13041,A00204:690:HYN52DSXY:2:2313:13630:17738,A00204:690:HYN52DSXY:2:2324:13765:31908,A00204:690:HYN52DSXY:2:2347:7961:4539,A00204:690:HYN52DSXY:2:1114:12192:19132,A00204:690:HYN52DSXY:2:1234:5222:1705,A00204:690:HYN52DSXY:2:2447:14986:13166,A00204:690:HYN52DSXY:2:1306:23421:22106,A0020…	450	A352-08	A352-08	Health	51	platelet	female	N2P	8:123786495|123789745	hsa_circ_0085486	chr8:124798734-124801985+	NM_144963	100	100	100	449	1	449	449	1	449	0	830	GAGTACCTTA...CCCAATTATG	GAGTACCTTA...CCCAATTATG
47424	47424	8:124320086|124327421	8	124320086	124327421	5	0_1_3	42	0.192	exon	TMEM65,	-	A00204:690:HYN52DSXY:2:1317:29794:22216,A00204:690:HYN52DSXY:2:1520:21332:31829,A00204:690:HYN52DSXY:2:1521:24641:17362,A00204:690:HYN52DSXY:2:2336:16369:24455,A00204:690:HYN52DSXY:2:1675:31286:36793,	273	A352-08	A352-08	Health	51	platelet	female	N2P	8:124320086|124327421	hsa_circ_0085495	chr8:125332326-125339662-	NM_194291	100	100	100	272	1	272	272	272	1	3.45e-141	503	CAAATGTGTA...TGGATGAATA	TATTCATCCA...TACACATTTG
47425	47425	8:124504271|124523002	8	124504271	124523002	4	2_0_2	8	0.5	exon	TATDN1,	-	A00204:690:HYN52DSXY:2:2240:3649:17738,A00204:690:HYN52DSXY:2:2241:4218:1752,A00204:690:HYN52DSXY:2:1474:31060:19241,A00204:690:HYN52DSXY:2:2240:4526:27649,	648	A352-08	A352-08	Health	51	platelet	female	N2P	8:124504271|124523002	hsa_circ_0085499	chr8:125516511-125528271-	NR_027427	60.43	100	100	647	1	391	391	391	1	0	723	CAACCATTAA...ATACCAATAT	GTATGTTTTT...TTAATGGTTG
47426	47426	8:124504275|124523002	8	124504275	124523002	5	2_1_2	8	0.556	exon	TATDN1,	-	A00204:690:HYN52DSXY:2:2559:17553:6151,A00204:690:HYN52DSXY:2:1264:23249:32643,A00204:690:HYN52DSXY:2:1264:22182:36839,A00204:690:HYN52DSXY:2:1152:6180:18176,A00204:690:HYN52DSXY:2:2133:32777:26443,	644	A352-08	A352-08	Health	51	platelet	female	N2P	8:124504275|124523002	hsa_circ_0085499	chr8:125516511-125528271-	NR_027427	60.19	98.98	100	643	1	387	391	387	1	0	715	CATTAAATCC...ATACCAATAT	GTATGTTTTT...TTAATGGTTG
47427	47427	8:124508474|124516030	8	124508474	124516030	12	0_4_1	41	0.369	exon	TATDN1,	-	A00204:690:HYN52DSXY:2:1167:18159:27555,A00204:690:HYN52DSXY:2:2251:26006:5415,A00204:690:HYN52DSXY:2:2349:4453:15687,A00204:690:HYN52DSXY:2:1356:10773:19617,A00204:690:HYN52DSXY:2:2453:11297:23343,A00204:690:HYN52DSXY:2:1324:22553:34006,A00204:690:HYN52DSXY:2:1467:28212:8422,A00204:690:HYN52DSXY:2:2125:21739:22451,A00204:690:HYN52DSXY:2:1674:30219:10081,A00204:690:HYN52DSXY:2:2349:3405:24361,A00…	315	A352-08	A352-08	Health	51	platelet	female	N2P	8:124508474|124516030	hsa_circ_0004759	chr8:125520714-125528271-	NR_027427	100	100	100	314	1	314	314	314	1	1.81e-164	580	CACTCCCCCT...AAAAACATAC	GTATGTTTTT...AGGGGGAGTG
47428	47428	8:124562782|124568536	8	124562782	124568536	12	1_8_7	222	0.098	exon	MTSS1,	-	A00204:690:HYN52DSXY:2:1367:10999:2096,A00204:690:HYN52DSXY:2:2543:7844:12571,A00204:690:HYN52DSXY:2:1161:20564:11177,A00204:690:HYN52DSXY:2:1225:29776:23375,A00204:690:HYN52DSXY:2:1439:28013:29684,A00204:690:HYN52DSXY:2:1516:4652:14559,A00204:690:HYN52DSXY:2:1225:29541:23375,A00204:690:HYN52DSXY:2:1545:23710:2722,A00204:690:HYN52DSXY:2:2610:17445:23030,A00204:690:HYN52DSXY:2:1574:14217:8015,A002…	1307	A352-08	A352-08	Health	51	platelet	female	N2P	NA	NA	NA	NA	NA	NA	NA	NA	NA	NA	NA	NA	NA	NA	NA	NA	NA
47429	47429	8:124562782|124585161	8	124562782	124585161	22	3_5_6	227	0.162	exon	MTSS1,	-	A00204:690:HYN52DSXY:2:1675:18819:32800,A00204:690:HYN52DSXY:2:1424:6234:33927,A00204:690:HYN52DSXY:2:2452:20528:1188,A00204:690:HYN52DSXY:2:1526:22580:15922,A00204:690:HYN52DSXY:2:2451:19587:34068,A00204:690:HYN52DSXY:2:2309:11415:20729,A00204:690:HYN52DSXY:2:2309:11315:29543,A00204:690:HYN52DSXY:2:1577:20717:11788,A00204:690:HYN52DSXY:2:1354:20076:20415,A00204:690:HYN52DSXY:2:1114:11153:31610,A…	2832	A352-08	A352-08	Health	51	platelet	female	N2P	NA	NA	NA	NA	NA	NA	NA	NA	NA	NA	NA	NA	NA	NA	NA	NA	NA
47430	47430	8:124565662|124568536	8	124565662	124568536	22	0_5_6	246	0.152	exon	MTSS1,	-	A00204:690:HYN52DSXY:2:1369:31919:24831,A00204:690:HYN52DSXY:2:2572:20383:18067,A00204:690:HYN52DSXY:2:2629:6479:1094,A00204:690:HYN52DSXY:2:1258:21133:22561,A00204:690:HYN52DSXY:2:1278:4842:10504,A00204:690:HYN52DSXY:2:2466:14407:11130,A00204:690:HYN52DSXY:2:1129:23656:27461,A00204:690:HYN52DSXY:2:1258:22752:7012,A00204:690:HYN52DSXY:2:2273:14642:8281,A00204:690:HYN52DSXY:2:2522:30834:25175,A002…	1096	A352-08	A352-08	Health	51	platelet	female	N2P	NA	NA	NA	NA	NA	NA	NA	NA	NA	NA	NA	NA	NA	NA	NA	NA	NA
47431	47431	8:124585087|124591235	8	124585087	124591235	137	12_29_44	487	0.36	exon	MTSS1,	-	A00204:690:HYN52DSXY:2:1242:13648:13792,A00204:690:HYN52DSXY:2:2236:16360:8625,A00204:690:HYN52DSXY:2:2466:15582:1266,A00204:690:HYN52DSXY:2:2244:3351:11052,A00204:690:HYN52DSXY:2:1404:30942:23735,A00204:690:HYN52DSXY:2:1625:13874:30185,A00204:690:HYN52DSXY:2:2368:25174:24111,A00204:690:HYN52DSXY:2:2640:17779:18975,A00204:690:HYN52DSXY:2:1261:10926:33505,A00204:690:HYN52DSXY:2:1370:26793:14700,A0…	253	A352-08	A352-08	Health	51	platelet	female	N2P	8:124585087|124591235	hsa_circ_0135681	chr8:125597327-125603476-	NM_014751	100	100	100	252	1	252	252	252	1	4.16e-130	466	CTTTTTTTGC...CTGGTCCCAC	GTGGGACCAG...GCAAAAAAAG
47432	47432	8:124641564|124642159	8	124641564	124642159	4	2_3_1	0	1	intron	MTSS1,	-	A00204:690:HYN52DSXY:2:1237:23918:6370,A00204:690:HYN52DSXY:2:1346:29460:9925,A00204:690:HYN52DSXY:2:1107:24126:8766,A00204:690:HYN52DSXY:2:1166:2989:26146,	596	A352-08	A352-08	Health	51	platelet	female	N2P	NA	NA	NA	NA	NA	NA	NA	NA	NA	NA	NA	NA	NA	NA	NA	NA	NA
47433	47433	8:124677785|124679115	8	124677785	124679115	15	0_7_7	3	0.909	intron	MTSS1,	-	A00204:690:HYN52DSXY:2:2658:4580:29434,A00204:690:HYN52DSXY:2:2443:16206:7921,A00204:690:HYN52DSXY:2:2658:3947:29528,A00204:690:HYN52DSXY:2:2312:8341:14152,A00204:690:HYN52DSXY:2:2520:19714:18944,A00204:690:HYN52DSXY:2:1664:7509:27806,A00204:690:HYN52DSXY:2:2631:9977:24690,A00204:690:HYN52DSXY:2:1261:12554:19570,A00204:690:HYN52DSXY:2:2155:12897:36135,A00204:690:HYN52DSXY:2:2533:4797:17127,A00204…	1331	A352-08	A352-08	Health	51	platelet	female	N2P	8:124677785|124679115	hsa_circ_0135683	chr8:125690025-125691356-	NM_014751	100	100	100	1331	1	1331	1331	1331	1	0	2459	CCCTGTTCTG...GATCCGAATC	GATTCGGATC...CAGAACAGGG
47434	47434	8:125008971|125009343	8	125008971	125009343	7	3_0_5	0	1	exon	SQLE,	+	A00204:690:HYN52DSXY:2:2675:17110:33974,A00204:690:HYN52DSXY:2:1212:8901:10175,A00204:690:HYN52DSXY:2:1321:4887:34601,A00204:690:HYN52DSXY:2:1668:2275:9126,A00204:690:HYN52DSXY:2:1322:3929:6762,A00204:690:HYN52DSXY:2:1437:30924:31375,A00204:690:HYN52DSXY:2:1367:18430:12837,	287	A352-08	A352-08	Health	51	platelet	female	N2P	8:125008971|125009343	hsa_circ_0135694	chr8:126021212-126021585+	NM_003129	100	100	100	286	1	286	286	1	286	5.99e-149	529	GAACTCCATG...CAAATACCTG	GAACTCCATG...CAAATACCTG
47435	47435	8:125010802|125011632	8	125010802	125011632	2	1_0_2	0	1	intron	SQLE,	+	A00204:690:HYN52DSXY:2:1571:15248:4257,A00204:690:HYN52DSXY:2:2567:9598:14418,	831	A352-08	A352-08	Health	51	platelet	female	N2P	8:125010802|125011632	hsa_circ_0135695	chr8:126023043-126023874+	NM_003129	100	100	100	831	1	831	831	1	831	0	1535	AGGTTAATTG...AAGAAACGAG	AGGTTAATTG...AAGAAACGAG
47436	47436	8:125046999|125047331	8	125046999	125047331	5	0_1_2	3	0.769	intron	WASHC5,	-	A00204:690:HYN52DSXY:2:2477:20690:5071,A00204:690:HYN52DSXY:2:2175:22453:20588,A00204:690:HYN52DSXY:2:2334:7184:3693,A00204:690:HYN52DSXY:2:2452:6741:7529,A00204:690:HYN52DSXY:2:1204:8829:6167,	333	A352-08	A352-08	Health	51	platelet	female	N2P	NA	NA	NA	NA	NA	NA	NA	NA	NA	NA	NA	NA	NA	NA	NA	NA	NA
47437	47437	8:125049006|125050665	8	125049006	125050665	8	2_1_0	27	0.372	exon	WASHC5,	-	A00204:690:HYN52DSXY:2:1319:5177:22827,A00204:690:HYN52DSXY:2:1368:6460:20165,A00204:690:HYN52DSXY:2:1369:28194:7576,A00204:690:HYN52DSXY:2:1554:9299:4225,A00204:690:HYN52DSXY:2:2554:9561:28260,A00204:690:HYN52DSXY:2:2567:3378:27790,A00204:690:HYN52DSXY:2:2141:21115:5306,A00204:690:HYN52DSXY:2:1143:21341:8202,	283	A352-08	A352-08	Health	51	platelet	female	N2P	8:125049006|125050665	hsa_circ_0135701	chr8:126061247-126062907-	ENST00000318410.7	100	100	100	282	1	282	282	282	1	9.88e-147	521	CTTCGTTCTT...TTGGATCCAC	GTGGATCCAA...AAGAACGAAG
47438	47438	8:125049006|125057666	8	125049006	125057666	2	2_2_0	9	0.308	exon	WASHC5,	-	A00204:690:HYN52DSXY:2:1659:15338:23610,A00204:690:HYN52DSXY:2:1431:11948:26412,	616	A352-08	A352-08	Health	51	platelet	female	N2P	8:125049006|125057666	hsa_circ_0085520	chr8:126061247-126069908-	NM_014846	100	100	100	615	1	615	615	615	1	0	1136	CTTCGTTCTT...CAGAGGCAAG	CTTGCCTCTG...AAGAACGAAG
47440	47440	8:125357219|125357818	8	125357219	125357818	37	16_7_19	24	0.755	exon	NSMCE2,	+	A00204:690:HYN52DSXY:2:1203:6262:26616,A00204:690:HYN52DSXY:2:2256:1407:7185,A00204:690:HYN52DSXY:2:2223:18656:19460,A00204:690:HYN52DSXY:2:1123:25726:19179,A00204:690:HYN52DSXY:2:1353:29342:8563,A00204:690:HYN52DSXY:2:1516:3622:36448,A00204:690:HYN52DSXY:2:1519:24948:22498,A00204:690:HYN52DSXY:2:1519:7283:33520,A00204:690:HYN52DSXY:2:1620:10420:31688,A00204:690:HYN52DSXY:2:2360:3405:12649,A00204…	209	A352-08	A352-08	Health	51	platelet	female	N2P	8:125357219|125357818	hsa_circ_0135713	chr8:126369460-126370060+	NM_173685	100	100	100	208	1	208	208	1	208	9.65e-106	385	GTGGTCTTCA...AAAAGGCCTA	GTGGTCTTCA...AAAAGGCCTA
47442	47442	8:128009590|128010444	8	128009590	128010444	4	2_1_1	3	0.727	intergenic_region	n/a	+	A00204:690:HYN52DSXY:2:2463:7437:24330,A00204:690:HYN52DSXY:2:2508:26820:34851,A00204:690:HYN52DSXY:2:1462:6614:23375,A00204:690:HYN52DSXY:2:2630:15456:12477,	855	A352-08	A352-08	Health	51	platelet	female	N2P	8:128009590|128010444	hsa_circ_0008849	chr8:129021835-129022690+	NR_003367	100	100	100	855	1	855	855	1	855	0	1580	GCCAACAGAG...GATTTTGGTG	GCCAACAGAG...GATTTTGGTG
47443	47443	8:129846804|129871496	8	129846804	129871496	5	2_4_3	94	0.096	exon	CYRIB,	-	A00204:690:HYN52DSXY:2:1508:12491:23156,A00204:690:HYN52DSXY:2:2633:19877:4319,A00204:690:HYN52DSXY:2:2147:1687:5008,A00204:690:HYN52DSXY:2:2573:30463:24251,A00204:690:HYN52DSXY:2:2350:23782:24079,	869	A352-08	A352-08	Health	51	platelet	female	N2P	8:129846804|129871496	hsa_circ_0135724	chr8:130867856-130874580-	ENST00000519824.2	28	100	100	868	503	745	243	243	1	1.56e-124	449	CTGAGAGCAT...GGCTGGGCAT	GCAATCCAGC...TGAACTCAAG
47444	47444	8:129903312|129904585	8	129903312	129904585	42	1_18_22	220	0.276	exon	CYRIB,	-	A00204:690:HYN52DSXY:2:2362:3269:16078,A00204:690:HYN52DSXY:2:2376:20112:27398,A00204:690:HYN52DSXY:2:2478:18837:8813,A00204:690:HYN52DSXY:2:1239:31195:10332,A00204:690:HYN52DSXY:2:2458:30653:4319,A00204:690:HYN52DSXY:2:1313:17743:31720,A00204:690:HYN52DSXY:2:1425:8883:10958,A00204:690:HYN52DSXY:2:1226:17155:6558,A00204:690:HYN52DSXY:2:1226:17101:6872,A00204:690:HYN52DSXY:2:1638:6361:36652,A00204…	128	A352-08	A352-08	Health	51	platelet	female	N2P	8:129903312|129904585	hsa_circ_0085567	chr8:130915557-130916831-	NM_016623	100	100	99.21	127	1	127	126	126	1	9.65e-59	228	CTTCAGCCAG...AATGAATTAC	GTAATTCATT...CTGGCTGAAG
47445	47445	8:129903312|129912417	8	129903312	129912417	69	8_15_35	156	0.469	exon	CYRIB,	-	A00204:690:HYN52DSXY:2:2202:29966:14622,A00204:690:HYN52DSXY:2:2244:3369:23735,A00204:690:HYN52DSXY:2:2412:12066:7200,A00204:690:HYN52DSXY:2:1652:5321:19132,A00204:690:HYN52DSXY:2:1538:28320:17722,A00204:690:HYN52DSXY:2:2431:18909:5713,A00204:690:HYN52DSXY:2:1335:26142:18114,A00204:690:HYN52DSXY:2:1342:30915:4492,A00204:690:HYN52DSXY:2:1413:11939:10582,A00204:690:HYN52DSXY:2:1431:19560:3709,A0020…	186	A352-08	A352-08	Health	51	platelet	female	N2P	8:129903312|129912417	hsa_circ_0085567	chr8:130915557-130916831-	NM_016623	68.65	100	99.21	185	1	127	126	126	1	1.5e-58	228	CTTCAGCCAG...CTGCAGTTAT	GTAATTCATT...CTGGCTGAAG
47446	47446	8:129903312|129912515	8	129903312	129912515	192	5_1_72	117	0.766	exon	CYRIB,	-	A00204:690:HYN52DSXY:2:2659:24966:36871,A00204:690:HYN52DSXY:2:1565:10411:17989,A00204:690:HYN52DSXY:2:2130:30834:30530,A00204:690:HYN52DSXY:2:2162:17155:4272,A00204:690:HYN52DSXY:2:1210:32298:24799,A00204:690:HYN52DSXY:2:2615:1172:22153,A00204:690:HYN52DSXY:2:2332:14380:10645,A00204:690:HYN52DSXY:2:2635:2257:18959,A00204:690:HYN52DSXY:2:2562:9182:32393,A00204:690:HYN52DSXY:2:1405:32443:3787,A002…	232	A352-08	A352-08	Health	51	platelet	female	N2P	8:129903312|129912515	hsa_circ_0085567	chr8:130915557-130916831-	NM_016623	54.98	100	99.21	231	1	127	126	126	1	1.94e-58	228	CTTCAGCCAG...TTTCACCACC	GTAATTCATT...CTGGCTGAAG
47447	47447	8:130076348|130092143	8	130076348	130092143	45	1_13_12	579	0.135	exon	ASAP1,	-	A00204:690:HYN52DSXY:2:2457:16242:28432,A00204:690:HYN52DSXY:2:2258:17056:12774,A00204:690:HYN52DSXY:2:1524:10755:1110,A00204:690:HYN52DSXY:2:2457:15646:28463,A00204:690:HYN52DSXY:2:2274:14416:34444,A00204:690:HYN52DSXY:2:1471:4200:12367,A00204:690:HYN52DSXY:2:1531:32362:4116,A00204:690:HYN52DSXY:2:1325:2790:14779,A00204:690:HYN52DSXY:2:1511:3215:15515,A00204:690:HYN52DSXY:2:1629:7871:12868,A0020…	301	A352-08	A352-08	Health	51	platelet	female	N2P	8:130076348|130092143	hsa_circ_0008772	chr8:131088593-131104389-	NM_001247996	100	100	100	300	1	300	300	300	1	1.04e-156	555	CTTTCTGAGG...CCAGTTGGAC	GTCCAACTGG...CCTCAGAAAG
47448	47448	8:130079902|130092143	8	130079902	130092143	68	13_35_26	589	0.188	exon	ASAP1,	-	A00204:690:HYN52DSXY:2:1145:28492:13228,A00204:690:HYN52DSXY:2:2649:29505:27821,A00204:690:HYN52DSXY:2:2228:30120:4836,A00204:690:HYN52DSXY:2:2303:9588:1313,A00204:690:HYN52DSXY:2:1563:5113:16924,A00204:690:HYN52DSXY:2:1301:27290:29841,A00204:690:HYN52DSXY:2:2314:22932:15593,A00204:690:HYN52DSXY:2:1215:3839:5635,A00204:690:HYN52DSXY:2:2228:30147:4758,A00204:690:HYN52DSXY:2:2305:23583:35415,A00204…	242	A352-08	A352-08	Health	51	platelet	female	N2P	8:130079902|130092143	hsa_circ_0005718	chr8:131092147-131104389-	NM_001247996	100	100	100	241	1	241	241	241	1	5.16e-124	446	CTCGACTGCT...CCAGTTGGAC	GTCCAACTGG...AGCAGTCGAG
47449	47449	8:130118161|130126089	8	130118161	130126089	43	4_18_17	300	0.223	exon	ASAP1,	-	A00204:690:HYN52DSXY:2:1340:12870:9377,A00204:690:HYN52DSXY:2:1612:6750:28745,A00204:690:HYN52DSXY:2:1414:4788:6590,A00204:690:HYN52DSXY:2:1271:32714:11083,A00204:690:HYN52DSXY:2:1642:29749:11929,A00204:690:HYN52DSXY:2:1237:8513:23343,A00204:690:HYN52DSXY:2:1267:21323:9862,A00204:690:HYN52DSXY:2:1320:10574:35211,A00204:690:HYN52DSXY:2:2274:16640:4539,A00204:690:HYN52DSXY:2:2368:13639:12649,A00204…	500	A352-08	A352-08	Health	51	platelet	female	N2P	8:130118161|130126089	hsa_circ_0003244	chr8:131130406-131138335-	NM_001247996	100	100	100	499	1	499	499	499	1	0	922	CAGTTTTGTA...CAGGTGGGTT	AACCCACCTG...TACAAAACTG
47450	47450	8:130152736|130169067	8	130152736	130169067	1405	59_64_204	1387	0.67	exon	ASAP1,	-	A00204:690:HYN52DSXY:2:1423:24641:29230,A00204:690:HYN52DSXY:2:1260:23683:33614,A00204:690:HYN52DSXY:2:1570:11053:17002,A00204:690:HYN52DSXY:2:2328:24487:27586,A00204:690:HYN52DSXY:2:1257:32823:3850,A00204:690:HYN52DSXY:2:2202:19379:9972,A00204:690:HYN52DSXY:2:2617:25617:1266,A00204:690:HYN52DSXY:2:1424:29505:30639,A00204:690:HYN52DSXY:2:2125:8305:29340,A00204:690:HYN52DSXY:2:2250:31186:15702,A00…
15	A00204:690:HYN52DSXY:2:1147:10592:30921	A00204:690:HYN52DSXY:2:1217:14371:3928	A00204:690:HYN52DSXY:2:1238:9236:7279	A00204:690:HYN52DSXY:2:1252:24316:7091	A00204:690:HYN52DSXY:2:1321:1714:17112	A00204:690:HYN52DSXY:2:1321:9462:24361	A00204:690:HYN52DSXY:2:1447:30327:13025	A00204:690:HYN52DSXY:2:1452:25807:1407	A00204:690:HYN52DSXY:2:1502:14959:18067	A00204:690:HYN52DSXY:2:1513:28890:35618	A00204:690:HYN52DSXY:2:1556:25663:26115	A00204:690:HYN52DSXY:2:1569:31684:13213	A00204:690:HYN52DSXY:2:1569:31656:13542	A00204:690:HYN52DSXY:2:1613:1913:14638	A00204:690:HYN52DSXY:2:1615:6424:30718	A00204:690:HYN52DSXY:2:1656:30590:18897	A00204:690:HYN52DSXY:2:1659:9353:36198	A00204:690:HYN52DSXY:2:1660:30599:24643	A00204:690:HYN52DSXY:2:2103:18032:2033	A00204:690:HYN52DSXY:2:2107:10854:21386	A00204:690:HYN52DSXY:2:2109:8097:9189	A00204:690:HYN52DSXY:2:2113:11351:23844	A00204:690:HYN52DSXY:2:2138:28953:12962	A00204:690:HYN52DSXY:2:2145:31232:34100	A00204:690:HYN52DSXY:2:2156:27651:27305	A00204:690:HYN52DSXY:2:2166:3866:34240	A00204:690:HYN52DSXY:2:2226:30716:35712	A00204:690:HYN52DSXY:2:2234:26359:28698	A00204:690:HYN52DSXY:2:2241:28031:17785	A00204:690:HYN52DSXY:2:2310:19271:16485	A00204:690:HYN52DSXY:2:2319:2519:6355	A00204:690:HYN52DSXY:2:2343:8413:28902	A00204:690:HYN52DSXY:2:2406:24306:25300	A00204:690:HYN52DSXY:2:2409:13512:29496	A00204:690:HYN52DSXY:2:2440:24035:1344	A00204:690:HYN52DSXY:2:2440:17987:14512	A00204:690:HYN52DSXY:2:2448:14751:14826	A00204:690:HYN52DSXY:2:2450:19804:22608	A00204:690:HYN52DSXY:2:2469:12952:14935
47451	47451	8:130152736|130180880	8	130152736	130180880	2401	42_199_280	1116	0.811	exon	ASAP1,	-	A00204:690:HYN52DSXY:2:1169:32280:9643,A00204:690:HYN52DSXY:2:1576:30346:3161,A00204:690:HYN52DSXY:2:1170:20500:3646,A00204:690:HYN52DSXY:2:1114:27679:31955,A00204:690:HYN52DSXY:2:1155:32579:13698,A00204:690:HYN52DSXY:2:1278:16297:29935,A00204:690:HYN52DSXY:2:1534:26829:26506,A00204:690:HYN52DSXY:2:1406:28718:28682,A00204:690:HYN52DSXY:2:1556:26838:11459,A00204:690:HYN52DSXY:2:2310:31331:17519,A0…
2DSXY:2:1448:8377:19476	A00204:690:HYN52DSXY:2:1461:6081:4570	A00204:690:HYN52DSXY:2:1462:15501:13683	A00204:690:HYN52DSXY:2:1470:27145:36135	A00204:690:HYN52DSXY:2:1473:11803:36182	A00204:690:HYN52DSXY:2:1477:15130:11412	A00204:690:HYN52DSXY:2:1505:31729:3145	A00204:690:HYN52DSXY:2:1509:5602:28072	A00204:690:HYN52DSXY:2:1511:20826:26631	A00204:690:HYN52DSXY:2:1531:15311:12226	A00204:690:HYN52DSXY:2:1539:13557:8218	A00204:690:HYN52DSXY:2:1545:3830:26318	A00204:690:HYN52DSXY:2:1548:15691:23876	A00204:690:HYN52DSXY:2:1549:21386:23563	A00204:690:HYN52DSXY:2:1550:14968:5181	A00204:690:HYN52DSXY:2:1555:5791:20259	A00204:690:HYN52DSXY:2:1564:21332:24095	A00204:690:HYN52DSXY:2:1567:14235:24173	A00204:690:HYN52DSXY:2:1577:2763:9815	A00204:690:HYN52DSXY:2:1604:29487:4930	A00204:690:HYN52DSXY:2:1604:9977:17519	A00204:690:HYN52DSXY:2:1612:15429:4288	A00204:690:HYN52DSXY:2:1614:4508:29371	A00204:690:HYN52DSXY:2:1621:30427:3615	A00204:690:HYN52DSXY:2:1624:17436:28244	A00204:690:HYN52DSXY:2:1629:14543:17816	A00204:690:HYN52DSXY:2:1638:16947:22294	A00204:690:HYN52DSXY:2:1639:16306:22561	A00204:690:HYN52DSXY:2:1640:30653:15468	A00204:690:HYN52DSXY:2:1640:29125:33489	A00204:690:HYN52DSXY:2:1641:15356:3912	A00204:690:HYN52DSXY:2:1649:30327:1031	A00204:690:HYN52DSXY:2:1652:28709:7373	A00204:690:HYN52DSXY:2:1656:30337:33332	A00204:690:HYN52DSXY:2:1663:30318:13917	A00204:690:HYN52DSXY:2:1668:3079:26772	A00204:690:HYN52DSXY:2:1671:14073:10488	A00204:690:HYN52DSXY:2:1672:22643:29340	A00204:690:HYN52DSXY:2:1675:6958:9502	A00204:690:HYN52DSXY:2:2101:7961:1219
47452	47452	8:130214556|130236994	8	130214556	130236994	57	12_20_25	1012	0.101	exon	ASAP1,	-	A00204:690:HYN52DSXY:2:2436:21034:16188,A00204:690:HYN52DSXY:2:1633:1723:22952,A00204:690:HYN52DSXY:2:2207:1660:5306,A00204:690:HYN52DSXY:2:1347:28140:16344,A00204:690:HYN52DSXY:2:1378:19596:22060,A00204:690:HYN52DSXY:2:1518:13096:24799,A00204:690:HYN52DSXY:2:2156:29658:25582,A00204:690:HYN52DSXY:2:2272:31087:7106,A00204:690:HYN52DSXY:2:2348:21992:19257,A00204:690:HYN52DSXY:2:2363:16947:32847,A00…	220	A352-08	A352-08	Health	51	platelet	female	N2P	8:130214556|130236994	hsa_circ_0085611	chr8:131226801-131249240-	NM_001247996	100	100	100	219	1	219	219	219	1	7.86e-112	405	CAGATTTTTC...GGTCTAGAGC	GCTCTAGACC...GAAAAATCTG
47454	47454	8:130214556|130358143	8	130214556	130358143	94	6_33_31	826	0.185	exon	ASAP1,	-	A00204:690:HYN52DSXY:2:1145:13503:34679,A00204:690:HYN52DSXY:2:2103:14208:2080,A00204:690:HYN52DSXY:2:2633:24722:23265,A00204:690:HYN52DSXY:2:2533:9118:31250,A00204:690:HYN52DSXY:2:1612:11234:36385,A00204:690:HYN52DSXY:2:2178:26286:29481,A00204:690:HYN52DSXY:2:1410:32136:30655,A00204:690:HYN52DSXY:2:2151:31629:18912,A00204:690:HYN52DSXY:2:2202:28953:22044,A00204:690:HYN52DSXY:2:1564:16839:12774,A…	424	A352-08	A352-08	Health	51	platelet	female	N2P	8:130214556|130358143	hsa_circ_0085611	chr8:131226801-131249240-	NM_001247996	51.77	100	100	423	1	219	219	219	1	1.61e-111	405	CAGATTTTTC...GTCCGGCATC	GCTCTAGACC...GAAAAATCTG
47458	47458	8:130340409|130342314	8	130340409	130342314	4	0_2_3	8	0.5	intron	ASAP1,	-	A00204:690:HYN52DSXY:2:1659:26675:12712,A00204:690:HYN52DSXY:2:2457:8703:10332,A00204:690:HYN52DSXY:2:2334:13575:20619,A00204:690:HYN52DSXY:2:2334:15465:21355,	1906	A352-08	A352-08	Health	51	platelet	female	N2P	NA	NA	NA	NA	NA	NA	NA	NA	NA	NA	NA	NA	NA	NA	NA	NA	NA
47459	47459	8:131940499|131946633	8	131940499	131946633	9	0_3_4	68	0.209	exon	EFR3A,	+	A00204:690:HYN52DSXY:2:1247:23891:2378,A00204:690:HYN52DSXY:2:1674:18828:1438,A00204:690:HYN52DSXY:2:1533:12689:29919,A00204:690:HYN52DSXY:2:2248:19397:34679,A00204:690:HYN52DSXY:2:1533:14055:3223,A00204:690:HYN52DSXY:2:1132:25301:12179,A00204:690:HYN52DSXY:2:1132:25292:12070,A00204:690:HYN52DSXY:2:2135:16884:23907,A00204:690:HYN52DSXY:2:1601:10122:32299,	426	A352-08	A352-08	Health	51	platelet	female	N2P	8:131940499|131946633	hsa_circ_0085632	chr8:132956991-132958880+	NM_015137	65.65	100	100	425	147	425	279	1	279	7.17e-145	516	GAGTATGCTG...AACAAATTCT	GATGGCCTTG...AACAAATTCT
47460	47460	8:131949969|131955905	8	131949969	131955905	4	2_0_2	52	0.133	exon	EFR3A,	+	A00204:690:HYN52DSXY:2:1517:13123:24126,A00204:690:HYN52DSXY:2:1539:26458:10300,A00204:690:HYN52DSXY:2:1539:26187:10895,A00204:690:HYN52DSXY:2:2239:2546:35274,	411	A352-08	A352-08	Health	51	platelet	female	N2P	8:131949969|131955905	hsa_circ_0007931	chr8:132962215-132968152+	NM_015137	100	100	100	410	1	410	410	1	410	0	758	TTTGTCAAAT...CAGTTTTTGC	TTTGTCAAAT...CAGTTTTTGC
47461	47461	8:132610166|132625454	8	132610166	132625454	4	0_2_2	22	0.267	exon	LRRC6,	-	A00204:690:HYN52DSXY:2:1510:21838:14575,A00204:690:HYN52DSXY:2:1326:7898:7936,A00204:690:HYN52DSXY:2:1203:11424:4366,A00204:690:HYN52DSXY:2:2276:4173:24189,	488	A352-08	A352-08	Health	51	platelet	female	N2P	8:132610166|132625454	hsa_circ_0135790	chr8:133622411-133637700-	ENST00000250173.1	100	100	100	487	1	487	487	487	1	0	900	CTTGGGCATG...TAAAGAGGAA	TTCCTCTTTA...CATGCCCAAG
47462	47462	8:132622611|132638107	8	132622611	132638107	2	0_2_1	17	0.19	exon	LRRC6,	-	A00204:690:HYN52DSXY:2:1560:12608:12743,A00204:690:HYN52DSXY:2:2424:22914:23735,	659	A352-08	A352-08	Health	51	platelet	female	N2P	8:132622611|132638107	hsa_circ_0135794	chr8:133634856-133650353-	ENST00000519595.1	100	100	100	658	1	658	658	658	1	0	1216	TTGGGCTCAT...TCTTCACATC	GATGTGAAGA...ATGAGCCCAA
47463	47463	8:132622611|132661627	8	132622611	132661627	17	1_5_5	12	0.739	exon	LRRC6,	-	A00204:690:HYN52DSXY:2:2443:24758:13463,A00204:690:HYN52DSXY:2:2569:31096:6308,A00204:690:HYN52DSXY:2:1141:16197:28761,A00204:690:HYN52DSXY:2:1568:30219:31438,A00204:690:HYN52DSXY:2:2463:19886:9064,A00204:690:HYN52DSXY:2:2350:8178:18724,A00204:690:HYN52DSXY:2:1610:23095:11898,A00204:690:HYN52DSXY:2:2463:19868:9377,A00204:690:HYN52DSXY:2:1322:8630:16564,A00204:690:HYN52DSXY:2:2327:1976:4319,A00204…	1009	A352-08	A352-08	Health	51	platelet	female	N2P	8:132622611|132661627	hsa_circ_0135794	chr8:133634856-133650353-	ENST00000519595.1	65.28	100	100	1008	1	658	658	658	1	0	1216	TTGGGCTCAT...TCTTCTGTGA	GATGTGAAGA...ATGAGCCCAA
47464	47464	8:132836540|132844318	8	132836540	132844318	38	16_2_12	107	0.415	exon	PHF20L1,	+	A00204:690:HYN52DSXY:2:1137:20943:33505,A00204:690:HYN52DSXY:2:2629:16523:34053,A00204:690:HYN52DSXY:2:1546:28357:16595,A00204:690:HYN52DSXY:2:1632:30129:3317,A00204:690:HYN52DSXY:2:1649:21350:6308,A00204:690:HYN52DSXY:2:2154:25807:33473,A00204:690:HYN52DSXY:2:1325:9824:36072,A00204:690:HYN52DSXY:2:1576:24813:12743,A00204:690:HYN52DSXY:2:2121:29234:25567,A00204:690:HYN52DSXY:2:2267:20672:14403,A0…	1003	A352-08	A352-08	Health	51	platelet	female	N2P	8:132836540|132844318	hsa_circ_0085644	chr8:133848784-133856563+	NM_016018	100	100	100	1002	1	1002	1002	1	1002	0	1851	ACTTATCAGA...GAAGTCGATG	ACTTATCAGA...GAAGTCGATG
47465	47465	8:133408174|133408387	8	133408174	133408387	42	7_10_11	341	0.198	intergenic_region	n/a	+	A00204:690:HYN52DSXY:2:1412:22092:8469,A00204:690:HYN52DSXY:2:2256:15293:31704,A00204:690:HYN52DSXY:2:2524:31792:17628,A00204:690:HYN52DSXY:2:2326:3794:17895,A00204:690:HYN52DSXY:2:1238:15374:22608,A00204:690:HYN52DSXY:2:1418:18466:31187,A00204:690:HYN52DSXY:2:1467:20338:16203,A00204:690:HYN52DSXY:2:1226:11297:30232,A00204:690:HYN52DSXY:2:1425:1985:29857,A00204:690:HYN52DSXY:2:1631:7762:22576,A00…	214	A352-08	A352-08	Health	51	platelet	female	N2P	8:133408174|133408387	hsa_circ_0002355	chr22:41240842-41244373-	NM_003932	68.69	100	100	214	1	147	147	1	147	8.1e-72	272	GAAGAAAAAC...CTAAATGATG	GAAGAAAAAC...AAATGCGGAG
47466	47466	8:134608729|134610655	8	134608729	134610655	14	3_9_6	11	0.718	exon	ZFAT,	-	A00204:690:HYN52DSXY:2:2151:27950:33520,A00204:690:HYN52DSXY:2:2158:17824:3552,A00204:690:HYN52DSXY:2:2619:26666:27571,A00204:690:HYN52DSXY:2:1355:2492:24972,A00204:690:HYN52DSXY:2:1106:12653:36025,A00204:690:HYN52DSXY:2:2562:9588:36166,A00204:690:HYN52DSXY:2:2158:17924:12273,A00204:690:HYN52DSXY:2:2426:5303:35509,A00204:690:HYN52DSXY:2:1164:10050:35869,A00204:690:HYN52DSXY:2:2116:31629:31313,A00…	338	A352-08	A352-08	Health	51	platelet	female	N2P	8:134608729|134610655	hsa_circ_0085673	chr8:135620971-135622898-	NM_001029939	100	100	100	337	1	337	337	337	1	3.2e-177	623	CTGCTTGACT...GACTCGTTAC	GTAACGAGTC...AGTCAAGCAG
47471	47471	8:140275658|140291078	8	140275658	140291078	6	3_2_2	117	0.093	exon	TRAPPC9,	-	A00204:690:HYN52DSXY:2:1317:24849:12994,A00204:690:HYN52DSXY:2:1202:21296:9408,A00204:690:HYN52DSXY:2:2674:18945:12258,A00204:690:HYN52DSXY:2:2203:23665:11945,A00204:690:HYN52DSXY:2:2127:3649:24064,A00204:690:HYN52DSXY:2:1236:22354:16908,	511	A352-08	A352-08	Health	51	platelet	female	N2P	8:140275658|140291078	hsa_circ_0085694	chr8:141285756-141301177-	NM_031466	100	100	100	510	1	510	510	510	1	0	942	CTTTAGTGGT...CACTGGAAAT	ATTTCCAGTG...ACCACTAAAG
47473	47473	8:140300469|140360193	8	140300469	140360193	15	4_5_0	85	0.261	exon	TRAPPC9,	-	A00204:690:HYN52DSXY:2:1216:10791:1423,A00204:690:HYN52DSXY:2:1351:25437:16016,A00204:690:HYN52DSXY:2:1444:15284:20478,A00204:690:HYN52DSXY:2:1616:29026:21042,A00204:690:HYN52DSXY:2:2341:8440:6809,A00204:690:HYN52DSXY:2:1535:17020:17754,A00204:690:HYN52DSXY:2:1616:29243:21261,A00204:690:HYN52DSXY:2:2639:14452:16438,A00204:690:HYN52DSXY:2:1231:10013:29011,A00204:690:HYN52DSXY:2:2530:22697:36824,A0…	418	A352-08	A352-08	Health	51	platelet	female	N2P	8:140300469|140360193	hsa_circ_0135879	chr8:141310567-141370292-	NM_031466	100	100	100	417	1	417	417	417	1	0	771	CTATTTTCTT...CTGTGCGTGC	GCACGCACAG...AAGAAAATAG
47475	47475	8:140397620|140405698	8	140397620	140405698	203	28_56_44	71	0.851	exon	TRAPPC9,	-	A00204:690:HYN52DSXY:2:2630:23104:22247,A00204:690:HYN52DSXY:2:1133:16703:6308,A00204:690:HYN52DSXY:2:1237:32922:3865,A00204:690:HYN52DSXY:2:1634:30734:30577,A00204:690:HYN52DSXY:2:1517:6668:6402,A00204:690:HYN52DSXY:2:1313:23421:1407,A00204:690:HYN52DSXY:2:1550:32606:15499,A00204:690:HYN52DSXY:2:2537:17978:20384,A00204:690:HYN52DSXY:2:1517:7672:17065,A00204:690:HYN52DSXY:2:2654:7753:9345,A00204:…	249	A352-08	A352-08	Health	51	platelet	female	N2P	8:140397620|140405698	hsa_circ_0004380	chr8:141407718-141415797-	NM_031466	100	100	100	248	1	248	248	248	1	6.84e-128	459	CTGTCGAAGG...GTGAGGGCAC	GTGCCCTCAC...CCTTCGACAG
47477	47477	8:140397620|140426641	8	140397620	140426641	107	18_2_36	33	0.866	exon	TRAPPC9,	-	A00204:690:HYN52DSXY:2:1174:30852:7576,A00204:690:HYN52DSXY:2:1418:21016:35759,A00204:690:HYN52DSXY:2:1463:21169:3552,A00204:690:HYN52DSXY:2:2232:26982:6887,A00204:690:HYN52DSXY:2:1217:7726:26584,A00204:690:HYN52DSXY:2:1225:32814:11068,A00204:690:HYN52DSXY:2:1263:13557:23531,A00204:690:HYN52DSXY:2:1335:28474:4178,A00204:690:HYN52DSXY:2:1451:28456:2675,A00204:690:HYN52DSXY:2:1502:23421:33348,A0020…	276	A352-08	A352-08	Health	51	platelet	female	N2P	8:140397620|140426641	hsa_circ_0085704	chr8:141407718-141436740-	NM_031466	100	100	100	275	1	275	275	275	1	7.51e-143	508	CTGTCGAAGG...TCCTGTGCCC	GGGCACAGGA...CCTTCGACAG
47478	47478	8:140572812|140585311	8	140572812	140585311	42	7_15_10	116	0.42	exon	AGO2,	-	A00204:690:HYN52DSXY:2:1206:15329:1642,A00204:690:HYN52DSXY:2:1102:5159:31908,A00204:690:HYN52DSXY:2:2321:24089:23923,A00204:690:HYN52DSXY:2:2144:1027:11945,A00204:690:HYN52DSXY:2:2463:12635:4116,A00204:690:HYN52DSXY:2:1349:19886:34147,A00204:690:HYN52DSXY:2:1349:19379:36839,A00204:690:HYN52DSXY:2:1402:20365:9267,A00204:690:HYN52DSXY:2:1622:4743:27054,A00204:690:HYN52DSXY:2:1652:10248:12727,A0020…	315	A352-08	A352-08	Health	51	platelet	female	N2P	8:140572812|140585311	hsa_circ_0002965	chr8:141582910-141595410-	NM_012154	100	100	100	314	1	314	314	314	1	1.81e-164	580	CTTGTCCCTC...GGTGCAAGTG	CACTTGCACC...GAGGGACAAG
47481	47481	8:140686632|140687129	8	140686632	140687129	4	0_2_2	65	0.11	intron	PTK2,	-	A00204:690:HYN52DSXY:2:1516:25889:4679,A00204:690:HYN52DSXY:2:1175:20175:28510,A00204:690:HYN52DSXY:2:2531:31078:35274,A00204:690:HYN52DSXY:2:1516:25735:5102,	498	A352-08	A352-08	Health	51	platelet	female	N2P	NA	NA	NA	NA	NA	NA	NA	NA	NA	NA	NA	NA	NA	NA	NA	NA	NA
47482	47482	8:140700891|140702707	8	140700891	140702707	252	29_70_54	714	0.414	exon	PTK2,	-	A00204:690:HYN52DSXY:2:2506:26341:34867,A00204:690:HYN52DSXY:2:1143:23502:6527,A00204:690:HYN52DSXY:2:2570:13910:20165,A00204:690:HYN52DSXY:2:2474:31602:8813,A00204:690:HYN52DSXY:2:1439:3432:4523,A00204:690:HYN52DSXY:2:2528:9598:8061,A00204:690:HYN52DSXY:2:1217:22788:18129,A00204:690:HYN52DSXY:2:1172:8802:14418,A00204:690:HYN52DSXY:2:1341:8422:15483,A00204:690:HYN52DSXY:2:2105:4906:30405,A00204:6…	271	A352-08	A352-08	Health	51	platelet	female	N2P	8:140700891|140702707	hsa_circ_0004686	chr8:141710989-141712806-	NM_001199649	100	100	100	270	1	270	270	270	1	4.43e-140	499	CAGAAATCTT...AGCCAGAAAC	GTTTCTGGCT...AAGATTTCTG
47483	47483	8:140700891|140706205	8	140700891	140706205	117	15_21_40	462	0.336	exon	PTK2,	-	A00204:690:HYN52DSXY:2:1365:32777:30452,A00204:690:HYN52DSXY:2:1265:8965:29481,A00204:690:HYN52DSXY:2:1237:7193:18584,A00204:690:HYN52DSXY:2:1365:32732:30248,A00204:690:HYN52DSXY:2:2542:29939:33176,A00204:690:HYN52DSXY:2:1458:3287:15734,A00204:690:HYN52DSXY:2:2238:6162:36808,A00204:690:HYN52DSXY:2:1539:32479:12524,A00204:690:HYN52DSXY:2:2374:14452:32252,A00204:690:HYN52DSXY:2:1313:14172:17801,A00…	358	A352-08	A352-08	Health	51	platelet	female	N2P	8:140700891|140706205	hsa_circ_0005273	chr8:141710989-141716304-	NM_001199649	100	100	100	357	1	357	357	357	1	0	660	CAGAAATCTT...GTCTGCTGGG	CCCAGCAGAC...AAGATTTCTG
47484	47484	8:140735251|140752316	8	140735251	140752316	96	18_24_14	327	0.37	exon	PTK2,	-	A00204:690:HYN52DSXY:2:1113:32398:13072,A00204:690:HYN52DSXY:2:1666:29631:12101,A00204:690:HYN52DSXY:2:2678:22742:21872,A00204:690:HYN52DSXY:2:2668:5231:12493,A00204:690:HYN52DSXY:2:1527:1895:14293,A00204:690:HYN52DSXY:2:2439:15564:5932,A00204:690:HYN52DSXY:2:2406:31530:29136,A00204:690:HYN52DSXY:2:1450:20564:30029,A00204:690:HYN52DSXY:2:2128:31629:32127,A00204:690:HYN52DSXY:2:2259:29270:26256,A0…	784	A352-08	A352-08	Health	51	platelet	female	N2P	8:140735251|140752316	hsa_circ_0135897	chr8:141749116-141756959-	ENST00000522684.1	52.11	100	100	783	206	613	408	408	1	0	754	CTGAGCTGAG...CTGGATTCTC	TAACAATGCG...TGGATGTTTG
47485	47485	8:140739018|140752316	8	140739018	140752316	128	7_35_39	503	0.337	exon	PTK2,	-	A00204:690:HYN52DSXY:2:2434:5701:28338,A00204:690:HYN52DSXY:2:1403:32117:6292,A00204:690:HYN52DSXY:2:1238:4896:18082,A00204:690:HYN52DSXY:2:1452:15338:12555,A00204:690:HYN52DSXY:2:1608:14082:22153,A00204:690:HYN52DSXY:2:2263:21052:3724,A00204:690:HYN52DSXY:2:1175:10592:15170,A00204:690:HYN52DSXY:2:1218:8495:14512,A00204:690:HYN52DSXY:2:2531:12897:26490,A00204:690:HYN52DSXY:2:2544:23240:10113,A002…	579	A352-08	A352-08	Health	51	platelet	female	N2P	8:140739018|140752316	hsa_circ_0135897	chr8:141749116-141756959-	ENST00000522684.1	70.59	100	100	578	1	408	408	408	1	0	754	CAAACATCCA...CTGGATTCTC	TAACAATGCG...TGGATGTTTG
47486	47486	8:140789474|140803650	8	140789474	140803650	173	5_35_45	1300	0.21	exon	PTK2,	-	A00204:690:HYN52DSXY:2:1277:10827:12665,A00204:690:HYN52DSXY:2:1350:5059:21308,A00204:690:HYN52DSXY:2:2677:25093:16047,A00204:690:HYN52DSXY:2:1420:32407:2848,A00204:690:HYN52DSXY:2:1565:13774:32424,A00204:690:HYN52DSXY:2:2309:13386:8923,A00204:690:HYN52DSXY:2:2515:4544:28244,A00204:690:HYN52DSXY:2:2175:32009:19038,A00204:690:HYN52DSXY:2:1350:5683:14465,A00204:690:HYN52DSXY:2:1650:6949:2848,A00204…	311	A352-08	A352-08	Health	51	platelet	female	N2P	8:140789474|140803650	hsa_circ_0003066	chr8:141799572-141813749-	NM_001199649	100	100	100	310	1	310	310	310	1	2.98e-162	573	CTGACACAGA...GATGTGTGGG	CCCACACATC...TCTGTGTCAG
47487	47487	8:140789474|140830526	8	140789474	140830526	78	9_11_41	1252	0.111	exon	PTK2,	-	A00204:690:HYN52DSXY:2:1558:32768:6699,A00204:690:HYN52DSXY:2:2236:26964:9768,A00204:690:HYN52DSXY:2:2162:13801:36448,A00204:690:HYN52DSXY:2:2213:20428:13949,A00204:690:HYN52DSXY:2:2450:13358:31704,A00204:690:HYN52DSXY:2:2509:22959:29982,A00204:690:HYN52DSXY:2:1414:5502:16845,A00204:690:HYN52DSXY:2:1417:21477:31767,A00204:690:HYN52DSXY:2:1535:26024:18474,A00204:690:HYN52DSXY:2:1560:20952:9940,A00…	585	A352-08	A352-08	Health	51	platelet	female	N2P	8:140789474|140830526	hsa_circ_0008305	chr8:141799572-141840625-	NM_001199649	100	100	100	584	1	584	584	584	1	0	1079	CTGACACAGA...AACATCTTTT	AAAAGATGTT...TCTGTGTCAG
47488	47488	8:140789474|140864399	8	140789474	140864399	119	9_29_47	2058	0.104	exon	PTK2,	-	A00204:690:HYN52DSXY:2:2439:2474:8375,A00204:690:HYN52DSXY:2:2236:20555:36996,A00204:690:HYN52DSXY:2:1174:9444:2378,A00204:690:HYN52DSXY:2:1106:21929:29763,A00204:690:HYN52DSXY:2:1324:20582:8797,A00204:690:HYN52DSXY:2:1578:15194:35822,A00204:690:HYN52DSXY:2:1137:20292:24956,A00204:690:HYN52DSXY:2:2620:30563:33035,A00204:690:HYN52DSXY:2:2119:26341:19085,A00204:690:HYN52DSXY:2:2360:24659:27633,A002…	816	A352-08	A352-08	Health	51	platelet	female	N2P	8:140789474|140864399	hsa_circ_0009102	chr8:141799572-141874498-	NM_001199649	100	100	100	815	1	815	815	815	1	0	1506	CTGACACAGA...CAATTCATAT	ATATGAATTG...TCTGTGTCAG
47489	47489	8:140818277|140864399	8	140818277	140864399	275	19_45_58	2177	0.202	exon	PTK2,	-	A00204:690:HYN52DSXY:2:2306:31711:16986,A00204:690:HYN52DSXY:2:1628:10348:24893,A00204:690:HYN52DSXY:2:2572:31955:27962,A00204:690:HYN52DSXY:2:1540:1145:35978,A00204:690:HYN52DSXY:2:2465:3857:17722,A00204:690:HYN52DSXY:2:2626:15546:18771,A00204:690:HYN52DSXY:2:1225:32470:29356,A00204:690:HYN52DSXY:2:2133:11514:24001,A00204:690:HYN52DSXY:2:2362:3495:20040,A00204:690:HYN52DSXY:2:1358:17372:29481,A0…	506	A352-08	A352-08	Health	51	platelet	female	N2P	8:140818277|140864399	hsa_circ_0008345	chr8:141828375-141874498-	NM_001199649	100	100	100	505	1	505	505	505	1	0	933	ATTGCAGCCC...CAATTCATAT	ATATGAATTG...GGGCTGCAAT
47490	47490	8:140818277|140890769	8	140818277	140890769	95	8_39_30	997	0.16	exon	PTK2,	-	A00204:690:HYN52DSXY:2:1661:23737:20995,A00204:690:HYN52DSXY:2:1248:13657:33379,A00204:690:HYN52DSXY:2:2314:31629:4977,A00204:690:HYN52DSXY:2:1650:12563:21652,A00204:690:HYN52DSXY:2:2378:4887:8108,A00204:690:HYN52DSXY:2:2420:25599:2675,A00204:690:HYN52DSXY:2:2625:15917:31125,A00204:690:HYN52DSXY:2:1332:5303:7357,A00204:690:HYN52DSXY:2:1524:32163:7153,A00204:690:HYN52DSXY:2:1627:8449:29841,A00204:…	1209	A352-08	A352-08	Health	51	platelet	female	N2P	8:140818277|140890769	hsa_circ_0008345	chr8:141828375-141874498-	NM_001199649	41.8	100	100	1208	1	505	505	505	1	0	933	ATTGCAGCCC...CTGTCATATT	ATATGAATTG...GGGCTGCAAT
47491	47491	8:140830472|140864399	8	140830472	140864399	718	13_91_143	2027	0.415	exon	PTK2,	-	A00204:690:HYN52DSXY:2:2273:31557:2221,A00204:690:HYN52DSXY:2:1363:32307:6652,A00204:690:HYN52DSXY:2:1339:32913:14184,A00204:690:HYN52DSXY:2:1467:6072:24314,A00204:690:HYN52DSXY:2:2638:6922:29042,A00204:690:HYN52DSXY:2:1372:32271:36902,A00204:690:HYN52DSXY:2:1238:18873:20400,A00204:690:HYN52DSXY:2:1151:12102:13996,A00204:690:HYN52DSXY:2:2465:30427:19398,A00204:690:HYN52DSXY:2:1340:25229:4664,A002…	287	A352-08	A352-08	Health	51	platelet	female	N2P	8:140830472|140864399	hsa_circ_0002908	chr8:141840570-141874498-	NM_001199649	100	100	100	286	1	286	286	286	1	5.99e-149	529	CTTGACAGAA...CAATTCATAT	ATATGAATTG...TTCTGTCAAG
47492	47492	8:140843947|140846941	8	140843947	140846941	4	0_2_2	6	0.571	intron	PTK2,	-	A00204:690:HYN52DSXY:2:1573:31864:5979,A00204:690:HYN52DSXY:2:2362:3531:21167,A00204:690:HYN52DSXY:2:2413:15320:18098,A00204:690:HYN52DSXY:2:1415:15212:27806,	2995	A352-08	A352-08	Health	51	platelet	female	N2P	NA	NA	NA	NA	NA	NA	NA	NA	NA	NA	NA	NA	NA	NA	NA	NA	NA
47493	47493	8:140846260|140864399	8	140846260	140864399	269	30_58_92	2101	0.204	exon	PTK2,	-	A00204:690:HYN52DSXY:2:1154:13232:6715,A00204:690:HYN52DSXY:2:2118:14534:28322,A00204:690:HYN52DSXY:2:2110:2275:29199,A00204:690:HYN52DSXY:2:1306:8287:1063,A00204:690:HYN52DSXY:2:1512:11252:30937,A00204:690:HYN52DSXY:2:2351:28122:30812,A00204:690:HYN52DSXY:2:2366:31584:20243,A00204:690:HYN52DSXY:2:2230:25825:13119,A00204:690:HYN52DSXY:2:2266:23900:20431,A00204:690:HYN52DSXY:2:2554:11840:28667,A00…	232	A352-08	A352-08	Health	51	platelet	female	N2P	8:140846260|140864399	hsa_circ_0002162	chr8:141856358-141874498-	NM_001199649	100	100	100	231	1	231	231	231	1	1.78e-118	427	TCTAATACTT...CAATTCATAT	ATATGAATTG...AAGTATTAGA
47494	47494	8:140846260|140890769	8	140846260	140890769	60	4_24_20	958	0.111	exon	PTK2,	-	A00204:690:HYN52DSXY:2:1614:32000:5212,A00204:690:HYN52DSXY:2:2126:2320:13463,A00204:690:HYN52DSXY:2:1621:6433:18991,A00204:690:HYN52DSXY:2:2310:31629:13933,A00204:690:HYN52DSXY:2:2259:31349:11506,A00204:690:HYN52DSXY:2:1517:8504:25927,A00204:690:HYN52DSXY:2:1449:22770:7889,A00204:690:HYN52DSXY:2:2656:13132:7200,A00204:690:HYN52DSXY:2:1458:14371:2143,A00204:690:HYN52DSXY:2:1547:28158:32064,A00204…	935	A352-08	A352-08	Health	51	platelet	female	N2P	8:140846260|140890769	hsa_circ_0006646	chr8:141889569-141900868-	NM_001199649	42.18	100	100	934	541	934	394	394	1	0	728	TCTAATACTT...CTGTCATATT	AATATGACAG...AGGAGTGGAA
47495	47495	8:140864312|140890769	8	140864312	140890769	109	5_36_34	1498	0.127	exon	PTK2,	-	A00204:690:HYN52DSXY:2:1310:26232:23406,A00204:690:HYN52DSXY:2:1451:10565:31970,A00204:690:HYN52DSXY:2:2470:1127:22889,A00204:690:HYN52DSXY:2:2515:25455:24032,A00204:690:HYN52DSXY:2:1624:2926:30514,A00204:690:HYN52DSXY:2:2222:31638:3897,A00204:690:HYN52DSXY:2:2377:20229:13448,A00204:690:HYN52DSXY:2:2644:10646:34115,A00204:690:HYN52DSXY:2:2451:3667:29356,A00204:690:HYN52DSXY:2:2213:32832:6746,A002…	792	A352-08	A352-08	Health	51	platelet	female	N2P	8:140864312|140890769	hsa_circ_0006646	chr8:141889569-141900868-	NM_001199649	49.81	100	100	791	398	791	394	394	1	0	728	CTGTTGATAG...CTGTCATATT	AATATGACAG...AGGAGTGGAA
47496	47496	8:140879471|140890769	8	140879471	140890769	83	19_31_11	1288	0.114	exon	PTK2,	-	A00204:690:HYN52DSXY:2:1266:2446:8234,A00204:690:HYN52DSXY:2:1366:19370:1157,A00204:690:HYN52DSXY:2:1414:30707:12555,A00204:690:HYN52DSXY:2:2128:28103:6355,A00204:690:HYN52DSXY:2:1659:24930:16799,A00204:690:HYN52DSXY:2:2312:5339:29496,A00204:690:HYN52DSXY:2:1354:4490:11678,A00204:690:HYN52DSXY:2:2317:6768:7420,A00204:690:HYN52DSXY:2:2514:1118:23938,A00204:690:HYN52DSXY:2:1224:22299:34757,A00204:6…	395	A352-08	A352-08	Health	51	platelet	female	N2P	8:140879471|140890769	hsa_circ_0006646	chr8:141889569-141900868-	NM_001199649	100	100	100	394	1	394	394	394	1	0	728	TTCCACTCCT...CTGTCATATT	AATATGACAG...AGGAGTGGAA
47497	47497	8:141144148|141150953	8	141144148	141150953	6	3_2_1	37	0.245	exon	DENND3,	+	A00204:690:HYN52DSXY:2:2418:3956:28541,A00204:690:HYN52DSXY:2:1122:30011:30044,A00204:690:HYN52DSXY:2:2415:15447:20697,A00204:690:HYN52DSXY:2:1345:15438:11913,A00204:690:HYN52DSXY:2:1458:15637:17644,A00204:690:HYN52DSXY:2:1458:15646:17660,	296	A352-08	A352-08	Health	51	platelet	female	N2P	NA	NA	NA	NA	NA	NA	NA	NA	NA	NA	NA	NA	NA	NA	NA	NA	NA
47498	47498	8:141151619|141155970	8	141151619	141155970	98	30_13_22	59	0.769	exon	DENND3,	+	A00204:690:HYN52DSXY:2:2274:26820:32471,A00204:690:HYN52DSXY:2:2351:29441:5509,A00204:690:HYN52DSXY:2:1620:30490:5916,A00204:690:HYN52DSXY:2:2312:24542:10958,A00204:690:HYN52DSXY:2:1404:4390:26600,A00204:690:HYN52DSXY:2:1402:1561:27680,A00204:690:HYN52DSXY:2:1242:30517:1924,A00204:690:HYN52DSXY:2:2224:2654:18897,A00204:690:HYN52DSXY:2:1328:29903:36495,A00204:690:HYN52DSXY:2:1247:31928:6621,A00204…	342	A352-08	A352-08	Health	51	platelet	female	N2P	8:141151619|141155970	hsa_circ_0085782	chr8:142161717-142166069+	NM_014957	100	100	100	341	1	341	341	1	341	1.94e-179	630	ATCCTGACAT...TTATTCAGAG	ATCCTGACAT...TTATTCAGAG
47500	47500	8:141155849|141160787	8	141155849	141160787	9	5_3_1	169	0.096	exon	DENND3,	+	A00204:690:HYN52DSXY:2:1234:13259:29058,A00204:690:HYN52DSXY:2:1469:8422:10942,A00204:690:HYN52DSXY:2:1617:25943:5682,A00204:690:HYN52DSXY:2:1617:27154:10942,A00204:690:HYN52DSXY:2:1647:17996:10989,A00204:690:HYN52DSXY:2:1274:32108:5149,A00204:690:HYN52DSXY:2:1559:29342:27978,A00204:690:HYN52DSXY:2:2118:8540:10802,A00204:690:HYN52DSXY:2:1677:27425:16579,	279	A352-08	A352-08	Health	51	platelet	female	N2P	8:141155849|141160787	hsa_circ_0135937	chr8:142165947-142170886+	ENST00000519811.1	100	100	100	278	1	278	278	1	278	1.63e-144	514	GAAGCCGACG...GCATCTTCAG	GAAGCCGACG...GCATCTTCAG
47501	47501	8:141160632|141163429	8	141160632	141163429	120	43_21_31	41	0.854	exon	DENND3,	+	A00204:690:HYN52DSXY:2:2561:20509:27837,A00204:690:HYN52DSXY:2:2647:30761:8860,A00204:690:HYN52DSXY:2:2110:18511:13135,A00204:690:HYN52DSXY:2:2626:6442:3818,A00204:690:HYN52DSXY:2:1514:7943:26647,A00204:690:HYN52DSXY:2:2616:10429:7968,A00204:690:HYN52DSXY:2:1143:32777:15233,A00204:690:HYN52DSXY:2:1261:1344:2096,A00204:690:HYN52DSXY:2:2114:27453:35540,A00204:690:HYN52DSXY:2:2326:9579:24972,A00204:…	254	A352-08	A352-08	Health	51	platelet	female	N2P	8:141160632|141163429	hsa_circ_0135939	chr8:142170730-142173528+	ENST00000519811.1	100	100	100	253	1	253	253	1	253	1.16e-130	468	GGTGCAGAGC...TTATAAGCAG	GGTGCAGAGC...TTATAAGCAG
47502	47502	8:141253989|141254629	8	141253989	141254629	577	59_114_94	54	0.955	exon	SLC45A4,	-	A00204:690:HYN52DSXY:2:2107:15085:36135,A00204:690:HYN52DSXY:2:1618:3748:22514,A00204:690:HYN52DSXY:2:1327:19542:5869,A00204:690:HYN52DSXY:2:2317:28411:8797,A00204:690:HYN52DSXY:2:1112:16658:9204,A00204:690:HYN52DSXY:2:2174:31602:35775,A00204:690:HYN52DSXY:2:2178:8477:7999,A00204:690:HYN52DSXY:2:2448:14127:10144,A00204:690:HYN52DSXY:2:1318:16025:14559,A00204:690:HYN52DSXY:2:1316:2546:10034,A00204…	642	A352-08	A352-08	Health	51	platelet	female	N2P	8:141253989|141254629	hsa_circ_0001829	chr8:142264087-142264728-	TCONS_00015535	100	100	100	641	1	641	641	641	1	0	1184	CAATCTGCAA...ACTGGATGAT	ATCATCCAGT...TTGCAGATTG
47503	47503	8:143689204|143690123	8	143689204	143690123	5	1_3_2	9	0.526	exon	ZNF707,	+	A00204:690:HYN52DSXY:2:1501:32461:23703,A00204:690:HYN52DSXY:2:1344:12274:33959,A00204:690:HYN52DSXY:2:1405:27407:11475,A00204:690:HYN52DSXY:2:1609:25409:1783,A00204:690:HYN52DSXY:2:1221:27236:20509,	166	A352-08	A352-08	Health	51	platelet	female	N2P	8:143689204|143690123	hsa_circ_0006566	chr8:144771373-144772293+	NM_173831	100	100	100	165	1	165	165	1	165	5.9e-82	305	TTGCTGAACC...CATGGCCCAG	TTGCTGAACC...CATGGCCCAG
47506	47506	9:162432|172172	9	162432	172172	35	0_13_10	28	0.714	exon	CBWD1,	-	A00204:690:HYN52DSXY:2:2308:2745:26130,A00204:690:HYN52DSXY:2:1524:31250:14998,A00204:690:HYN52DSXY:2:1439:25165:32863,A00204:690:HYN52DSXY:2:1661:19949:32816,A00204:690:HYN52DSXY:2:2228:12400:21120,A00204:690:HYN52DSXY:2:2502:13024:34350,A00204:690:HYN52DSXY:2:1357:24795:18568,A00204:690:HYN52DSXY:2:2439:24487:18568,A00204:690:HYN52DSXY:2:2343:31367:27445,A00204:690:HYN52DSXY:2:1268:14940:19946,…	366	A352-08	A352-08	Health	51	platelet	female	N2P	9:162432|172172	hsa_circ_0087131	chr9:70473436-70475078-	NM_201453	26.78	97.96	97.96	366	1	98	98	98	1	5.48e-41	171	TTTTAATCCA...GCCACTGTCC	GTGCAGTGAC...TGGATTAAAA
47508	47508	9:325671|340321	9	325671	340321	7	2_4_3	64	0.179	exon	DOCK8,	+	A00204:690:HYN52DSXY:2:1551:22941:17581,A00204:690:HYN52DSXY:2:1550:24379:24236,A00204:690:HYN52DSXY:2:2372:1714:18834,A00204:690:HYN52DSXY:2:2173:9245:12774,A00204:690:HYN52DSXY:2:1117:15628:28244,A00204:690:HYN52DSXY:2:1117:16459:31532,A00204:690:HYN52DSXY:2:1602:24180:19539,	1015	A352-08	A352-08	Health	51	platelet	female	N2P	9:325671|340321	hsa_circ_0086190	chr9:325670-340321+	NM_203447	83.94	100	100	1015	1	852	852	1	852	0	1574	GTTCGAGATT...CTGTGTACAG	GTTCGAGATT...CTGTGTACAG
47509	47509	9:336582|340321	9	336582	340321	4	2_0_2	62	0.114	exon	DOCK8,	+	A00204:690:HYN52DSXY:2:1224:16631:25254,A00204:690:HYN52DSXY:2:1162:7455:34256,A00204:690:HYN52DSXY:2:2164:27308:25864,A00204:690:HYN52DSXY:2:1154:29342:20776,	557	A352-08	A352-08	Health	51	platelet	female	N2P	NA	NA	NA	NA	NA	NA	NA	NA	NA	NA	NA	NA	NA	NA	NA	NA	NA
47510	47510	9:370230|372286	9	370230	372286	10	2_2_5	39	0.339	exon	DOCK8,	+	A00204:690:HYN52DSXY:2:1673:22426:9455,A00204:690:HYN52DSXY:2:2667:32009:25582,A00204:690:HYN52DSXY:2:2237:28827:8077,A00204:690:HYN52DSXY:2:1668:32597:11757,A00204:690:HYN52DSXY:2:1153:25337:5259,A00204:690:HYN52DSXY:2:1245:22327:3364,A00204:690:HYN52DSXY:2:1257:12924:31297,A00204:690:HYN52DSXY:2:2225:12563:30984,A00204:690:HYN52DSXY:2:2225:12418:30921,A00204:690:HYN52DSXY:2:2404:5837:24940,	313	A352-08	A352-08	Health	51	platelet	female	N2P	9:370230|372286	hsa_circ_0086193	chr9:370229-372286+	NM_203447	100	100	100	312	1	312	312	1	312	2.32e-163	577	GTCATCTTTG...TTCTGCTGAG	GTCATCTTTG...TTCTGCTGAG
47511	47511	9:2076229|2077776	9	2076229	2077776	15	6_2_6	254	0.106	exon	SMARCA2,	+	A00204:690:HYN52DSXY:2:1227:30499:7999,A00204:690:HYN52DSXY:2:1227:31295:23688,A00204:690:HYN52DSXY:2:1643:31150:10661,A00204:690:HYN52DSXY:2:2371:25617:24627,A00204:690:HYN52DSXY:2:1470:23194:20838,A00204:690:HYN52DSXY:2:1227:30572:8030,A00204:690:HYN52DSXY:2:1227:31458:17425,A00204:690:HYN52DSXY:2:1373:3025:26240,A00204:690:HYN52DSXY:2:2326:26304:3051,A00204:690:HYN52DSXY:2:2371:1606:21621,A002…	250	A352-08	A352-08	Health	51	platelet	female	N2P	9:2076229|2077776	hsa_circ_0138465	chr9:2076228-2077776+	ENST00000382203.1	100	100	100	249	1	249	249	1	249	1.91e-128	460	GATGAGGAAG...GCATTACCAG	GATGAGGAAG...GCATTACCAG
47512	47512	9:2181571|2186228	9	2181571	2186228	30	13_7_11	480	0.111	exon	SMARCA2,	+	A00204:690:HYN52DSXY:2:1348:7129:25332,A00204:690:HYN52DSXY:2:1134:32090:20055,A00204:690:HYN52DSXY:2:1348:24442:28354,A00204:690:HYN52DSXY:2:2618:8992:33129,A00204:690:HYN52DSXY:2:2576:10664:31892,A00204:690:HYN52DSXY:2:1261:12147:19085,A00204:690:HYN52DSXY:2:1552:14516:33739,A00204:690:HYN52DSXY:2:1656:18629:20165,A00204:690:HYN52DSXY:2:2250:20175:22279,A00204:690:HYN52DSXY:2:1553:15935:4194,A0…	342	A352-08	A352-08	Health	51	platelet	female	N2P	9:2181571|2186228	hsa_circ_0138495	chr9:2181570-2186228+	ENST00000382203.1	100	100	100	341	1	341	341	1	341	1.94e-179	630	TTCAGGGCGA...GAGTCCGAGG	TTCAGGGCGA...GAGTCCGAGG
47513	47513	9:2191266|2192802	9	2191266	2192802	189	67_28_43	246	0.606	exon	SMARCA2,	+	A00204:690:HYN52DSXY:2:2417:28574:9580,A00204:690:HYN52DSXY:2:1260:20410:30859,A00204:690:HYN52DSXY:2:2607:27335:27414,A00204:690:HYN52DSXY:2:1115:26033:14137,A00204:690:HYN52DSXY:2:2278:31611:5885,A00204:690:HYN52DSXY:2:2350:4363:1125,A00204:690:HYN52DSXY:2:2201:13187:11397,A00204:690:HYN52DSXY:2:1534:32425:32377,A00204:690:HYN52DSXY:2:2363:30671:1595,A00204:690:HYN52DSXY:2:2425:31430:26960,A002…	1680	A352-08	A352-08	Health	51	platelet	female	N2P	NA	NA	NA	NA	NA	NA	NA	NA	NA	NA	NA	NA	NA	NA	NA	NA	NA
47514	47514	9:2804257|2824815	9	2804257	2824815	6	1_2_1	26	0.316	exon	PUM3,	-	A00204:690:HYN52DSXY:2:2626:1714:6464,A00204:690:HYN52DSXY:2:2465:8395:14998,A00204:690:HYN52DSXY:2:2441:30174:3333,A00204:690:HYN52DSXY:2:2521:2908:7373,A00204:690:HYN52DSXY:2:2139:24505:33692,A00204:690:HYN52DSXY:2:2465:21061:2863,	987	A352-08	A352-08	Health	51	platelet	female	N2P	9:2804257|2824815	hsa_circ_0138578	chr9:2804256-2824815-	ENST00000397885.2	100	100	100	986	1	986	986	986	1	0	1821	CCCTTCTTTT...CAATCATTTC	GAAATGATTG...AAAAGAAGGG
47515	47515	9:2804257|2827151	9	2804257	2827151	3	0_2_1	6	0.5	exon	PUM3,	-	A00204:690:HYN52DSXY:2:1467:9489:4586,A00204:690:HYN52DSXY:2:1559:3260:13025,A00204:690:HYN52DSXY:2:1440:14317:32424,	1066	A352-08	A352-08	Health	51	platelet	female	N2P	9:2804257|2827151	hsa_circ_0138578	chr9:2804256-2824815-	ENST00000397885.2	92.58	100	100	1065	1	986	986	986	1	0	1821	CCCTTCTTTT...CACAGCTTCC	GAAATGATTG...AAAAGAAGGG
47516	47516	9:2820018|2838517	9	2820018	2838517	4	0_2_3	2	0.8	exon	PUM3,	-	A00204:690:HYN52DSXY:2:1157:25409:23109,A00204:690:HYN52DSXY:2:1147:20934:2331,A00204:690:HYN52DSXY:2:2466:24713:15452,A00204:690:HYN52DSXY:2:2466:24514:16861,	1280	A352-08	A352-08	Health	51	platelet	female	N2P	9:2820018|2838517	hsa_circ_0086222	chr9:2823780-2838517-	NM_014878	93.67	100	100	1279	82	1279	1198	1198	1	0	2213	TGATATGATT...CGTAGCAACT	AGTTGCTACG...GGTGGCTAAT
47517	47517	9:2833357|2838517	9	2833357	2838517	5	0_1_2	9	0.526	exon	PUM3,	-	A00204:690:HYN52DSXY:2:1544:2790:25520,A00204:690:HYN52DSXY:2:1268:23267:18897,A00204:690:HYN52DSXY:2:1527:16622:25144,A00204:690:HYN52DSXY:2:2521:20546:4946,A00204:690:HYN52DSXY:2:2123:3369:11960,	527	A352-08	A352-08	Health	51	platelet	female	N2P	9:2833357|2838517	hsa_circ_0009025	chr9:2837179-2838517-	NM_014878	59.7	100	100	526	213	526	314	314	1	3.14e-164	580	AGTTTTAATT...CGTAGCAACT	AGTTGCTACG...AGAAGCGATG
47518	47518	9:2837180|2838517	9	2837180	2838517	5	0_1_4	21	0.323	exon	PUM3,	-	A00204:690:HYN52DSXY:2:1661:6361:2237,A00204:690:HYN52DSXY:2:1257:24306:32565,A00204:690:HYN52DSXY:2:1569:15311:33708,A00204:690:HYN52DSXY:2:2236:17752:23907,A00204:690:HYN52DSXY:2:1570:14904:21793,	315	A352-08	A352-08	Health	51	platelet	female	N2P	9:2837180|2838517	hsa_circ_0009025	chr9:2837179-2838517-	NM_014878	100	100	100	314	1	314	314	314	1	1.81e-164	580	CATCGCTTCT...CGTAGCAACT	AGTTGCTACG...AGAAGCGATG
47519	47519	9:3275500|3293258	9	3275500	3293258	6	0_2_2	24	0.333	exon	RFX3,	-	A00204:690:HYN52DSXY:2:1206:26775:34303,A00204:690:HYN52DSXY:2:2203:25654:22467,A00204:690:HYN52DSXY:2:2276:12210:25363,A00204:690:HYN52DSXY:2:2601:8775:34757,A00204:690:HYN52DSXY:2:2378:14326:7576,A00204:690:HYN52DSXY:2:2522:11107:32503,	538	A352-08	A352-08	Health	51	platelet	female	N2P	9:3275500|3293258	hsa_circ_0138622	chr9:3275499-3293258-	ENST00000382004.3	100	100	100	537	1	537	537	537	1	0	992	CTCACAGTGC...GCCACTGGAG	CTCCAGTGGC...GCACTGTGAG
47521	47521	9:3488776|3490345	9	3488776	3490345	40	5_5_19	16	0.833	exon	RFX3,	-	A00204:690:HYN52DSXY:2:2125:22598:9032,A00204:690:HYN52DSXY:2:2153:14326:11021,A00204:690:HYN52DSXY:2:2546:24198:8891,A00204:690:HYN52DSXY:2:1610:5999:15170,A00204:690:HYN52DSXY:2:1610:5647:19100,A00204:690:HYN52DSXY:2:2110:19126:3396,A00204:690:HYN52DSXY:2:2126:22101:26083,A00204:690:HYN52DSXY:2:2230:24768:23657,A00204:690:HYN52DSXY:2:1523:21124:12587,A00204:690:HYN52DSXY:2:1625:27326:36260,A002…	307	A352-08	A352-08	Health	51	platelet	female	N2P	NA	NA	NA	NA	NA	NA	NA	NA	NA	NA	NA	NA	NA	NA	NA	NA	NA
47524	47524	9:3630938|3633465	9	3630938	3633465	13	8_0_9	35	0.426	intergenic_region	n/a	+	A00204:690:HYN52DSXY:2:2269:23583:18443,A00204:690:HYN52DSXY:2:1314:2049:8453,A00204:690:HYN52DSXY:2:1314:1651:8609,A00204:690:HYN52DSXY:2:1235:20925:35070,A00204:690:HYN52DSXY:2:1278:15004:13448,A00204:690:HYN52DSXY:2:2132:29188:3818,A00204:690:HYN52DSXY:2:2170:13241:9862,A00204:690:HYN52DSXY:2:1518:14217:26271,A00204:690:HYN52DSXY:2:1674:8377:13088,A00204:690:HYN52DSXY:2:2131:30689:18537,A00204…	2528	A352-08	A352-08	Health	51	platelet	female	N2P	NA	NA	NA	NA	NA	NA	NA	NA	NA	NA	NA	NA	NA	NA	NA	NA	NA
47527	47527	9:3632847|3633465	9	3632847	3633465	5	2_0_2	31	0.244	intergenic_region	n/a	+	A00204:690:HYN52DSXY:2:2263:24686:19727,A00204:690:HYN52DSXY:2:2233:26368:35571,A00204:690:HYN52DSXY:2:2233:27606:36871,A00204:690:HYN52DSXY:2:1507:7672:20415,A00204:690:HYN52DSXY:2:2421:32723:26537,	619	A352-08	A352-08	Health	51	platelet	female	N2P	NA	NA	NA	NA	NA	NA	NA	NA	NA	NA	NA	NA	NA	NA	NA	NA	NA
47532	47532	9:4726083|4727924	9	4726083	4727924	8	2_3_2	17	0.485	intron	AK3,	-	A00204:690:HYN52DSXY:2:1130:13901:27978,A00204:690:HYN52DSXY:2:2424:21504:27962,A00204:690:HYN52DSXY:2:2313:4381:29528,A00204:690:HYN52DSXY:2:1232:14118:4085,A00204:690:HYN52DSXY:2:2467:12635:7279,A00204:690:HYN52DSXY:2:2467:11849:2002,A00204:690:HYN52DSXY:2:2654:30789:27602,A00204:690:HYN52DSXY:2:2268:13395:34554,	1842	A352-08	A352-08	Health	51	platelet	female	N2P	NA	NA	NA	NA	NA	NA	NA	NA	NA	NA	NA	NA	NA	NA	NA	NA	NA
47534	47534	9:4823548|4827033	9	4823548	4827033	35	6_5_16	22	0.761	exon	RCL1,	+	A00204:690:HYN52DSXY:2:2419:21495:25911,A00204:690:HYN52DSXY:2:2365:22209:36949,A00204:690:HYN52DSXY:2:2229:15383:10316,A00204:690:HYN52DSXY:2:1326:32081:5666,A00204:690:HYN52DSXY:2:2229:14886:18004,A00204:690:HYN52DSXY:2:2319:24071:19382,A00204:690:HYN52DSXY:2:2225:28411:6918,A00204:690:HYN52DSXY:2:2229:15139:18098,A00204:690:HYN52DSXY:2:2468:2899:30718,A00204:690:HYN52DSXY:2:1212:27190:31172,A0…	424	A352-08	A352-08	Health	51	platelet	female	N2P	9:4823548|4827033	hsa_circ_0006345	chr9:4823547-4827033+	NM_005772	58.49	100	100	424	1	248	248	1	248	1.22e-127	459	ATTTTGAAGC...TGACCCTTCA	ATTTTGAAGC...TGACCCTTCA
47535	47535	9:4823548|4833228	9	4823548	4833228	15	4_2_9	12	0.714	exon	RCL1,	+	A00204:690:HYN52DSXY:2:1322:10221:9799,A00204:690:HYN52DSXY:2:2553:8232:18630,A00204:690:HYN52DSXY:2:1104:3766:8234,A00204:690:HYN52DSXY:2:1538:8585:26819,A00204:690:HYN52DSXY:2:2377:6967:34569,A00204:690:HYN52DSXY:2:2416:7410:36933,A00204:690:HYN52DSXY:2:2424:17770:15828,A00204:690:HYN52DSXY:2:1115:29017:22561,A00204:690:HYN52DSXY:2:1160:21142:19319,A00204:690:HYN52DSXY:2:1235:12933:3411,A00204:…	628	A352-08	A352-08	Health	51	platelet	female	N2P	9:4823548|4833228	hsa_circ_0006345	chr9:4823547-4827033+	NM_005772	39.55	100	100	627	1	248	248	1	248	1.84e-127	459	ATTTTGAAGC...TGAACTGAAG	ATTTTGAAGC...TGACCCTTCA
47536	47536	9:4860125|4860901	9	4860125	4860901	94	20_13_11	17	0.917	exon	RCL1,	+	A00204:690:HYN52DSXY:2:1514:30291:33943,A00204:690:HYN52DSXY:2:2675:10547:20040,A00204:690:HYN52DSXY:2:2528:32054:17926,A00204:690:HYN52DSXY:2:1514:31611:33191,A00204:690:HYN52DSXY:2:1309:12762:9345,A00204:690:HYN52DSXY:2:1331:5773:28870,A00204:690:HYN52DSXY:2:1441:10465:25942,A00204:690:HYN52DSXY:2:2305:27362:12336,A00204:690:HYN52DSXY:2:2163:15790:18912,A00204:690:HYN52DSXY:2:2366:6442:35164,A0…	1514	A352-08	A352-08	Health	51	platelet	female	N2P	9:4860125|4860901	hsa_circ_0007592	chr9:4860124-4860901+	NM_005772	51.32	100	100	1514	738	1514	777	1	777	0	1435	GATAGAATTT...GGGGCTCCAA	GATAGAATTT...GGGGCTCCAA
47539	47539	9:5021963|5055788	9	5021963	5055788	31	10_4_7	139	0.308	exon	JAK2,	+	A00204:690:HYN52DSXY:2:1543:21766:19648,A00204:690:HYN52DSXY:2:2456:15058:2331,A00204:690:HYN52DSXY:2:2557:10791:11224,A00204:690:HYN52DSXY:2:1211:16233:18082,A00204:690:HYN52DSXY:2:2637:20365:30342,A00204:690:HYN52DSXY:2:1233:22770:30937,A00204:690:HYN52DSXY:2:1316:25780:34147,A00204:690:HYN52DSXY:2:2102:11858:19805,A00204:690:HYN52DSXY:2:2105:29704:6590,A00204:690:HYN52DSXY:2:2129:27172:9565,A0…	1082	A352-08	A352-08	Health	51	platelet	female	N2P	9:5021963|5055788	hsa_circ_0008571	chr9:5021962-5055788+	NM_004972	100	100	100	1081	1	1081	1081	1	1081	0	1997	GCAAATGTTC...TAAAAATCTG	GCAAATGTTC...TAAAAATCTG
47540	47540	9:5069022|5090911	9	5069022	5090911	24	12_5_8	352	0.12	exon	JAK2,	+	A00204:690:HYN52DSXY:2:2615:22381:33865,A00204:690:HYN52DSXY:2:2466:1235:33755,A00204:690:HYN52DSXY:2:1322:14868:29966,A00204:690:HYN52DSXY:2:1436:13422:4225,A00204:690:HYN52DSXY:2:2159:2998:25598,A00204:690:HYN52DSXY:2:2452:26738:17080,A00204:690:HYN52DSXY:2:2464:11469:30906,A00204:690:HYN52DSXY:2:2564:13078:14246,A00204:690:HYN52DSXY:2:2371:8169:25128,A00204:690:HYN52DSXY:2:2660:16938:12352,A00…	1734	A352-08	A352-08	Health	51	platelet	female	N2P	9:5069022|5090911	hsa_circ_0086268	chr9:5069021-5090911+	NM_004972	100	100	100	1733	1	1733	1733	1	1733	0	3201	CGAGAAAATG...CCATATTCTG	CGAGAAAATG...CCATATTCTG
47541	47541	9:5656583|5657806	9	5656583	5657806	13	3_0_3	2	0.929	intron	RIC1,	+	A00204:690:HYN52DSXY:2:1408:5195:11303,A00204:690:HYN52DSXY:2:2542:32163:8469,A00204:690:HYN52DSXY:2:2172:29559:28855,A00204:690:HYN52DSXY:2:1333:7120:23719,A00204:690:HYN52DSXY:2:1408:5186:11350,A00204:690:HYN52DSXY:2:1408:5168:11475,A00204:690:HYN52DSXY:2:2507:27073:2347,A00204:690:HYN52DSXY:2:2642:3775:29700,A00204:690:HYN52DSXY:2:1666:6533:12242,A00204:690:HYN52DSXY:2:1333:6614:32581,A00204:6…	1224	A352-08	A352-08	Health	51	platelet	female	N2P	9:5656583|5657806	hsa_circ_0138846	chr9:5656582-5657806+	ENST00000414202.2	100	100	100	1224	1	1224	1224	1	1224	0	2261	CCTAGTGTGT...AGACCATAAT	CCTAGTGTGT...AGACCATAAT
47542	47542	9:5656583|5690038	9	5656583	5690038	3	3_0_3	17	0.261	exon	RIC1,	+	A00204:690:HYN52DSXY:2:1541:3423:36354,A00204:690:HYN52DSXY:2:1419:15465:12461,A00204:690:HYN52DSXY:2:1520:32615:15107,	189	A352-08	A352-08	Health	51	platelet	female	N2P	9:5656583|5690038	hsa_circ_0086273	chr9:5656582-5690038+	NM_020829	100	100	100	188	1	188	188	1	188	1.13e-94	348	CCTAGTGTGT...TGTATCCCAA	CCTAGTGTGT...TGTATCCCAA
47543	47543	9:5689959|5690359	9	5689959	5690359	7	4_0_4	2	0.875	intron	RIC1,	+	A00204:690:HYN52DSXY:2:1119:15194:23610,A00204:690:HYN52DSXY:2:2155:24523:1376,A00204:690:HYN52DSXY:2:1663:30553:30232,A00204:690:HYN52DSXY:2:2667:14525:21386,A00204:690:HYN52DSXY:2:1407:5086:23547,A00204:690:HYN52DSXY:2:2529:11324:2691,A00204:690:HYN52DSXY:2:2653:1796:33661,	401	A352-08	A352-08	Health	51	platelet	female	N2P	9:5689959|5690359	hsa_circ_0138847	chr9:5689958-5690359+	ENST00000414202.2	100	100	100	401	1	401	401	1	401	0	741	ACGGCAAATG...TGAAATGTTG	ACGGCAAATG...TGAAATGTTG
47544	47544	9:5689959|5720750	9	5689959	5720750	3	1_2_1	9	0.4	exon	RIC1,	+	A00204:690:HYN52DSXY:2:2604:15655:10285,A00204:690:HYN52DSXY:2:2619:14452:6637,A00204:690:HYN52DSXY:2:2415:29234:32049,	469	A352-08	A352-08	Health	51	platelet	female	N2P	9:5689959|5720750	hsa_circ_0005707	chr9:5689958-5720750+	NM_020829	100	100	100	468	1	468	468	1	468	0	865	ACGGCAAATG...TACTGCAGAG	ACGGCAAATG...TACTGCAGAG
47545	47545	9:5732388|5738538	9	5732388	5738538	14	4_1_9	13	0.683	exon	RIC1,	+	A00204:690:HYN52DSXY:2:2250:31051:22420,A00204:690:HYN52DSXY:2:2160:1606:26412,A00204:690:HYN52DSXY:2:2313:11586:21809,A00204:690:HYN52DSXY:2:1322:20808:9940,A00204:690:HYN52DSXY:2:1547:7753:16736,A00204:690:HYN52DSXY:2:2663:12608:25551,A00204:690:HYN52DSXY:2:1610:16007:33755,A00204:690:HYN52DSXY:2:1106:18340:9987,A00204:690:HYN52DSXY:2:2662:31250:33786,A00204:690:HYN52DSXY:2:2529:1063:33364,A002…	182	A352-08	A352-08	Health	51	platelet	female	N2P	9:5732388|5738538	hsa_circ_0003084	chr9:5732387-5738538+	NM_020829	100	100	100	181	1	181	181	1	181	8.4e-91	335	CAGCTTCATG...CAGTATCCTG	CAGCTTCATG...CAGTATCCTG
47546	47546	9:5787061|5831028	9	5787061	5831028	2	2_2_0	2	0.667	exon	ERMP1,	-	A00204:690:HYN52DSXY:2:2361:10728:4413,A00204:690:HYN52DSXY:2:2531:10728:20917,	2510	A352-08	A352-08	Health	51	platelet	female	N2P	9:5787061|5831028	hsa_circ_0086289	chr9:5797816-5831028-	NM_024896	81.63	100	100	2509	462	2509	2048	2048	1	0	3783	GTTACAAACA...AAGATAATCC	GGATTATCTT...GAAGCAACAG
47547	47547	9:5801176|5805785	9	5801176	5805785	7	0_2_2	5	0.737	exon	ERMP1,	-	A00204:690:HYN52DSXY:2:2344:7500:25316,A00204:690:HYN52DSXY:2:1316:18430:8015,A00204:690:HYN52DSXY:2:1471:18222:9627,A00204:690:HYN52DSXY:2:1668:3269:1705,A00204:690:HYN52DSXY:2:1315:18964:27195,A00204:690:HYN52DSXY:2:1428:15465:20697,A00204:690:HYN52DSXY:2:2343:3739:18145,	520	A352-08	A352-08	Health	51	platelet	female	N2P	9:5801176|5805785	hsa_circ_0138855	chr9:5801175-5805785-	ENST00000339450.5	100	100	100	519	1	519	519	519	1	0	959	CTGAAGAAAC...CACTGGCATT	AATGCCAGTG...GTTTCTTCAG
47548	47548	9:5810011|5813035	9	5810011	5813035	5	0_2_1	9	0.526	exon	ERMP1,	-	A00204:690:HYN52DSXY:2:2201:7346:4977,A00204:690:HYN52DSXY:2:2245:9516:2691,A00204:690:HYN52DSXY:2:1243:32136:21230,A00204:690:HYN52DSXY:2:1208:1705:33567,A00204:690:HYN52DSXY:2:1358:7211:32236,	675	A352-08	A352-08	Health	51	platelet	female	N2P	9:5810011|5813035	hsa_circ_0086291	chr9:5810010-5813035-	NM_024896	100	100	100	674	1	674	674	674	1	0	1245	CATGTAATAA...TTTTCAGGAC	GTCCTGAAAA...TTATTACATG
47549	47549	9:5825092|5831028	9	5825092	5831028	5	1_4_3	2	0.833	exon	ERMP1,	-	A00204:690:HYN52DSXY:2:1201:11505:25833,A00204:690:HYN52DSXY:2:2152:22155:28150,A00204:690:HYN52DSXY:2:1575:24451:13557,A00204:690:HYN52DSXY:2:2372:22218:18364,A00204:690:HYN52DSXY:2:1511:26133:17534,	431	A352-08	A352-08	Health	51	platelet	female	N2P	9:5825092|5831028	hsa_circ_0086293	chr9:5825091-5831028-	NM_024896	100	100	100	430	1	430	430	430	1	0	795	TTGCAAGACA...AAGATAATCC	GGATTATCTT...TGTCTTGCAA
47554	47554	9:5924658|5954095	9	5924658	5954095	12	6_5_2	70	0.255	exon	KIAA2026,	-	A00204:690:HYN52DSXY:2:2315:32687:24596,A00204:690:HYN52DSXY:2:2512:6298:17409,A00204:690:HYN52DSXY:2:1601:19072:25034,A00204:690:HYN52DSXY:2:2356:19660:35509,A00204:690:HYN52DSXY:2:1141:4598:32252,A00204:690:HYN52DSXY:2:1328:16043:15843,A00204:690:HYN52DSXY:2:2344:23945:23077,A00204:690:HYN52DSXY:2:2605:13720:35368,A00204:690:HYN52DSXY:2:1140:3522:15107,A00204:690:HYN52DSXY:2:2618:14281:5400,A00…	606	A352-08	A352-08	Health	51	platelet	female	N2P	NA	NA	NA	NA	NA	NA	NA	NA	NA	NA	NA	NA	NA	NA	NA	NA	NA
47555	47555	9:5931544|5933881	9	5931544	5933881	2	2_1_0	7	0.364	intron	KIAA2026,	-	A00204:690:HYN52DSXY:2:1125:19831:16517,A00204:690:HYN52DSXY:2:2237:13024:21731,	2338	A352-08	A352-08	Health	51	platelet	female	N2P	NA	NA	NA	NA	NA	NA	NA	NA	NA	NA	NA	NA	NA	NA	NA	NA	NA
47556	47556	9:5944871|5954095	9	5944871	5954095	14	1_4_6	84	0.25	exon	KIAA2026,	-	A00204:690:HYN52DSXY:2:2371:20482:27258,A00204:690:HYN52DSXY:2:2153:6578:19586,A00204:690:HYN52DSXY:2:1366:5412:28651,A00204:690:HYN52DSXY:2:2556:17725:13902,A00204:690:HYN52DSXY:2:2124:3323:22748,A00204:690:HYN52DSXY:2:2371:19949:27868,A00204:690:HYN52DSXY:2:1337:32669:3583,A00204:690:HYN52DSXY:2:2324:22553:35947,A00204:690:HYN52DSXY:2:2556:17879:18552,A00204:690:HYN52DSXY:2:2624:4906:26991,A002…	171	A352-08	A352-08	Health	51	platelet	female	N2P	NA	NA	NA	NA	NA	NA	NA	NA	NA	NA	NA	NA	NA	NA	NA	NA	NA
47557	47557	9:5954016|5988545	9	5954016	5988545	11	1_5_3	70	0.239	exon	KIAA2026,	-	A00204:690:HYN52DSXY:2:1549:15284:17127,A00204:690:HYN52DSXY:2:2545:16767:9893,A00204:690:HYN52DSXY:2:1504:28456:16830,A00204:690:HYN52DSXY:2:1363:3260:33912,A00204:690:HYN52DSXY:2:1370:5701:6981,A00204:690:HYN52DSXY:2:1370:4978:7263,A00204:690:HYN52DSXY:2:1107:15772:22576,A00204:690:HYN52DSXY:2:2542:1542:31062,A00204:690:HYN52DSXY:2:1141:13530:6355,A00204:690:HYN52DSXY:2:2524:23113:4006,A00204:6…	1700	A352-08	A352-08	Health	51	platelet	female	N2P	9:5954016|5988545	hsa_circ_0138870	chr9:5954015-5988545-	NM_001017969	100	100	100	1699	1	1699	1699	1699	1	0	3138	CTGAAACTCT...TCTCAAGTGC	GCACTTGAGA...AGAGTTTCAG
47558	47558	9:5968019|5988545	9	5968019	5988545	92	10_38_35	81	0.694	exon	KIAA2026,	-	A00204:690:HYN52DSXY:2:2129:2691:9721,A00204:690:HYN52DSXY:2:1232:1235:14340,A00204:690:HYN52DSXY:2:1265:5249:23891,A00204:690:HYN52DSXY:2:2462:32018:2550,A00204:690:HYN52DSXY:2:1232:1344:16157,A00204:690:HYN52DSXY:2:2237:16360:18176,A00204:690:HYN52DSXY:2:2319:10854:20165,A00204:690:HYN52DSXY:2:1534:1714:7560,A00204:690:HYN52DSXY:2:2332:10583:29465,A00204:690:HYN52DSXY:2:1650:1823:29074,A00204:6…	1620	A352-08	A352-08	Health	51	platelet	female	N2P	9:5968019|5988545	hsa_circ_0138872	chr9:5968018-5988545-	NM_001017969	100	100	100	1619	1	1619	1619	1619	1	0	2990	CAGATTTGTG...TCTCAAGTGC	GCACTTGAGA...CACAAATCTG
47559	47559	9:5986136|5988545	9	5986136	5988545	5	2_3_1	25	0.286	intron	KIAA2026,	-	A00204:690:HYN52DSXY:2:2625:3875:25520,A00204:690:HYN52DSXY:2:1471:5737:36010,A00204:690:HYN52DSXY:2:2605:22182:36558,A00204:690:HYN52DSXY:2:1118:28429:22733,A00204:690:HYN52DSXY:2:1471:5213:34037,	2410	A352-08	A352-08	Health	51	platelet	female	N2P	NA	NA	NA	NA	NA	NA	NA	NA	NA	NA	NA	NA	NA	NA	NA	NA	NA
47560	47560	9:6420912|6421142	9	6420912	6421142	33	17_10_10	80	0.452	exon	UHRF2,	+	A00204:690:HYN52DSXY:2:2351:31259:31892,A00204:690:HYN52DSXY:2:1452:5249:19382,A00204:690:HYN52DSXY:2:1115:7581:3944,A00204:690:HYN52DSXY:2:1404:31340:36886,A00204:690:HYN52DSXY:2:2373:16297:23610,A00204:690:HYN52DSXY:2:1405:30237:2159,A00204:690:HYN52DSXY:2:1408:25590:5353,A00204:690:HYN52DSXY:2:1264:21359:35321,A00204:690:HYN52DSXY:2:1569:10818:6449,A00204:690:HYN52DSXY:2:2125:11577:19476,A0020…	232	A352-08	A352-08	Health	51	platelet	female	N2P	9:6420912|6421142	hsa_circ_0086296	chr9:6420911-6421142+	NM_152896	100	100	100	231	1	231	231	1	231	1.78e-118	427	TTGGAAAATG...AATATATAAG	TTGGAAAATG...AATATATAAG
47561	47561	9:6420912|6434173	9	6420912	6434173	106	38_15_25	61	0.777	exon	UHRF2,	+	A00204:690:HYN52DSXY:2:1345:22272:5055,A00204:690:HYN52DSXY:2:1144:4996:9079,A00204:690:HYN52DSXY:2:2125:32136:20917,A00204:690:HYN52DSXY:2:2235:19922:14168,A00204:690:HYN52DSXY:2:1219:25391:32972,A00204:690:HYN52DSXY:2:1637:19497:4977,A00204:690:HYN52DSXY:2:2308:24062:36965,A00204:690:HYN52DSXY:2:2516:3143:3803,A00204:690:HYN52DSXY:2:2515:1172:27602,A00204:690:HYN52DSXY:2:2516:3152:3693,A00204:6…	837	A352-08	A352-08	Health	51	platelet	female	N2P	9:6420912|6434173	hsa_circ_0138874	chr9:6433913-6434173+	NM_152896	31.1	100	100	836	577	836	260	1	260	5.31e-134	481	TTGGAAAATG...AGTATGATGA	GTAAATGAAT...AGTATGATGA
47562	47562	9:6460573|6475500	9	6460573	6475500	6	2_1_1	47	0.203	exon	UHRF2,	+	A00204:690:HYN52DSXY:2:2544:29035:20650,A00204:690:HYN52DSXY:2:2615:14317:5494,A00204:690:HYN52DSXY:2:2615:14045:8312,A00204:690:HYN52DSXY:2:1609:16523:16078,A00204:690:HYN52DSXY:2:2571:10836:8985,A00204:690:HYN52DSXY:2:1117:15600:16673,	330	A352-08	A352-08	Health	51	platelet	female	N2P	NA	NA	NA	NA	NA	NA	NA	NA	NA	NA	NA	NA	NA	NA	NA	NA	NA
47563	47563	9:6464553|6465846	9	6464553	6465846	17	5_2_7	9	0.791	intron	UHRF2,	+	A00204:690:HYN52DSXY:2:1538:29225:34287,A00204:690:HYN52DSXY:2:2133:11116:11851,A00204:690:HYN52DSXY:2:1214:16062:27336,A00204:690:HYN52DSXY:2:1443:28601:27884,A00204:690:HYN52DSXY:2:1214:16206:27555,A00204:690:HYN52DSXY:2:1628:17897:13604,A00204:690:HYN52DSXY:2:2109:29668:15608,A00204:690:HYN52DSXY:2:1564:29523:18427,A00204:690:HYN52DSXY:2:2407:9064:27837,A00204:690:HYN52DSXY:2:1477:2899:28808,A…	1294	A352-08	A352-08	Health	51	platelet	female	N2P	9:6464553|6465846	hsa_circ_0138875	chr9:6464552-6465846+	NM_152896	100	100	100	1294	1	1294	1294	1	1294	0	2390	GTCTTTAATT...TTTTTAATTT	GTCTTTAATT...TTTTTAATTT
47564	47564	9:6475391|6482099	9	6475391	6482099	6	3_1_2	63	0.16	exon	UHRF2,	+	A00204:690:HYN52DSXY:2:2131:19443:33974,A00204:690:HYN52DSXY:2:2560:20121:16986,A00204:690:HYN52DSXY:2:2574:20085:1047,A00204:690:HYN52DSXY:2:2222:3757:3928,A00204:690:HYN52DSXY:2:2312:22245:18693,A00204:690:HYN52DSXY:2:2562:16830:25128,	530	A352-08	A352-08	Health	51	platelet	female	N2P	9:6475391|6482099	hsa_circ_0008613	chr9:6475390-6482099+	NM_152896	100	100	100	529	1	529	529	1	529	0	977	GGGTTCTGAA...TAGAGTTCAG	GGGTTCTGAA...TAGAGTTCAG
47565	47565	9:6973827|6974939	9	6973827	6974939	2	2_0_2	2	0.667	intron	KDM4C,	+	A00204:690:HYN52DSXY:2:2103:15474:33927,A00204:690:HYN52DSXY:2:1249:6641:24424,	1113	A352-08	A352-08	Health	51	platelet	female	N2P	NA	NA	NA	NA	NA	NA	NA	NA	NA	NA	NA	NA	NA	NA	NA	NA	NA
47566	47566	9:6980925|6990524	9	6980925	6990524	3	2_2_0	16	0.273	exon	KDM4C,	+	A00204:690:HYN52DSXY:2:2273:16966:25958,A00204:690:HYN52DSXY:2:2273:17047:26162,A00204:690:HYN52DSXY:2:2378:27516:34867,	1790	A352-08	A352-08	Health	51	platelet	female	N2P	9:6980925|6990524	hsa_circ_0138887	chr9:6984165-6990524+	NM_015061	37.51	100	100	1789	1119	1789	671	1	671	0	1240	TGCACTTGCA...AGTGATGAAG	CTTCCAGTGT...AGTGATGAAG
47567	47567	9:6984166|7015929	9	6984166	7015929	7	2_0_2	24	0.368	exon	KDM4C,	+	A00204:690:HYN52DSXY:2:1368:32768:28902,A00204:690:HYN52DSXY:2:2366:24777:35227,A00204:690:HYN52DSXY:2:1433:20853:10520,A00204:690:HYN52DSXY:2:1647:12635:17989,A00204:690:HYN52DSXY:2:2134:13349:8077,A00204:690:HYN52DSXY:2:2664:23818:3035,A00204:690:HYN52DSXY:2:2520:23665:10848,	1481	A352-08	A352-08	Health	51	platelet	female	N2P	9:6984166|7015929	hsa_circ_0138888	chr9:6984165-7014001+	NM_015061	72.09	100	100	1480	1	1067	1067	1	1067	0	1971	CTTCCAGTGT...GTGGACAGCA	CTTCCAGTGT...GTTCATGCAA
47568	47568	9:7011698|7011879	9	7011698	7011879	3	2_2_0	28	0.176	exon	KDM4C,	+	A00204:690:HYN52DSXY:2:2427:7482:34867,A00204:690:HYN52DSXY:2:1221:2356:27899,A00204:690:HYN52DSXY:2:1322:19027:22795,	183	A352-08	A352-08	Health	51	platelet	female	N2P	NA	NA	NA	NA	NA	NA	NA	NA	NA	NA	NA	NA	NA	NA	NA	NA	NA
47569	47569	9:7046862|7049200	9	7046862	7049200	7	0_2_5	16	0.467	exon	KDM4C,	+	A00204:690:HYN52DSXY:2:2424:14588:10817,A00204:690:HYN52DSXY:2:2473:3983:1689,A00204:690:HYN52DSXY:2:1534:13178:6903,A00204:690:HYN52DSXY:2:1642:27760:31657,A00204:690:HYN52DSXY:2:2266:26720:17112,A00204:690:HYN52DSXY:2:1522:27444:11099,A00204:690:HYN52DSXY:2:2211:4273:9298,	166	A352-08	A352-08	Health	51	platelet	female	N2P	9:7046862|7049200	hsa_circ_0086343	chr9:7046861-7049200+	NM_015061	100	100	100	165	1	165	165	1	165	5.9e-82	305	GAATGCTGTC...GTTAAAATTG	GAATGCTGTC...GTTAAAATTG
47570	47570	9:13126516|13140149	9	13126516	13140149	3	1_3_1	2	0.75	exon	MPDZ,	-	A00204:690:HYN52DSXY:2:2627:18855:5400,A00204:690:HYN52DSXY:2:1650:10285:30170,A00204:690:HYN52DSXY:2:1341:20636:9925,	875	A352-08	A352-08	Health	51	platelet	female	N2P	NA	NA	NA	NA	NA	NA	NA	NA	NA	NA	NA	NA	NA	NA	NA	NA	NA
47572	47572	9:14112999|14116346	9	14112999	14116346	12	1_7_6	134	0.152	exon	NFIB,	-	A00204:690:HYN52DSXY:2:1378:19289:16454,A00204:690:HYN52DSXY:2:2614:31665:35603,A00204:690:HYN52DSXY:2:1116:10013:3521,A00204:690:HYN52DSXY:2:2636:1886:13839,A00204:690:HYN52DSXY:2:2357:6054:16673,A00204:690:HYN52DSXY:2:1346:21124:6104,A00204:690:HYN52DSXY:2:1528:2437:29418,A00204:690:HYN52DSXY:2:2264:3604:16783,A00204:690:HYN52DSXY:2:2640:1651:18317,A00204:690:HYN52DSXY:2:1342:7075:25864,A00204:…	250	A352-08	A352-08	Health	51	platelet	female	N2P	9:14112999|14116346	hsa_circ_0138299	chr9:14112997-14116345-	ENST00000397581.2	100	100	100	249	1	249	249	249	1	1.91e-128	460	CTGTTGCTGA...TGCCGTTAGG	CCTAACGGCA...TCAGCAACAG
47573	47573	9:14112999|14120624	9	14112999	14120624	16	3_6_3	212	0.131	exon	NFIB,	-	A00204:690:HYN52DSXY:2:1340:23167:2002,A00204:690:HYN52DSXY:2:2259:21404:27821,A00204:690:HYN52DSXY:2:2265:31268:29465,A00204:690:HYN52DSXY:2:2259:22670:17519,A00204:690:HYN52DSXY:2:1559:26368:17315,A00204:690:HYN52DSXY:2:1319:15546:9001,A00204:690:HYN52DSXY:2:1319:15555:9017,A00204:690:HYN52DSXY:2:1459:11876:22654,A00204:690:HYN52DSXY:2:1459:11939:22701,A00204:690:HYN52DSXY:2:2650:10529:27743,A0…	435	A352-08	A352-08	Health	51	platelet	female	N2P	9:14112999|14120624	hsa_circ_0086373	chr9:14116206-14120623-	NM_001190737	74.65	100	100	434	111	434	324	324	1	7.08e-170	599	CTGTTGCTGA...GTTGAGATGA	TCATCTCAAC...TCCACTGAAG
47574	47574	9:14120440|14125766	9	14120440	14125766	28	10_8_6	147	0.276	exon	NFIB,	-	A00204:690:HYN52DSXY:2:2551:28971:32878,A00204:690:HYN52DSXY:2:1171:32642:30342,A00204:690:HYN52DSXY:2:1171:32705:30358,A00204:690:HYN52DSXY:2:2519:31584:33739,A00204:690:HYN52DSXY:2:2538:3115:3881,A00204:690:HYN52DSXY:2:1406:10872:30217,A00204:690:HYN52DSXY:2:1615:27932:6715,A00204:690:HYN52DSXY:2:2346:18412:2566,A00204:690:HYN52DSXY:2:2578:22236:22561,A00204:690:HYN52DSXY:2:2623:20880:24972,A00…	321	A352-08	A352-08	Health	51	platelet	female	N2P	9:14120440|14125766	hsa_circ_0086374	chr9:14120438-14120623-	NM_001190737	57.81	100	100	320	1	185	185	185	1	9.48e-93	342	CTGGCTGGTT...GAAGACATAT	TCATCTCAAC...AACCAGCCAG
47575	47575	9:14146689|14155893	9	14146689	14155893	12	2_3_3	158	0.132	exon	NFIB,	-	A00204:690:HYN52DSXY:2:1113:2230:13526,A00204:690:HYN52DSXY:2:1241:8287:21449,A00204:690:HYN52DSXY:2:2508:6894:28682,A00204:690:HYN52DSXY:2:2125:32741:6746,A00204:690:HYN52DSXY:2:1208:27100:22279,A00204:690:HYN52DSXY:2:1264:4526:34413,A00204:690:HYN52DSXY:2:1241:28194:1219,A00204:690:HYN52DSXY:2:1669:20320:34961,A00204:690:HYN52DSXY:2:2106:14778:21887,A00204:690:HYN52DSXY:2:2635:1723:34882,A00204…	310	A352-08	A352-08	Health	51	platelet	female	N2P	9:14146689|14155893	hsa_circ_0086375	chr9:14146687-14155892-	NM_001190737	100	100	100	309	1	309	309	309	1	1.07e-161	571	CTTGATCTCT...TCAAGGTAAC	GTTACCTTGA...AGAGATCAAG
47576	47576	9:14146689|14179780	9	14146689	14179780	28	3_4_13	137	0.29	exon	NFIB,	-	A00204:690:HYN52DSXY:2:1663:20347:36761,A00204:690:HYN52DSXY:2:1604:25825:23359,A00204:690:HYN52DSXY:2:2512:23032:26318,A00204:690:HYN52DSXY:2:1558:9344:24345,A00204:690:HYN52DSXY:2:2122:28185:24408,A00204:690:HYN52DSXY:2:2603:23466:20713,A00204:690:HYN52DSXY:2:2414:12870:14638,A00204:690:HYN52DSXY:2:1603:24804:31203,A00204:690:HYN52DSXY:2:1412:19090:4711,A00204:690:HYN52DSXY:2:2258:18774:20322,A…	364	A352-08	A352-08	Health	51	platelet	female	N2P	9:14146689|14179780	hsa_circ_0086376	chr9:14146687-14179779-	NM_001190737	100	100	100	363	1	363	363	363	1	0	671	CTTGATCTCT...TGTCCAGAAT	ATTCTGGACA...AGAGATCAAG
47577	47577	9:14987893|14990345	9	14987893	14990345	13	0_3_6	15	0.634	intergenic_region	n/a	-	A00204:690:HYN52DSXY:2:2639:19877:19946,A00204:690:HYN52DSXY:2:1565:29225:30812,A00204:690:HYN52DSXY:2:2502:14986:18302,A00204:690:HYN52DSXY:2:1565:27977:16313,A00204:690:HYN52DSXY:2:1563:14597:30624,A00204:690:HYN52DSXY:2:2476:30662:15389,A00204:690:HYN52DSXY:2:2331:21576:35102,A00204:690:HYN52DSXY:2:2239:12409:8328,A00204:690:HYN52DSXY:2:1129:26594:3082,A00204:690:HYN52DSXY:2:1345:12156:17722,A…	2453	A352-08	A352-08	Health	51	platelet	female	N2P	NA	NA	NA	NA	NA	NA	NA	NA	NA	NA	NA	NA	NA	NA	NA	NA	NA
47578	47578	9:15177697|15187035	9	15177697	15187035	10	4_3_1	98	0.169	exon	TTC39B,	-	A00204:690:HYN52DSXY:2:1521:24777:14372,A00204:690:HYN52DSXY:2:2248:20030:8531,A00204:690:HYN52DSXY:2:2665:13114:21574,A00204:690:HYN52DSXY:2:1557:5204:25598,A00204:690:HYN52DSXY:2:2248:18719:16470,A00204:690:HYN52DSXY:2:1520:27615:18505,A00204:690:HYN52DSXY:2:1218:8648:12994,A00204:690:HYN52DSXY:2:1644:10899:16423,A00204:690:HYN52DSXY:2:1532:15745:35336,A00204:690:HYN52DSXY:2:2260:27715:10441,	447	A352-08	A352-08	Health	51	platelet	female	N2P	9:15177697|15187035	hsa_circ_0138317	chr9:15177694-15187033-	NM_152574	100	100	100	446	1	446	446	446	1	0	824	CTTTCCACAA...CATAAGTTGC	GCAACTTATG...TTGTGGAAAG
47579	47579	9:15186944|15190662	9	15186944	15190662	7	1_3_2	121	0.104	exon	TTC39B,	-	A00204:690:HYN52DSXY:2:2150:31675:11318,A00204:690:HYN52DSXY:2:1432:19642:23703,A00204:690:HYN52DSXY:2:1250:16938:34710,A00204:690:HYN52DSXY:2:1246:6488:2487,A00204:690:HYN52DSXY:2:1651:12183:35963,A00204:690:HYN52DSXY:2:1252:18566:5650,A00204:690:HYN52DSXY:2:2246:4246:33677,	492	A352-08	A352-08	Health	51	platelet	female	N2P	NA	NA	NA	NA	NA	NA	NA	NA	NA	NA	NA	NA	NA	NA	NA	NA	NA
47580	47580	9:15199861|15211397	9	15199861	15211397	15	2_6_3	128	0.19	exon	TTC39B,	-	A00204:690:HYN52DSXY:2:1244:23529:31407,A00204:690:HYN52DSXY:2:1549:20428:10692,A00204:690:HYN52DSXY:2:1618:10963:29841,A00204:690:HYN52DSXY:2:2548:29740:1892,A00204:690:HYN52DSXY:2:2613:25699:32659,A00204:690:HYN52DSXY:2:1212:6822:24925,A00204:690:HYN52DSXY:2:1109:9616:35837,A00204:690:HYN52DSXY:2:1267:4426:6746,A00204:690:HYN52DSXY:2:1335:28357:32002,A00204:690:HYN52DSXY:2:2660:18936:33599,A002…	343	A352-08	A352-08	Health	51	platelet	female	N2P	9:15199861|15211397	hsa_circ_0138318	chr9:15199858-15211395-	NM_152574	100	100	100	342	1	342	342	342	1	5.4e-180	632	TTATATATTT...CTCCTTAGCC	GGCTAAGGAG...AAATATATAA
47581	47581	9:15433552|15447244	9	15433552	15447244	8	2_2_0	37	0.302	exon	SNAPC3,	+	A00204:690:HYN52DSXY:2:1567:17888:28995,A00204:690:HYN52DSXY:2:2513:24108:36292,A00204:690:HYN52DSXY:2:1116:29496:25770,A00204:690:HYN52DSXY:2:1168:15465:2409,A00204:690:HYN52DSXY:2:2520:25328:34021,A00204:690:HYN52DSXY:2:1116:29460:25394,A00204:690:HYN52DSXY:2:2302:9480:19288,A00204:690:HYN52DSXY:2:2144:19732:4038,	341	A352-08	A352-08	Health	51	platelet	female	N2P	9:15433552|15447244	hsa_circ_0086397	chr9:15433549-15447242+	NM_001039697	100	100	100	340	1	340	340	1	340	6.94e-179	628	GGTTAGAAAA...CATCAGCAAA	GGTTAGAAAA...CATCAGCAAA
47582	47582	9:15447095|15451402	9	15447095	15451402	3	1_0_2	14	0.3	exon	SNAPC3,	+	A00204:690:HYN52DSXY:2:2469:8269:28808,A00204:690:HYN52DSXY:2:1548:9579:2206,A00204:690:HYN52DSXY:2:2549:12780:36526,	234	A352-08	A352-08	Health	51	platelet	female	N2P	NA	NA	NA	NA	NA	NA	NA	NA	NA	NA	NA	NA	NA	NA	NA	NA	NA
47583	47583	9:15472632|15490124	9	15472632	15490124	16	3_7_5	203	0.136	exon	PSIP1,	-	A00204:690:HYN52DSXY:2:2658:20103:16391,A00204:690:HYN52DSXY:2:1235:4589:12853,A00204:690:HYN52DSXY:2:2327:24388:28197,A00204:690:HYN52DSXY:2:1570:10782:3662,A00204:690:HYN52DSXY:2:1215:18439:36746,A00204:690:HYN52DSXY:2:1440:24930:5963,A00204:690:HYN52DSXY:2:1465:5475:19022,A00204:690:HYN52DSXY:2:2474:25690:25535,A00204:690:HYN52DSXY:2:2446:7374:28510,A00204:690:HYN52DSXY:2:1252:12156:25238,A002…	829	A352-08	A352-08	Health	51	platelet	female	N2P	9:15472632|15490124	hsa_circ_0138325	chr9:15474006-15474143-	ENST00000380733.4	16.55	100	100	828	120	256	137	137	1	1.25e-65	254	TGCTCAGTTT...TAAAAAAGCA	AAGATAAGCC...AGGTGAAAAG
47584	47584	9:15474009|15490124	9	15474009	15490124	34	5_16_9	134	0.337	exon	PSIP1,	-	A00204:690:HYN52DSXY:2:2241:11162:26021,A00204:690:HYN52DSXY:2:1665:18213:1438,A00204:690:HYN52DSXY:2:2437:2139:3537,A00204:690:HYN52DSXY:2:2542:2609:13088,A00204:690:HYN52DSXY:2:1420:26323:34867,A00204:690:HYN52DSXY:2:2625:6361:4304,A00204:690:HYN52DSXY:2:1321:9697:9236,A00204:690:HYN52DSXY:2:1345:15094:22654,A00204:690:HYN52DSXY:2:1445:17237:32252,A00204:690:HYN52DSXY:2:1445:17436:32252,A00204:…	710	A352-08	A352-08	Health	51	platelet	female	N2P	9:15474009|15490124	hsa_circ_0138325	chr9:15474006-15474143-	ENST00000380733.4	19.32	100	100	709	1	137	137	137	1	1.06e-65	254	CTTTTCACCT...TAAAAAAGCA	AAGATAAGCC...AGGTGAAAAG
47585	47585	9:15478477|15490124	9	15478477	15490124	9	0_5_1	60	0.231	exon	PSIP1,	-	A00204:690:HYN52DSXY:2:2624:1244:20807,A00204:690:HYN52DSXY:2:2374:25283:34162,A00204:690:HYN52DSXY:2:2217:28384:16391,A00204:690:HYN52DSXY:2:1157:15564:32487,A00204:690:HYN52DSXY:2:2217:27733:17519,A00204:690:HYN52DSXY:2:2129:11505:34632,A00204:690:HYN52DSXY:2:1426:15501:26584,A00204:690:HYN52DSXY:2:1659:30544:35978,A00204:690:HYN52DSXY:2:1154:27010:30107,	481	A352-08	A352-08	Health	51	platelet	female	N2P	NA	NA	NA	NA	NA	NA	NA	NA	NA	NA	NA	NA	NA	NA	NA	NA	NA
47586	47586	9:15563978|15571759	9	15563978	15571759	6	4_3_1	51	0.19	exon	CCDC171,	+	A00204:690:HYN52DSXY:2:2275:20916:17456,A00204:690:HYN52DSXY:2:2438:14335:19116,A00204:690:HYN52DSXY:2:1653:24478:31829,A00204:690:HYN52DSXY:2:2577:17219:26490,A00204:690:HYN52DSXY:2:2438:14398:18944,A00204:690:HYN52DSXY:2:1328:12843:7357,	289	A352-08	A352-08	Health	51	platelet	female	N2P	NA	NA	NA	NA	NA	NA	NA	NA	NA	NA	NA	NA	NA	NA	NA	NA	NA
47587	47587	9:15563978|15594172	9	15563978	15594172	6	4_3_2	9	0.571	exon	CCDC171,	+	A00204:690:HYN52DSXY:2:1122:13250:16799,A00204:690:HYN52DSXY:2:2256:18493:15452,A00204:690:HYN52DSXY:2:1313:9399:6308,A00204:690:HYN52DSXY:2:1313:9408:6543,A00204:690:HYN52DSXY:2:1227:13630:19930,A00204:690:HYN52DSXY:2:1662:4246:30076,	787	A352-08	A352-08	Health	51	platelet	female	N2P	9:15563978|15594172	hsa_circ_0138328	chr9:15563975-15594170+	ENST00000380701.3	100	100	100	786	1	786	786	1	786	0	1452	ACCTCAAATC...TATAGTACAG	ACCTCAAATC...TATAGTACAG
47589	47589	9:15622738|15623413	9	15622738	15623413	7	4_1_3	1	0.933	intron	CCDC171,	+	A00204:690:HYN52DSXY:2:2246:13295:12054,A00204:690:HYN52DSXY:2:2467:7175:36401,A00204:690:HYN52DSXY:2:2466:11912:33927,A00204:690:HYN52DSXY:2:2526:10719:18615,A00204:690:HYN52DSXY:2:2466:10926:33348,A00204:690:HYN52DSXY:2:1323:6280:33317,A00204:690:HYN52DSXY:2:2131:9028:33411,	676	A352-08	A352-08	Health	51	platelet	female	N2P	9:15622738|15623413	hsa_circ_0138330	chr9:15622735-15623411+	ENST00000380701.3	100	100	100	676	1	676	676	1	676	0	1249	CTAAGCAAAG...AGAATTTGAG	CTAAGCAAAG...AGAATTTGAG
47590	47590	9:15777600|15784694	9	15777600	15784694	8	3_1_2	5	0.762	exon	CCDC171,	+	A00204:690:HYN52DSXY:2:2343:18403:34053,A00204:690:HYN52DSXY:2:2216:11369:12759,A00204:690:HYN52DSXY:2:2160:12364:26224,A00204:690:HYN52DSXY:2:2648:16758:24251,A00204:690:HYN52DSXY:2:1572:19786:20290,A00204:690:HYN52DSXY:2:1430:4969:13228,A00204:690:HYN52DSXY:2:2215:12210:36636,A00204:690:HYN52DSXY:2:2627:21233:20572,	597	A352-08	A352-08	Health	51	platelet	female	N2P	9:15777600|15784694	hsa_circ_0138333	chr9:15777597-15784692+	ENST00000380701.3	100	100	100	596	1	596	596	1	596	0	1101	ATCCAAATTC...AGCTGTTAAG	ATCCAAATTC...AGCTGTTAAG
47592	47592	9:15885514|15920422	9	15885514	15920422	2	1_2_1	4	0.5	exon	CCDC171,	+	A00204:690:HYN52DSXY:2:1432:25147:35806,A00204:690:HYN52DSXY:2:2328:25427:28025,	1345	A352-08	A352-08	Health	51	platelet	female	N2P	9:15885514|15920422	hsa_circ_0138335	chr9:15920267-15920420+	ENST00000380701.3	11.38	100	100	1344	1192	1344	153	1	153	2.62e-74	283	CTACTTGGAC...TTTACAATCA	GCTATGATTA...TTTACAATCA
47593	47593	9:16727797|16738485	9	16727797	16738485	5	0_1_2	0	1	exon	BNC2,	-	A00204:690:HYN52DSXY:2:1306:15492:35243,A00204:690:HYN52DSXY:2:1332:30047:20588,A00204:690:HYN52DSXY:2:1638:6659:32064,A00204:690:HYN52DSXY:2:2448:29559:2957,A00204:690:HYN52DSXY:2:2330:22426:36980,	545	A352-08	A352-08	Health	51	platelet	female	N2P	9:16727797|16738485	hsa_circ_0086418	chr9:16727794-16727995-	NM_017637	36.95	100	100	544	1	201	201	201	1	2.13e-101	372	CTGTTGGGAC...CAAGGTGTGC	TCAGAAGAGG...GTCCCAACAG
47598	47598	9:17226203|17236588	9	17226203	17236588	432	55_43_93	150	0.852	exon	CNTLN,	+	A00204:690:HYN52DSXY:2:2345:26124:25786,A00204:690:HYN52DSXY:2:1538:32063:5415,A00204:690:HYN52DSXY:2:2621:3757:2801,A00204:690:HYN52DSXY:2:1519:1823:13009,A00204:690:HYN52DSXY:2:2523:32172:7326,A00204:690:HYN52DSXY:2:1324:32262:25019,A00204:690:HYN52DSXY:2:1575:11369:16892,A00204:690:HYN52DSXY:2:2448:23773:33771,A00204:690:HYN52DSXY:2:1329:32407:10488,A00204:690:HYN52DSXY:2:2127:1316:10942,A0020…	401	A352-08	A352-08	Health	51	platelet	female	N2P	9:17226203|17236588	hsa_circ_0138339	chr9:17226200-17236586+	ENST00000380647.3	100	100	100	400	1	400	400	1	400	0	739	AGAAAAACAG...AAAAATAAAG	AGAAAAACAG...AAAAATAAAG
47599	47599	9:17226203|17273866	9	17226203	17273866	72	19_9_23	119	0.548	exon	CNTLN,	+	A00204:690:HYN52DSXY:2:1422:32380:25254,A00204:690:HYN52DSXY:2:1677:1588:25661,A00204:690:HYN52DSXY:2:2544:2239:21872,A00204:690:HYN52DSXY:2:1211:32090:25817,A00204:690:HYN52DSXY:2:1422:3052:28792,A00204:690:HYN52DSXY:2:1425:30743:31281,A00204:690:HYN52DSXY:2:1447:27172:13479,A00204:690:HYN52DSXY:2:1533:24080:21840,A00204:690:HYN52DSXY:2:1552:19144:22185,A00204:690:HYN52DSXY:2:1578:24035:25207,A0…	535	A352-08	A352-08	Health	51	platelet	female	N2P	9:17226203|17273866	hsa_circ_0138339	chr9:17226200-17236586+	ENST00000380647.3	74.91	100	100	534	1	400	400	1	400	0	739	AGAAAAACAG...CCCTGGTCAG	AGAAAAACAG...AAAAATAAAG
47600	47600	9:17235658|17236588	9	17235658	17236588	99	43_17_31	495	0.286	exon	CNTLN,	+	A00204:690:HYN52DSXY:2:1629:19642:3787,A00204:690:HYN52DSXY:2:1677:14724:22514,A00204:690:HYN52DSXY:2:1578:6415:19116,A00204:690:HYN52DSXY:2:2337:25690:33520,A00204:690:HYN52DSXY:2:1158:21694:36464,A00204:690:HYN52DSXY:2:2219:4878:17456,A00204:690:HYN52DSXY:2:2523:24397:33035,A00204:690:HYN52DSXY:2:2567:3423:2597,A00204:690:HYN52DSXY:2:1162:15655:28510,A00204:690:HYN52DSXY:2:1550:31232:16908,A002…	316	A352-08	A352-08	Health	51	platelet	female	N2P	9:17235658|17236588	hsa_circ_0138340	chr9:17235655-17236586+	ENST00000380647.3	100	100	100	315	1	315	315	1	315	5.04e-165	582	AGAGAGTCAG...AAAAATAAAG	AGAGAGTCAG...AAAAATAAAG
47601	47601	9:17235658|17273866	9	17235658	17273866	33	17_5_14	469	0.123	exon	CNTLN,	+	A00204:690:HYN52DSXY:2:1321:15139:11365,A00204:690:HYN52DSXY:2:1657:21549:32518,A00204:690:HYN52DSXY:2:1216:26232:26913,A00204:690:HYN52DSXY:2:2274:21965:12195,A00204:690:HYN52DSXY:2:1248:7148:2534,A00204:690:HYN52DSXY:2:1511:7618:9048,A00204:690:HYN52DSXY:2:2101:25509:8938,A00204:690:HYN52DSXY:2:2258:6406:11584,A00204:690:HYN52DSXY:2:2565:16025:6324,A00204:690:HYN52DSXY:2:2577:24279:21245,A00204…	450	A352-08	A352-08	Health	51	platelet	female	N2P	9:17235658|17273866	hsa_circ_0138340	chr9:17235655-17236586+	ENST00000380647.3	70.16	100	100	449	1	315	315	1	315	7.39e-165	582	AGAGAGTCAG...CCCTGGTCAG	AGAGAGTCAG...AAAAATAAAG
47602	47602	9:17273733|17298352	9	17273733	17298352	9	3_2_1	143	0.112	exon	CNTLN,	+	A00204:690:HYN52DSXY:2:2609:21423:4617,A00204:690:HYN52DSXY:2:2335:32145:25567,A00204:690:HYN52DSXY:2:1610:14968:3928,A00204:690:HYN52DSXY:2:2612:8540:21042,A00204:690:HYN52DSXY:2:1609:15275:31203,A00204:690:HYN52DSXY:2:1610:14977:3349,A00204:690:HYN52DSXY:2:2643:10339:5588,A00204:690:HYN52DSXY:2:2609:20971:17895,A00204:690:HYN52DSXY:2:1133:31476:27320,	460	A352-08	A352-08	Health	51	platelet	female	N2P	NA	NA	NA	NA	NA	NA	NA	NA	NA	NA	NA	NA	NA	NA	NA	NA	NA
47604	47604	9:17309058|17342444	9	17309058	17342444	102	38_9_30	255	0.444	exon	CNTLN,	+	A00204:690:HYN52DSXY:2:2248:1696:11537,A00204:690:HYN52DSXY:2:2405:31828:9017,A00204:690:HYN52DSXY:2:1452:7455:14873,A00204:690:HYN52DSXY:2:1476:20473:31814,A00204:690:HYN52DSXY:2:2222:4499:18427,A00204:690:HYN52DSXY:2:2637:1443:27383,A00204:690:HYN52DSXY:2:1252:1045:14920,A00204:690:HYN52DSXY:2:2266:30807:15577,A00204:690:HYN52DSXY:2:1211:10520:8625,A00204:690:HYN52DSXY:2:1340:5466:33004,A00204:…	741	A352-08	A352-08	Health	51	platelet	female	N2P	9:17309058|17342444	hsa_circ_0138343	chr9:17309055-17342442+	ENST00000380647.3	100	100	100	740	1	740	740	1	740	0	1367	CTTTACAATG...TGATTCAAAA	CTTTACAATG...TGATTCAAAA
47605	47605	9:17309058|17416189	9	17309058	17416189	59	26_9_16	70	0.628	exon	CNTLN,	+	A00204:690:HYN52DSXY:2:2459:9579:34115,A00204:690:HYN52DSXY:2:2512:15980:16203,A00204:690:HYN52DSXY:2:2438:29306:25160,A00204:690:HYN52DSXY:2:2551:4381:35446,A00204:690:HYN52DSXY:2:2551:4435:35227,A00204:690:HYN52DSXY:2:1220:30273:13150,A00204:690:HYN52DSXY:2:1314:10438:23296,A00204:690:HYN52DSXY:2:1363:24424:36151,A00204:690:HYN52DSXY:2:2230:16459:26741,A00204:690:HYN52DSXY:2:2460:12210:29904,A0…	1969	A352-08	A352-08	Health	51	platelet	female	N2P	9:17309058|17416189	hsa_circ_0086421	chr9:17309055-17416187+	NM_017738	100	100	100	1968	1	1968	1968	1	1968	0	3635	CTTTACAATG...GACAATAAAG	CTTTACAATG...GACAATAAAG
47606	47606	9:17330632|17342444	9	17330632	17342444	206	62_18_59	373	0.525	exon	CNTLN,	+	A00204:690:HYN52DSXY:2:2149:3938:12633,A00204:690:HYN52DSXY:2:1572:10791:11788,A00204:690:HYN52DSXY:2:2228:24089:34538,A00204:690:HYN52DSXY:2:2123:4264:5212,A00204:690:HYN52DSXY:2:1103:31946:19586,A00204:690:HYN52DSXY:2:1424:19633:17519,A00204:690:HYN52DSXY:2:1647:32777:26162,A00204:690:HYN52DSXY:2:1634:32344:6120,A00204:690:HYN52DSXY:2:2434:21016:28839,A00204:690:HYN52DSXY:2:1627:17345:30592,A00…	546	A352-08	A352-08	Health	51	platelet	female	N2P	9:17330632|17342444	hsa_circ_0086422	chr9:17330629-17342442+	NM_017738	100	100	100	545	1	545	545	1	545	0	1007	GTACCTCATC...TGATTCAAAA	GTACCTCATC...TGATTCAAAA
47607	47607	9:17330632|17416189	9	17330632	17416189	18	8_2_6	190	0.159	exon	CNTLN,	+	A00204:690:HYN52DSXY:2:1250:21242:1955,A00204:690:HYN52DSXY:2:1140:29243:7733,A00204:690:HYN52DSXY:2:1140:31412:17785,A00204:690:HYN52DSXY:2:1250:21215:1939,A00204:690:HYN52DSXY:2:2372:3369:13244,A00204:690:HYN52DSXY:2:2151:1389:26882,A00204:690:HYN52DSXY:2:1210:30337:32424,A00204:690:HYN52DSXY:2:2429:18032:13244,A00204:690:HYN52DSXY:2:1316:11632:34945,A00204:690:HYN52DSXY:2:1463:3504:4836,A00204…	1774	A352-08	A352-08	Health	51	platelet	female	N2P	9:17330632|17416189	hsa_circ_0086423	chr9:17330629-17416187+	NM_017738	100	100	100	1773	1	1773	1773	1	1773	0	3275	GTACCTCATC...GACAATAAAG	GTACCTCATC...GACAATAAAG
47608	47608	9:17366617|17395069	9	17366617	17395069	26	5_5_8	485	0.097	exon	CNTLN,	+	A00204:690:HYN52DSXY:2:1220:18150:6715,A00204:690:HYN52DSXY:2:1220:19217:30827,A00204:690:HYN52DSXY:2:1650:2817:21496,A00204:690:HYN52DSXY:2:2402:29713:13714,A00204:690:HYN52DSXY:2:2416:18747:19022,A00204:690:HYN52DSXY:2:2435:20500:11099,A00204:690:HYN52DSXY:2:2504:12264:27461,A00204:690:HYN52DSXY:2:2561:6090:24878,A00204:690:HYN52DSXY:2:2667:27208:10692,A00204:690:HYN52DSXY:2:2466:29234:31454,A0…	730	A352-08	A352-08	Health	51	platelet	female	N2P	9:17366617|17395069	hsa_circ_0086425	chr9:17388159-17395067+	NM_017738	86.15	100	100	729	102	729	628	1	628	0	1160	GATGAATCTT...GTGAAAGCAG	AACAGCTCTT...GTGAAAGCAG
47609	47609	9:17366617|17416189	9	17366617	17416189	27	12_6_10	210	0.205	exon	CNTLN,	+	A00204:690:HYN52DSXY:2:1121:14624:31798,A00204:690:HYN52DSXY:2:2330:17219:15092,A00204:690:HYN52DSXY:2:1364:31647:17221,A00204:690:HYN52DSXY:2:1543:6506:10347,A00204:690:HYN52DSXY:2:2101:24912:32017,A00204:690:HYN52DSXY:2:2178:20437:29152,A00204:690:HYN52DSXY:2:2133:15085:25676,A00204:690:HYN52DSXY:2:2433:12789:13526,A00204:690:HYN52DSXY:2:2437:1823:20807,A00204:690:HYN52DSXY:2:1250:25120:2033,A0…	1229	A352-08	A352-08	Health	51	platelet	female	N2P	9:17366617|17416189	hsa_circ_0138351	chr9:17366614-17416187+	ENST00000380647.3	100	100	100	1228	1	1228	1228	1	1228	0	2268	GATGAATCTT...GACAATAAAG	GATGAATCTT...GACAATAAAG
47610	47610	9:17388162|17416189	9	17388162	17416189	15	8_4_7	209	0.126	exon	CNTLN,	+	A00204:690:HYN52DSXY:2:1433:23637:10113,A00204:690:HYN52DSXY:2:1112:10031:15953,A00204:690:HYN52DSXY:2:1532:31268:3787,A00204:690:HYN52DSXY:2:1541:10456:21167,A00204:690:HYN52DSXY:2:2108:4119:4648,A00204:690:HYN52DSXY:2:2107:5674:18865,A00204:690:HYN52DSXY:2:2107:5728:19116,A00204:690:HYN52DSXY:2:2327:29640:6731,A00204:690:HYN52DSXY:2:1331:15112:8844,A00204:690:HYN52DSXY:2:1537:20564:33692,A00204…	1128	A352-08	A352-08	Health	51	platelet	female	N2P	9:17388162|17416189	hsa_circ_0138352	chr9:17388159-17416187+	ENST00000380647.3	100	100	100	1127	1	1127	1127	1	1127	0	2082	AACAGCTCTT...GACAATAAAG	AACAGCTCTT...GACAATAAAG
47611	47611	9:17415788|17416189	9	17415788	17416189	19	5_2_4	164	0.188	exon	CNTLN,	+	A00204:690:HYN52DSXY:2:2149:8666:11209,A00204:690:HYN52DSXY:2:2442:19958:3803,A00204:690:HYN52DSXY:2:1418:32786:11365,A00204:690:HYN52DSXY:2:2646:31928:1830,A00204:690:HYN52DSXY:2:1320:11189:19335,A00204:690:HYN52DSXY:2:2274:22598:18771,A00204:690:HYN52DSXY:2:2411:3531:31782,A00204:690:HYN52DSXY:2:1415:22959:22404,A00204:690:HYN52DSXY:2:1135:31033:12367,A00204:690:HYN52DSXY:2:2555:9064:9518,A0020…	319	A352-08	A352-08	Health	51	platelet	female	N2P	9:17415788|17416189	hsa_circ_0138353	chr9:17415963-17416187+	ENST00000380647.3	70.44	100	100	318	95	318	224	1	224	1.97e-114	414	GACTATTTTC...GACAATAAAG	TCAACAGAGA...GACAATAAAG
47612	47612	9:17415966|17416189	9	17415966	17416189	10	7_2_5	124	0.139	exon	CNTLN,	+	A00204:690:HYN52DSXY:2:1137:6876:26710,A00204:690:HYN52DSXY:2:1477:31747:16329,A00204:690:HYN52DSXY:2:1378:22788:29027,A00204:690:HYN52DSXY:2:2126:25654:9439,A00204:690:HYN52DSXY:2:2126:24740:29747,A00204:690:HYN52DSXY:2:2310:29649:19867,A00204:690:HYN52DSXY:2:2162:24822:24439,A00204:690:HYN52DSXY:2:1145:6912:28526,A00204:690:HYN52DSXY:2:1134:25527:23876,A00204:690:HYN52DSXY:2:1378:22137:28557,	225	A352-08	A352-08	Health	51	platelet	female	N2P	9:17415966|17416189	hsa_circ_0138353	chr9:17415963-17416187+	ENST00000380647.3	100	100	100	224	1	224	224	1	224	1.34e-114	414	TCAACAGAGA...GACAATAAAG	TCAACAGAGA...GACAATAAAG
47614	47614	9:17457524|17466891	9	17457524	17466891	7	3_1_2	38	0.269	exon	CNTLN,	+	A00204:690:HYN52DSXY:2:1268:31195:33849,A00204:690:HYN52DSXY:2:1522:31665:31657,A00204:690:HYN52DSXY:2:1506:17056:30060,A00204:690:HYN52DSXY:2:1121:11324:15468,A00204:690:HYN52DSXY:2:1505:19868:10723,A00204:690:HYN52DSXY:2:1505:19859:10739,A00204:690:HYN52DSXY:2:1223:19759:35117,	742	A352-08	A352-08	Health	51	platelet	female	N2P	9:17457524|17466891	hsa_circ_0138354	chr9:17457521-17466889+	ENST00000380647.3	100	100	100	741	1	741	741	1	741	0	1369	AAGCTAAATT...ATTTGTGAAG	AAGCTAAATT...ATTTGTGAAG
47615	47615	9:17457524|17487066	9	17457524	17487066	14	3_2_1	18	0.609	exon	CNTLN,	+	A00204:690:HYN52DSXY:2:1361:30282:18615,A00204:690:HYN52DSXY:2:1266:18945:36182,A00204:690:HYN52DSXY:2:2658:12500:25488,A00204:690:HYN52DSXY:2:1112:21721:21731,A00204:690:HYN52DSXY:2:1361:30481:20556,A00204:690:HYN52DSXY:2:2209:17580:31626,A00204:690:HYN52DSXY:2:2607:10429:17143,A00204:690:HYN52DSXY:2:1102:24994:22451,A00204:690:HYN52DSXY:2:2635:28935:23703,A00204:690:HYN52DSXY:2:1102:24894:23218…	1006	A352-08	A352-08	Health	51	platelet	female	N2P	9:17457524|17487066	hsa_circ_0138355	chr9:17457521-17487064+	ENST00000380647.3	100	100	100	1005	1	1005	1005	1	1005	0	1857	AAGCTAAATT...TGAAGGACAG	AAGCTAAATT...TGAAGGACAG
47617	47617	9:17484295|17487066	9	17484295	17487066	14	4_1_3	57	0.329	exon	CNTLN,	+	A00204:690:HYN52DSXY:2:1323:15275:10817,A00204:690:HYN52DSXY:2:1440:8440:18333,A00204:690:HYN52DSXY:2:1676:31168:13792,A00204:690:HYN52DSXY:2:1353:18412:11303,A00204:690:HYN52DSXY:2:1575:22833:25285,A00204:690:HYN52DSXY:2:1657:28293:29919,A00204:690:HYN52DSXY:2:1248:6271:7216,A00204:690:HYN52DSXY:2:2457:25437:8124,A00204:690:HYN52DSXY:2:1134:1434:18505,A00204:690:HYN52DSXY:2:1169:25943:35305,A002…	265	A352-08	A352-08	Health	51	platelet	female	N2P	NA	NA	NA	NA	NA	NA	NA	NA	NA	NA	NA	NA	NA	NA	NA	NA	NA
47618	47618	9:19056185|19063580	9	19056185	19063580	3	0_2_2	3	0.667	exon	HAUS6,	-	A00204:690:HYN52DSXY:2:2354:4300:5306,A00204:690:HYN52DSXY:2:1555:5385:23594,A00204:690:HYN52DSXY:2:2354:4716:10285,	2994	A352-08	A352-08	Health	51	platelet	female	N2P	9:19056185|19063580	hsa_circ_0086441	chr9:19063005-19063578-	NM_017645	8.45	100	100	2993	2741	2993	253	253	1	1.52e-129	468	CTAAAAATAT...AGAGGCAGGG	CCCTGCCTCT...GGTAGAAGAG
47619	47619	9:19063008|19063580	9	19063008	19063580	7	3_1_4	0	1	exon	HAUS6,	-	A00204:690:HYN52DSXY:2:2228:5837:31360,A00204:690:HYN52DSXY:2:2309:27950:15953,A00204:690:HYN52DSXY:2:1367:5963:36996,A00204:690:HYN52DSXY:2:1657:15673:17801,A00204:690:HYN52DSXY:2:1454:10411:8500,A00204:690:HYN52DSXY:2:1537:7970:24565,A00204:690:HYN52DSXY:2:1219:28565:14262,	254	A352-08	A352-08	Health	51	platelet	female	N2P	9:19063008|19063580	hsa_circ_0086441	chr9:19063005-19063578-	NM_017645	100	100	100	253	1	253	253	253	1	1.16e-130	468	CTCTTCTACC...AGAGGCAGGG	CCCTGCCTCT...GGTAGAAGAG
47620	47620	9:19070219|19096769	9	19070219	19096769	43	10_11_11	18	0.827	exon	HAUS6,	-	A00204:690:HYN52DSXY:2:2519:19560:3865,A00204:690:HYN52DSXY:2:2665:16224:22013,A00204:690:HYN52DSXY:2:1560:32777:15671,A00204:690:HYN52DSXY:2:1538:4878:8844,A00204:690:HYN52DSXY:2:2535:17119:18020,A00204:690:HYN52DSXY:2:1647:13367:12336,A00204:690:HYN52DSXY:2:1372:24930:24690,A00204:690:HYN52DSXY:2:1520:30463:35524,A00204:690:HYN52DSXY:2:2503:28311:13823,A00204:690:HYN52DSXY:2:2534:4878:24001,A00…	1249	A352-08	A352-08	Health	51	platelet	female	N2P	9:19070219|19096769	hsa_circ_0138377	chr9:19070216-19096767-	ENST00000380502.3	100	100	100	1248	1	1248	1248	1248	1	0	2305	CTGTTGGCTA...AAACATGTTC	GAACATGTTT...TAGCCAACAG
47621	47621	9:19076602|19096769	9	19076602	19096769	18	6_8_7	14	0.72	exon	HAUS6,	-	A00204:690:HYN52DSXY:2:1358:22064:36855,A00204:690:HYN52DSXY:2:2564:6885:16454,A00204:690:HYN52DSXY:2:2527:11261:6527,A00204:690:HYN52DSXY:2:2433:30879:3583,A00204:690:HYN52DSXY:2:1307:21920:28369,A00204:690:HYN52DSXY:2:1203:22281:27461,A00204:690:HYN52DSXY:2:2117:15058:12508,A00204:690:HYN52DSXY:2:2678:5710:16297,A00204:690:HYN52DSXY:2:2117:15257:11882,A00204:690:HYN52DSXY:2:2366:31114:19022,A00…	1167	A352-08	A352-08	Health	51	platelet	female	N2P	9:19076602|19096769	hsa_circ_0086447	chr9:19076599-19096767-	NM_017645	100	100	100	1166	1	1166	1166	1166	1	0	2154	CTGGAAGTGA...AAACATGTTC	GAACATGTTT...TCACTTCCAG
47622	47622	9:19080479|19096769	9	19080479	19096769	6	1_2_1	18	0.4	exon	HAUS6,	-	A00204:690:HYN52DSXY:2:2239:20518:31422,A00204:690:HYN52DSXY:2:1611:10420:1814,A00204:690:HYN52DSXY:2:1317:14488:2597,A00204:690:HYN52DSXY:2:1431:25129:7654,A00204:690:HYN52DSXY:2:1265:8250:31125,A00204:690:HYN52DSXY:2:2515:6017:22623,	937	A352-08	A352-08	Health	51	platelet	female	N2P	9:19080479|19096769	hsa_circ_0138379	chr9:19086731-19096767-	ENST00000380502.3	61	100	100	936	366	936	571	571	1	0	1055	CTCATATGTT...AAACATGTTC	GAACATGTTT...AATTCAAAAG
47623	47623	9:19082873|19096769	9	19082873	19096769	4	0_2_3	12	0.4	exon	HAUS6,	-	A00204:690:HYN52DSXY:2:1341:17788:15389,A00204:690:HYN52DSXY:2:1105:30644:19961,A00204:690:HYN52DSXY:2:1105:30761:19445,A00204:690:HYN52DSXY:2:1168:23357:2519,	743	A352-08	A352-08	Health	51	platelet	female	N2P	9:19082873|19096769	hsa_circ_0138379	chr9:19086731-19096767-	ENST00000380502.3	76.95	100	100	742	172	742	571	571	1	0	1055	CTGAAACATT...AAACATGTTC	GAACATGTTT...AATTCAAAAG
47624	47624	9:19086734|19087156	9	19086734	19087156	22	1_4_6	146	0.232	exon	HAUS6,	-	A00204:690:HYN52DSXY:2:2627:20428:24784,A00204:690:HYN52DSXY:2:1246:6533:33191,A00204:690:HYN52DSXY:2:2605:26503:25441,A00204:690:HYN52DSXY:2:1404:14488:23077,A00204:690:HYN52DSXY:2:2334:27950:24095,A00204:690:HYN52DSXY:2:1404:16152:20948,A00204:690:HYN52DSXY:2:1259:9489:24565,A00204:690:HYN52DSXY:2:2472:18041:18145,A00204:690:HYN52DSXY:2:2633:14308:14967,A00204:690:HYN52DSXY:2:1439:6144:24439,A0…	116	A352-08	A352-08	Health	51	platelet	female	N2P	9:19086734|19087156	hsa_circ_0138378	chr9:19086731-19087154-	ENST00000380502.3	100	100	100	115	1	115	115	115	1	2.38e-54	213	CTTTTGAATT...AACTGATAAT	ATTATCAGTT...AATTCAAAAG
47625	47625	9:19086734|19089559	9	19086734	19089559	30	2_18_3	146	0.291	exon	HAUS6,	-	A00204:690:HYN52DSXY:2:1345:22471:29825,A00204:690:HYN52DSXY:2:1339:17842:17143,A00204:690:HYN52DSXY:2:1345:22110:32111,A00204:690:HYN52DSXY:2:1543:5068:25770,A00204:690:HYN52DSXY:2:1356:4200:35289,A00204:690:HYN52DSXY:2:2255:22968:3443,A00204:690:HYN52DSXY:2:1642:31891:4930,A00204:690:HYN52DSXY:2:2164:10004:17816,A00204:690:HYN52DSXY:2:2242:18521:28651,A00204:690:HYN52DSXY:2:2255:23683:3490,A002…	264	A352-08	A352-08	Health	51	platelet	female	N2P	9:19086734|19089559	hsa_circ_0086450	chr9:19086731-19089557-	NM_017645	100	100	100	263	1	263	263	263	1	3.35e-136	486	CTTTTGAATT...TGAGAAGAAT	ATTCTTCTCA...AATTCAAAAG
47626	47626	9:19086734|19096769	9	19086734	19096769	8	2_3_2	18	0.471	exon	HAUS6,	-	A00204:690:HYN52DSXY:2:1258:6515:15624,A00204:690:HYN52DSXY:2:1413:7310:33692,A00204:690:HYN52DSXY:2:1414:7636:7012,A00204:690:HYN52DSXY:2:1414:8477:13542,A00204:690:HYN52DSXY:2:2115:24026:22592,A00204:690:HYN52DSXY:2:1206:16640:4664,A00204:690:HYN52DSXY:2:2115:23502:15953,A00204:690:HYN52DSXY:2:1444:22806:18004,	572	A352-08	A352-08	Health	51	platelet	female	N2P	9:19086734|19096769	hsa_circ_0138379	chr9:19086731-19096767-	ENST00000380502.3	100	100	100	571	1	571	571	571	1	0	1055	CTTTTGAATT...AAACATGTTC	GAACATGTTT...AATTCAAAAG
47627	47627	9:19093171|19096769	9	19093171	19096769	18	5_5_3	18	0.667	exon	HAUS6,	-	A00204:690:HYN52DSXY:2:2506:32832:13949,A00204:690:HYN52DSXY:2:2606:28474:11631,A00204:690:HYN52DSXY:2:1402:26106:7529,A00204:690:HYN52DSXY:2:1523:29559:8907,A00204:690:HYN52DSXY:2:1610:3794:16924,A00204:690:HYN52DSXY:2:1678:26187:23829,A00204:690:HYN52DSXY:2:2533:28501:16532,A00204:690:HYN52DSXY:2:1123:26666:19179,A00204:690:HYN52DSXY:2:1654:22281:3975,A00204:690:HYN52DSXY:2:2431:30888:23860,A00…	309	A352-08	A352-08	Health	51	platelet	female	N2P	9:19093171|19096769	hsa_circ_0138380	chr9:19093168-19096767-	ENST00000380502.3	100	100	100	308	1	308	308	308	1	3.83e-161	569	TTTTAGAATT...AAACATGTTC	GAACATGTTT...AATTCTAAAA
47628	47628	9:19286769|19288665	9	19286769	19288665	12	2_2_4	209	0.103	exon	DENND4C,	+	A00204:690:HYN52DSXY:2:1518:4643:16391,A00204:690:HYN52DSXY:2:2229:30219:1438,A00204:690:HYN52DSXY:2:1408:9778:26349,A00204:690:HYN52DSXY:2:1518:4689:18380,A00204:690:HYN52DSXY:2:2554:16179:17832,A00204:690:HYN52DSXY:2:2409:7735:20964,A00204:690:HYN52DSXY:2:1505:28827:24079,A00204:690:HYN52DSXY:2:2470:9155:5509,A00204:690:HYN52DSXY:2:2669:21703:25457,A00204:690:HYN52DSXY:2:1474:17427:30170,A00204…	324	A352-08	A352-08	Health	51	platelet	female	N2P	NA	NA	NA	NA	NA	NA	NA	NA	NA	NA	NA	NA	NA	NA	NA	NA	NA
47629	47629	9:19286769|19305527	9	19286769	19305527	61	18_11_9	240	0.337	exon	DENND4C,	+	A00204:690:HYN52DSXY:2:2615:2908:3677,A00204:690:HYN52DSXY:2:1163:18123:4852,A00204:690:HYN52DSXY:2:1313:32145:17268,A00204:690:HYN52DSXY:2:1618:1994:22576,A00204:690:HYN52DSXY:2:1153:17427:31798,A00204:690:HYN52DSXY:2:1619:30472:7701,A00204:690:HYN52DSXY:2:1643:17372:1172,A00204:690:HYN52DSXY:2:1618:2031:22576,A00204:690:HYN52DSXY:2:1220:29731:35571,A00204:690:HYN52DSXY:2:2432:27055:19319,A00204…	1183	A352-08	A352-08	Health	51	platelet	female	N2P	9:19286769|19305527	hsa_circ_0138389	chr9:19286766-19300329+	ENST00000602925.1	85.11	100	100	1182	1	1006	1006	1	1006	0	1858	AGTTCTATAT...TGTTATATGT	AGTTCTATAT...TGTTGTAGCT
47630	47630	9:19286769|19316839	9	19286769	19316839	13	3_3_2	260	0.091	exon	DENND4C,	+	A00204:690:HYN52DSXY:2:1623:20148:12211,A00204:690:HYN52DSXY:2:1512:6831:8563,A00204:690:HYN52DSXY:2:2641:14199:32722,A00204:690:HYN52DSXY:2:1336:31928:36683,A00204:690:HYN52DSXY:2:1236:25292:17801,A00204:690:HYN52DSXY:2:1504:2546:21277,A00204:690:HYN52DSXY:2:1334:9534:16908,A00204:690:HYN52DSXY:2:1323:7093:18599,A00204:690:HYN52DSXY:2:2446:17716:24126,A00204:690:HYN52DSXY:2:1440:17237:30937,A002…	1503	A352-08	A352-08	Health	51	platelet	female	N2P	9:19286769|19316839	hsa_circ_0138390	chr9:19286766-19316837+	ENST00000602925.1	100	100	100	1502	1	1502	1502	1	1502	0	2774	AGTTCTATAT...GACCGACAGG	AGTTCTATAT...GACCGACAGG
47631	47631	9:19288596|19300331	9	19288596	19300331	84	13_16_32	301	0.358	exon	DENND4C,	+	A00204:690:HYN52DSXY:2:1342:28510:32142,A00204:690:HYN52DSXY:2:1523:7627:32456,A00204:690:HYN52DSXY:2:1642:31566:4272,A00204:690:HYN52DSXY:2:2605:3531:36636,A00204:690:HYN52DSXY:2:2342:28230:28463,A00204:690:HYN52DSXY:2:1259:31494:32988,A00204:690:HYN52DSXY:2:1259:30499:35587,A00204:690:HYN52DSXY:2:1343:8169:35869,A00204:690:HYN52DSXY:2:1405:26386:14904,A00204:690:HYN52DSXY:2:1532:8612:4664,A0020…	754	A352-08	A352-08	Health	51	platelet	female	N2P	9:19288596|19300331	hsa_circ_0138394	chr9:19288593-19300329+	ENST00000602925.1	100	100	100	753	1	753	753	1	753	0	1391	TGGGGTTCCA...TGTTGTAGCT	TGGGGTTCCA...TGTTGTAGCT
47632	47632	9:19288596|19316839	9	19288596	19316839	16	1_5_7	260	0.11	exon	DENND4C,	+	A00204:690:HYN52DSXY:2:2532:31611:1752,A00204:690:HYN52DSXY:2:2153:13612:35117,A00204:690:HYN52DSXY:2:2649:8693:24408,A00204:690:HYN52DSXY:2:1247:16251:20055,A00204:690:HYN52DSXY:2:2223:15863:26428,A00204:690:HYN52DSXY:2:1211:18213:34162,A00204:690:HYN52DSXY:2:1560:14805:35524,A00204:690:HYN52DSXY:2:1203:29143:4116,A00204:690:HYN52DSXY:2:1136:6316:6574,A00204:690:HYN52DSXY:2:2413:12364:20838,A002…	1250	A352-08	A352-08	Health	51	platelet	female	N2P	9:19288596|19316839	hsa_circ_0138396	chr9:19288593-19316837+	ENST00000602925.1	100	100	100	1249	1	1249	1249	1	1249	0	2307	TGGGGTTCCA...GACCGACAGG	TGGGGTTCCA...GACCGACAGG
47633	47633	9:19298056|19300331	9	19298056	19300331	53	14_8_12	865	0.109	exon	DENND4C,	+	A00204:690:HYN52DSXY:2:2675:1145:29152,A00204:690:HYN52DSXY:2:2547:24216:14309,A00204:690:HYN52DSXY:2:2560:26169:26835,A00204:690:HYN52DSXY:2:2108:1705:32690,A00204:690:HYN52DSXY:2:2331:6054:25755,A00204:690:HYN52DSXY:2:1568:10655:3004,A00204:690:HYN52DSXY:2:2150:19488:33207,A00204:690:HYN52DSXY:2:2677:9326:18270,A00204:690:HYN52DSXY:2:2157:31385:7717,A00204:690:HYN52DSXY:2:2235:9733:1376,A00204:…	272	A352-08	A352-08	Health	51	platelet	female	N2P	9:19298056|19300331	hsa_circ_0003950	chr9:19298053-19300329+	NM_017925	100	100	100	271	1	271	271	1	271	1.24e-140	501	GCACATTTCA...TGTTGTAGCT	GCACATTTCA...TGTTGTAGCT
[truncated: 19,330 more rows]
