# Supplementary material for: Comprehensive circRNA profiling of platelets and exosomes identifies hsa_circ_0061274 as a novel biomarker for lung adenocarcinoma
Source: Front Immunol. 2026 Mar 18;17:1761129. doi: 10.3389/fimmu.2026.1761129 (PMC13038969; doi:10.3389/fimmu.2026.1761129)
Supplement: Supplementary Table 4 — CirRna count and length 4. [file Table4.xlsx]

## Sheet: Sheet1
	X	circRNA_ID	chr	circRNA_start	circRNA_end	X.junction_reads	SM_MS_SMS	X.non_junction_reads	junction_reads_ratio	circRNA_type	gene_id	strand	junction_reads_ID	length	sample	id	pathology	age	type	gender	nid	X.query	name	pos	pos_gene	query_Coverage	db_Coverage	Similarity	query_length	query_start	query_end	db_length	db_start	db_end	e.value	bit_score	query_seq	db_seq
70069	70069	11:63952238|63952839	11	63952238	63952839	3	0_1_3	19	0.24	exon	NAA40,	+	A00204:690:HYN52DSXY:3:1437:14913:27320,A00204:690:HYN52DSXY:3:1250:3188:18349,A00204:690:HYN52DSXY:3:2221:15700:15843,	340	A352-16	A352-16	LUAD	55	platelet	female	C6P	11:63952238|63952839	hsa_circ_0022623	chr11:63719709-63720311+	NM_024771	100	100	100	339	1	339	339	1	339	2.49e-178	627	GTTGAATGTC...TGGCCAACAG	GTTGAATGTC...TGGCCAACAG
70070	70070	11:64194189|64197974	11	64194189	64197974	5	1_0_2	52	0.161	exon	STIP1,	+	A00204:690:HYN52DSXY:3:2550:32660:5165,A00204:690:HYN52DSXY:3:2550:32597:5181,A00204:690:HYN52DSXY:3:1467:21649:4946,A00204:690:HYN52DSXY:3:1378:8594:22138,A00204:690:HYN52DSXY:3:1378:9706:23625,	868	A352-16	A352-16	LUAD	55	platelet	female	C6P	11:64194189|64197974	hsa_circ_0096091	chr11:63964742-63964869+	ENST00000358794.5	14.65	100	100	867	517	643	127	1	127	4.74e-60	235	GGCTATTCAC...ATGCCAGCAG	GCACTGAAAG...AATCAAGCAG
70071	70071	11:64195645|64197974	11	64195645	64197974	8	2_0_1	41	0.281	exon	STIP1,	+	A00204:690:HYN52DSXY:3:1215:25283:36166,A00204:690:HYN52DSXY:3:1645:31702:28902,A00204:690:HYN52DSXY:3:2218:32723:20964,A00204:690:HYN52DSXY:3:2218:30698:21057,A00204:690:HYN52DSXY:3:2334:4227:17487,A00204:690:HYN52DSXY:3:1538:16975:8469,A00204:690:HYN52DSXY:3:2154:21856:7028,A00204:690:HYN52DSXY:3:2258:6750:6762,	584	A352-16	A352-16	LUAD	55	platelet	female	C6P	11:64195645|64197974	hsa_circ_0096091	chr11:63964742-63964869+	ENST00000358794.5	21.78	100	100	583	233	359	127	1	127	3.14e-60	235	GAAACTACAA...ATGCCAGCAG	GCACTGAAAG...AATCAAGCAG
70072	70072	11:64199940|64200293	11	64199940	64200293	2	2_2_0	6	0.4	exon	STIP1,	+	A00204:690:HYN52DSXY:3:2340:8278:34303,A00204:690:HYN52DSXY:3:2454:14850:4038,	223	A352-16	A352-16	LUAD	55	platelet	female	C6P	11:64199940|64200293	hsa_circ_0096092	chr11:63967411-63967765+	ENST00000358794.5	100	100	100	222	1	222	222	1	222	1.72e-113	411	GCAGAGAAAA...GGCACTCAAG	GCAGAGAAAA...GGCACTCAAG
70073	70073	11:65267477|65275998	11	65267477	65275998	13	1_1_5	6	0.812	exon	POLA2,AP000944.5,	+	A00204:690:HYN52DSXY:3:1561:24035:23422,A00204:690:HYN52DSXY:3:2672:1145:29183,A00204:690:HYN52DSXY:3:2231:8287:3192,A00204:690:HYN52DSXY:3:2244:28004:1141,A00204:690:HYN52DSXY:3:1173:8314:19429,A00204:690:HYN52DSXY:3:2216:10700:28729,A00204:690:HYN52DSXY:3:2445:31476:33802,A00204:690:HYN52DSXY:3:2216:10194:29042,A00204:690:HYN52DSXY:3:1225:13232:1047,A00204:690:HYN52DSXY:3:1236:9308:7247,A00204:…	258	A352-16	A352-16	LUAD	55	platelet	female	C6P	11:65267477|65275998	hsa_circ_0022804	chr11:65034947-65036200+	NM_002689	58.37	100	100	257	1	150	150	1	150	2.14e-73	278	TTTCTGAGCA...TCTCTCCAAG	TTTCTGAGCA...ACCTTCAAAG
70074	70074	11:65294153|65295990	11	65294153	65295990	21	1_0_4	3	0.933	exon	POLA2,AP000944.5,	+	A00204:690:HYN52DSXY:3:2609:21133:10755,A00204:690:HYN52DSXY:3:1128:26567:21418,A00204:690:HYN52DSXY:3:2675:24216:25363,A00204:690:HYN52DSXY:3:1442:20256:28651,A00204:690:HYN52DSXY:3:1331:24270:8202,A00204:690:HYN52DSXY:3:1124:23520:19867,A00204:690:HYN52DSXY:3:2119:3775:22623,A00204:690:HYN52DSXY:3:1124:24361:15906,A00204:690:HYN52DSXY:3:2112:5701:6136,A00204:690:HYN52DSXY:3:1124:24316:15796,A00…	530	A352-16	A352-16	LUAD	55	platelet	female	C6P	11:65294153|65295990	hsa_circ_0004291	chr11:65061623-65063461+	NM_002689	76.04	100	100	530	1	403	403	1	403	0	745	CTCCGGCTCC...CTTCGTGAAG	CTCCGGCTCC...CTTCGTGAAG
70079	70079	11:65435053|65437657	11	65435053	65437657	14	3_1_3	225	0.111	intergenic_region	n/a	+	A00204:690:HYN52DSXY:3:2473:24261:25723,A00204:690:HYN52DSXY:3:2657:24053:22576,A00204:690:HYN52DSXY:3:1335:9815:30577,A00204:690:HYN52DSXY:3:1578:18647:15499,A00204:690:HYN52DSXY:3:2104:25292:15327,A00204:690:HYN52DSXY:3:2329:15320:31782,A00204:690:HYN52DSXY:3:2329:15483:31970,A00204:690:HYN52DSXY:3:2636:20374:14199,A00204:690:HYN52DSXY:3:1159:26720:24659,A00204:690:HYN52DSXY:3:1474:31006:7592,A…	2605	A352-16	A352-16	LUAD	55	platelet	female	C6P	11:65435053|65437657	hsa_circ_0006417	chr11:65202523-65205128+	None	100	100	100	2605	1	2605	2605	1	2605	0	4811	TGCTCTGCAC...CAAGAATAAG	TGCTCTGCAC...CAAGAATAAG
70085	70085	11:65443064|65444063	11	65443064	65444063	6	1_1_3	40	0.231	intergenic_region	n/a	+	A00204:690:HYN52DSXY:3:2303:25762:32268,A00204:690:HYN52DSXY:3:2310:30147:15217,A00204:690:HYN52DSXY:3:2239:12771:35039,A00204:690:HYN52DSXY:3:1449:19642:34162,A00204:690:HYN52DSXY:3:2651:6271:28948,A00204:690:HYN52DSXY:3:2303:25771:32283,	1000	A352-16	A352-16	LUAD	55	platelet	female	C6P	11:65443064|65444063	hsa_circ_0005929	chr11:65210534-65211534+	None	100	100	100	1000	1	1000	1000	1	1000	0	1847	TGGGAAGGGA...GCTGCAGTAA	TGGGAAGGGA...GCTGCAGTAA
70086	70086	11:65502321|65505019	11	65502321	65505019	21	4_4_7	323	0.115	intergenic_region	n/a	+	A00204:690:HYN52DSXY:3:2557:6650:35775,A00204:690:HYN52DSXY:3:1309:28302:16344,A00204:690:HYN52DSXY:3:2231:22191:15562,A00204:690:HYN52DSXY:3:2534:21540:30029,A00204:690:HYN52DSXY:3:1125:17743:31626,A00204:690:HYN52DSXY:3:1102:6433:23187,A00204:690:HYN52DSXY:3:1535:14841:23375,A00204:690:HYN52DSXY:3:1658:7735:22592,A00204:690:HYN52DSXY:3:1413:27742:9925,A00204:690:HYN52DSXY:3:2125:17969:26694,A00…	2699	A352-16	A352-16	LUAD	55	platelet	female	C6P	11:65502321|65505019	hsa_circ_0004287	chr11:65269791-65272066+	NR_002819	84.29	100	100	2699	1	2275	2275	1	2275	0	4202	AAACTGCAGA...AGGAAAACAG	AAACTGCAGA...GTATTTTTAG
70087	70087	11:65505220|65505453	11	65505220	65505453	4	2_2_0	71	0.101	intergenic_region	n/a	+	A00204:690:HYN52DSXY:3:2276:5095:31046,A00204:690:HYN52DSXY:3:2564:16360:11945,A00204:690:HYN52DSXY:3:2564:17354:17738,A00204:690:HYN52DSXY:3:2459:2148:4429,	234	A352-16	A352-16	LUAD	55	platelet	female	C6P	NA	NA	NA	NA	NA	NA	NA	NA	NA	NA	NA	NA	NA	NA	NA	NA	NA
70088	70088	11:66543704|66543981	11	66543704	66543981	3	2_2_0	8	0.429	exon	ZDHHC24,	-	A00204:690:HYN52DSXY:3:2407:24822:26882,A00204:690:HYN52DSXY:3:1666:17879:21089,A00204:690:HYN52DSXY:3:2560:26467:26944,	279	A352-16	A352-16	LUAD	55	platelet	female	C6P	NA	NA	NA	NA	NA	NA	NA	NA	NA	NA	NA	NA	NA	NA	NA	NA	NA
70089	70089	11:66668615|66669291	11	66668615	66669291	5	2_3_1	6	0.625	exon	RBM4B,	-	A00204:690:HYN52DSXY:3:2442:24695:17738,A00204:690:HYN52DSXY:3:1441:25102:26209,A00204:690:HYN52DSXY:3:1671:9471:18114,A00204:690:HYN52DSXY:3:2329:1868:16720,A00204:690:HYN52DSXY:3:2671:9118:22106,	678	A352-16	A352-16	LUAD	55	platelet	female	C6P	11:66668615|66669291	hsa_circ_0004168	chr11:66436085-66436762-	NM_031492	100	100	100	677	1	677	677	677	1	0	1251	CTCCAGTTTT...ATTCTTTTGC	GCAAAAGAAT...AAAACTGGAG
70090	70090	11:66748379|66759096	11	66748379	66759096	6	2_0_1	3	0.8	exon	C11orf80,	+	A00204:690:HYN52DSXY:3:1519:4209:30514,A00204:690:HYN52DSXY:3:1519:6017:31422,A00204:690:HYN52DSXY:3:2431:3025:21793,A00204:690:HYN52DSXY:3:2431:2211:21512,A00204:690:HYN52DSXY:3:2430:31394:9925,A00204:690:HYN52DSXY:3:2203:15203:8938,	347	A352-16	A352-16	LUAD	55	platelet	female	C6P	11:66748379|66759096	hsa_circ_0096211	chr11:66515849-66526567+	ENST00000360962.4	100	100	100	346	1	346	346	1	346	0	640	ATTTTGAGAT...TTCCTAAAAG	ATTTTGAGAT...TTCCTAAAAG
70091	70091	11:66816053|66828364	11	66816053	66828364	6	4_0_4	4	0.75	exon	C11orf80,	+	A00204:690:HYN52DSXY:3:2457:13612:6120,A00204:690:HYN52DSXY:3:2513:23665:21966,A00204:690:HYN52DSXY:3:1470:28899:36699,A00204:690:HYN52DSXY:3:1453:10212:23406,A00204:690:HYN52DSXY:3:2523:17779:8108,A00204:690:HYN52DSXY:3:1453:10276:22608,	480	A352-16	A352-16	LUAD	55	platelet	female	C6P	11:66816053|66828364	hsa_circ_0005793	chr11:66583523-66595835+	NM_024650	100	100	100	479	1	479	479	1	479	0	885	ATTTGGTGCT...GGTGAAGCAG	ATTTGGTGCT...GGTGAAGCAG
70092	70092	11:67119966|67181892	11	67119966	67181892	23	6_0_10	108	0.299	exon	KDM2A,	+	A00204:690:HYN52DSXY:3:2374:10800:24580,A00204:690:HYN52DSXY:3:2545:1488:29027,A00204:690:HYN52DSXY:3:1662:18548:22811,A00204:690:HYN52DSXY:3:2201:5954:33567,A00204:690:HYN52DSXY:3:2266:20039:33473,A00204:690:HYN52DSXY:3:2434:10303:31892,A00204:690:HYN52DSXY:3:2304:20148:22576,A00204:690:HYN52DSXY:3:1209:9290:11851,A00204:690:HYN52DSXY:3:1362:10375:27477,A00204:690:HYN52DSXY:3:2327:31268:34538,A0…	597	A352-16	A352-16	LUAD	55	platelet	female	C6P	11:67119966|67181892	hsa_circ_0096253	chr11:66947549-66949363+	NM_012308	44.46	100	100	596	332	596	265	1	265	6.21e-137	490	ACGACGTTTG...ATGTGTGTGG	CGTGGTACCA...ATGTGTGTGG
70093	70093	11:67180079|67181892	11	67180079	67181892	26	12_2_9	122	0.299	exon	KDM2A,	+	A00204:690:HYN52DSXY:3:2468:9570:29622,A00204:690:HYN52DSXY:3:1475:6216:14826,A00204:690:HYN52DSXY:3:1573:30752:23657,A00204:690:HYN52DSXY:3:1653:16595:36119,A00204:690:HYN52DSXY:3:2468:10583:29935,A00204:690:HYN52DSXY:3:1653:18430:33974,A00204:690:HYN52DSXY:3:1431:20754:25473,A00204:690:HYN52DSXY:3:1531:28185:6214,A00204:690:HYN52DSXY:3:2178:29568:11992,A00204:690:HYN52DSXY:3:1639:3360:23563,A00…	266	A352-16	A352-16	LUAD	55	platelet	female	C6P	11:67180079|67181892	hsa_circ_0096253	chr11:66947549-66949363+	NM_012308	100	100	100	265	1	265	265	1	265	2.61e-137	490	CGTGGTACCA...ATGTGTGTGG	CGTGGTACCA...ATGTGTGTGG
70094	70094	11:67180079|67207688	11	67180079	67207688	9	3_2_0	102	0.15	exon	KDM2A,	+	A00204:690:HYN52DSXY:3:2512:6506:6684,A00204:690:HYN52DSXY:3:2512:9227:5979,A00204:690:HYN52DSXY:3:2366:3821:16282,A00204:690:HYN52DSXY:3:1271:11270:21919,A00204:690:HYN52DSXY:3:2366:3622:16564,A00204:690:HYN52DSXY:3:1534:5909:5212,A00204:690:HYN52DSXY:3:2457:23421:33442,A00204:690:HYN52DSXY:3:2471:6632:3646,A00204:690:HYN52DSXY:3:1471:21594:3380,	445	A352-16	A352-16	LUAD	55	platelet	female	C6P	11:67180079|67207688	hsa_circ_0023052	chr11:66947549-66975159+	NM_012308	100	100	100	444	1	444	444	1	444	0	821	CGTGGTACCA...GCCCTCCACG	CGTGGTACCA...GCCCTCCACG
70095	70095	11:67207510|67207688	11	67207510	67207688	4	4_1_3	47	0.145	exon	KDM2A,	+	A00204:690:HYN52DSXY:3:2606:10529:19789,A00204:690:HYN52DSXY:3:2167:27859:20024,A00204:690:HYN52DSXY:3:1171:14244:36871,A00204:690:HYN52DSXY:3:1278:11424:22122,	180	A352-16	A352-16	LUAD	55	platelet	female	C6P	11:67207510|67207688	hsa_circ_0023056	chr11:66974980-66975159+	NM_012308	100	100	100	179	1	179	179	1	179	1.07e-89	331	GGAGTCGTCG...GCCCTCCACG	GGAGTCGTCG...GCCCTCCACG
70096	70096	11:67217731|67219403	11	67217731	67219403	5	3_2_2	66	0.132	exon	KDM2A,	+	A00204:690:HYN52DSXY:3:2544:10013:13135,A00204:690:HYN52DSXY:3:2536:20365:34538,A00204:690:HYN52DSXY:3:2678:20302:21245,A00204:690:HYN52DSXY:3:2369:5755:22733,A00204:690:HYN52DSXY:3:2161:26901:28479,	271	A352-16	A352-16	LUAD	55	platelet	female	C6P	11:67217731|67219403	hsa_circ_0023064	chr11:66985201-66986874+	NM_012308	100	100	100	270	1	270	270	1	270	4.43e-140	499	GTCTTCTGGC...TCGGACACGG	GTCTTCTGGC...TCGGACACGG
70097	70097	11:68061953|68081457	11	68061953	68081457	3	2_0_2	17	0.261	exon	CHKA,	-	A00204:690:HYN52DSXY:3:2336:28013:33849,A00204:690:HYN52DSXY:3:2126:14642:29074,A00204:690:HYN52DSXY:3:1568:29686:2018,	853	A352-16	A352-16	LUAD	55	platelet	female	C6P	11:68061953|68081457	hsa_circ_0023168	chr11:67829419-67842297-	NM_001277	93.66	100	100	852	1	798	798	798	1	0	1474	CATGTACCCA...TACAGGACCT	GGGGCTGAGG...TGGGTACATG
70098	70098	11:68166982|68175183	11	68166982	68175183	12	2_5_4	227	0.096	exon	KMT5B,	-	A00204:690:HYN52DSXY:3:2627:17128:10019,A00204:690:HYN52DSXY:3:1224:15447:6981,A00204:690:HYN52DSXY:3:2638:25672:35430,A00204:690:HYN52DSXY:3:1430:24641:5024,A00204:690:HYN52DSXY:3:2136:9064:31970,A00204:690:HYN52DSXY:3:2424:11523:25927,A00204:690:HYN52DSXY:3:1224:16333:7420,A00204:690:HYN52DSXY:3:1318:24840:7279,A00204:690:HYN52DSXY:3:1318:25274:2550,A00204:690:HYN52DSXY:3:1318:26729:2722,A00204…	966	A352-16	A352-16	LUAD	55	platelet	female	C6P	NA	NA	NA	NA	NA	NA	NA	NA	NA	NA	NA	NA	NA	NA	NA	NA	NA
70099	70099	11:68166982|68185928	11	68166982	68185928	10	0_5_4	148	0.119	exon	KMT5B,	-	A00204:690:HYN52DSXY:3:2663:8630:33473,A00204:690:HYN52DSXY:3:1628:23421:27148,A00204:690:HYN52DSXY:3:2126:8829:2816,A00204:690:HYN52DSXY:3:2451:32850:14575,A00204:690:HYN52DSXY:3:1326:16369:10238,A00204:690:HYN52DSXY:3:2430:5177:33912,A00204:690:HYN52DSXY:3:1326:16260:10019,A00204:690:HYN52DSXY:3:1673:14714:29481,A00204:690:HYN52DSXY:3:2251:26024:18223,A00204:690:HYN52DSXY:3:2222:16667:5995,	1251	A352-16	A352-16	LUAD	55	platelet	female	C6P	11:68166982|68185928	hsa_circ_0023177	chr11:67947598-67953395-	NM_017635	17.36	100	100	1250	1034	1250	217	217	1	6.43e-110	401	TTGCATTGTT...TTACCATTAC	GTAATGGTAA...ACCCTGTGAG
70100	70100	11:68166982|68190152	11	68166982	68190152	132	12_42_31	52	0.835	exon	KMT5B,	-	A00204:690:HYN52DSXY:3:2268:23972:4116,A00204:690:HYN52DSXY:3:2330:20862:18865,A00204:690:HYN52DSXY:3:2343:24831:22451,A00204:690:HYN52DSXY:3:2353:9417:5306,A00204:690:HYN52DSXY:3:2462:6560:35399,A00204:690:HYN52DSXY:3:2545:19099:10426,A00204:690:HYN52DSXY:3:2569:12970:21386,A00204:690:HYN52DSXY:3:2658:12608:6292,A00204:690:HYN52DSXY:3:1102:5394:23328,A00204:690:HYN52DSXY:3:1145:14190:23062,A0020…	1487	A352-16	A352-16	LUAD	55	platelet	female	C6P	11:68166982|68190152	hsa_circ_0096279	chr11:67947598-67957619-	ENST00000304363.4	30.48	99.78	99.78	1486	1034	1486	453	453	1	0	832	TTGCATTGTT...ATGTTCTCTC	GAGAGAACAT...ACCCTGTGAG
70101	70101	11:68175018|68185928	11	68175018	68185928	47	2_16_17	222	0.297	exon	KMT5B,	-	A00204:690:HYN52DSXY:3:2516:12861:19883,A00204:690:HYN52DSXY:3:2516:12373:20008,A00204:690:HYN52DSXY:3:2610:26241:17315,A00204:690:HYN52DSXY:3:1154:6524:7467,A00204:690:HYN52DSXY:3:1331:25003:12790,A00204:690:HYN52DSXY:3:2237:10122:36839,A00204:690:HYN52DSXY:3:1148:29044:30499,A00204:690:HYN52DSXY:3:1148:28113:31892,A00204:690:HYN52DSXY:3:1414:26530:35759,A00204:690:HYN52DSXY:3:2133:9607:7326,A00…	452	A352-16	A352-16	LUAD	55	platelet	female	C6P	11:68175018|68185928	hsa_circ_0023177	chr11:67947598-67953395-	NM_017635	48.12	100	100	451	235	451	217	217	1	2.23e-110	401	ATGTTCTTTG...TTACCATTAC	GTAATGGTAA...ACCCTGTGAG
70102	70102	11:68185781|68190152	11	68185781	68190152	54	5_14_10	266	0.289	exon	KMT5B,	-	A00204:690:HYN52DSXY:3:2348:6063:5697,A00204:690:HYN52DSXY:3:2574:24867:20791,A00204:690:HYN52DSXY:3:1147:23475:24768,A00204:690:HYN52DSXY:3:1204:19623:34507,A00204:690:HYN52DSXY:3:1269:16685:14732,A00204:690:HYN52DSXY:3:1344:2926:36025,A00204:690:HYN52DSXY:3:1344:3233:36119,A00204:690:HYN52DSXY:3:1367:17047:4241,A00204:690:HYN52DSXY:3:1369:4490:33254,A00204:690:HYN52DSXY:3:1654:8142:20071,A00204…	385	A352-16	A352-16	LUAD	55	platelet	female	C6P	11:68185781|68190152	hsa_circ_0096280	chr11:67953247-67957619-	ENST00000304363.4	100	99.74	99.74	384	1	384	384	384	1	0	704	CTAGTATTCA...ATGTTCTCTC	GAGAGAACAT...TGAATACTAG
70103	70103	11:68189570|68190152	11	68189570	68190152	3	0_2_2	31	0.162	intron	KMT5B,	-	A00204:690:HYN52DSXY:3:1570:24686:6637,A00204:690:HYN52DSXY:3:2570:24035:2597,A00204:690:HYN52DSXY:3:1323:32208:24549,	583	A352-16	A352-16	LUAD	55	platelet	female	C6P	11:68189570|68190152	hsa_circ_0096281	chr11:67957394-67957499-	ENST00000304363.4	18.01	100	100	583	359	463	105	105	1	5.33e-48	195	CTATACTTAC...ATGTTCTCTC	GAGAAATGGA...TCGAGAGGAG
70104	70104	11:68189917|68190152	11	68189917	68190152	38	7_15_10	122	0.384	exon	KMT5B,	-	A00204:690:HYN52DSXY:3:2250:28501:30217,A00204:690:HYN52DSXY:3:1311:30716:18176,A00204:690:HYN52DSXY:3:1417:9155:33098,A00204:690:HYN52DSXY:3:1537:2709:1892,A00204:690:HYN52DSXY:3:2169:8440:26443,A00204:690:HYN52DSXY:3:1446:5755:18161,A00204:690:HYN52DSXY:3:1537:30327:30436,A00204:690:HYN52DSXY:3:2538:6804:13432,A00204:690:HYN52DSXY:3:2660:18150:25410,A00204:690:HYN52DSXY:3:1108:12789:5040,A00204…	237	A352-16	A352-16	LUAD	55	platelet	female	C6P	11:68189917|68190152	hsa_circ_0096281	chr11:67957394-67957499-	ENST00000304363.4	44.49	100	100	236	12	116	105	105	1	2.01e-48	195	ATCTGTTCGA...ATGTTCTCTC	GAGAAATGGA...TCGAGAGGAG
70105	70105	11:68515028|68519651	11	68515028	68519651	21	6_4_2	129	0.246	exon	PPP6R3,	+	A00204:690:HYN52DSXY:3:2266:19144:5149,A00204:690:HYN52DSXY:3:2419:12861:20478,A00204:690:HYN52DSXY:3:2562:27516:26130,A00204:690:HYN52DSXY:3:1569:14371:33739,A00204:690:HYN52DSXY:3:1116:8124:27211,A00204:690:HYN52DSXY:3:2334:8630:4539,A00204:690:HYN52DSXY:3:2266:18475:4836,A00204:690:HYN52DSXY:3:2428:3875:18380,A00204:690:HYN52DSXY:3:2601:19325:11162,A00204:690:HYN52DSXY:3:1116:11831:34131,A0020…	291	A352-16	A352-16	LUAD	55	platelet	female	C6P	NA	NA	NA	NA	NA	NA	NA	NA	NA	NA	NA	NA	NA	NA	NA	NA	NA
70106	70106	11:68551121|68564432	11	68551121	68564432	615	47_29_81	452	0.731	exon	PPP6R3,	+	A00204:690:HYN52DSXY:3:2228:20139:9596,A00204:690:HYN52DSXY:3:2228:19949:9643,A00204:690:HYN52DSXY:3:2237:26702:29230,A00204:690:HYN52DSXY:3:2268:29930:35164,A00204:690:HYN52DSXY:3:2277:12744:7216,A00204:690:HYN52DSXY:3:2277:17065:7654,A00204:690:HYN52DSXY:3:2308:16929:3756,A00204:690:HYN52DSXY:3:2312:19696:31532,A00204:690:HYN52DSXY:3:2319:16504:22341,A00204:690:HYN52DSXY:3:2363:19786:3505,A0020…	424	A352-16	A352-16	LUAD	55	platelet	female	C6P	11:68551121|68564432	hsa_circ_0007660	chr11:68318588-68331900+	NM_001164160	100	100	100	423	1	423	423	1	423	0	782	TGGTTAAATG...GCCACCCAAG	TGGTTAAATG...GCCACCCAAG
70107	70107	11:68567014|68576043	11	68567014	68576043	57	17_5_14	233	0.329	exon	PPP6R3,	+	A00204:690:HYN52DSXY:3:2228:23628:14575,A00204:690:HYN52DSXY:3:2308:11207:35618,A00204:690:HYN52DSXY:3:2362:30544:7764,A00204:690:HYN52DSXY:3:2542:10140:15264,A00204:690:HYN52DSXY:3:1349:28763:13291,A00204:690:HYN52DSXY:3:2362:9588:26929,A00204:690:HYN52DSXY:3:2507:24361:27054,A00204:690:HYN52DSXY:3:2650:10881:28573,A00204:690:HYN52DSXY:3:2364:16966:2597,A00204:690:HYN52DSXY:3:1178:10068:30170,A0…	571	A352-16	A352-16	LUAD	55	platelet	female	C6P	11:68567014|68576043	hsa_circ_0002038	chr11:68334481-68343511+	NM_001164160	100	100	100	570	1	570	570	1	570	0	1053	AAAAGTGTGA...GGTAGATCTA	AAAAGTGTGA...GGTAGATCTA
70108	70108	11:68569748|68576043	11	68569748	68576043	32	15_4_13	420	0.132	exon	PPP6R3,	+	A00204:690:HYN52DSXY:3:2425:16016:5744,A00204:690:HYN52DSXY:3:2536:8034:16814,A00204:690:HYN52DSXY:3:1415:23258:22576,A00204:690:HYN52DSXY:3:2372:28827:14622,A00204:690:HYN52DSXY:3:2668:8540:26303,A00204:690:HYN52DSXY:3:1137:24008:30545,A00204:690:HYN52DSXY:3:2447:11306:24737,A00204:690:HYN52DSXY:3:2470:21187:4178,A00204:690:HYN52DSXY:3:2624:9155:3787,A00204:690:HYN52DSXY:3:1348:7681:26256,A00204…	418	A352-16	A352-16	LUAD	55	platelet	female	C6P	11:68569748|68576043	hsa_circ_0023233	chr11:68337215-68343511+	NM_001164160	100	100	100	417	1	417	417	1	417	0	771	AACATGTTCT...GGTAGATCTA	AACATGTTCT...GGTAGATCTA
70109	70109	11:68583043|68596218	11	68583043	68596218	12	4_5_3	218	0.099	exon	PPP6R3,	+	A00204:690:HYN52DSXY:3:2477:19506:23187,A00204:690:HYN52DSXY:3:2554:7374:20494,A00204:690:HYN52DSXY:3:1665:4408:22028,A00204:690:HYN52DSXY:3:2554:7744:19727,A00204:690:HYN52DSXY:3:1239:28492:7153,A00204:690:HYN52DSXY:3:2333:14217:28463,A00204:690:HYN52DSXY:3:1256:10122:31892,A00204:690:HYN52DSXY:3:1374:20048:16172,A00204:690:HYN52DSXY:3:1603:25988:3349,A00204:690:HYN52DSXY:3:1603:26286:3239,A0020…	623	A352-16	A352-16	LUAD	55	platelet	female	C6P	11:68583043|68596218	hsa_circ_0096325	chr11:68358127-68363686+	NM_001164160	49.52	100	100	622	315	622	308	1	308	8.1e-161	569	GTTACAACCT...CTGAGTGAAC	TGTTTCTTTT...CTGAGTGAAC
70110	70110	11:68591576|68600494	11	68591576	68600494	20	11_4_9	341	0.105	exon	PPP6R3,	+	A00204:690:HYN52DSXY:3:2608:10429:15389,A00204:690:HYN52DSXY:3:1253:24578:26459,A00204:690:HYN52DSXY:3:1406:27516:14450,A00204:690:HYN52DSXY:3:2120:16767:8641,A00204:690:HYN52DSXY:3:2177:18105:17347,A00204:690:HYN52DSXY:3:2221:27190:23281,A00204:690:HYN52DSXY:3:2542:6831:21809,A00204:690:HYN52DSXY:3:2618:12020:25379,A00204:690:HYN52DSXY:3:2536:16468:17362,A00204:690:HYN52DSXY:3:1439:18638:9940,A0…	408	A352-16	A352-16	LUAD	55	platelet	female	C6P	11:68591576|68600494	hsa_circ_0001968	chr11:68359043-68367962+	NM_001164160	100	100	100	407	1	407	407	1	407	0	752	GGAAATATTG...CTTCCCTGAG	GGAAATATTG...CTTCCCTGAG
70111	70111	11:68596097|68603492	11	68596097	68603492	21	8_6_3	275	0.132	exon	PPP6R3,	+	A00204:690:HYN52DSXY:3:1146:10095:7200,A00204:690:HYN52DSXY:3:1355:18222:6026,A00204:690:HYN52DSXY:3:2333:26937:20556,A00204:690:HYN52DSXY:3:2333:26738:20838,A00204:690:HYN52DSXY:3:2360:17779:24330,A00204:690:HYN52DSXY:3:2407:13865:30702,A00204:690:HYN52DSXY:3:2364:1316:7623,A00204:690:HYN52DSXY:3:2449:11388:16391,A00204:690:HYN52DSXY:3:2515:6750:9048,A00204:690:HYN52DSXY:3:1672:16071:22999,A0020…	535	A352-16	A352-16	LUAD	55	platelet	female	C6P	11:68596097|68603492	hsa_circ_0008391	chr11:68363564-68370960+	NM_001164160	100	100	100	534	1	534	534	1	534	0	987	CTCGGGGAGT...TCTTCAAAAG	CTCGGGGAGT...TCTTCAAAAG
70112	70112	11:68601863|68603492	11	68601863	68603492	12	4_2_5	159	0.131	exon	PPP6R3,	+	A00204:690:HYN52DSXY:3:1358:5222:26663,A00204:690:HYN52DSXY:3:2155:23321:28416,A00204:690:HYN52DSXY:3:2223:3794:26569,A00204:690:HYN52DSXY:3:2518:20003:8578,A00204:690:HYN52DSXY:3:1621:4580:22420,A00204:690:HYN52DSXY:3:2214:4164:25300,A00204:690:HYN52DSXY:3:2218:1208:8218,A00204:690:HYN52DSXY:3:1238:28103:23265,A00204:690:HYN52DSXY:3:1517:20754:22748,A00204:690:HYN52DSXY:3:2164:1443:13197,A00204:…	259	A352-16	A352-16	LUAD	55	platelet	female	C6P	11:68601863|68603492	hsa_circ_0002417	chr11:68369330-68370960+	NM_001164160	100	100	100	258	1	258	258	1	258	1.97e-133	477	CACAAAAGAT...TCTTCAAAAG	CACAAAAGAT...TCTTCAAAAG
70113	70113	11:68742318|68745111	11	68742318	68745111	4	0_2_2	0	1	exon	TESMIN,	-	A00204:690:HYN52DSXY:3:1626:30020:27211,A00204:690:HYN52DSXY:3:1644:26675:34663,A00204:690:HYN52DSXY:3:1626:30337:27289,A00204:690:HYN52DSXY:3:1644:27471:28494,	199	A352-16	A352-16	LUAD	55	platelet	female	C6P	NA	NA	NA	NA	NA	NA	NA	NA	NA	NA	NA	NA	NA	NA	NA	NA	NA
70114	70114	11:68759569|68761687	11	68759569	68761687	27	1_13_15	256	0.174	exon	CPT1A,	-	A00204:690:HYN52DSXY:3:2234:8901:8735,A00204:690:HYN52DSXY:3:2305:1561:27085,A00204:690:HYN52DSXY:3:2508:28483:10739,A00204:690:HYN52DSXY:3:1153:30716:20838,A00204:690:HYN52DSXY:3:1570:10013:35869,A00204:690:HYN52DSXY:3:2414:25608:18756,A00204:690:HYN52DSXY:3:1653:18331:28541,A00204:690:HYN52DSXY:3:1669:23619:3161,A00204:690:HYN52DSXY:3:2209:17616:3975,A00204:690:HYN52DSXY:3:2325:8666:32127,A0020…	361	A352-16	A352-16	LUAD	55	platelet	female	C6P	11:68759569|68761687	hsa_circ_0023249	chr11:68527036-68529155-	NM_001876	100	100	100	360	1	360	360	360	1	0	665	CGTCTCAGGG...TCTGTTCCAC	GTGGAACAGA...CCCTGAGACG
70115	70115	11:68760225|68761687	11	68760225	68761687	25	0_7_6	391	0.113	exon	CPT1A,	-	A00204:690:HYN52DSXY:3:2260:6289:7216,A00204:690:HYN52DSXY:3:1238:15239:13448,A00204:690:HYN52DSXY:3:1238:15374:13839,A00204:690:HYN52DSXY:3:2240:15257:6778,A00204:690:HYN52DSXY:3:1103:20808:36370,A00204:690:HYN52DSXY:3:1329:26738:8312,A00204:690:HYN52DSXY:3:1623:14488:22952,A00204:690:HYN52DSXY:3:1616:1479:20087,A00204:690:HYN52DSXY:3:2236:32805:9486,A00204:690:HYN52DSXY:3:1103:20916:35994,A0020…	268	A352-16	A352-16	LUAD	55	platelet	female	C6P	11:68760225|68761687	hsa_circ_0023253	chr11:68527692-68529155-	NM_001876	100	100	100	267	1	267	267	267	1	2.04e-138	494	CGGTCCAAAG...TCTGTTCCAC	GTGGAACAGA...CTTTGGACCG
70116	70116	11:68761535|68761687	11	68761535	68761687	28	4_16_13	410	0.12	exon	CPT1A,	-	A00204:690:HYN52DSXY:3:2637:9444:22670,A00204:690:HYN52DSXY:3:1121:7256:36260,A00204:690:HYN52DSXY:3:1234:31123:14935,A00204:690:HYN52DSXY:3:1242:8693:34209,A00204:690:HYN52DSXY:3:1671:5593:25300,A00204:690:HYN52DSXY:3:2515:28248:3724,A00204:690:HYN52DSXY:3:1439:9986:24862,A00204:690:HYN52DSXY:3:1669:18548:16799,A00204:690:HYN52DSXY:3:2421:4716:16141,A00204:690:HYN52DSXY:3:2424:1570:17581,A00204:…	154	A352-16	A352-16	LUAD	55	platelet	female	C6P	11:68761535|68761687	hsa_circ_0023255	chr11:68529002-68529155-	NM_001876	100	100	100	153	1	153	153	153	1	2.53e-75	283	TTCCTTAAGG...TCTGTTCCAC	GTGGAACAGA...CCTTAAGGAA
70117	70117	11:68804000|68807638	11	68804000	68807638	29	4_9_7	423	0.121	exon	CPT1A,	-	A00204:690:HYN52DSXY:3:2369:3323:9251,A00204:690:HYN52DSXY:3:1106:16034:15327,A00204:690:HYN52DSXY:3:1362:4399:25551,A00204:690:HYN52DSXY:3:2653:2085:28275,A00204:690:HYN52DSXY:3:1239:7898:35587,A00204:690:HYN52DSXY:3:2546:10945:18380,A00204:690:HYN52DSXY:3:1106:16333:14716,A00204:690:HYN52DSXY:3:2163:6045:5040,A00204:690:HYN52DSXY:3:2277:27190:9157,A00204:690:HYN52DSXY:3:2117:19705:31078,A00204:…	275	A352-16	A352-16	LUAD	55	platelet	female	C6P	11:68804000|68807638	hsa_circ_0023276	chr11:68571467-68575106-	NM_001876	100	100	100	274	1	274	274	274	1	2.69e-142	507	CCTGTTCACA...CATGCAGTTG	CAACTGCATG...TGTGAACAGG
70118	70118	11:70349923|70351023	11	70349923	70351023	15	7_2_5	9	0.769	exon	PPFIA1,	+	A00204:690:HYN52DSXY:3:2266:5258:13448,A00204:690:HYN52DSXY:3:1344:24632:10614,A00204:690:HYN52DSXY:3:2319:1732:21308,A00204:690:HYN52DSXY:3:1251:9091:27571,A00204:690:HYN52DSXY:3:2130:11541:14278,A00204:690:HYN52DSXY:3:2307:18864:24486,A00204:690:HYN52DSXY:3:2140:17707:20353,A00204:690:HYN52DSXY:3:1625:9480:35383,A00204:690:HYN52DSXY:3:1461:32669:7936,A00204:690:HYN52DSXY:3:2372:12952:26553,A002…	148	A352-16	A352-16	LUAD	55	platelet	female	C6P	NA	NA	NA	NA	NA	NA	NA	NA	NA	NA	NA	NA	NA	NA	NA	NA	NA
70119	70119	11:70354301|70356254	11	70354301	70356254	34	12_1_11	41	0.624	exon	PPFIA1,	+	A00204:690:HYN52DSXY:3:2509:12897:16344,A00204:690:HYN52DSXY:3:1370:28293:13730,A00204:690:HYN52DSXY:3:1521:6117:14591,A00204:690:HYN52DSXY:3:1537:8721:24424,A00204:690:HYN52DSXY:3:1537:9245:24706,A00204:690:HYN52DSXY:3:2502:16016:8531,A00204:690:HYN52DSXY:3:2518:8829:35571,A00204:690:HYN52DSXY:3:1125:16260:4539,A00204:690:HYN52DSXY:3:2518:12780:16423,A00204:690:HYN52DSXY:3:2619:19361:35837,A0020…	420	A352-16	A352-16	LUAD	55	platelet	female	C6P	11:70354301|70356254	hsa_circ_0000337	chr11:70200406-70202360+	NM_177423	100	100	100	419	1	419	419	1	419	0	774	TTGCCACCTT...TTCAAAAAAA	TTGCCACCTT...TTCAAAAAAA
70121	70121	11:70376532|70378195	11	70376532	70378195	13	3_3_2	18	0.591	exon	PPFIA1,	+	A00204:690:HYN52DSXY:3:1325:1570:1329,A00204:690:HYN52DSXY:3:1416:13874:18411,A00204:690:HYN52DSXY:3:1537:11252:14685,A00204:690:HYN52DSXY:3:2376:31891:2581,A00204:690:HYN52DSXY:3:1333:17815:13150,A00204:690:HYN52DSXY:3:1546:20193:22748,A00204:690:HYN52DSXY:3:1650:17083:29575,A00204:690:HYN52DSXY:3:1368:1859:15421,A00204:690:HYN52DSXY:3:1546:20347:22764,A00204:690:HYN52DSXY:3:1640:14525:14246,A00…	401	A352-16	A352-16	LUAD	55	platelet	female	C6P	11:70376532|70378195	hsa_circ_0023333	chr11:70222637-70224301+	NR_045286	58.6	100	100	401	1	235	235	1	235	1.94e-120	435	GCTCGTGCTG...CAGATGGACG	GCTCGTGCTG...CAGATGGACG
70123	70123	11:70502206|70502931	11	70502206	70502931	3	0_1_2	2	0.75	exon	SHANK2,	-	A00204:690:HYN52DSXY:3:2534:24496:16892,A00204:690:HYN52DSXY:3:1467:25301:25269,A00204:690:HYN52DSXY:3:2467:22245:28745,	218	A352-16	A352-16	LUAD	55	platelet	female	C6P	11:70502206|70502931	hsa_circ_0096358	chr11:70348310-70349036-	NM_012309	100	100	100	217	1	217	217	217	1	1.01e-110	401	CGAGCTCCTC...CATTGTTAAC	GTTAACAATG...GAGGAGCTCG
70124	70124	11:70659828|70661678	11	70659828	70661678	8	2_4_4	3	0.842	exon	SHANK2,	-	A00204:690:HYN52DSXY:3:1244:32624:12900,A00204:690:HYN52DSXY:3:2636:32786:24831,A00204:690:HYN52DSXY:3:1205:16152:36448,A00204:690:HYN52DSXY:3:1441:24813:35102,A00204:690:HYN52DSXY:3:2505:23213:3176,A00204:690:HYN52DSXY:3:2445:4752:24345,A00204:690:HYN52DSXY:3:2152:1940:10927,A00204:690:HYN52DSXY:3:1554:4526:25144,	291	A352-16	A352-16	LUAD	55	platelet	female	C6P	11:70659828|70661678	hsa_circ_0096360	chr11:70505932-70507783-	NM_012309	71.48	100	100	291	1	208	208	208	1	1.4e-105	385	CTCAATCAAG...AATGCAGTCA	TGACTGCATT...CTTGATTGAG
70125	70125	11:71982761|71990717	11	71982761	71990717	12	2_0_2	3	0.889	exon	RNF121,	+	A00204:690:HYN52DSXY:3:2255:8422:26475,A00204:690:HYN52DSXY:3:2317:14579:5415,A00204:690:HYN52DSXY:3:2267:1606:10817,A00204:690:HYN52DSXY:3:2664:3658:5697,A00204:690:HYN52DSXY:3:1618:31512:21277,A00204:690:HYN52DSXY:3:2155:12355:35540,A00204:690:HYN52DSXY:3:1162:13449:9909,A00204:690:HYN52DSXY:3:1355:5999:36714,A00204:690:HYN52DSXY:3:1428:27896:30170,A00204:690:HYN52DSXY:3:2317:13313:1125,A00204:…	385	A352-16	A352-16	LUAD	55	platelet	female	C6P	11:71982761|71990717	hsa_circ_0023409	chr11:71693806-71701763+	NR_024148	100	100	100	384	1	384	384	1	384	0	710	ATGGTGACCC...TACCATAGGG	ATGGTGACCC...TACCATAGGG
70126	70126	11:72011132|72012442	11	72011132	72012442	11	0_2_3	46	0.324	intron	NUMA1,	-	A00204:690:HYN52DSXY:3:2169:27145:2942,A00204:690:HYN52DSXY:3:2250:17716:1799,A00204:690:HYN52DSXY:3:2214:14579:4664,A00204:690:HYN52DSXY:3:1533:32443:4789,A00204:690:HYN52DSXY:3:2659:19859:32565,A00204:690:HYN52DSXY:3:1230:27787:22717,A00204:690:HYN52DSXY:3:1132:27552:8093,A00204:690:HYN52DSXY:3:1339:20509:34788,A00204:690:HYN52DSXY:3:1230:27335:23281,A00204:690:HYN52DSXY:3:1622:5575:32189,A0020…	1311	A352-16	A352-16	LUAD	55	platelet	female	C6P	NA	NA	NA	NA	NA	NA	NA	NA	NA	NA	NA	NA	NA	NA	NA	NA	NA
70127	70127	11:72402291|72403052	11	72402291	72403052	3	1_1_2	0	1	intron	CLPB,	-	A00204:690:HYN52DSXY:3:2463:7681:18959,A00204:690:HYN52DSXY:3:1271:12816:13009,A00204:690:HYN52DSXY:3:2128:3486:31641,	762	A352-16	A352-16	LUAD	55	platelet	female	C6P	NA	NA	NA	NA	NA	NA	NA	NA	NA	NA	NA	NA	NA	NA	NA	NA	NA
70128	70128	11:72709870|72711499	11	72709870	72711499	10	1_3_5	83	0.194	exon	ARAP1,	-	A00204:690:HYN52DSXY:3:1657:11505:16658,A00204:690:HYN52DSXY:3:1673:8124:22545,A00204:690:HYN52DSXY:3:1657:13955:18051,A00204:690:HYN52DSXY:3:2358:14244:19774,A00204:690:HYN52DSXY:3:2615:10845:20306,A00204:690:HYN52DSXY:3:2615:10926:20384,A00204:690:HYN52DSXY:3:1445:6668:22467,A00204:690:HYN52DSXY:3:1445:7581:20447,A00204:690:HYN52DSXY:3:2630:7591:1454,A00204:690:HYN52DSXY:3:2615:11433:20102,	502	A352-16	A352-16	LUAD	55	platelet	female	C6P	11:72709870|72711499	hsa_circ_0003557	chr11:72420914-72422544-	NM_001040118	100	100	100	501	1	501	501	501	1	0	926	CTGAAGATGC...GATGTAAGAT	ATCTTACATC...GCATCTTCAG
70129	70129	11:72849755|72868026	11	72849755	72868026	24	1_9_8	75	0.39	exon	FCHSD2,	-	A00204:690:HYN52DSXY:3:2248:9661:31501,A00204:690:HYN52DSXY:3:1460:12147:22529,A00204:690:HYN52DSXY:3:1561:11840:18082,A00204:690:HYN52DSXY:3:1657:28221:28354,A00204:690:HYN52DSXY:3:2447:5918:18349,A00204:690:HYN52DSXY:3:2603:26558:18208,A00204:690:HYN52DSXY:3:2670:13033:30232,A00204:690:HYN52DSXY:3:2674:3857:28213,A00204:690:HYN52DSXY:3:2674:5403:29794,A00204:690:HYN52DSXY:3:2512:17689:14685,A00…	298	A352-16	A352-16	LUAD	55	platelet	female	C6P	11:72849755|72868026	hsa_circ_0096384	chr11:72560799-72579071-	ENST00000409314.1	100	100	100	297	1	297	297	297	1	4.8e-155	549	CTTGTAGGAA...ATTTAATTAT	ATAATTAAAT...TTCCTACAAG
70130	70130	11:72867865|72889945	11	72867865	72889945	19	1_3_4	120	0.241	exon	FCHSD2,	-	A00204:690:HYN52DSXY:3:2565:15808:10175,A00204:690:HYN52DSXY:3:2565:16803:10864,A00204:690:HYN52DSXY:3:2420:29713:35509,A00204:690:HYN52DSXY:3:1240:21974:14998,A00204:690:HYN52DSXY:3:2163:2645:13933,A00204:690:HYN52DSXY:3:1349:21088:29058,A00204:690:HYN52DSXY:3:2420:31286:32534,A00204:690:HYN52DSXY:3:2556:31611:23547,A00204:690:HYN52DSXY:3:1431:5773:10269,A00204:690:HYN52DSXY:3:2420:29252:35963,A…	386	A352-16	A352-16	LUAD	55	platelet	female	C6P	11:72867865|72889945	hsa_circ_0023475	chr11:72578909-72600990-	NM_014824	100	100	99.74	385	1	385	384	384	1	0	704	CGAGTGTAAA...ACTGTCGGCT	AGCCGACAGT...TTTACACTCG
70131	70131	11:72887470|72889945	11	72887470	72889945	68	3_26_30	121	0.529	exon	FCHSD2,	-	A00204:690:HYN52DSXY:3:2232:6460:2315,A00204:690:HYN52DSXY:3:2247:27290:5165,A00204:690:HYN52DSXY:3:2250:6090:4617,A00204:690:HYN52DSXY:3:2526:17671:16000,A00204:690:HYN52DSXY:3:2628:26883:26005,A00204:690:HYN52DSXY:3:1150:7500:28134,A00204:690:HYN52DSXY:3:1266:4444:14137,A00204:690:HYN52DSXY:3:1469:20076:9330,A00204:690:HYN52DSXY:3:2472:7265:24377,A00204:690:HYN52DSXY:3:2645:7446:11005,A00204:69…	224	A352-16	A352-16	LUAD	55	platelet	female	C6P	11:72887470|72889945	hsa_circ_0007195	chr11:72598514-72600990-	NM_014824	100	100	99.55	223	1	223	222	222	1	8.02e-112	405	CTCTGCTTTA...ACTGTCGGCT	AGCCGACAGT...TAAAGCAGAG
70132	70132	11:72887470|72902638	11	72887470	72902638	12	3_5_4	82	0.226	exon	FCHSD2,	-	A00204:690:HYN52DSXY:3:1521:3296:18474,A00204:690:HYN52DSXY:3:1677:12933:7639,A00204:690:HYN52DSXY:3:2264:7988:26850,A00204:690:HYN52DSXY:3:2264:8901:28776,A00204:690:HYN52DSXY:3:1158:24053:19695,A00204:690:HYN52DSXY:3:1460:22390:1908,A00204:690:HYN52DSXY:3:2336:8829:6981,A00204:690:HYN52DSXY:3:1116:8919:27837,A00204:690:HYN52DSXY:3:2124:6903:36276,A00204:690:HYN52DSXY:3:1524:18358:6104,A00204:69…	392	A352-16	A352-16	LUAD	55	platelet	female	C6P	11:72887470|72902638	hsa_circ_0007195	chr11:72598514-72600990-	NM_014824	57.03	100	99.55	391	1	223	222	222	1	1.48e-111	405	CTCTGCTTTA...CCCGGACCAC	AGCCGACAGT...TAAAGCAGAG
70134	70134	11:72984088|72989097	11	72984088	72989097	607	46_92_75	147	0.892	exon	FCHSD2,	-	A00204:690:HYN52DSXY:3:2244:18394:17378,A00204:690:HYN52DSXY:3:2252:16369:11960,A00204:690:HYN52DSXY:3:2252:12373:16971,A00204:690:HYN52DSXY:3:2253:13458:27993,A00204:690:HYN52DSXY:3:2261:10764:18756,A00204:690:HYN52DSXY:3:2271:1687:5321,A00204:690:HYN52DSXY:3:2278:20907:17785,A00204:690:HYN52DSXY:3:2308:23511:6324,A00204:690:HYN52DSXY:3:2311:5367:14231,A00204:690:HYN52DSXY:3:2319:7527:30029,A002…	319	A352-16	A352-16	LUAD	55	platelet	female	C6P	11:72984088|72989097	hsa_circ_0005918	chr11:72695132-72700142-	NM_014824	100	100	100	318	1	318	318	318	1	1.1e-166	588	CTTCATAATG...GGTCCACACA	TGTGTGGACC...CATTATGAAG
70135	70135	11:72984088|73015885	11	72984088	73015885	87	15_20_15	118	0.596	exon	FCHSD2,	-	A00204:690:HYN52DSXY:3:2237:13991:29637,A00204:690:HYN52DSXY:3:2359:25789:11960,A00204:690:HYN52DSXY:3:1135:22354:29841,A00204:690:HYN52DSXY:3:1229:24388:9721,A00204:690:HYN52DSXY:3:1255:13874:16939,A00204:690:HYN52DSXY:3:1443:7301:24126,A00204:690:HYN52DSXY:3:1639:7600:4194,A00204:690:HYN52DSXY:3:2401:12472:30577,A00204:690:HYN52DSXY:3:2438:26621:24674,A00204:690:HYN52DSXY:3:2575:24288:14372,A00…	541	A352-16	A352-16	LUAD	55	platelet	female	C6P	11:72984088|73015885	hsa_circ_0096393	chr11:72695132-72726930-	ENST00000409314.1	100	100	100	540	1	540	540	540	1	0	998	CTTCATAATG...TCTGCATACC	GGTATGCAGA...CATTATGAAG
70137	70137	11:72984088|73083740	11	72984088	73083740	30	5_6_10	89	0.403	exon	FCHSD2,	-	A00204:690:HYN52DSXY:3:2566:30129:12367,A00204:690:HYN52DSXY:3:2569:14760:32440,A00204:690:HYN52DSXY:3:1633:16007:32127,A00204:690:HYN52DSXY:3:2243:8540:35697,A00204:690:HYN52DSXY:3:2304:17409:1579,A00204:690:HYN52DSXY:3:2431:4246:33990,A00204:690:HYN52DSXY:3:2273:2609:34350,A00204:690:HYN52DSXY:3:1352:10312:10050,A00204:690:HYN52DSXY:3:1528:15609:24956,A00204:690:HYN52DSXY:3:2373:14868:29434,A00…	640	A352-16	A352-16	LUAD	55	platelet	female	C6P	11:72984088|73083740	hsa_circ_0096395	chr11:72695132-72794785-	ENST00000409853.1	100	100	100	639	1	639	639	639	1	0	1181	CTTCATAATG...ACTGAATGTC	GACATTCAGT...CATTATGAAG
70138	70138	11:73000990|73015885	11	73000990	73015885	11	4_3_1	156	0.124	exon	FCHSD2,	-	A00204:690:HYN52DSXY:3:1459:29089:19492,A00204:690:HYN52DSXY:3:2278:11379:26584,A00204:690:HYN52DSXY:3:2625:27805:6120,A00204:690:HYN52DSXY:3:1459:28637:19366,A00204:690:HYN52DSXY:3:1143:31973:26271,A00204:690:HYN52DSXY:3:1470:1099:14575,A00204:690:HYN52DSXY:3:1156:25355:6198,A00204:690:HYN52DSXY:3:1649:15058:29575,A00204:690:HYN52DSXY:3:2530:13259:29872,A00204:690:HYN52DSXY:3:2244:18954:5071,A00…	223	A352-16	A352-16	LUAD	55	platelet	female	C6P	11:73000990|73015885	hsa_circ_0023480	chr11:72712034-72726930-	NM_014824	100	100	100	222	1	222	222	222	1	1.72e-113	411	CCTTTTTAGT...TCTGCATACC	GGTATGCAGA...ACTAAAAAGG
70140	70140	11:73707420|73716345	11	73707420	73716345	25	5_7_5	157	0.242	exon	RAB6A,	-	A00204:690:HYN52DSXY:3:2307:8684:33191,A00204:690:HYN52DSXY:3:2503:9932:33786,A00204:690:HYN52DSXY:3:2601:23077:15092,A00204:690:HYN52DSXY:3:1224:15781:24001,A00204:690:HYN52DSXY:3:1239:19036:15264,A00204:690:HYN52DSXY:3:1465:23375:34491,A00204:690:HYN52DSXY:3:1552:30761:28745,A00204:690:HYN52DSXY:3:1265:30996:18505,A00204:690:HYN52DSXY:3:2624:21197:29653,A00204:690:HYN52DSXY:3:1131:13702:12477,A…	189	A352-16	A352-16	LUAD	55	platelet	female	C6P	11:73707420|73716345	hsa_circ_0023505	chr11:73418464-73427407-	NM_002869	100	91.75	100	189	1	189	206	206	18	3.15e-95	350	CTGCTTTACA...TTGTAGTTTG	ATGTTAACTC...TGTAAAGCAG
70141	70141	11:73707420|73716362	11	73707420	73716362	57	7_19_18	68	0.626	exon	RAB6A,	-	A00204:690:HYN52DSXY:3:1267:18412:30624,A00204:690:HYN52DSXY:3:1376:5855:4617,A00204:690:HYN52DSXY:3:1446:7518:25128,A00204:690:HYN52DSXY:3:1472:11071:19946,A00204:690:HYN52DSXY:3:1515:31702:27680,A00204:690:HYN52DSXY:3:1524:7708:23109,A00204:690:HYN52DSXY:3:2112:3125:13980,A00204:690:HYN52DSXY:3:2238:24966:22498,A00204:690:HYN52DSXY:3:2454:25825:34256,A00204:690:HYN52DSXY:3:2667:5927:23594,A0020…	207	A352-16	A352-16	LUAD	55	platelet	female	C6P	11:73707420|73716362	hsa_circ_0023505	chr11:73418464-73427407-	NM_002869	100	100	100	206	1	206	206	206	1	1.23e-104	381	CTGCTTTACA...GAGTTAACAT	ATGTTAACTC...TGTAAAGCAG
70142	70142	11:73707420|73718718	11	73707420	73718718	1794	37_105_159	912	0.797	exon	RAB6A,	-	A00204:690:HYN52DSXY:3:2234:6415:6840,A00204:690:HYN52DSXY:3:2241:14091:19445,A00204:690:HYN52DSXY:3:2241:29026:19445,A00204:690:HYN52DSXY:3:2253:10664:21840,A00204:690:HYN52DSXY:3:2256:17842:32393,A00204:690:HYN52DSXY:3:2264:5439:1172,A00204:690:HYN52DSXY:3:2264:20401:24925,A00204:690:HYN52DSXY:3:2275:27859:20682,A00204:690:HYN52DSXY:3:2275:15646:22169,A00204:690:HYN52DSXY:3:2303:27715:33802,A00…
00204:690:HYN52DSXY:3:1662:30816:14591	A00204:690:HYN52DSXY:3:1664:3468:9565	A00204:690:HYN52DSXY:3:2117:9146:15013	A00204:690:HYN52DSXY:3:2117:9634:23907	A00204:690:HYN52DSXY:3:2132:27453:20353	A00204:690:HYN52DSXY:3:2135:15338:8923	A00204:690:HYN52DSXY:3:2152:24225:16861	A00204:690:HYN52DSXY:3:2152:11532:24095	A00204:690:HYN52DSXY:3:2153:25970:18724	A00204:690:HYN52DSXY:3:2162:31756:13808	A00204:690:HYN52DSXY:3:2201:13738:3396	A00204:690:HYN52DSXY:3:2203:13756:2738	A00204:690:HYN52DSXY:3:2203:16776:19648	A00204:690:HYN52DSXY:3:2221:7726:22921	A00204:690:HYN52DSXY:3:2225:18701:20415	A00204:690:HYN52DSXY:3:2237:12861:2691	A00204:690:HYN52DSXY:3:2251:9869:4930	A00204:690:HYN52DSXY:3:2264:28429:4194	A00204:690:HYN52DSXY:3:2324:11143:27618	A00204:690:HYN52DSXY:3:2327:8775:21856	A00204:690:HYN52DSXY:3:2328:17354:14387	A00204:690:HYN52DSXY:3:2332:7554:9940	A00204:690:HYN52DSXY:3:2335:12093:20400	A00204:690:HYN52DSXY:3:2338:25075:3239	A00204:690:HYN52DSXY:3:2338:9353:6261	A00204:690:HYN52DSXY:3:2351:20528:7513	A00204:690:HYN52DSXY:3:2365:11767:25441	A00204:690:HYN52DSXY:3:2374:23520:30984	A00204:690:HYN52DSXY:3:2378:5556:10927	A00204:690:HYN52DSXY:3:2378:6922:12289	A00204:690:HYN52DSXY:3:2410:31105:4006	A00204:690:HYN52DSXY:3:2417:26015:10285	A00204:690:HYN52DSXY:3:2438:22055:16423	A00204:690:HYN52DSXY:3:2459:26341:17362	A00204:690:HYN52DSXY:3:2473:11487:28150	A00204:690:HYN52DSXY:3:2475:13865:24909	A00204:690:HYN52DSXY:3:2478:6542:28886	A00204:690:HYN52DSXY:3:2478:27905:34068	A00204:690:HYN52DSXY:3:2510:24903:17065	A00204:690:HYN52DSXY:3:2515:30472:10238
70143	70143	11:73707420|73718890	11	73707420	73718890	235	12_40_50	60	0.887	exon	RAB6A,	-	A00204:690:HYN52DSXY:3:2233:3622:34569,A00204:690:HYN52DSXY:3:2311:20781:12399,A00204:690:HYN52DSXY:3:2316:15935:22138,A00204:690:HYN52DSXY:3:2335:18665:13808,A00204:690:HYN52DSXY:3:2376:31349:25567,A00204:690:HYN52DSXY:3:2418:8341:7169,A00204:690:HYN52DSXY:3:2456:15040:25191,A00204:690:HYN52DSXY:3:2507:2040:16861,A00204:690:HYN52DSXY:3:2511:23086:23750,A00204:690:HYN52DSXY:3:2545:32588:14653,A00…	419	A352-16	A352-16	LUAD	55	platelet	female	C6P	11:73707420|73718890	hsa_circ_0000339	chr11:73418464-73429763-	NM_198896	74.64	100	100	418	1	312	312	312	1	3.19e-163	577	CTGCTTTACA...GAAGCCTGAT	GTACGATTGC...TGTAAAGCAG
70144	70144	11:73707420|73720899	11	73707420	73720899	770	39_43_138	127	0.924	exon	RAB6A,	-	A00204:690:HYN52DSXY:3:2225:11225:13103,A00204:690:HYN52DSXY:3:2245:10863:5149,A00204:690:HYN52DSXY:3:2251:15754:16470,A00204:690:HYN52DSXY:3:2258:29686:21214,A00204:690:HYN52DSXY:3:2313:7337:7529,A00204:690:HYN52DSXY:3:2319:15582:11443,A00204:690:HYN52DSXY:3:2337:2917:11021,A00204:690:HYN52DSXY:3:2345:32904:7968,A00204:690:HYN52DSXY:3:2354:29351:25864,A00204:690:HYN52DSXY:3:2373:19578:16266,A002…	473	A352-16	A352-16	LUAD	55	platelet	female	C6P	11:73707420|73720899	hsa_circ_0000339	chr11:73418464-73429763-	NM_198896	66.1	100	100	472	1	312	312	312	1	3.63e-163	577	CTGCTTTACA...CAATTGTTGC	GTACGATTGC...TGTAAAGCAG
70145	70145	11:73707420|73730823	11	73707420	73730823	16	2_4_9	217	0.129	exon	RAB6A,	-	A00204:690:HYN52DSXY:3:1139:23366:24643,A00204:690:HYN52DSXY:3:1546:10321:32612,A00204:690:HYN52DSXY:3:1654:19868:19210,A00204:690:HYN52DSXY:3:2113:15890:1235,A00204:690:HYN52DSXY:3:2523:22625:23453,A00204:690:HYN52DSXY:3:2245:29188:16971,A00204:690:HYN52DSXY:3:2513:10673:12931,A00204:690:HYN52DSXY:3:2256:29143:29543,A00204:690:HYN52DSXY:3:1154:25690:1078,A00204:690:HYN52DSXY:3:1602:25753:8171,A0…	532	A352-16	A352-16	LUAD	55	platelet	female	C6P	11:73707420|73730823	hsa_circ_0000339	chr11:73418464-73429763-	NM_198896	58.76	100	100	531	1	312	312	312	1	4.11e-163	577	CTGCTTTACA...GTCTTTCCAA	GTACGATTGC...TGTAAAGCAG
70146	70146	11:73918950|73919405	11	73918950	73919405	5	2_0_2	12	0.455	intron	PAAF1,	+	A00204:690:HYN52DSXY:3:1362:21911:36871,A00204:690:HYN52DSXY:3:1236:18521:18756,A00204:690:HYN52DSXY:3:2631:31711:9471,A00204:690:HYN52DSXY:3:2211:13015:19836,A00204:690:HYN52DSXY:3:1211:14742:10645,	456	A352-16	A352-16	LUAD	55	platelet	female	C6P	11:73918950|73919405	hsa_circ_0096406	chr11:73629994-73630450+	ENST00000544909.1	100	100	100	456	1	456	456	1	456	0	843	GGCTCCGGTA...AATTCTAGAG	GGCTCCGGTA...AATTCTAGAG
70147	70147	11:74078115|74078717	11	74078115	74078717	5	1_2_0	15	0.4	exon	C2CD3,	-	A00204:690:HYN52DSXY:3:2226:1362:25238,A00204:690:HYN52DSXY:3:1435:13810:14043,A00204:690:HYN52DSXY:3:1229:10104:13448,A00204:690:HYN52DSXY:3:1377:26865:30295,A00204:690:HYN52DSXY:3:2229:25735:17785,	604	A352-16	A352-16	LUAD	55	platelet	female	C6P	11:74078115|74078717	hsa_circ_0001981	chr11:73789159-73789762-	NM_015531	100	100	100	603	1	603	603	603	1	0	1114	CACTGACAGT...CCTGTGATCC	GGATCACAGG...ACTGTCAGTG
70148	70148	11:74118228|74118382	11	74118228	74118382	29	5_11_9	44	0.569	exon	C2CD3,	-	A00204:690:HYN52DSXY:3:1278:30210:30921,A00204:690:HYN52DSXY:3:1406:28673:32581,A00204:690:HYN52DSXY:3:1425:26684:16485,A00204:690:HYN52DSXY:3:1471:31006:3834,A00204:690:HYN52DSXY:3:1125:24089:34131,A00204:690:HYN52DSXY:3:1475:3920:11099,A00204:690:HYN52DSXY:3:1521:11785:8563,A00204:690:HYN52DSXY:3:2123:26738:4679,A00204:690:HYN52DSXY:3:2223:5177:12211,A00204:690:HYN52DSXY:3:2262:29206:20572,A002…	156	A352-16	A352-16	LUAD	55	platelet	female	C6P	11:74118228|74118382	hsa_circ_0023554	chr11:73829272-73829427-	NM_015531	100	100	100	155	1	155	155	155	1	1.98e-76	287	CTATTTCTCT...TATCAGATTT	AAATCTGATA...AGAGAAATAG
70149	70149	11:74118228|74123135	11	74118228	74123135	31	5_9_6	28	0.689	exon	C2CD3,	-	A00204:690:HYN52DSXY:3:2570:10646:9565,A00204:690:HYN52DSXY:3:1508:2410:5541,A00204:690:HYN52DSXY:3:1624:22987:13401,A00204:690:HYN52DSXY:3:2658:21133:32142,A00204:690:HYN52DSXY:3:1276:24044:28479,A00204:690:HYN52DSXY:3:1452:20934:5212,A00204:690:HYN52DSXY:3:2132:14841:13667,A00204:690:HYN52DSXY:3:2204:22299:25300,A00204:690:HYN52DSXY:3:1264:19416:21934,A00204:690:HYN52DSXY:3:1318:13684:1016,A002…	304	A352-16	A352-16	LUAD	55	platelet	female	C6P	11:74118228|74123135	hsa_circ_0023555	chr11:73829272-73834180-	NM_015531	100	100	100	303	1	303	303	303	1	2.27e-158	560	CTATTTCTCT...TAATTCAGCA	TGCTGAATTA...AGAGAAATAG
70150	70150	11:74122988|74133557	11	74122988	74133557	9	1_4_2	120	0.13	exon	C2CD3,	-	A00204:690:HYN52DSXY:3:1636:4164:32409,A00204:690:HYN52DSXY:3:2112:1732:26569,A00204:690:HYN52DSXY:3:1157:27887:2315,A00204:690:HYN52DSXY:3:1158:26395:26631,A00204:690:HYN52DSXY:3:1343:19669:2487,A00204:690:HYN52DSXY:3:1507:5276:35931,A00204:690:HYN52DSXY:3:2369:1904:6731,A00204:690:HYN52DSXY:3:1146:8106:33849,A00204:690:HYN52DSXY:3:1174:5439:29731,	1724	A352-16	A352-16	LUAD	55	platelet	female	C6P	11:74122988|74133557	hsa_circ_0023558	chr11:73843888-73844602-	NM_015531	15.21	100	100	1723	1462	1723	262	262	1	8.6e-135	484	AGGTGCTGTA...TCTAACAGAG	CTCTGTTAGA...TATTAGGCAG
70151	70151	11:74132844|74133557	11	74132844	74133557	130	4_39_41	98	0.726	exon	C2CD3,	-	A00204:690:HYN52DSXY:3:2241:23357:13917,A00204:690:HYN52DSXY:3:2347:30680:31078,A00204:690:HYN52DSXY:3:2378:6894:4131,A00204:690:HYN52DSXY:3:2435:7762:36041,A00204:690:HYN52DSXY:3:2540:5701:25551,A00204:690:HYN52DSXY:3:2568:20998:29121,A00204:690:HYN52DSXY:3:2609:8847:20635,A00204:690:HYN52DSXY:3:2620:8006:28322,A00204:690:HYN52DSXY:3:1132:15908:17895,A00204:690:HYN52DSXY:3:1154:25274:2832,A00204…	263	A352-16	A352-16	LUAD	55	platelet	female	C6P	11:74132844|74133557	hsa_circ_0023558	chr11:73843888-73844602-	NM_015531	100	100	100	262	1	262	262	262	1	1.2e-135	484	CTGCCTAATA...TCTAACAGAG	CTCTGTTAGA...TATTAGGCAG
70152	70152	11:74132844|74139828	11	74132844	74139828	8	0_3_3	41	0.281	exon	C2CD3,	-	A00204:690:HYN52DSXY:3:1503:7392:35305,A00204:690:HYN52DSXY:3:2406:19452:2926,A00204:690:HYN52DSXY:3:2577:15058:9721,A00204:690:HYN52DSXY:3:1106:19958:2832,A00204:690:HYN52DSXY:3:2539:1217:35759,A00204:690:HYN52DSXY:3:1543:2555:31219,A00204:690:HYN52DSXY:3:1122:4960:28870,A00204:690:HYN52DSXY:3:2528:23050:7968,	735	A352-16	A352-16	LUAD	55	platelet	female	C6P	11:74132844|74139828	hsa_circ_0023559	chr11:73843888-73850873-	NM_015531	100	100	100	734	1	734	734	734	1	0	1356	CTGCCTAATA...CAAGTGAGAC	GTCTCACTTG...TATTAGGCAG
70153	70153	11:74132844|74161556	11	74132844	74161556	5	1_2_3	25	0.286	exon	C2CD3,	-	A00204:690:HYN52DSXY:3:1369:25816:3114,A00204:690:HYN52DSXY:3:1369:4933:33395,A00204:690:HYN52DSXY:3:2522:17327:12273,A00204:690:HYN52DSXY:3:1675:16080:36229,A00204:690:HYN52DSXY:3:1445:14371:12164,	893	A352-16	A352-16	LUAD	55	platelet	female	C6P	11:74132844|74161556	hsa_circ_0023560	chr11:73843888-73872601-	NM_015531	100	100	100	892	1	892	892	892	1	0	1648	CTGCCTAATA...ACAGCCATAT	ATATGGCTGT...TATTAGGCAG
70154	70154	11:74235901|74239256	11	74235901	74239256	11	1_2_3	34	0.393	exon	PPME1,	+	A00204:690:HYN52DSXY:3:1247:4517:18991,A00204:690:HYN52DSXY:3:1351:28158:3161,A00204:690:HYN52DSXY:3:1351:26241:2816,A00204:690:HYN52DSXY:3:2666:22191:24455,A00204:690:HYN52DSXY:3:2171:22309:21715,A00204:690:HYN52DSXY:3:1208:31620:20713,A00204:690:HYN52DSXY:3:1443:30779:31594,A00204:690:HYN52DSXY:3:2247:2817:28855,A00204:690:HYN52DSXY:3:1543:22164:35117,A00204:690:HYN52DSXY:3:1136:29396:25347,A00…	191	A352-16	A352-16	LUAD	55	platelet	female	C6P	NA	NA	NA	NA	NA	NA	NA	NA	NA	NA	NA	NA	NA	NA	NA	NA	NA
70155	70155	11:74351383|74368575	11	74351383	74368575	10	2_2_1	125	0.138	exon	PGM2L1,	-	A00204:690:HYN52DSXY:3:1120:27281:34679,A00204:690:HYN52DSXY:3:1259:19099:23422,A00204:690:HYN52DSXY:3:2322:2184:4554,A00204:690:HYN52DSXY:3:1664:27127:5635,A00204:690:HYN52DSXY:3:2322:3568:5760,A00204:690:HYN52DSXY:3:2646:2094:25473,A00204:690:HYN52DSXY:3:2646:2926:26537,A00204:690:HYN52DSXY:3:1510:31729:13166,A00204:690:HYN52DSXY:3:1510:31783:12978,A00204:690:HYN52DSXY:3:2372:25816:24095,	279	A352-16	A352-16	LUAD	55	platelet	female	C6P	11:74351383|74368575	hsa_circ_0096427	chr11:74062427-74079620-	ENST00000298198.4	100	100	100	278	1	278	278	278	1	1.63e-144	514	CTGTAAAAAC...CTGCATATGG	CCATATGCAG...GTTTTTACAG
70157	70157	11:74775146|74775481	11	74775146	74775481	14	4_0_6	5	0.848	intron	RNF169,	+	A00204:690:HYN52DSXY:3:1320:4725:19601,A00204:690:HYN52DSXY:3:2623:28239:30984,A00204:690:HYN52DSXY:3:2557:16984:7075,A00204:690:HYN52DSXY:3:2104:8793:26866,A00204:690:HYN52DSXY:3:2118:29794:27884,A00204:690:HYN52DSXY:3:1655:22498:9612,A00204:690:HYN52DSXY:3:1411:4851:24956,A00204:690:HYN52DSXY:3:2526:1561:31219,A00204:690:HYN52DSXY:3:2132:21793:6574,A00204:690:HYN52DSXY:3:2559:6045:3568,A00204:6…	336	A352-16	A352-16	LUAD	55	platelet	female	C6P	NA	NA	NA	NA	NA	NA	NA	NA	NA	NA	NA	NA	NA	NA	NA	NA	NA
70163	70163	11:74789626|74810330	11	74789626	74810330	11	6_5_6	43	0.338	exon	RNF169,	+	A00204:690:HYN52DSXY:3:1368:17481:16110,A00204:690:HYN52DSXY:3:1264:29767:16939,A00204:690:HYN52DSXY:3:2447:3513:11741,A00204:690:HYN52DSXY:3:1223:19660:23641,A00204:690:HYN52DSXY:3:2609:3830:11882,A00204:690:HYN52DSXY:3:1530:2519:2378,A00204:690:HYN52DSXY:3:1276:30282:26663,A00204:690:HYN52DSXY:3:1535:8965:26130,A00204:690:HYN52DSXY:3:2313:9652:4711,A00204:690:HYN52DSXY:3:2653:9616:17738,A00204:…	670	A352-16	A352-16	LUAD	55	platelet	female	C6P	NA	NA	NA	NA	NA	NA	NA	NA	NA	NA	NA	NA	NA	NA	NA	NA	NA
70164	70164	11:74789626|74817714	11	74789626	74817714	154	19_15_39	14	0.957	exon	RNF169,	+	A00204:690:HYN52DSXY:3:2404:19108:14293,A00204:690:HYN52DSXY:3:2454:27019:30530,A00204:690:HYN52DSXY:3:2458:5150:7059,A00204:690:HYN52DSXY:3:2664:14841:14982,A00204:690:HYN52DSXY:3:1126:18521:3035,A00204:690:HYN52DSXY:3:1278:3179:14137,A00204:690:HYN52DSXY:3:1353:9200:32330,A00204:690:HYN52DSXY:3:1422:12427:4131,A00204:690:HYN52DSXY:3:1459:28076:6308,A00204:690:HYN52DSXY:3:1520:22435:35556,A00204…	789	A352-16	A352-16	LUAD	55	platelet	female	C6P	11:74789626|74817714	hsa_circ_0003206	chr11:74521228-74528759+	NM_001098638	33.76	100	100	788	523	788	266	1	266	2.31e-137	492	ACTTTATATT...TCCTGGCAGG	CTGAGAGAAG...TCCTGGCAGG
70165	70165	11:74810184|74817714	11	74810184	74817714	38	20_10_12	53	0.589	exon	RNF169,	+	A00204:690:HYN52DSXY:3:2368:30761:2096,A00204:690:HYN52DSXY:3:2606:20175:33051,A00204:690:HYN52DSXY:3:1178:7464:22874,A00204:690:HYN52DSXY:3:1374:28908:29543,A00204:690:HYN52DSXY:3:1415:26910:19006,A00204:690:HYN52DSXY:3:1557:2410:26960,A00204:690:HYN52DSXY:3:1646:8540:33943,A00204:690:HYN52DSXY:3:2116:31973:4131,A00204:690:HYN52DSXY:3:2473:11686:28588,A00204:690:HYN52DSXY:3:2666:21034:9236,A0020…	267	A352-16	A352-16	LUAD	55	platelet	female	C6P	11:74810184|74817714	hsa_circ_0003206	chr11:74521228-74528759+	NM_001098638	100	100	100	266	1	266	266	1	266	7.29e-138	492	CTGAGAGAAG...TCCTGGCAGG	CTGAGAGAAG...TCCTGGCAGG
70166	70166	11:74817596|74818045	11	74817596	74818045	4	2_1_1	32	0.2	intron	RNF169,XRRA1,	+	A00204:690:HYN52DSXY:3:2416:20952:26506,A00204:690:HYN52DSXY:3:2568:12445:3944,A00204:690:HYN52DSXY:3:2305:21549:29606,A00204:690:HYN52DSXY:3:2305:21016:28776,	450	A352-16	A352-16	LUAD	55	platelet	female	C6P	11:74817596|74818045	hsa_circ_0096436	chr11:74528640-74529090+	ENST00000299563.4	100	100	100	450	1	450	450	1	450	0	832	TGTCCTGCAC...TTAGTAGGAA	TGTCCTGCAC...TTAGTAGGAA
70167	70167	11:74843350|74852082	11	74843350	74852082	2	2_1_1	17	0.19	exon	XRRA1,	-	A00204:690:HYN52DSXY:3:1553:17454:25520,A00204:690:HYN52DSXY:3:2637:7346:31407,	1484	A352-16	A352-16	LUAD	55	platelet	female	C6P	11:74843350|74852082	hsa_circ_0096440	chr11:74554394-74563127-	ENST00000340360.6	66.15	90.58	100	1483	503	1483	1083	981	1	0	1812	CAGCTGCCGG...CTTTTGCGAT	ATCGCAAAAG...CCGGCAGCTG
70168	70168	11:74848115|74851203	11	74848115	74851203	4	0_3_3	21	0.276	exon	XRRA1,	-	A00204:690:HYN52DSXY:3:2333:26142:23594,A00204:690:HYN52DSXY:3:2341:31024:26537,A00204:690:HYN52DSXY:3:1416:29785:25958,A00204:690:HYN52DSXY:3:1509:13657:16125,	465	A352-16	A352-16	LUAD	55	platelet	female	C6P	NA	NA	NA	NA	NA	NA	NA	NA	NA	NA	NA	NA	NA	NA	NA	NA	NA
70169	70169	11:74848115|74852082	11	74848115	74852082	6	0_1_2	14	0.462	exon	XRRA1,	-	A00204:690:HYN52DSXY:3:1146:13847:18521,A00204:690:HYN52DSXY:3:2146:13042:10614,A00204:690:HYN52DSXY:3:1463:8712:19366,A00204:690:HYN52DSXY:3:2174:20808:28761,A00204:690:HYN52DSXY:3:2177:21124:5854,A00204:690:HYN52DSXY:3:1373:31476:35149,	559	A352-16	A352-16	LUAD	55	platelet	female	C6P	11:74848115|74852082	hsa_circ_0023594	chr11:74559159-74563127-	NM_182969	100	100	100	558	1	558	558	558	1	0	1031	CTGGGTCAGG...CTTTTGCGAT	ATCGCAAAAG...CCTGACCCAG
70170	70170	11:74859158|74863021	11	74859158	74863021	47	16_7_20	10	0.904	exon	XRRA1,	-	A00204:690:HYN52DSXY:3:2304:12644:26929,A00204:690:HYN52DSXY:3:2559:30391:5650,A00204:690:HYN52DSXY:3:1578:30083:24189,A00204:690:HYN52DSXY:3:2302:5095:10003,A00204:690:HYN52DSXY:3:2403:1994:26459,A00204:690:HYN52DSXY:3:2302:5990:8077,A00204:690:HYN52DSXY:3:2459:5520:17660,A00204:690:HYN52DSXY:3:1119:31421:5306,A00204:690:HYN52DSXY:3:2107:23764:12743,A00204:690:HYN52DSXY:3:1105:4670:2942,A00204:6…	168	A352-16	A352-16	LUAD	55	platelet	female	C6P	11:74859158|74863021	hsa_circ_0096442	chr11:74570202-74574066-	ENST00000340360.6	100	100	100	167	1	167	167	167	1	4.63e-83	309	CTTGTTGTAG...AACACAACCT	AGGTTGTGTT...CTACAACAAG
70171	70171	11:74936884|74945085	11	74936884	74945085	5	2_1_1	4	0.714	exon	XRRA1,	-	A00204:690:HYN52DSXY:3:2478:25834:21746,A00204:690:HYN52DSXY:3:1616:21486:5165,A00204:690:HYN52DSXY:3:2565:3061:13714,A00204:690:HYN52DSXY:3:1147:3658:18098,A00204:690:HYN52DSXY:3:2270:11415:28150,	352	A352-16	A352-16	LUAD	55	platelet	female	C6P	11:74936884|74945085	hsa_circ_0096445	chr11:74647928-74651927-	ENST00000340360.6	80.63	100	100	351	1	283	283	283	1	3.49e-147	523	CAGAAAAGCC...GTTTCTTTGC	GGAGATGGCC...GGCTTTTCTG
70172	70172	11:75879879|75912039	11	75879879	75912039	7	2_2_1	34	0.292	exon	UVRAG,	+	A00204:690:HYN52DSXY:3:2435:22399:34115,A00204:690:HYN52DSXY:3:1414:2410:35947,A00204:690:HYN52DSXY:3:1106:16504:21872,A00204:690:HYN52DSXY:3:1111:29396:36620,A00204:690:HYN52DSXY:3:1414:2031:34569,A00204:690:HYN52DSXY:3:1106:16007:21386,A00204:690:HYN52DSXY:3:1330:26187:8891,	324	A352-16	A352-16	LUAD	55	platelet	female	C6P	11:75879879|75912039	hsa_circ_0023637	chr11:75590922-75623083+	NM_003369	100	100	100	323	1	323	323	1	323	1.85e-169	597	AATCCCACGT...CTTTGCTACG	AATCCCACGT...CTTTGCTACG
70173	70173	11:75961444|75983513	11	75961444	75983513	17	3_1_3	36	0.486	exon	UVRAG,	+	A00204:690:HYN52DSXY:3:2277:17056:33724,A00204:690:HYN52DSXY:3:2630:23466:10473,A00204:690:HYN52DSXY:3:1461:2365:20275,A00204:690:HYN52DSXY:3:1504:28655:8594,A00204:690:HYN52DSXY:3:2628:20943:34068,A00204:690:HYN52DSXY:3:1251:1732:27915,A00204:690:HYN52DSXY:3:2468:2474:36119,A00204:690:HYN52DSXY:3:2261:15203:22247,A00204:690:HYN52DSXY:3:2618:31286:7232,A00204:690:HYN52DSXY:3:2504:3242:16877,A0020…	807	A352-16	A352-16	LUAD	55	platelet	female	C6P	11:75961444|75983513	hsa_circ_0023639	chr11:75694430-75694557+	NM_003369	15.76	100	100	806	680	806	127	1	127	4.39e-60	235	GCTTCATAGA...CAAGACAAAG	AAAAAAAAAA...CAAGACAAAG
70174	70174	11:75983387|76016980	11	75983387	76016980	4	2_1_1	28	0.222	exon	UVRAG,	+	A00204:690:HYN52DSXY:3:1176:15510:12007,A00204:690:HYN52DSXY:3:1554:17499:7936,A00204:690:HYN52DSXY:3:2478:19009:13088,A00204:690:HYN52DSXY:3:2478:16731:14058,	704	A352-16	A352-16	LUAD	55	platelet	female	C6P	11:75983387|76016980	hsa_circ_0096462	chr11:75694430-75728024+	ENST00000533454.1	100	100	100	703	1	703	703	1	703	0	1299	AAAAAAAAAA...AGGAGAGAGA	AAAAAAAAAA...AGGAGAGAGA
70175	70175	11:76004005|76016980	11	76004005	76016980	3	1_2_0	10	0.375	exon	UVRAG,	+	A00204:690:HYN52DSXY:3:2525:30373:6684,A00204:690:HYN52DSXY:3:2506:6424:28902,A00204:690:HYN52DSXY:3:2525:29713:6887,	577	A352-16	A352-16	LUAD	55	platelet	female	C6P	11:76004005|76016980	hsa_circ_0096463	chr11:75715048-75728024+	ENST00000533454.1	100	100	100	576	1	576	576	1	576	0	1064	GAAGTGCATT...AGGAGAGAGA	GAAGTGCATT...AGGAGAGAGA
70176	70176	11:76360956|76365972	11	76360956	76365972	8	0_1_3	1	0.941	exon	THAP12,	-	A00204:690:HYN52DSXY:3:2570:8974:33786,A00204:690:HYN52DSXY:3:2460:28284:22357,A00204:690:HYN52DSXY:3:2404:15772:10050,A00204:690:HYN52DSXY:3:1227:22462:35196,A00204:690:HYN52DSXY:3:1274:1262:22091,A00204:690:HYN52DSXY:3:1403:32443:25457,A00204:690:HYN52DSXY:3:1519:9805:35759,A00204:690:HYN52DSXY:3:2611:25057:33144,	325	A352-16	A352-16	LUAD	55	platelet	female	C6P	NA	NA	NA	NA	NA	NA	NA	NA	NA	NA	NA	NA	NA	NA	NA	NA	NA
70177	70177	11:76451858|76454790	11	76451858	76454790	12	4_0_4	17	0.585	exon	EMSY,	+	A00204:690:HYN52DSXY:3:1223:9073:15295,A00204:690:HYN52DSXY:3:1432:27814:27273,A00204:690:HYN52DSXY:3:2374:27995:11177,A00204:690:HYN52DSXY:3:2374:28031:11334,A00204:690:HYN52DSXY:3:2503:30716:21339,A00204:690:HYN52DSXY:3:2655:18683:8766,A00204:690:HYN52DSXY:3:2628:25057:3270,A00204:690:HYN52DSXY:3:1432:30951:29919,A00204:690:HYN52DSXY:3:2245:12888:12258,A00204:690:HYN52DSXY:3:1223:9607:15624,A00…	761	A352-16	A352-16	LUAD	55	platelet	female	C6P	NA	NA	NA	NA	NA	NA	NA	NA	NA	NA	NA	NA	NA	NA	NA	NA	NA
70178	70178	11:76451858|76464080	11	76451858	76464080	18	4_5_5	305	0.106	exon	EMSY,	+	A00204:690:HYN52DSXY:3:1234:15555:5447,A00204:690:HYN52DSXY:3:1402:17951:35180,A00204:690:HYN52DSXY:3:1511:12689:24502,A00204:690:HYN52DSXY:3:1162:25418:35462,A00204:690:HYN52DSXY:3:1121:28311:4742,A00204:690:HYN52DSXY:3:1402:18322:34820,A00204:690:HYN52DSXY:3:1468:25220:11694,A00204:690:HYN52DSXY:3:1477:13612:22811,A00204:690:HYN52DSXY:3:2613:6343:7279,A00204:690:HYN52DSXY:3:1511:12563:24251,A00…	1350	A352-16	A352-16	LUAD	55	platelet	female	C6P	11:76451858|76464080	hsa_circ_0023644	chr11:76169226-76175124+	NM_020193	43.66	100	99.49	1349	761	1349	586	1	586	0	1068	AATTGGAGGC...AACACAGAAG	TATGTCTGGA...AACACAGAAG
70179	70179	11:76451858|76472840	11	76451858	76472840	4	3_0_3	49	0.14	exon	EMSY,	+	A00204:690:HYN52DSXY:3:2358:26585:11960,A00204:690:HYN52DSXY:3:2525:11180:16783,A00204:690:HYN52DSXY:3:1268:9543:17863,A00204:690:HYN52DSXY:3:2161:9136:2378,	1627	A352-16	A352-16	LUAD	55	platelet	female	C6P	11:76451858|76472840	hsa_circ_0023644	chr11:76169226-76175124+	NM_020193	36.22	100	99.49	1626	761	1349	586	1	586	0	1068	AATTGGAGGC...GTAGCACAAG	TATGTCTGGA...AACACAGAAG
70180	70180	11:76458183|76464080	11	76458183	76464080	29	9_3_8	311	0.157	exon	EMSY,	+	A00204:690:HYN52DSXY:3:2441:27208:31454,A00204:690:HYN52DSXY:3:2546:22046:6793,A00204:690:HYN52DSXY:3:2549:23448:14074,A00204:690:HYN52DSXY:3:1305:28537:14372,A00204:690:HYN52DSXY:3:1510:6126:26475,A00204:690:HYN52DSXY:3:2543:22046:18004,A00204:690:HYN52DSXY:3:2678:29315:8422,A00204:690:HYN52DSXY:3:1266:9769:6856,A00204:690:HYN52DSXY:3:1104:30680:15765,A00204:690:HYN52DSXY:3:1107:27290:16689,A002…	590	A352-16	A352-16	LUAD	55	platelet	female	C6P	11:76458183|76464080	hsa_circ_0023644	chr11:76169226-76175124+	NM_020193	100	100	99.49	589	1	589	586	1	586	0	1068	TATGTCTGGA...AACACAGAAG	TATGTCTGGA...AACACAGAAG
70182	70182	11:76458183|76472840	11	76458183	76472840	10	4_2_2	55	0.267	exon	EMSY,	+	A00204:690:HYN52DSXY:3:2565:26042:11522,A00204:690:HYN52DSXY:3:1114:17409:7968,A00204:690:HYN52DSXY:3:1601:28366:16986,A00204:690:HYN52DSXY:3:2532:22037:25817,A00204:690:HYN52DSXY:3:1138:2329:33332,A00204:690:HYN52DSXY:3:2152:7654:18067,A00204:690:HYN52DSXY:3:1264:8567:17832,A00204:690:HYN52DSXY:3:1264:8413:15718,A00204:690:HYN52DSXY:3:1301:24704:30561,A00204:690:HYN52DSXY:3:1630:18620:12101,	867	A352-16	A352-16	LUAD	55	platelet	female	C6P	11:76458183|76472840	hsa_circ_0023644	chr11:76169226-76175124+	NM_020193	68.01	100	99.49	866	1	589	586	1	586	0	1068	TATGTCTGGA...GTAGCACAAG	TATGTCTGGA...AACACAGAAG
70183	70183	11:76463821|76472840	11	76463821	76472840	259	48_26_35	146	0.78	exon	EMSY,	+	A00204:690:HYN52DSXY:3:2245:29396:1454,A00204:690:HYN52DSXY:3:2354:19868:28479,A00204:690:HYN52DSXY:3:2357:30291:19069,A00204:690:HYN52DSXY:3:2453:24053:31281,A00204:690:HYN52DSXY:3:2507:10104:19993,A00204:690:HYN52DSXY:3:2510:27064:13510,A00204:690:HYN52DSXY:3:2523:14877:31360,A00204:690:HYN52DSXY:3:2537:12255:27508,A00204:690:HYN52DSXY:3:2629:1696:19554,A00204:690:HYN52DSXY:3:2630:21115:33238,A…	538	A352-16	A352-16	LUAD	55	platelet	female	C6P	11:76463821|76472840	hsa_circ_0007458	chr11:76174864-76183884+	NM_020193	100	100	100	537	1	537	537	1	537	0	992	GTGTAAGCTG...GTAGCACAAG	GTGTAAGCTG...GTAGCACAAG
70184	70184	11:76496215|76516312	11	76496215	76516312	11	3_0_3	166	0.117	exon	EMSY,	+	A00204:690:HYN52DSXY:3:2464:23845:28792,A00204:690:HYN52DSXY:3:1211:9815:28134,A00204:690:HYN52DSXY:3:1346:7446:12665,A00204:690:HYN52DSXY:3:2533:10583:11647,A00204:690:HYN52DSXY:3:1113:8549:1266,A00204:690:HYN52DSXY:3:1323:19633:27508,A00204:690:HYN52DSXY:3:1455:11722:12054,A00204:690:HYN52DSXY:3:1474:15591:36198,A00204:690:HYN52DSXY:3:1323:19669:27602,A00204:690:HYN52DSXY:3:2464:23637:30467,A00…	747	A352-16	A352-16	LUAD	55	platelet	female	C6P	11:76496215|76516312	hsa_circ_0096465	chr11:76207258-76227356+	ENST00000529032.1	77.11	100	100	747	1	576	576	1	576	0	1064	GTGTATCTAC...ATAGTTTCTG	GTGTATCTAC...ATAGTTTCTG
70185	70185	11:76496215|76528466	11	76496215	76528466	48	18_6_13	35	0.733	exon	EMSY,	+	A00204:690:HYN52DSXY:3:2249:9019:13949,A00204:690:HYN52DSXY:3:2439:10592:22247,A00204:690:HYN52DSXY:3:1440:24885:19601,A00204:690:HYN52DSXY:3:2153:19027:5666,A00204:690:HYN52DSXY:3:2276:10719:11130,A00204:690:HYN52DSXY:3:1145:12310:16611,A00204:690:HYN52DSXY:3:2316:16938:3615,A00204:690:HYN52DSXY:3:2316:16450:3740,A00204:690:HYN52DSXY:3:2345:25907:27508,A00204:690:HYN52DSXY:3:2414:15031:21386,A00…	1617	A352-16	A352-16	LUAD	55	platelet	female	C6P	11:76496215|76528466	hsa_circ_0096465	chr11:76207258-76227356+	ENST00000529032.1	35.64	100	100	1616	1	576	576	1	576	0	1064	GTGTATCTAC...AGTTCCCAAG	GTGTATCTAC...ATAGTTTCTG
70186	70186	11:76513386|76528466	11	76513386	76528466	33	17_8_8	65	0.504	exon	EMSY,	+	A00204:690:HYN52DSXY:3:2528:9073:18427,A00204:690:HYN52DSXY:3:1152:9127:2237,A00204:690:HYN52DSXY:3:1209:25418:9972,A00204:690:HYN52DSXY:3:1653:23059:1063,A00204:690:HYN52DSXY:3:1123:24343:36417,A00204:690:HYN52DSXY:3:1437:20401:10457,A00204:690:HYN52DSXY:3:1518:20157:20024,A00204:690:HYN52DSXY:3:2102:11858:2174,A00204:690:HYN52DSXY:3:2446:20853:3975,A00204:690:HYN52DSXY:3:2521:17788:2895,A00204:…	1362	A352-16	A352-16	LUAD	55	platelet	female	C6P	11:76513386|76528466	hsa_circ_0096467	chr11:76234198-76239510+	ENST00000529032.1	37.47	100	100	1361	852	1361	510	1	510	0	942	GTGTTAAAAT...AGTTCCCAAG	GAACGACTAC...AGTTCCCAAG
70187	70187	11:76523155|76528466	11	76523155	76528466	8	5_0_5	146	0.099	exon	EMSY,	+	A00204:690:HYN52DSXY:3:2243:11858:5337,A00204:690:HYN52DSXY:3:2443:2917:7388,A00204:690:HYN52DSXY:3:2646:27570:25379,A00204:690:HYN52DSXY:3:2646:27986:25441,A00204:690:HYN52DSXY:3:1624:21540:21793,A00204:690:HYN52DSXY:3:2544:26440:34350,A00204:690:HYN52DSXY:3:1620:9136:34538,A00204:690:HYN52DSXY:3:2157:21368:20087,	511	A352-16	A352-16	LUAD	55	platelet	female	C6P	11:76523155|76528466	hsa_circ_0096467	chr11:76234198-76239510+	ENST00000529032.1	100	100	100	510	1	510	510	1	510	0	942	GAACGACTAC...AGTTCCCAAG	GAACGACTAC...AGTTCCCAAG
70188	70188	11:76526462|76528466	11	76526462	76528466	16	8_3_4	127	0.201	exon	EMSY,	+	A00204:690:HYN52DSXY:3:1546:29062:18944,A00204:690:HYN52DSXY:3:1646:15637:4554,A00204:690:HYN52DSXY:3:1201:23402:25081,A00204:690:HYN52DSXY:3:1558:23339:31485,A00204:690:HYN52DSXY:3:1143:11243:28761,A00204:690:HYN52DSXY:3:1201:26666:21809,A00204:690:HYN52DSXY:3:1342:24876:26224,A00204:690:HYN52DSXY:3:1632:8151:23062,A00204:690:HYN52DSXY:3:1309:20274:27743,A00204:690:HYN52DSXY:3:2246:11397:13244,A…	374	A352-16	A352-16	LUAD	55	platelet	female	C6P	11:76526462|76528466	hsa_circ_0023659	chr11:76237505-76239510+	NM_020193	100	100	100	373	1	373	373	1	373	0	689	GGAGAAAAGA...AGTTCCCAAG	GGAGAAAAGA...AGTTCCCAAG
70189	70189	11:76958979|76998821	11	76958979	76998821	17	3_3_8	16	0.68	exon	ACER3,	+	A00204:690:HYN52DSXY:3:1138:14262:24784,A00204:690:HYN52DSXY:3:1457:4309:21230,A00204:690:HYN52DSXY:3:2631:24876:10786,A00204:690:HYN52DSXY:3:2668:25165:1360,A00204:690:HYN52DSXY:3:1401:21938:7983,A00204:690:HYN52DSXY:3:1562:15049:29496,A00204:690:HYN52DSXY:3:1240:18041:8218,A00204:690:HYN52DSXY:3:2533:11415:32189,A00204:690:HYN52DSXY:3:1365:12346:25160,A00204:690:HYN52DSXY:3:2412:9091:25191,A002…	479	A352-16	A352-16	LUAD	55	platelet	female	C6P	11:76958979|76998821	hsa_circ_0023666	chr11:76687332-76696768+	NM_018367	28.24	100	100	478	178	312	135	1	135	9.1e-65	250	TGGTAGGAAT...TTGTTACATG	CTATTGGATG...AGTAACCACA
70190	70190	11:76985643|76990574	11	76985643	76990574	11	3_0_3	34	0.393	exon	ACER3,	+	A00204:690:HYN52DSXY:3:1365:12617:21746,A00204:690:HYN52DSXY:3:1618:4960:16219,A00204:690:HYN52DSXY:3:1547:3495:6731,A00204:690:HYN52DSXY:3:1333:23873:1595,A00204:690:HYN52DSXY:3:1618:4815:16219,A00204:690:HYN52DSXY:3:1448:18647:3850,A00204:690:HYN52DSXY:3:2510:16278:11240,A00204:690:HYN52DSXY:3:1115:29532:26960,A00204:690:HYN52DSXY:3:1604:8296:29230,A00204:690:HYN52DSXY:3:1257:14669:19476,A00204…	119	A352-16	A352-16	LUAD	55	platelet	female	C6P	11:76985643|76990574	hsa_circ_0023669	chr11:76696686-76701618+	NM_018367	100	100	100	118	1	118	118	1	118	5.3e-56	219	GTTTGAATGT...ATTCCATCAG	GTTTGAATGT...ATTCCATCAG
70192	70192	11:76985643|76998821	11	76985643	76998821	15	5_0_7	33	0.476	exon	ACER3,	+	A00204:690:HYN52DSXY:3:2244:22724:14450,A00204:690:HYN52DSXY:3:1531:7229:30890,A00204:690:HYN52DSXY:3:1151:2284:5885,A00204:690:HYN52DSXY:3:1259:9896:5321,A00204:690:HYN52DSXY:3:2531:5954:19914,A00204:690:HYN52DSXY:3:1460:31837:14857,A00204:690:HYN52DSXY:3:1123:20401:2347,A00204:690:HYN52DSXY:3:1674:6668:31955,A00204:690:HYN52DSXY:3:2247:10972:27445,A00204:690:HYN52DSXY:3:1423:9787:5791,A00204:69…	249	A352-16	A352-16	LUAD	55	platelet	female	C6P	11:76985643|76998821	hsa_circ_0023669	chr11:76696686-76701618+	NM_018367	47.58	100	100	248	1	118	118	1	118	1.26e-55	219	GTTTGAATGT...TTGTTACATG	GTTTGAATGT...ATTCCATCAG
70193	70193	11:77379241|77379994	11	77379241	77379994	3	1_1_1	29	0.171	exon	PAK1,	-	A00204:690:HYN52DSXY:3:1669:8386:2707,A00204:690:HYN52DSXY:3:1117:29342:15890,A00204:690:HYN52DSXY:3:1117:28971:17002,	250	A352-16	A352-16	LUAD	55	platelet	female	C6P	11:77379241|77379994	hsa_circ_0008992	chr11:77090285-77091039-	NM_001128620	100	100	100	249	1	249	249	249	1	1.91e-128	460	CTGTAAAGCT...TTTTTATTTG	CAAATAAAAA...AGCTTTACAG
70195	70195	11:77619606|77625818	11	77619606	77625818	551	15_58_86	548	0.668	exon	CLNS1A,	-	A00204:690:HYN52DSXY:3:2257:20455:7482,A00204:690:HYN52DSXY:3:2362:7771:4053,A00204:690:HYN52DSXY:3:2412:18322:20040,A00204:690:HYN52DSXY:3:2449:28700:35884,A00204:690:HYN52DSXY:3:2452:8585:33833,A00204:690:HYN52DSXY:3:2514:30228:34397,A00204:690:HYN52DSXY:3:2569:14172:16266,A00204:690:HYN52DSXY:3:2610:29306:15264,A00204:690:HYN52DSXY:3:2630:25030:9862,A00204:690:HYN52DSXY:3:1102:17101:21966,A002…	654	A352-16	A352-16	LUAD	55	platelet	female	C6P	11:77619606|77625818	hsa_circ_0008790	chr11:77333544-77336863-	NM_001293	58.81	100	100	653	270	653	384	384	1	0	710	CTTAAACTTG...TTTGATTCTT	AAGAATCAAA...GATTATGAAG
70196	70196	11:77619606|77629899	11	77619606	77629899	225	14_58_41	54	0.893	exon	CLNS1A,	-	A00204:690:HYN52DSXY:3:2315:3893:8296,A00204:690:HYN52DSXY:3:2438:8938:33786,A00204:690:HYN52DSXY:3:2452:15103:4852,A00204:690:HYN52DSXY:3:2465:30101:21997,A00204:690:HYN52DSXY:3:2501:20012:30044,A00204:690:HYN52DSXY:3:2507:23592:1423,A00204:690:HYN52DSXY:3:2507:10077:36886,A00204:690:HYN52DSXY:3:2510:11424:23312,A00204:690:HYN52DSXY:3:2515:15736:33254,A00204:690:HYN52DSXY:3:2517:27425:2143,A0020…	791	A352-16	A352-16	LUAD	55	platelet	female	C6P	11:77619606|77629899	hsa_circ_0023696	chr11:77333544-77340944-	NM_001293	65.95	100	100	790	270	790	521	521	1	0	963	CTTAAACTTG...AGACAGGCGG	CCGCCTGTCT...GATTATGAAG
70197	70197	11:77622500|77625818	11	77622500	77625818	50	8_16_14	806	0.11	exon	CLNS1A,	-	A00204:690:HYN52DSXY:3:2337:29116:32221,A00204:690:HYN52DSXY:3:2351:16351:24518,A00204:690:HYN52DSXY:3:2524:21730:6558,A00204:690:HYN52DSXY:3:1174:7238:13777,A00204:690:HYN52DSXY:3:1211:13521:31109,A00204:690:HYN52DSXY:3:1305:8359:26960,A00204:690:HYN52DSXY:3:1471:9905:28573,A00204:690:HYN52DSXY:3:2346:22236:5525,A00204:690:HYN52DSXY:3:2438:20907:34663,A00204:690:HYN52DSXY:3:1148:22200:21245,A002…	385	A352-16	A352-16	LUAD	55	platelet	female	C6P	11:77622500|77625818	hsa_circ_0008790	chr11:77333544-77336863-	NM_001293	100	100	100	384	1	384	384	384	1	0	710	CTTCATAATC...TTTGATTCTT	AAGAATCAAA...GATTATGAAG
70198	70198	11:77624963|77625818	11	77624963	77625818	805	43_105_126	1155	0.582	exon	CLNS1A,	-	A00204:690:HYN52DSXY:3:2258:19036:31641,A00204:690:HYN52DSXY:3:2258:11008:36526,A00204:690:HYN52DSXY:3:2271:15989:26835,A00204:690:HYN52DSXY:3:2305:14868:25833,A00204:690:HYN52DSXY:3:2308:2799:18051,A00204:690:HYN52DSXY:3:2308:3088:21402,A00204:690:HYN52DSXY:3:2327:22010:31281,A00204:690:HYN52DSXY:3:2330:19199:22341,A00204:690:HYN52DSXY:3:2331:9869:32393,A00204:690:HYN52DSXY:3:2332:22064:31688,A0…	211	A352-16	A352-16	LUAD	55	platelet	female	C6P	11:77624963|77625818	hsa_circ_0000343	chr11:77336007-77336863-	NM_001293	100	100	100	210	1	210	210	210	1	7.54e-107	388	CATGTGCTTC...TTTGATTCTT	AAGAATCAAA...GAAGCACATG
70199	70199	11:77624963|77629899	11	77624963	77629899	152	15_42_30	697	0.304	exon	CLNS1A,	-	A00204:690:HYN52DSXY:3:2276:20961:28275,A00204:690:HYN52DSXY:3:2302:10257:31594,A00204:690:HYN52DSXY:3:2305:10583:2472,A00204:690:HYN52DSXY:3:2318:16152:17096,A00204:690:HYN52DSXY:3:2355:10592:36401,A00204:690:HYN52DSXY:3:2453:12943:14544,A00204:690:HYN52DSXY:3:2453:13702:18490,A00204:690:HYN52DSXY:3:2504:23258:14215,A00204:690:HYN52DSXY:3:2540:15600:26349,A00204:690:HYN52DSXY:3:2665:25473:35149,…	348	A352-16	A352-16	LUAD	55	platelet	female	C6P	11:77624963|77629899	hsa_circ_0004593	chr11:77336007-77340944-	NM_001293	100	100	100	347	1	347	347	347	1	0	641	CATGTGCTTC...AGACAGGCGG	CCGCCTGTCT...GAAGCACATG
70200	70200	11:77672042|77693611	11	77672042	77693611	23	5_7_7	275	0.143	exon	RSF1,	-	A00204:690:HYN52DSXY:3:2525:1886:11616,A00204:690:HYN52DSXY:3:1171:18430:28087,A00204:690:HYN52DSXY:3:1641:26919:14481,A00204:690:HYN52DSXY:3:1641:25283:15812,A00204:690:HYN52DSXY:3:2442:5032:2159,A00204:690:HYN52DSXY:3:1354:26386:10770,A00204:690:HYN52DSXY:3:1413:18132:33458,A00204:690:HYN52DSXY:3:1659:10945:4194,A00204:690:HYN52DSXY:3:2171:21441:32769,A00204:690:HYN52DSXY:3:1319:26793:20964,A00…	1037	A352-16	A352-16	LUAD	55	platelet	female	C6P	11:77672042|77693611	hsa_circ_0023700	chr11:77383086-77404656-	NM_016578	100	100	100	1036	1	1036	1036	1036	1	0	1914	CTTCACTCTC...ACAGAAGAAT	ATTCTTCTGT...GAGAGTGAAG
70201	70201	11:77675036|77693611	11	77675036	77693611	38	3_13_15	323	0.19	exon	RSF1,	-	A00204:690:HYN52DSXY:3:1311:14136:7748,A00204:690:HYN52DSXY:3:1458:16821:33129,A00204:690:HYN52DSXY:3:1578:4463:31234,A00204:690:HYN52DSXY:3:2122:31910:13135,A00204:690:HYN52DSXY:3:2139:8178:20353,A00204:690:HYN52DSXY:3:2671:8160:18129,A00204:690:HYN52DSXY:3:1309:22290:32957,A00204:690:HYN52DSXY:3:1370:28483:17315,A00204:690:HYN52DSXY:3:1370:28411:17347,A00204:690:HYN52DSXY:3:2207:21368:32424,A00…	848	A352-16	A352-16	LUAD	55	platelet	female	C6P	11:77675036|77693611	hsa_circ_0023701	chr11:77386080-77404656-	NM_016578	100	100	100	847	1	847	847	847	1	0	1565	CAGAGTCTCT...ACAGAAGAAT	ATTCTTCTGT...AGAGACTCTG
70202	70202	11:77683710|77685159	11	77683710	77685159	78	15_10_35	850	0.155	exon	RSF1,	-	A00204:690:HYN52DSXY:3:1174:11487:23766,A00204:690:HYN52DSXY:3:1276:6605:10739,A00204:690:HYN52DSXY:3:1278:8992:19319,A00204:690:HYN52DSXY:3:1373:9787:12023,A00204:690:HYN52DSXY:3:1536:9525:18176,A00204:690:HYN52DSXY:3:2113:28727:6496,A00204:690:HYN52DSXY:3:2247:6614:24064,A00204:690:HYN52DSXY:3:2260:20193:18114,A00204:690:HYN52DSXY:3:1145:13711:6574,A00204:690:HYN52DSXY:3:1206:27670:33473,A00204…	166	A352-16	A352-16	LUAD	55	platelet	female	C6P	11:77683710|77685159	hsa_circ_0023704	chr11:77394754-77396204-	NM_016578	100	100	100	165	1	165	165	165	1	5.9e-82	305	CTGTAGCTTA...GCGTTCTTTT	AAAAGAACGC...TAAGCTACAG
70203	70203	11:77683710|77691238	11	77683710	77691238	64	12_20_19	1149	0.1	exon	RSF1,	-	A00204:690:HYN52DSXY:3:2225:14353:2080,A00204:690:HYN52DSXY:3:2230:22191:23891,A00204:690:HYN52DSXY:3:1361:20094:6355,A00204:690:HYN52DSXY:3:1515:8522:6637,A00204:690:HYN52DSXY:3:2140:26657:5384,A00204:690:HYN52DSXY:3:2325:10447:6872,A00204:690:HYN52DSXY:3:2345:10773:29763,A00204:690:HYN52DSXY:3:1348:21974:35258,A00204:690:HYN52DSXY:3:1427:23863:11162,A00204:690:HYN52DSXY:3:1510:18656:34491,A0020…	246	A352-16	A352-16	LUAD	55	platelet	female	C6P	11:77683710|77691238	hsa_circ_0007649	chr11:77394754-77402283-	NM_016578	100	100	100	245	1	245	245	245	1	3.14e-126	453	CTGTAGCTTA...AGAGCAGTTT	AAACTGCTCT...TAAGCTACAG
70204	70204	11:77683710|77693611	11	77683710	77693611	491	24_63_94	378	0.722	exon	RSF1,	-	A00204:690:HYN52DSXY:3:2278:24605:29888,A00204:690:HYN52DSXY:3:2317:11632:19507,A00204:690:HYN52DSXY:3:2320:12310:1266,A00204:690:HYN52DSXY:3:2320:5113:12289,A00204:690:HYN52DSXY:3:2329:21296:10661,A00204:690:HYN52DSXY:3:2363:13964:15843,A00204:690:HYN52DSXY:3:2369:13295:28181,A00204:690:HYN52DSXY:3:2422:26259:14121,A00204:690:HYN52DSXY:3:2430:1895:21621,A00204:690:HYN52DSXY:3:2447:21739:29465,A0…	351	A352-16	A352-16	LUAD	55	platelet	female	C6P	11:77683710|77693611	hsa_circ_0000344	chr11:77394754-77404656-	NM_016578	100	100	100	350	1	350	350	350	1	0	647	CTGTAGCTTA...ACAGAAGAAT	ATTCTTCTGT...TAAGCTACAG
70205	70205	11:77685105|77693611	11	77685105	77693611	152	2_26_41	961	0.24	exon	RSF1,	-	A00204:690:HYN52DSXY:3:2277:29595:26005,A00204:690:HYN52DSXY:3:2352:24722:3129,A00204:690:HYN52DSXY:3:2552:1651:33254,A00204:690:HYN52DSXY:3:2562:23167:25144,A00204:690:HYN52DSXY:3:2576:2835:24251,A00204:690:HYN52DSXY:3:2578:2573:23015,A00204:690:HYN52DSXY:3:2621:23972:29700,A00204:690:HYN52DSXY:3:2621:23647:29794,A00204:690:HYN52DSXY:3:2622:8657:21120,A00204:690:HYN52DSXY:3:2640:28999:15765,A002…	241	A352-16	A352-16	LUAD	55	platelet	female	C6P	11:77685105|77693611	hsa_circ_0002290	chr11:77396149-77404656-	NM_016578	100	100	100	240	1	240	240	240	1	1.85e-123	444	TTGTGGAGGA...ACAGAAGAAT	ATTCTTCTGT...TCCTCCACAA
70206	70206	11:77691159|77693611	11	77691159	77693611	104	7_20_24	703	0.228	exon	RSF1,	-	A00204:690:HYN52DSXY:3:2226:18448:34319,A00204:690:HYN52DSXY:3:2264:26268:2206,A00204:690:HYN52DSXY:3:2552:10158:29324,A00204:690:HYN52DSXY:3:2609:14904:7545,A00204:690:HYN52DSXY:3:1241:10936:14293,A00204:690:HYN52DSXY:3:1358:8205:2581,A00204:690:HYN52DSXY:3:1448:32226:25958,A00204:690:HYN52DSXY:3:1602:30888:22733,A00204:690:HYN52DSXY:3:1605:9182:9596,A00204:690:HYN52DSXY:3:1666:2103:35571,A00204…	186	A352-16	A352-16	LUAD	55	platelet	female	C6P	11:77691159|77693611	hsa_circ_0004831	chr11:77402203-77404656-	NM_016578	100	100	100	185	1	185	185	185	1	5.15e-93	342	CTTCGTTCGG...ACAGAAGAAT	ATTCTTCTGT...CCGAACGAAG
70212	70212	11:77725545|77764689	11	77725545	77764689	8	2_2_2	83	0.162	exon	RSF1,	-	A00204:690:HYN52DSXY:3:2120:23457:11397,A00204:690:HYN52DSXY:3:2175:9715:9267,A00204:690:HYN52DSXY:3:2175:9570:9768,A00204:690:HYN52DSXY:3:1162:31186:1423,A00204:690:HYN52DSXY:3:1423:10348:30248,A00204:690:HYN52DSXY:3:1235:9796:32800,A00204:690:HYN52DSXY:3:1660:29668:9064,A00204:690:HYN52DSXY:3:2129:5665:6230,	547	A352-16	A352-16	LUAD	55	platelet	female	C6P	11:77725545|77764689	hsa_circ_0096508	chr11:77436589-77475734-	ENST00000308488.6	100	100	100	546	1	546	546	546	1	0	1009	CTTGTTTAGG...TCTTTTGGTA	TACCAAAAGA...CCTAAACAAG
70213	70213	11:78072998|78073141	11	78072998	78073141	4	0_2_3	36	0.182	exon	NDUFC2,NDUFC2-KCTD14,	-	A00204:690:HYN52DSXY:3:1516:8874:9596,A00204:690:HYN52DSXY:3:2333:7826:13354,A00204:690:HYN52DSXY:3:1633:7726:5478,A00204:690:HYN52DSXY:3:1501:7057:9549,	145	A352-16	A352-16	LUAD	55	platelet	female	C6P	11:78072998|78073141	hsa_circ_0023755	chr11:77784043-77784187-	NM_004549	100	100	100	144	1	144	144	144	1	2.37e-70	267	CTTCTTCAGG...CGATGCAAAC	GTTTGCATCG...CCTGAAGAAG
70214	70214	11:78101093|78109581	11	78101093	78109581	3	1_2_1	32	0.158	exon	ALG8,	-	A00204:690:HYN52DSXY:3:2360:26666:10410,A00204:690:HYN52DSXY:3:1241:31882:31720,A00204:690:HYN52DSXY:3:2527:29044:14967,	678	A352-16	A352-16	LUAD	55	platelet	female	C6P	11:78101093|78109581	hsa_circ_0096514	chr11:77812138-77817958-	ALG8-220.2	67.21	97.58	97.58	677	1	455	455	455	1	0	780	CTTCCAGGAG...AATTTCAAAC	GGCCCAGAGG...CTCCTGGAAG
70215	70215	11:78103980|78109581	11	78103980	78109581	9	0_4_5	41	0.305	exon	ALG8,	-	A00204:690:HYN52DSXY:3:2348:20274:1251,A00204:690:HYN52DSXY:3:1626:15546:8813,A00204:690:HYN52DSXY:3:2421:32181:3771,A00204:690:HYN52DSXY:3:2667:4833:27806,A00204:690:HYN52DSXY:3:2349:26955:15452,A00204:690:HYN52DSXY:3:2539:28483:23484,A00204:690:HYN52DSXY:3:2136:8558:17879,A00204:690:HYN52DSXY:3:1662:30770:3396,A00204:690:HYN52DSXY:3:2539:29559:23876,	500	A352-16	A352-16	LUAD	55	platelet	female	C6P	11:78103980|78109581	hsa_circ_0023771	chr11:77815025-77817992-	NM_001007027	62.32	100	100	499	1	311	311	311	1	1.38e-162	575	CTGAATAAAG...AATTTCAAAC	CCCTCTATTT...CTTTATTCAG
70216	70216	11:78106807|78124214	11	78106807	78124214	11	0_2_2	56	0.282	exon	ALG8,	-	A00204:690:HYN52DSXY:3:2531:21133:20932,A00204:690:HYN52DSXY:3:2406:14036:20165,A00204:690:HYN52DSXY:3:2305:12183:21903,A00204:690:HYN52DSXY:3:1341:26187:28463,A00204:690:HYN52DSXY:3:1553:5141:20008,A00204:690:HYN52DSXY:3:2404:8802:34898,A00204:690:HYN52DSXY:3:1416:3260:20823,A00204:690:HYN52DSXY:3:1304:12038:30452,A00204:690:HYN52DSXY:3:1341:25708:27884,A00204:690:HYN52DSXY:3:1628:7961:17096,A00…	1452	A352-16	A352-16	LUAD	55	platelet	female	C6P	11:78106807|78124214	hsa_circ_0023783	chr11:77823695-77825438-	NM_001007027	24.26	100	100	1451	599	950	352	352	1	0	651	CTCATTGGGA...CTGAAGTTGC	AAAAGGCATA...TCTGTCATCG
70217	70217	11:78112650|78121174	11	78112650	78121174	20	2_8_6	30	0.571	exon	ALG8,	-	A00204:690:HYN52DSXY:3:1219:8892:30358,A00204:690:HYN52DSXY:3:2346:20283:14387,A00204:690:HYN52DSXY:3:2567:16441:8171,A00204:690:HYN52DSXY:3:2672:22119:10958,A00204:690:HYN52DSXY:3:1671:4896:36276,A00204:690:HYN52DSXY:3:2206:2519:36041,A00204:690:HYN52DSXY:3:2448:27236:35415,A00204:690:HYN52DSXY:3:1302:1154:18834,A00204:690:HYN52DSXY:3:1531:13566:35665,A00204:690:HYN52DSXY:3:1663:25843:1626,A0020…	735	A352-16	A352-16	LUAD	55	platelet	female	C6P	11:78112650|78121174	hsa_circ_0023783	chr11:77823695-77825438-	NM_001007027	47.89	100	100	735	1	352	352	352	1	0	651	CGATGACAGA...TTTACAGCAC	AAAAGGCATA...TCTGTCATCG
70218	70218	11:78119182|78121174	11	78119182	78121174	21	5_12_7	48	0.467	exon	ALG8,	-	A00204:690:HYN52DSXY:3:2460:18683:7921,A00204:690:HYN52DSXY:3:1345:11107:28056,A00204:690:HYN52DSXY:3:2249:19108:30358,A00204:690:HYN52DSXY:3:1128:21197:25582,A00204:690:HYN52DSXY:3:2532:13015:6652,A00204:690:HYN52DSXY:3:2634:26431:33207,A00204:690:HYN52DSXY:3:1219:32660:3255,A00204:690:HYN52DSXY:3:1637:9317:1501,A00204:690:HYN52DSXY:3:1671:2718:6073,A00204:690:HYN52DSXY:3:2532:10556:2769,A00204:…	288	A352-16	A352-16	LUAD	55	platelet	female	C6P	11:78119182|78121174	hsa_circ_0008019	chr11:77830227-77832220-	NM_001007027	61.81	100	100	288	1	178	178	178	1	6.58e-89	329	CTGAAATAAT...TTTACAGCAC	GTGCTGTAAA...ATTATTTCAG
70219	70219	11:78441091|78478683	11	78441091	78478683	3	0_1_2	32	0.158	exon	NARS2,	-	A00204:690:HYN52DSXY:3:1250:9182:14951,A00204:690:HYN52DSXY:3:2307:12147:16329,A00204:690:HYN52DSXY:3:1307:11840:30514,	469	A352-16	A352-16	LUAD	55	platelet	female	C6P	11:78441091|78478683	hsa_circ_0023806	chr11:78176921-78189729-	NM_024678	73.08	100	100	468	127	468	342	342	1	7.56e-180	632	CATTGGTAGA...CCTCTATAAC	GTTATAGAGG...TCAGCACACG
70221	70221	11:78465876|78478683	11	78465876	78478683	11	3_3_1	33	0.4	exon	NARS2,	-	A00204:690:HYN52DSXY:3:1463:10719:27759,A00204:690:HYN52DSXY:3:2210:11532:18396,A00204:690:HYN52DSXY:3:1220:25256:34366,A00204:690:HYN52DSXY:3:1240:1407:14732,A00204:690:HYN52DSXY:3:2265:18936:30937,A00204:690:HYN52DSXY:3:1269:7392:5462,A00204:690:HYN52DSXY:3:1240:1217:15029,A00204:690:HYN52DSXY:3:2265:19253:30859,A00204:690:HYN52DSXY:3:2463:8965:36839,A00204:690:HYN52DSXY:3:2210:11614:19946,A002…	343	A352-16	A352-16	LUAD	55	platelet	female	C6P	11:78465876|78478683	hsa_circ_0023806	chr11:78176921-78189729-	NM_024678	100	100	100	342	1	342	342	342	1	5.4e-180	632	CGTGTGCTGA...CCTCTATAAC	GTTATAGAGG...TCAGCACACG
70222	70222	11:78465876|78493195	11	78465876	78493195	17	1_7_6	9	0.791	exon	NARS2,	-	A00204:690:HYN52DSXY:3:2435:15411:3975,A00204:690:HYN52DSXY:3:1507:20509:17503,A00204:690:HYN52DSXY:3:1507:20537:17519,A00204:690:HYN52DSXY:3:2348:2971:32377,A00204:690:HYN52DSXY:3:1238:25265:30906,A00204:690:HYN52DSXY:3:1453:20329:33004,A00204:690:HYN52DSXY:3:2627:1136:34804,A00204:690:HYN52DSXY:3:1154:26422:35070,A00204:690:HYN52DSXY:3:1163:20591:13542,A00204:690:HYN52DSXY:3:2627:1136:34867,A00…	476	A352-16	A352-16	LUAD	55	platelet	female	C6P	11:78465876|78493195	hsa_circ_0005935	chr11:78176921-78204241-	NM_024678	100	100	100	475	1	475	475	475	1	0	878	CGTGTGCTGA...AGTAAAAGCT	AGCTTTTACT...TCAGCACACG
70223	70223	11:78469247|78493195	11	78469247	78493195	8	1_2_2	19	0.457	exon	NARS2,	-	A00204:690:HYN52DSXY:3:2417:30906:1063,A00204:690:HYN52DSXY:3:1418:22101:27649,A00204:690:HYN52DSXY:3:2505:7762:35728,A00204:690:HYN52DSXY:3:1150:17056:3662,A00204:690:HYN52DSXY:3:1220:24768:30702,A00204:690:HYN52DSXY:3:2517:9625:33505,A00204:690:HYN52DSXY:3:2459:23592:1767,A00204:690:HYN52DSXY:3:2504:13792:4022,	338	A352-16	A352-16	LUAD	55	platelet	female	C6P	11:78469247|78493195	hsa_circ_0023812	chr11:78180292-78204241-	NM_024678	100	100	100	337	1	337	337	337	1	3.2e-177	623	CTCTGGGGTA...AGTAAAAGCT	AGCTTTTACT...TACCCCAGAG
70224	70224	11:82849049|82860117	11	82849049	82860117	6	3_3_0	24	0.333	exon	PRCP,	-	A00204:690:HYN52DSXY:3:1235:9805:10175,A00204:690:HYN52DSXY:3:2177:10972:32268,A00204:690:HYN52DSXY:3:1151:16062:7294,A00204:690:HYN52DSXY:3:2438:20265:30295,A00204:690:HYN52DSXY:3:1660:18421:35462,A00204:690:HYN52DSXY:3:2135:27154:17550,	1243	A352-16	A352-16	LUAD	55	platelet	female	C6P	11:82849049|82860117	hsa_circ_0096557	chr11:82560090-82564320-	ENST00000313010.3	49.28	100	100	1242	1	612	612	612	1	0	1131	CTTGATAGGC...AATGATCAAC	GGGTTCATGT...GCCTATCAAG
70225	70225	11:82914723|82931849	11	82914723	82931849	3	3_0_2	0	1	exon	DDIAS,	+	A00204:690:HYN52DSXY:3:2553:9200:1266,A00204:690:HYN52DSXY:3:1267:28131:26819,A00204:690:HYN52DSXY:3:1605:11894:27195,	645	A352-16	A352-16	LUAD	55	platelet	female	C6P	11:82914723|82931849	hsa_circ_0096559	chr11:82625764-82642891+	ENST00000525361.1	81.71	100	100	645	1	527	527	1	527	0	974	ACCACGGTGT...CCAGACCCAG	ACCACGGTGT...CCAGACCCAG
70227	70227	11:83161327|83164401	11	83161327	83164401	2	1_0_2	32	0.111	exon	PCF11,	+	A00204:690:HYN52DSXY:3:2308:3929:1407,A00204:690:HYN52DSXY:3:2620:26612:2112,	511	A352-16	A352-16	LUAD	55	platelet	female	C6P	11:83161327|83164401	hsa_circ_0023849	chr11:82872368-82875443+	NM_015885	100	100	100	510	1	510	510	1	510	0	942	GCTCCTTCCT...GGCACAGTTG	GCTCCTTCCT...GGCACAGTTG
70228	70228	11:83163679|83164401	11	83163679	83164401	12	5_0_3	27	0.471	exon	PCF11,	+	A00204:690:HYN52DSXY:3:1673:16441:27962,A00204:690:HYN52DSXY:3:2238:29821:34006,A00204:690:HYN52DSXY:3:2238:29848:34021,A00204:690:HYN52DSXY:3:1403:22851:9815,A00204:690:HYN52DSXY:3:1601:18231:20760,A00204:690:HYN52DSXY:3:2625:13765:3693,A00204:690:HYN52DSXY:3:1118:7346:26929,A00204:690:HYN52DSXY:3:1564:12970:4382,A00204:690:HYN52DSXY:3:2111:4354:28447,A00204:690:HYN52DSXY:3:2207:16071:20682,A002…	385	A352-16	A352-16	LUAD	55	platelet	female	C6P	11:83163679|83164401	hsa_circ_0096565	chr11:82874720-82875443+	ENST00000298281.4	100	100	100	384	1	384	384	1	384	0	710	GTGGATGAAA...GGCACAGTTG	GTGGATGAAA...GGCACAGTTG
70229	70229	11:83177085|83177819	11	83177085	83177819	3	2_1_1	52	0.103	exon	PCF11,	+	A00204:690:HYN52DSXY:3:1217:19578:1047,A00204:690:HYN52DSXY:3:2566:1389:10974,A00204:690:HYN52DSXY:3:2267:16848:31203,	227	A352-16	A352-16	LUAD	55	platelet	female	C6P	11:83177085|83177819	hsa_circ_0096570	chr11:82888126-82888861+	ENST00000298281.4	100	100	100	226	1	226	226	1	226	1.05e-115	418	GAGCCCTCCC...AATTGAAACA	GAGCCCTCCC...AATTGAAACA
70230	70230	11:83206058|83211430	11	83206058	83211430	11	3_3_4	29	0.431	exon	ANKRD42,	+	A00204:690:HYN52DSXY:3:1664:8260:26005,A00204:690:HYN52DSXY:3:1356:26829:11882,A00204:690:HYN52DSXY:3:1664:8368:26506,A00204:690:HYN52DSXY:3:2601:14841:27727,A00204:690:HYN52DSXY:3:2101:2031:23641,A00204:690:HYN52DSXY:3:1219:2474:34961,A00204:690:HYN52DSXY:3:1368:19506:4742,A00204:690:HYN52DSXY:3:1664:7102:26569,A00204:690:HYN52DSXY:3:2623:27742:11365,A00204:690:HYN52DSXY:3:2573:13901:30733,A0020…	365	A352-16	A352-16	LUAD	55	platelet	female	C6P	11:83206058|83211430	hsa_circ_0003661	chr11:82917099-82922472+	NM_182603	100	100	100	364	1	364	364	1	364	0	673	TGTCTTCATT...AACCTTCCAG	TGTCTTCATT...AACCTTCCAG
70232	70232	11:83224855|83248087	11	83224855	83248087	6	3_4_3	19	0.387	exon	ANKRD42,	+	A00204:690:HYN52DSXY:3:2267:15130:2675,A00204:690:HYN52DSXY:3:2340:14226:25942,A00204:690:HYN52DSXY:3:1311:22083:3787,A00204:690:HYN52DSXY:3:1443:27109:2159,A00204:690:HYN52DSXY:3:2547:12644:32690,A00204:690:HYN52DSXY:3:2339:3296:8578,	1026	A352-16	A352-16	LUAD	55	platelet	female	C6P	11:83224855|83248087	hsa_circ_0096571	chr11:82935896-82938914+	NM_182603	31.87	100	100	1026	1	327	327	1	327	3.73e-171	604	TTCACTTAGC...TGTGGCTATG	TTCACTTAGC...ATGCATAAAG
70234	70234	11:83261722|83280260	11	83261722	83280260	6	3_3_0	56	0.176	exon	CCDC90B,	-	A00204:690:HYN52DSXY:3:1115:13404:26303,A00204:690:HYN52DSXY:3:1641:19651:27445,A00204:690:HYN52DSXY:3:1410:4580:14685,A00204:690:HYN52DSXY:3:2323:12662:14935,A00204:690:HYN52DSXY:3:1334:8205:27289,A00204:690:HYN52DSXY:3:1412:31620:29606,	2222	A352-16	A352-16	LUAD	55	platelet	female	C6P	11:83261722|83280260	hsa_circ_0096577	chr11:82985681-82991303-	ENST00000529689.1	15.76	100	93.14	2221	1872	2221	326	326	1	6.65e-137	492	CTGCACTCAC...GTGAAGAACT	AGTTCTTCAC...AGAGAATGAG
70235	70235	11:83265865|83280260	11	83265865	83280260	5	1_3_2	48	0.172	exon	CCDC90B,	-	A00204:690:HYN52DSXY:3:2401:6271:3771,A00204:690:HYN52DSXY:3:2504:1904:12743,A00204:690:HYN52DSXY:3:1439:20121:5462,A00204:690:HYN52DSXY:3:2146:15447:9987,A00204:690:HYN52DSXY:3:1611:15736:25019,	1977	A352-16	A352-16	LUAD	55	platelet	female	C6P	11:83265865|83280260	hsa_circ_0096577	chr11:82985681-82991303-	ENST00000529689.1	17.71	100	93.14	1976	1627	1976	326	326	1	5.91e-137	492	CTGCAAGATA...GTGAAGAACT	AGTTCTTCAC...AGAGAATGAG
70236	70236	11:83273647|83278829	11	83273647	83278829	157	8_41_24	42	0.882	exon	CCDC90B,	-	A00204:690:HYN52DSXY:3:2660:25229:13777,A00204:690:HYN52DSXY:3:1163:29577:27383,A00204:690:HYN52DSXY:3:1354:11659:8594,A00204:690:HYN52DSXY:3:1374:14615:29277,A00204:690:HYN52DSXY:3:1461:17915:23657,A00204:690:HYN52DSXY:3:1523:20636:20290,A00204:690:HYN52DSXY:3:1537:7798:16219,A00204:690:HYN52DSXY:3:2174:24153:11475,A00204:690:HYN52DSXY:3:1163:29595:27477,A00204:690:HYN52DSXY:3:2278:17481:11663,A…	1271	A352-16	A352-16	LUAD	55	platelet	female	C6P	NA	NA	NA	NA	NA	NA	NA	NA	NA	NA	NA	NA	NA	NA	NA	NA	NA
70237	70237	11:83273647|83280260	11	83273647	83280260	39	2_15_1	32	0.709	exon	CCDC90B,	-	A00204:690:HYN52DSXY:3:2316:13666:8688,A00204:690:HYN52DSXY:3:1343:8558:31093,A00204:690:HYN52DSXY:3:1235:12852:25723,A00204:690:HYN52DSXY:3:1404:27796:25332,A00204:690:HYN52DSXY:3:1343:8693:31266,A00204:690:HYN52DSXY:3:1425:28818:12508,A00204:690:HYN52DSXY:3:1622:1850:6136,A00204:690:HYN52DSXY:3:2135:11722:4445,A00204:690:HYN52DSXY:3:2316:14290:8046,A00204:690:HYN52DSXY:3:1445:12671:12696,A00204…	1289	A352-16	A352-16	LUAD	55	platelet	female	C6P	11:83273647|83280260	hsa_circ_0096577	chr11:82985681-82991303-	ENST00000529689.1	27.17	100	93.14	1288	939	1288	326	326	1	3.83e-137	492	CTTTTTTGTA...GTGAAGAACT	AGTTCTTCAC...AGAGAATGAG
70238	70238	11:83278726|83280260	11	83278726	83280260	63	1_22_23	105	0.545	exon	CCDC90B,	-	A00204:690:HYN52DSXY:3:2345:15402:27352,A00204:690:HYN52DSXY:3:2423:4101:25942,A00204:690:HYN52DSXY:3:2608:9769:9455,A00204:690:HYN52DSXY:3:2654:22833:4366,A00204:690:HYN52DSXY:3:1110:15139:36699,A00204:690:HYN52DSXY:3:1112:17119:4899,A00204:690:HYN52DSXY:3:1207:11469:28557,A00204:690:HYN52DSXY:3:1208:11207:2425,A00204:690:HYN52DSXY:3:1257:9607:21731,A00204:690:HYN52DSXY:3:1649:3025:9549,A00204:6…	226	A352-16	A352-16	LUAD	55	platelet	female	C6P	11:83278726|83280260	hsa_circ_0023865	chr11:82989768-82991303-	NM_021825	100	100	99.56	225	1	225	224	224	1	6.26e-113	409	CTGTTGAGCT...GTGAAGAACT	AGTTCTTCAC...AGCTCAACAG
70239	70239	11:85598657|85626750	11	85598657	85626750	7	0_2_2	39	0.264	exon	DLG2,	-	A00204:690:HYN52DSXY:3:1575:16975:6057,A00204:690:HYN52DSXY:3:1206:31385:14794,A00204:690:HYN52DSXY:3:1302:24786:3176,A00204:690:HYN52DSXY:3:1302:28420:16736,A00204:690:HYN52DSXY:3:2457:29948:32628,A00204:690:HYN52DSXY:3:2229:4878:9345,A00204:690:HYN52DSXY:3:1536:31322:8265,	296	A352-16	A352-16	LUAD	55	platelet	female	C6P	NA	NA	NA	NA	NA	NA	NA	NA	NA	NA	NA	NA	NA	NA	NA	NA	NA
70240	70240	11:85974708|85981228	11	85974708	85981228	19	2_6_5	246	0.134	exon	PICALM,	-	A00204:690:HYN52DSXY:3:2245:31638:1517,A00204:690:HYN52DSXY:3:2444:11731:1110,A00204:690:HYN52DSXY:3:2477:14904:4131,A00204:690:HYN52DSXY:3:1370:31241:6370,A00204:690:HYN52DSXY:3:1403:19506:32049,A00204:690:HYN52DSXY:3:1574:7491:36605,A00204:690:HYN52DSXY:3:1667:4906:36229,A00204:690:HYN52DSXY:3:2102:25391:15499,A00204:690:HYN52DSXY:3:2477:13946:4695,A00204:690:HYN52DSXY:3:2508:6225:20259,A00204:…	290	A352-16	A352-16	LUAD	55	platelet	female	C6P	11:85974708|85981228	hsa_circ_0023883	chr11:85685750-85692271-	NM_001008660	100	100	100	289	1	289	289	289	1	1.3e-150	534	CTGTGCTCCT...ATTTACATCA	TGATGTAAAT...AGGAGCACAG
70241	70241	11:85974708|85983973	11	85974708	85983973	45	5_19_15	185	0.327	exon	PICALM,	-	A00204:690:HYN52DSXY:3:2536:7139:24940,A00204:690:HYN52DSXY:3:1313:24135:7623,A00204:690:HYN52DSXY:3:1316:10059:1125,A00204:690:HYN52DSXY:3:1316:9064:2440,A00204:690:HYN52DSXY:3:1413:6135:12367,A00204:690:HYN52DSXY:3:1478:22381:9909,A00204:690:HYN52DSXY:3:1640:12680:16595,A00204:690:HYN52DSXY:3:2477:14091:19570,A00204:690:HYN52DSXY:3:2614:23737:13197,A00204:690:HYN52DSXY:3:2623:8260:21026,A00204:…	561	A352-16	A352-16	LUAD	55	platelet	female	C6P	11:85974708|85983973	hsa_circ_0006629	chr11:85685750-85695016-	NM_001008660	100	100	100	560	1	560	560	560	1	0	1035	CTGTGCTCCT...GGAGTGAATC	GATTCACTCC...AGGAGCACAG
70242	70242	11:85974708|86031611	11	85974708	86031611	81	5_22_16	256	0.388	exon	PICALM,	-	A00204:690:HYN52DSXY:3:2429:31946:7654,A00204:690:HYN52DSXY:3:2538:26612:30326,A00204:690:HYN52DSXY:3:1240:30743:14622,A00204:690:HYN52DSXY:3:1529:23818:11647,A00204:690:HYN52DSXY:3:2154:17173:35399,A00204:690:HYN52DSXY:3:2254:30427:30984,A00204:690:HYN52DSXY:3:2452:9815:6277,A00204:690:HYN52DSXY:3:2548:13765:8359,A00204:690:HYN52DSXY:3:2449:7871:1626,A00204:690:HYN52DSXY:3:2452:10221:6010,A00204…	1839	A352-16	A352-16	LUAD	55	platelet	female	C6P	11:85974708|86031611	hsa_circ_0023891	chr11:85685750-85742653-	NM_007166	100	100	98.69	1838	1	1838	1814	1814	1	0	3240	CTGTGCTCCT...TGAATTAAGT	ACTTAATTCA...AGGAGCACAG
70243	70243	11:85981129|85982003	11	85981129	85982003	25	3_9_8	229	0.179	exon	PICALM,	-	A00204:690:HYN52DSXY:3:2566:1434:25238,A00204:690:HYN52DSXY:3:1101:3784:4038,A00204:690:HYN52DSXY:3:1213:17788:16329,A00204:690:HYN52DSXY:3:1229:7979:4946,A00204:690:HYN52DSXY:3:1260:13214:8625,A00204:690:HYN52DSXY:3:1260:10312:9987,A00204:690:HYN52DSXY:3:1260:30201:13150,A00204:690:HYN52DSXY:3:2526:21070:29997,A00204:690:HYN52DSXY:3:1447:10737:30827,A00204:690:HYN52DSXY:3:2618:8079:34741,A00204:…	264	A352-16	A352-16	LUAD	55	platelet	female	C6P	11:85981129|85982003	hsa_circ_0023900	chr11:85692171-85693046-	NM_007166	100	100	100	263	1	263	263	263	1	3.35e-136	486	CATTGTTGCA...TCATCAAAGC	GCTTTGATGA...TGCAACAATG
70244	70244	11:85981129|86031611	11	85981129	86031611	29	3_6_6	310	0.158	exon	PICALM,	-	A00204:690:HYN52DSXY:3:2451:2980:5055,A00204:690:HYN52DSXY:3:2678:29035:35462,A00204:690:HYN52DSXY:3:1662:7717:13604,A00204:690:HYN52DSXY:3:2268:31069:21574,A00204:690:HYN52DSXY:3:2304:10818:27054,A00204:690:HYN52DSXY:3:2304:10122:26850,A00204:690:HYN52DSXY:3:2341:28718:20885,A00204:690:HYN52DSXY:3:2138:18421:6872,A00204:690:HYN52DSXY:3:1446:24017:17879,A00204:690:HYN52DSXY:3:1665:15863:13526,A00…	1650	A352-16	A352-16	LUAD	55	platelet	female	C6P	11:85981129|86031611	hsa_circ_0023903	chr11:85692171-85742653-	NM_007166	100	100	100	1649	1	1649	1649	1649	1	0	3046	CATTGTTGCA...TGAATTAAGT	ACTTAATTCA...TGCAACAATG
70245	70245	11:85981745|85981988	11	85981745	85981988	18	1_4_10	359	0.091	exon	PICALM,	-	A00204:690:HYN52DSXY:3:2664:16089:9283,A00204:690:HYN52DSXY:3:1510:25066:6480,A00204:690:HYN52DSXY:3:2108:25988:16157,A00204:690:HYN52DSXY:3:2108:25907:16579,A00204:690:HYN52DSXY:3:1568:26666:2206,A00204:690:HYN52DSXY:3:1539:18276:34867,A00204:690:HYN52DSXY:3:2525:28718:11584,A00204:690:HYN52DSXY:3:1453:14796:23390,A00204:690:HYN52DSXY:3:2415:23430:13604,A00204:690:HYN52DSXY:3:1453:14217:23422,A0…	265	A352-16	A352-16	LUAD	55	platelet	female	C6P	11:85981745|85981988	hsa_circ_0096652	chr11:85692787-85693031-	NM_007166	55.85	100	100	265	1	148	148	148	1	2.86e-72	274	TTCTTAGTGG...AGAAGTCCAC	GTGGACTTCT...CCACTAAGAA
70246	70246	11:85981745|85982003	11	85981745	85982003	20	1_12_8	271	0.129	exon	PICALM,	-	A00204:690:HYN52DSXY:3:2613:2446:2065,A00204:690:HYN52DSXY:3:2613:1796:2409,A00204:690:HYN52DSXY:3:1441:12093:4398,A00204:690:HYN52DSXY:3:2651:26341:1736,A00204:690:HYN52DSXY:3:1567:10339:7122,A00204:690:HYN52DSXY:3:1331:6117:1251,A00204:690:HYN52DSXY:3:1125:27145:32910,A00204:690:HYN52DSXY:3:1413:17526:13964,A00204:690:HYN52DSXY:3:1606:27941:24079,A00204:690:HYN52DSXY:3:1548:19723:13573,A00204:6…	164	A352-16	A352-16	LUAD	55	platelet	female	C6P	11:85981745|85982003	hsa_circ_0023904	chr11:85692787-85693046-	NM_007166	100	100	100	163	1	163	163	163	1	7.53e-81	302	TTCTTAGTGG...TCATCAAAGC	GCTTTGATGA...CCACTAAGAA
70247	70247	11:85981745|85983973	11	85981745	85983973	20	1_6_10	284	0.123	exon	PICALM,	-	A00204:690:HYN52DSXY:3:1427:13955:23281,A00204:690:HYN52DSXY:3:2468:24514:34554,A00204:690:HYN52DSXY:3:2512:22580:9940,A00204:690:HYN52DSXY:3:2516:24948:18114,A00204:690:HYN52DSXY:3:1334:25427:14121,A00204:690:HYN52DSXY:3:1432:25057:31172,A00204:690:HYN52DSXY:3:2277:3459:35697,A00204:690:HYN52DSXY:3:1334:24994:13870,A00204:690:HYN52DSXY:3:2140:17680:15264,A00204:690:HYN52DSXY:3:1626:30346:19069,A…	272	A352-16	A352-16	LUAD	55	platelet	female	C6P	11:85981745|85983973	hsa_circ_0008773	chr11:85692787-85695016-	NM_007166	100	100	100	271	1	271	271	271	1	1.24e-140	501	TTCTTAGTGG...GGAGTGAATC	GATTCACTCC...CCACTAAGAA
70248	70248	11:85981745|85990399	11	85981745	85990399	12	1_4_3	230	0.094	exon	PICALM,	-	A00204:690:HYN52DSXY:3:1304:6081:34788,A00204:690:HYN52DSXY:3:2310:13286:1110,A00204:690:HYN52DSXY:3:2453:26558:14606,A00204:690:HYN52DSXY:3:2655:24966:23312,A00204:690:HYN52DSXY:3:2453:27064:15327,A00204:690:HYN52DSXY:3:2105:23285:28416,A00204:690:HYN52DSXY:3:1216:32289:5588,A00204:690:HYN52DSXY:3:1401:16559:23312,A00204:690:HYN52DSXY:3:1266:21106:22232,A00204:690:HYN52DSXY:3:1322:11749:23844,A0…	422	A352-16	A352-16	LUAD	55	platelet	female	C6P	11:85981745|85990399	hsa_circ_0096653	chr11:85692787-85701442-	NM_007166	100	100	100	421	1	421	421	421	1	0	778	TTCTTAGTGG...GAGAAAGGAT	ATCCTTTCTC...CCACTAAGAA
70249	70249	11:85981745|85996929	11	85981745	85996929	24	0_8_12	465	0.094	exon	PICALM,	-	A00204:690:HYN52DSXY:3:1331:1597:13964,A00204:690:HYN52DSXY:3:1640:26313:26835,A00204:690:HYN52DSXY:3:2153:28320:15311,A00204:690:HYN52DSXY:3:2326:24153:19022,A00204:690:HYN52DSXY:3:1245:8992:21793,A00204:690:HYN52DSXY:3:1643:13612:30107,A00204:690:HYN52DSXY:3:1566:28818:19147,A00204:690:HYN52DSXY:3:1310:30725:34663,A00204:690:HYN52DSXY:3:2274:27163:1282,A00204:690:HYN52DSXY:3:2275:14579:22983,A0…	526	A352-16	A352-16	LUAD	55	platelet	female	C6P	11:85981745|85996929	hsa_circ_0002264	chr11:85692787-85707972-	NM_007166	100	100	100	525	1	525	525	525	1	0	970	TTCTTAGTGG...CTTTGATGTG	CACATCAAAG...CCACTAAGAA
70250	70250	11:85990250|86031611	11	85990250	86031611	46	4_16_13	190	0.326	exon	PICALM,	-	A00204:690:HYN52DSXY:3:2308:26793:32330,A00204:690:HYN52DSXY:3:1217:24695:1360,A00204:690:HYN52DSXY:3:1234:27570:7529,A00204:690:HYN52DSXY:3:1622:12870:32769,A00204:690:HYN52DSXY:3:2527:15230:36385,A00204:690:HYN52DSXY:3:2642:18756:17159,A00204:690:HYN52DSXY:3:1208:30210:13604,A00204:690:HYN52DSXY:3:1214:13720:14199,A00204:690:HYN52DSXY:3:1351:15185:20964,A00204:690:HYN52DSXY:3:1473:5376:1689,A00…	1279	A352-16	A352-16	LUAD	55	platelet	female	C6P	11:85990250|86031611	hsa_circ_0023918	chr11:85701292-85742653-	NM_007166	100	100	100	1278	1	1278	1278	1278	1	0	2361	CAACAAACAT...TGAATTAAGT	ACTTAATTCA...ATGTTTGTTG
70251	70251	11:85996826|86001158	11	85996826	86001158	35	2_10_10	666	0.095	exon	PICALM,	-	A00204:690:HYN52DSXY:3:1167:26087:4429,A00204:690:HYN52DSXY:3:1543:23086:13792,A00204:690:HYN52DSXY:3:1634:2781:27477,A00204:690:HYN52DSXY:3:2134:8205:15233,A00204:690:HYN52DSXY:3:2628:19578:16266,A00204:690:HYN52DSXY:3:1210:17653:14967,A00204:690:HYN52DSXY:3:1434:13160:34679,A00204:690:HYN52DSXY:3:2106:16875:17534,A00204:690:HYN52DSXY:3:1122:14968:9189,A00204:690:HYN52DSXY:3:2403:3405:10770,A002…	366	A352-16	A352-16	LUAD	55	platelet	female	C6P	11:85996826|86001158	hsa_circ_0002513	chr11:85707868-85712201-	NM_007166	100	100	100	365	1	365	365	365	1	0	675	CTCCCCATGT...TGTAGTTGCC	GGCAACTACA...ACATGGGGAG
70252	70252	11:85996826|86003451	11	85996826	86003451	140	8_30_46	497	0.36	exon	PICALM,	-	A00204:690:HYN52DSXY:3:2331:10737:25880,A00204:690:HYN52DSXY:3:2365:15899:28087,A00204:690:HYN52DSXY:3:2427:15103:2628,A00204:690:HYN52DSXY:3:2460:30065:11757,A00204:690:HYN52DSXY:3:2627:9444:26083,A00204:690:HYN52DSXY:3:1337:15781:18991,A00204:690:HYN52DSXY:3:1537:14244:2832,A00204:690:HYN52DSXY:3:2123:1777:2660,A00204:690:HYN52DSXY:3:2151:13982:28401,A00204:690:HYN52DSXY:3:2174:18114:26036,A002…	452	A352-16	A352-16	LUAD	55	platelet	female	C6P	11:85996826|86003451	hsa_circ_0023919	chr11:85707868-85714494-	NM_007166	100	100	100	451	1	451	451	451	1	0	833	CTCCCCATGT...TGCTAGGGGC	GCCCCTAGCA...ACATGGGGAG
70253	70253	11:85996826|86031611	11	85996826	86031611	265	9_60_55	272	0.661	exon	PICALM,	-	A00204:690:HYN52DSXY:3:2310:26729:13557,A00204:690:HYN52DSXY:3:2322:7012:7968,A00204:690:HYN52DSXY:3:2360:14814:10770,A00204:690:HYN52DSXY:3:2426:30400:30091,A00204:690:HYN52DSXY:3:2510:27326:36010,A00204:690:HYN52DSXY:3:2514:23710:8891,A00204:690:HYN52DSXY:3:2558:17770:26506,A00204:690:HYN52DSXY:3:2640:24044:32581,A00204:690:HYN52DSXY:3:2672:20943:19288,A00204:690:HYN52DSXY:3:1316:21404:5963,A00…	1129	A352-16	A352-16	LUAD	55	platelet	female	C6P	11:85996826|86031611	hsa_circ_0023923	chr11:85707868-85742653-	NM_007166	100	100	100	1128	1	1128	1128	1128	1	0	2084	CTCCCCATGT...TGAATTAAGT	ACTTAATTCA...ACATGGGGAG
70254	70254	11:86007542|86031611	11	86007542	86031611	374	8_78_81	540	0.581	exon	PICALM,	-	A00204:690:HYN52DSXY:3:2231:14299:32049,A00204:690:HYN52DSXY:3:2249:18837:12821,A00204:690:HYN52DSXY:3:2277:8178:23296,A00204:690:HYN52DSXY:3:2277:7084:23719,A00204:690:HYN52DSXY:3:2303:12165:34021,A00204:690:HYN52DSXY:3:2353:7609:17268,A00204:690:HYN52DSXY:3:2403:25943:3583,A00204:690:HYN52DSXY:3:2437:17436:32471,A00204:690:HYN52DSXY:3:2452:16125:31234,A00204:690:HYN52DSXY:3:2460:20853:28401,A00…	678	A352-16	A352-16	LUAD	55	platelet	female	C6P	11:86007542|86031611	hsa_circ_0023936	chr11:85718584-85742653-	NM_007166	100	100	100	677	1	677	677	677	1	0	1251	CTGTGAAAGG...TGAATTAAGT	ACTTAATTCA...CCTTTCACAG
70255	70255	11:86011030|86031611	11	86011030	86031611	161	6_37_35	583	0.356	exon	PICALM,	-	A00204:690:HYN52DSXY:3:2339:7672:8328,A00204:690:HYN52DSXY:3:2602:16396:30984,A00204:690:HYN52DSXY:3:2653:21215:31814,A00204:690:HYN52DSXY:3:1124:24795:12461,A00204:690:HYN52DSXY:3:1165:15673:7216,A00204:690:HYN52DSXY:3:1209:23719:27132,A00204:690:HYN52DSXY:3:1238:10899:30358,A00204:690:HYN52DSXY:3:1257:9670:7091,A00204:690:HYN52DSXY:3:1276:7780:4601,A00204:690:HYN52DSXY:3:1305:23330:14121,A00204…	636	A352-16	A352-16	LUAD	55	platelet	female	C6P	11:86011030|86031611	hsa_circ_0000347	chr11:85722072-85742653-	NM_007166	100	100	100	635	1	635	635	635	1	0	1173	CTCTGCAACT...TGAATTAAGT	ACTTAATTCA...AGTTGCAGAG
70256	70256	11:86022367|86031611	11	86022367	86031611	298	15_60_53	956	0.384	exon	PICALM,	-	A00204:690:HYN52DSXY:3:2235:18276:12759,A00204:690:HYN52DSXY:3:2321:16170:7326,A00204:690:HYN52DSXY:3:2328:14371:17801,A00204:690:HYN52DSXY:3:2339:11279:12320,A00204:690:HYN52DSXY:3:2371:24189:18834,A00204:690:HYN52DSXY:3:2413:5303:6073,A00204:690:HYN52DSXY:3:2430:25843:14591,A00204:690:HYN52DSXY:3:2456:14380:28275,A00204:690:HYN52DSXY:3:2468:1678:9846,A00204:690:HYN52DSXY:3:2476:11993:25488,A002…	323	A352-16	A352-16	LUAD	55	platelet	female	C6P	11:86022367|86031611	hsa_circ_0023942	chr11:85733409-85742653-	NM_007166	100	100	100	322	1	322	322	322	1	6.64e-169	595	CCTCTCTTCA...TGAATTAAGT	ACTTAATTCA...TGAAGAGAGG
70257	70257	11:86249471|86252240	11	86249471	86252240	30	6_5_11	3	0.952	intron	EED,	+	A00204:690:HYN52DSXY:3:2245:14479:5118,A00204:690:HYN52DSXY:3:2612:29912:15562,A00204:690:HYN52DSXY:3:2531:28664:5071,A00204:690:HYN52DSXY:3:1618:1389:3114,A00204:690:HYN52DSXY:3:2118:27814:31563,A00204:690:HYN52DSXY:3:2257:16794:28166,A00204:690:HYN52DSXY:3:1321:9968:13150,A00204:690:HYN52DSXY:3:1601:32145:20556,A00204:690:HYN52DSXY:3:1133:16125:9690,A00204:690:HYN52DSXY:3:1502:30101:20932,A0020…	2770	A352-16	A352-16	LUAD	55	platelet	female	C6P	11:86249471|86252240	hsa_circ_0096669	chr11:85960512-85963282+	NM_152991	35.34	91.41	100	2770	1	979	1071	1	979	0	1808	GAGACATTGG...AAGCAACAGA	GAGACATTGG...AAGCAACAGA
70259	70259	11:86250296|86252240	11	86250296	86252240	121	30_10_23	117	0.674	exon	EED,	+	A00204:690:HYN52DSXY:3:2245:28094:23688,A00204:690:HYN52DSXY:3:2265:23122:21872,A00204:690:HYN52DSXY:3:2325:19524:18959,A00204:690:HYN52DSXY:3:2360:12111:32894,A00204:690:HYN52DSXY:3:2474:17598:33849,A00204:690:HYN52DSXY:3:2475:17210:5838,A00204:690:HYN52DSXY:3:2476:5846:33974,A00204:690:HYN52DSXY:3:2522:1615:9518,A00204:690:HYN52DSXY:3:2523:8693:10034,A00204:690:HYN52DSXY:3:2673:4463:11443,A0020…	247	A352-16	A352-16	LUAD	55	platelet	female	C6P	11:86250296|86252240	hsa_circ_0008999	chr11:85961337-85963282+	NM_152991	100	100	100	246	1	246	246	1	246	8.77e-127	455	GATGACGCTG...AAGCAACAGA	GATGACGCTG...AAGCAACAGA
70260	70260	11:86250296|86256512	11	86250296	86256512	504	104_41_86	130	0.886	exon	EED,	+	A00204:690:HYN52DSXY:3:2233:6831:12571,A00204:690:HYN52DSXY:3:2237:8449:29309,A00204:690:HYN52DSXY:3:2253:23628:10316,A00204:690:HYN52DSXY:3:2254:8350:27070,A00204:690:HYN52DSXY:3:2268:9489:5682,A00204:690:HYN52DSXY:3:2276:20202:30091,A00204:690:HYN52DSXY:3:2277:20066:29199,A00204:690:HYN52DSXY:3:2307:26720:8876,A00204:690:HYN52DSXY:3:2307:30020:23891,A00204:690:HYN52DSXY:3:2331:17454:36730,A0020…	439	A352-16	A352-16	LUAD	55	platelet	female	C6P	11:86250296|86256512	hsa_circ_0007455	chr11:85961337-85967554+	NM_152991	100	100	100	438	1	438	438	1	438	0	809	GATGACGCTG...GTGTATAAAG	GATGACGCTG...GTGTATAAAG
70261	70261	11:86250296|86257596	11	86250296	86257596	32	15_3_10	128	0.333	exon	EED,	+	A00204:690:HYN52DSXY:3:2512:13765:20102,A00204:690:HYN52DSXY:3:2518:11984:22936,A00204:690:HYN52DSXY:3:1375:3007:20384,A00204:690:HYN52DSXY:3:1375:5086:22294,A00204:690:HYN52DSXY:3:1566:23330:34663,A00204:690:HYN52DSXY:3:2449:15121:16814,A00204:690:HYN52DSXY:3:2635:26169:20384,A00204:690:HYN52DSXY:3:2675:9498:7232,A00204:690:HYN52DSXY:3:2405:14986:21339,A00204:690:HYN52DSXY:3:2560:17996:12117,A00…	521	A352-16	A352-16	LUAD	55	platelet	female	C6P	11:86250296|86257596	hsa_circ_0023948	chr11:85961337-85968638+	NM_152991	100	100	100	520	1	520	520	1	520	0	961	GATGACGCTG...GTAAGTAAAG	GATGACGCTG...GTAAGTAAAG
70262	70262	11:86255222|86256512	11	86255222	86256512	5	2_1_2	16	0.385	exon	EED,	+	A00204:690:HYN52DSXY:3:1175:1226:10379,A00204:690:HYN52DSXY:3:1252:11053:25520,A00204:690:HYN52DSXY:3:2229:30707:3787,A00204:690:HYN52DSXY:3:1115:9263:24706,A00204:690:HYN52DSXY:3:1117:31286:16094,	193	A352-16	A352-16	LUAD	55	platelet	female	C6P	11:86255222|86256512	hsa_circ_0023950	chr11:85966263-85967554+	NM_152991	100	100	100	192	1	192	192	1	192	6.9e-97	355	GTTACCTTGT...GTGTATAAAG	GTTACCTTGT...GTGTATAAAG
70263	70263	11:86306245|86306482	11	86306245	86306482	17	9_3_6	10	0.773	exon	HIKESHI,	+	A00204:690:HYN52DSXY:3:2645:20329:11741,A00204:690:HYN52DSXY:3:2672:27037:17440,A00204:690:HYN52DSXY:3:2628:18692:1548,A00204:690:HYN52DSXY:3:1160:11632:36793,A00204:690:HYN52DSXY:3:2633:26738:32988,A00204:690:HYN52DSXY:3:2556:27181:23140,A00204:690:HYN52DSXY:3:2601:16342:23594,A00204:690:HYN52DSXY:3:1175:28691:20181,A00204:690:HYN52DSXY:3:1215:23411:12258,A00204:690:HYN52DSXY:3:2527:25211:25864,…	239	A352-16	A352-16	LUAD	55	platelet	female	C6P	11:86306245|86306482	hsa_circ_0023956	chr11:86017286-86017524+	NM_016401	100	100	100	238	1	238	238	1	238	2.37e-122	440	GTGCAAACAG...CTTAAATCTG	GTGCAAACAG...CTTAAATCTG
70264	70264	11:86556553|86559823	11	86556553	86559823	4	2_2_0	0	1	exon	ME3,	-	A00204:690:HYN52DSXY:3:1137:15185:5149,A00204:690:HYN52DSXY:3:1202:29921:31172,A00204:690:HYN52DSXY:3:1355:9073:17675,A00204:690:HYN52DSXY:3:2338:2808:3756,	285	A352-16	A352-16	LUAD	55	platelet	female	C6P	11:86556553|86559823	hsa_circ_0023966	chr11:86267594-86270865-	NM_001161586	100	100	100	284	1	284	284	284	1	7.69e-148	525	CGGGGCCTGC...AGGCCATCCC	GGGATGGCCT...GCAGGCCCCG
70266	70266	11:87067694|87071615	11	87067694	87071615	48	13_4_11	99	0.492	exon	TMEM135,	+	A00204:690:HYN52DSXY:3:2241:28800:21245,A00204:690:HYN52DSXY:3:2678:8621:4272,A00204:690:HYN52DSXY:3:1167:31485:12461,A00204:690:HYN52DSXY:3:2347:13765:16814,A00204:690:HYN52DSXY:3:2645:9245:16783,A00204:690:HYN52DSXY:3:1112:19741:12821,A00204:690:HYN52DSXY:3:1117:15890:19335,A00204:690:HYN52DSXY:3:1167:32154:12587,A00204:690:HYN52DSXY:3:1311:6569:24361,A00204:690:HYN52DSXY:3:2228:5990:6386,A0020…	222	A352-16	A352-16	LUAD	55	platelet	female	C6P	11:87067694|87071615	hsa_circ_0023970	chr11:86778735-86782657+	NM_022918	100	100	100	221	1	221	221	1	221	6.14e-113	409	ATTGCAGCAA...GAAAAAGCAG	ATTGCAGCAA...GAAAAAGCAG
70268	70268	11:87067694|87091395	11	87067694	87091395	236	47_4_53	44	0.915	exon	TMEM135,	+	A00204:690:HYN52DSXY:3:2229:27136:6496,A00204:690:HYN52DSXY:3:2301:15194:31438,A00204:690:HYN52DSXY:3:2314:18602:26005,A00204:690:HYN52DSXY:3:2351:12870:2394,A00204:690:HYN52DSXY:3:2354:12129:1297,A00204:690:HYN52DSXY:3:2378:24234:30530,A00204:690:HYN52DSXY:3:2466:27190:5776,A00204:690:HYN52DSXY:3:2509:18620:13855,A00204:690:HYN52DSXY:3:2514:25066:7451,A00204:690:HYN52DSXY:3:2564:8495:21183,A0020…	256	A352-16	A352-16	LUAD	55	platelet	female	C6P	11:87067694|87091395	hsa_circ_0008359	chr11:86778735-86802437+	NM_022918	100	100	100	255	1	255	255	1	255	9.06e-132	472	ATTGCAGCAA...GGCCAACTTG	ATTGCAGCAA...GGCCAACTTG
70270	70270	11:87157341|87158771	11	87157341	87158771	2	0_1_2	20	0.167	intron	TMEM135,	+	A00204:690:HYN52DSXY:3:1540:24912:13135,A00204:690:HYN52DSXY:3:2537:13304:23218,	1431	A352-16	A352-16	LUAD	55	platelet	female	C6P	11:87157341|87158771	hsa_circ_0096693	chr11:86868382-86869813+	NM_022918	100	100	100	1431	1	1431	1431	1	1431	0	2643	GCCACAGAAA...CCTAACCTTG	GCCACAGAAA...CCTAACCTTG
70271	70271	11:87295782|87306005	11	87295782	87306005	3	1_0_2	15	0.286	exon	TMEM135,	+	A00204:690:HYN52DSXY:3:1153:23421:11929,A00204:690:HYN52DSXY:3:2226:10547:1407,A00204:690:HYN52DSXY:3:1526:21486:14027,	260	A352-16	A352-16	LUAD	55	platelet	female	C6P	NA	NA	NA	NA	NA	NA	NA	NA	NA	NA	NA	NA	NA	NA	NA	NA	NA
70272	70272	11:87302296|87306005	11	87302296	87306005	13	3_0_5	21	0.553	exon	TMEM135,	+	A00204:690:HYN52DSXY:3:2627:27471:7513,A00204:690:HYN52DSXY:3:2255:15402:33583,A00204:690:HYN52DSXY:3:2354:11469:37012,A00204:690:HYN52DSXY:3:2657:10041:8202,A00204:690:HYN52DSXY:3:2365:13612:27226,A00204:690:HYN52DSXY:3:2444:16477:17722,A00204:690:HYN52DSXY:3:1423:20094:14653,A00204:690:HYN52DSXY:3:1206:2040:26976,A00204:690:HYN52DSXY:3:2355:13105:1016,A00204:690:HYN52DSXY:3:1476:31647:1376,A002…	218	A352-16	A352-16	LUAD	55	platelet	female	C6P	NA	NA	NA	NA	NA	NA	NA	NA	NA	NA	NA	NA	NA	NA	NA	NA	NA
70273	70273	11:87877321|87878808	11	87877321	87878808	4	1_1_1	0	1	intergenic_region	n/a	-	A00204:690:HYN52DSXY:3:2454:26395:8187,A00204:690:HYN52DSXY:3:2507:21305:17879,A00204:690:HYN52DSXY:3:1427:17363:4507,A00204:690:HYN52DSXY:3:2608:11053:20102,	1488	A352-16	A352-16	LUAD	55	platelet	female	C6P	NA	NA	NA	NA	NA	NA	NA	NA	NA	NA	NA	NA	NA	NA	NA	NA	NA
70275	70275	11:88149675|88149955	11	88149675	88149955	7	0_2_2	60	0.189	exon	RAB38,	-	A00204:690:HYN52DSXY:3:2252:23393:19085,A00204:690:HYN52DSXY:3:1161:19732:20102,A00204:690:HYN52DSXY:3:1252:24117:16517,A00204:690:HYN52DSXY:3:1370:31864:14121,A00204:690:HYN52DSXY:3:1338:8531:30796,A00204:690:HYN52DSXY:3:1173:31774:22294,A00204:690:HYN52DSXY:3:2649:27914:3677,	282	A352-16	A352-16	LUAD	55	platelet	female	C6P	NA	NA	NA	NA	NA	NA	NA	NA	NA	NA	NA	NA	NA	NA	NA	NA	NA
70277	70277	11:88399085|88400072	11	88399085	88400072	14	3_4_8	16	0.636	intergenic_region	n/a	+	A00204:690:HYN52DSXY:3:2359:28465:35540,A00204:690:HYN52DSXY:3:2372:5855:7498,A00204:690:HYN52DSXY:3:2645:26431:16235,A00204:690:HYN52DSXY:3:2645:25699:35289,A00204:690:HYN52DSXY:3:2374:18710:16110,A00204:690:HYN52DSXY:3:2333:9308:3897,A00204:690:HYN52DSXY:3:1361:11125:32753,A00204:690:HYN52DSXY:3:1435:2627:34726,A00204:690:HYN52DSXY:3:2363:14850:21699,A00204:690:HYN52DSXY:3:1335:11885:4131,A0020…	988	A352-16	A352-16	LUAD	55	platelet	female	C6P	NA	NA	NA	NA	NA	NA	NA	NA	NA	NA	NA	NA	NA	NA	NA	NA	NA
70278	70278	11:88399682|88400072	11	88399682	88400072	41	9_1_6	44	0.651	intergenic_region	n/a	+	A00204:690:HYN52DSXY:3:1403:23158:19648,A00204:690:HYN52DSXY:3:1368:16062:12524,A00204:690:HYN52DSXY:3:1505:22399:7216,A00204:690:HYN52DSXY:3:2175:31304:2691,A00204:690:HYN52DSXY:3:1102:22010:30812,A00204:690:HYN52DSXY:3:1603:27977:15655,A00204:690:HYN52DSXY:3:1445:26115:13651,A00204:690:HYN52DSXY:3:2477:4020:21793,A00204:690:HYN52DSXY:3:1524:29613:1485,A00204:690:HYN52DSXY:3:2175:31304:2722,A002…	391	A352-16	A352-16	LUAD	55	platelet	female	C6P	NA	NA	NA	NA	NA	NA	NA	NA	NA	NA	NA	NA	NA	NA	NA	NA	NA
70281	70281	11:93162706|93170221	11	93162706	93170221	10	3_3_0	2	0.909	exon	SLC36A4,	-	A00204:690:HYN52DSXY:3:2452:14877:35712,A00204:690:HYN52DSXY:3:1223:13856:25332,A00204:690:HYN52DSXY:3:1303:14606:31861,A00204:690:HYN52DSXY:3:1303:14642:31892,A00204:690:HYN52DSXY:3:1534:11930:15671,A00204:690:HYN52DSXY:3:2503:6162:5337,A00204:690:HYN52DSXY:3:1466:9100:24580,A00204:690:HYN52DSXY:3:1606:22037:23813,A00204:690:HYN52DSXY:3:1466:8269:24361,A00204:690:HYN52DSXY:3:1606:21856:23876,	566	A352-16	A352-16	LUAD	55	platelet	female	C6P	NA	NA	NA	NA	NA	NA	NA	NA	NA	NA	NA	NA	NA	NA	NA	NA	NA
70283	70283	11:93666682|93669770	11	93666682	93669770	100	18_3_27	70	0.741	exon	CEP295,	+	A00204:690:HYN52DSXY:3:2361:18367:14043,A00204:690:HYN52DSXY:3:2654:14389:36652,A00204:690:HYN52DSXY:3:2109:14931:30639,A00204:690:HYN52DSXY:3:2424:4978:25238,A00204:690:HYN52DSXY:3:2634:14525:10394,A00204:690:HYN52DSXY:3:1105:8639:1705,A00204:690:HYN52DSXY:3:2344:30599:13401,A00204:690:HYN52DSXY:3:1142:7355:5306,A00204:690:HYN52DSXY:3:1675:20754:1110,A00204:690:HYN52DSXY:3:2412:28673:5744,A00204…	555	A352-16	A352-16	LUAD	55	platelet	female	C6P	NA	NA	NA	NA	NA	NA	NA	NA	NA	NA	NA	NA	NA	NA	NA	NA	NA
70285	70285	11:93666682|93679552	11	93666682	93679552	24	4_5_2	42	0.533	exon	CEP295,	+	A00204:690:HYN52DSXY:3:2327:8015:25801,A00204:690:HYN52DSXY:3:2337:20889:23202,A00204:690:HYN52DSXY:3:1213:21929:22936,A00204:690:HYN52DSXY:3:2433:2862:8046,A00204:690:HYN52DSXY:3:1569:1606:23970,A00204:690:HYN52DSXY:3:1365:2003:5682,A00204:690:HYN52DSXY:3:1569:1542:23954,A00204:690:HYN52DSXY:3:1271:6705:34867,A00204:690:HYN52DSXY:3:2647:30508:34350,A00204:690:HYN52DSXY:3:2114:20302:2644,A00204:6…	792	A352-16	A352-16	LUAD	55	platelet	female	C6P	11:93666682|93679552	hsa_circ_0096770	chr11:93399847-93412718+	ENST00000325212.6	100	100	100	791	1	791	791	1	791	0	1461	AACTGTCATA...TTTGGCTCAA	AACTGTCATA...TTTGGCTCAA
70286	70286	11:93666682|93692030	11	93666682	93692030	34	13_0_1	29	0.701	exon	CEP295,	+	A00204:690:HYN52DSXY:3:2438:6162:29888,A00204:690:HYN52DSXY:3:2570:19135:20196,A00204:690:HYN52DSXY:3:1102:19822:20228,A00204:690:HYN52DSXY:3:1245:6027:25801,A00204:690:HYN52DSXY:3:1246:7744:5948,A00204:690:HYN52DSXY:3:1431:3721:21339,A00204:690:HYN52DSXY:3:1633:21043:11036,A00204:690:HYN52DSXY:3:1661:30228:9533,A00204:690:HYN52DSXY:3:2153:18656:15828,A00204:690:HYN52DSXY:3:2308:13548:20415,A0020…	1560	A352-16	A352-16	LUAD	55	platelet	female	C6P	11:93666682|93692030	hsa_circ_0024007	chr11:93399847-93421031+	NM_033395	87.36	100	100	1559	1	1362	1362	1	1362	0	2516	AACTGTCATA...GCAGAAACAG	AACTGTCATA...CAGGAACAAG
70287	70287	11:93679412|93692030	11	93679412	93692030	3	2_0_2	43	0.122	exon	CEP295,	+	A00204:690:HYN52DSXY:3:2238:16640:14779,A00204:690:HYN52DSXY:3:2325:30210:17394,A00204:690:HYN52DSXY:3:2238:16703:13228,	910	A352-16	A352-16	LUAD	55	platelet	female	C6P	11:93679412|93692030	hsa_circ_0024009	chr11:93412577-93424941+	NM_033395	88.56	100	100	909	1	805	805	1	805	0	1487	CCAGATGCTC...GCAGAAACAG	CCAGATGCTC...AAAGAACAAG
70291	70291	11:93702460|93706897	11	93702460	93706897	10	2_2_2	22	0.476	exon	CEP295,	+	A00204:690:HYN52DSXY:3:2361:21603:28103,A00204:690:HYN52DSXY:3:2671:10755:5995,A00204:690:HYN52DSXY:3:1635:5195:15655,A00204:690:HYN52DSXY:3:1406:10917:8124,A00204:690:HYN52DSXY:3:1551:11207:13917,A00204:690:HYN52DSXY:3:1662:23701:4116,A00204:690:HYN52DSXY:3:2354:30653:11584,A00204:690:HYN52DSXY:3:1354:31774:20384,A00204:690:HYN52DSXY:3:1259:14615:11553,A00204:690:HYN52DSXY:3:2106:20835:12336,	476	A352-16	A352-16	LUAD	55	platelet	female	C6P	11:93702460|93706897	hsa_circ_0003521	chr11:93435625-93440063+	NM_033395	100	100	100	475	1	475	475	1	475	0	878	ATAAGTAAGC...GATGAAGCAG	ATAAGTAAGC...GATGAAGCAG
70292	70292	11:93702460|93724375	11	93702460	93724375	5	1_1_2	16	0.385	exon	CEP295,	+	A00204:690:HYN52DSXY:3:2616:16233:14262,A00204:690:HYN52DSXY:3:1150:23628:12665,A00204:690:HYN52DSXY:3:1150:25129:12101,A00204:690:HYN52DSXY:3:1150:26295:13025,A00204:690:HYN52DSXY:3:1352:16170:13714,	2439	A352-16	A352-16	LUAD	55	platelet	female	C6P	11:93702460|93724375	hsa_circ_0003521	chr11:93435625-93440063+	NM_033395	19.48	100	100	2438	1	475	475	1	475	0	878	ATAAGTAAGC...CTTTTACCAG	ATAAGTAAGC...GATGAAGCAG
70293	70293	11:93723041|93724375	11	93723041	93724375	5	3_2_1	18	0.357	exon	CEP295,	+	A00204:690:HYN52DSXY:3:2428:21160:28119,A00204:690:HYN52DSXY:3:1512:24677:27884,A00204:690:HYN52DSXY:3:1450:20699:28635,A00204:690:HYN52DSXY:3:2374:6497:29215,A00204:690:HYN52DSXY:3:2244:27579:35790,	1227	A352-16	A352-16	LUAD	55	platelet	female	C6P	NA	NA	NA	NA	NA	NA	NA	NA	NA	NA	NA	NA	NA	NA	NA	NA	NA
70294	70294	11:93724254|93725831	11	93724254	93725831	10	5_2_3	13	0.606	exon	CEP295,	+	A00204:690:HYN52DSXY:3:2225:9552:26710,A00204:690:HYN52DSXY:3:2412:17815:19695,A00204:690:HYN52DSXY:3:1215:17580:36855,A00204:690:HYN52DSXY:3:2328:4544:25989,A00204:690:HYN52DSXY:3:2463:5936:15781,A00204:690:HYN52DSXY:3:1229:9923:22216,A00204:690:HYN52DSXY:3:1229:9652:22435,A00204:690:HYN52DSXY:3:2412:17562:19695,A00204:690:HYN52DSXY:3:1216:18566:1548,A00204:690:HYN52DSXY:3:1554:21377:17660,	304	A352-16	A352-16	LUAD	55	platelet	female	C6P	11:93724254|93725831	hsa_circ_0024016	chr11:93457419-93458997+	NM_033395	100	100	100	303	1	303	303	1	303	2.27e-158	560	AATTGGAACA...ATTATTGGGG	AATTGGAACA...ATTATTGGGG
70295	70295	11:93729870|93730148	11	93729870	93730148	20	7_3_11	20	0.667	exon	CEP295,	+	A00204:690:HYN52DSXY:3:1137:21079:19022,A00204:690:HYN52DSXY:3:2262:16080:21104,A00204:690:HYN52DSXY:3:1437:7111:10488,A00204:690:HYN52DSXY:3:2423:11243:15421,A00204:690:HYN52DSXY:3:2521:24496:11882,A00204:690:HYN52DSXY:3:1621:12355:4351,A00204:690:HYN52DSXY:3:2303:31620:3646,A00204:690:HYN52DSXY:3:1153:22354:17190,A00204:690:HYN52DSXY:3:2132:1271:20572,A00204:690:HYN52DSXY:3:2437:2663:10895,A002…	301	A352-16	A352-16	LUAD	55	platelet	female	C6P	11:93729870|93730148	hsa_circ_0024017	chr11:93463035-93463135+	NM_033395	33.22	100	100	301	1	100	100	1	100	1.58e-45	185	GTTCATCTGT...ATTCCATAAG	GTTCATCTGT...GGGGTCTAAG
70296	70296	11:93736141|93736751	11	93736141	93736751	4	0_2_3	64	0.111	exon	TAF1D,	-	A00204:690:HYN52DSXY:3:2142:24560:30843,A00204:690:HYN52DSXY:3:2555:21829:10394,A00204:690:HYN52DSXY:3:2665:3016:7560,A00204:690:HYN52DSXY:3:1661:8504:14747,	223	A352-16	A352-16	LUAD	55	platelet	female	C6P	NA	NA	NA	NA	NA	NA	NA	NA	NA	NA	NA	NA	NA	NA	NA	NA	NA
70297	70297	11:93736141|93738499	11	93736141	93738499	18	1_5_2	53	0.404	exon	TAF1D,	-	A00204:690:HYN52DSXY:3:2541:13431:2143,A00204:690:HYN52DSXY:3:1448:18954:10113,A00204:690:HYN52DSXY:3:1460:24252:5697,A00204:690:HYN52DSXY:3:1110:21305:25269,A00204:690:HYN52DSXY:3:2207:22842:36511,A00204:690:HYN52DSXY:3:1571:1931:9189,A00204:690:HYN52DSXY:3:1540:1832:17785,A00204:690:HYN52DSXY:3:1571:1877:9157,A00204:690:HYN52DSXY:3:2475:5954:36542,A00204:690:HYN52DSXY:3:2563:11207:29293,A00204:…	790	A352-16	A352-16	LUAD	55	platelet	female	C6P	NA	NA	NA	NA	NA	NA	NA	NA	NA	NA	NA	NA	NA	NA	NA	NA	NA
70298	70298	11:93747297|93759858	11	93747297	93759858	19	8_3_5	30	0.559	exon	C11orf54,AP001273.2,	+	A00204:690:HYN52DSXY:3:1258:23457:17159,A00204:690:HYN52DSXY:3:1350:22905:35744,A00204:690:HYN52DSXY:3:1404:26847:32142,A00204:690:HYN52DSXY:3:1637:23764:31469,A00204:690:HYN52DSXY:3:2126:32063:5384,A00204:690:HYN52DSXY:3:2215:12445:24330,A00204:690:HYN52DSXY:3:1153:30038:17910,A00204:690:HYN52DSXY:3:2449:6650:22404,A00204:690:HYN52DSXY:3:1558:23863:3145,A00204:690:HYN52DSXY:3:2215:12463:24580,A0…	1334	A352-16	A352-16	LUAD	55	platelet	female	C6P	11:93747297|93759858	hsa_circ_0096787	chr11:93480462-93487203+	ENST00000528288.1	32.16	100	99.53	1334	1	429	427	1	427	0	780	AACAGAAACT...CAGAGACCCA	AACAGAAACT...CAATTCTGAG
70299	70299	11:93753682|93761725	11	93753682	93761725	4	0_1_2	39	0.17	exon	C11orf54,	+	A00204:690:HYN52DSXY:3:2272:23719:12446,A00204:690:HYN52DSXY:3:2162:24587:6277,A00204:690:HYN52DSXY:3:1149:32226:31626,A00204:690:HYN52DSXY:3:2473:20012:9126,	1300	A352-16	A352-16	LUAD	55	platelet	female	C6P	11:93753682|93761725	hsa_circ_0096797	chr11:93490481-93493024+	ENST00000331239.4	20.54	100	100	1300	700	966	267	1	267	1.07e-137	494	GCATCTGTGG...AATAATTAAG	GTAATTGAGG...CAGAGACCCA
70300	70300	11:93790574|93794035	11	93790574	93794035	6	4_1_3	24	0.333	exon	MED17,AP001273.2,	+	A00204:690:HYN52DSXY:3:1345:13530:10770,A00204:690:HYN52DSXY:3:2233:30246:24032,A00204:690:HYN52DSXY:3:2305:12192:28651,A00204:690:HYN52DSXY:3:2416:9146:20212,A00204:690:HYN52DSXY:3:1229:1805:5462,A00204:690:HYN52DSXY:3:1345:14154:8124,	443	A352-16	A352-16	LUAD	55	platelet	female	C6P	11:93790574|93794035	hsa_circ_0000349	chr11:93523739-93527201+	NM_004268	100	100	100	442	1	442	442	1	442	0	817	AATCCTCAGA...TCCAAACCAG	AATCCTCAGA...TCCAAACCAG
70301	70301	11:93790574|93801972	11	93790574	93801972	25	8_4_3	22	0.694	exon	MED17,AP001273.2,	+	A00204:690:HYN52DSXY:3:2242:21847:20854,A00204:690:HYN52DSXY:3:1117:22435:13385,A00204:690:HYN52DSXY:3:1535:6036:15922,A00204:690:HYN52DSXY:3:2233:23945:34538,A00204:690:HYN52DSXY:3:2315:8693:7216,A00204:690:HYN52DSXY:3:2366:4363:11866,A00204:690:HYN52DSXY:3:2418:32777:2237,A00204:690:HYN52DSXY:3:2602:7129:35383,A00204:690:HYN52DSXY:3:1258:25165:2550,A00204:690:HYN52DSXY:3:1503:1714:1830,A00204:6…	1838	A352-16	A352-16	LUAD	55	platelet	female	C6P	11:93790574|93801972	hsa_circ_0000349	chr11:93523739-93527201+	NM_004268	24.06	100	100	1837	1	442	442	1	442	0	817	AATCCTCAGA...AAATATGCAA	AATCCTCAGA...TCCAAACCAG
70302	70302	11:93793728|93795060	11	93793728	93795060	9	4_1_3	70	0.205	exon	MED17,AP001273.2,	+	A00204:690:HYN52DSXY:3:2550:4390:30733,A00204:690:HYN52DSXY:3:1551:26883:26068,A00204:690:HYN52DSXY:3:1557:13169:18286,A00204:690:HYN52DSXY:3:1263:17101:24502,A00204:690:HYN52DSXY:3:1667:7862:27164,A00204:690:HYN52DSXY:3:2137:10710:35070,A00204:690:HYN52DSXY:3:1164:2835:14325,A00204:690:HYN52DSXY:3:1557:13313:18505,A00204:690:HYN52DSXY:3:1214:6822:32315,	566	A352-16	A352-16	LUAD	55	platelet	female	C6P	11:93793728|93795060	hsa_circ_0096805	chr11:93526893-93527201+	ENST00000251871.3	39.29	100	100	565	1	222	222	1	222	4.71e-113	411	GATCTCTCTT...CCCTTTCCGA	GATCTCTCTT...TCCAAACCAG
70303	70303	11:93794908|93807635	11	93794908	93807635	3	2_1_1	14	0.3	exon	MED17,AP001273.2,	+	A00204:690:HYN52DSXY:3:1235:17454:32377,A00204:690:HYN52DSXY:3:2319:26124:15671,A00204:690:HYN52DSXY:3:2244:14687:31469,	1340	A352-16	A352-16	LUAD	55	platelet	female	C6P	11:93794908|93807635	hsa_circ_0024023	chr11:93530700-93535138+	NM_004268	24.1	100	100	1340	883	1205	323	1	323	8.21e-169	597	GTTCCCCACA...TCTGTCTCAG	TTTCATAAAC...AAATATGCAA
70304	70304	11:94429911|94447438	11	94429911	94447438	31	1_9_8	86	0.419	exon	MRE11,	-	A00204:690:HYN52DSXY:3:2471:16278:13651,A00204:690:HYN52DSXY:3:1211:5059:16642,A00204:690:HYN52DSXY:3:1219:14751:8750,A00204:690:HYN52DSXY:3:1268:19696:1157,A00204:690:HYN52DSXY:3:1268:20699:5400,A00204:690:HYN52DSXY:3:2340:15854:14043,A00204:690:HYN52DSXY:3:2674:27154:20932,A00204:690:HYN52DSXY:3:1112:13395:3959,A00204:690:HYN52DSXY:3:2520:28682:24017,A00204:690:HYN52DSXY:3:2675:23113:21010,A002…	508	A352-16	A352-16	LUAD	55	platelet	female	C6P	11:94429911|94447438	hsa_circ_0024032	chr11:94163076-94180604-	NM_005591	100	100	100	507	1	507	507	507	1	0	937	CTCACTTGAT...TGGTCATAGC	GCTATGACCA...ATCAAGTGAG
70305	70305	11:94429911|94456338	11	94429911	94456338	8	3_1_4	96	0.143	exon	MRE11,	-	A00204:690:HYN52DSXY:3:2512:6063:14027,A00204:690:HYN52DSXY:3:2142:14886:33317,A00204:690:HYN52DSXY:3:1306:32280:24173,A00204:690:HYN52DSXY:3:2306:30110:17347,A00204:690:HYN52DSXY:3:2220:23999:18850,A00204:690:HYN52DSXY:3:1126:27398:7827,A00204:690:HYN52DSXY:3:2671:22761:35587,A00204:690:HYN52DSXY:3:2149:20763:23296,	571	A352-16	A352-16	LUAD	55	platelet	female	C6P	11:94429911|94456338	hsa_circ_0024033	chr11:94163076-94189504-	NM_005591	100	100	100	570	1	570	570	570	1	0	1053	CTCACTTGAT...AACGACGTAC	GTACGTCGTT...ATCAAGTGAG
70306	70306	11:94429911|94461036	11	94429911	94461036	8	2_4_4	37	0.302	exon	MRE11,	-	A00204:690:HYN52DSXY:3:1317:25889:5901,A00204:690:HYN52DSXY:3:1551:31051:34632,A00204:690:HYN52DSXY:3:2269:29595:33677,A00204:690:HYN52DSXY:3:2176:27507:8516,A00204:690:HYN52DSXY:3:1559:17219:35697,A00204:690:HYN52DSXY:3:2307:26223:26741,A00204:690:HYN52DSXY:3:2409:3206:30874,A00204:690:HYN52DSXY:3:2242:3540:23249,	846	A352-16	A352-16	LUAD	55	platelet	female	C6P	11:94429911|94461036	hsa_circ_0024034	chr11:94163076-94194202-	NM_005591	100	100	100	845	1	845	845	845	1	0	1561	CTCACTTGAT...ATCTCTTCTC	GAGAAGAGAT...ATCAAGTGAG
70307	70307	11:94445810|94447438	11	94445810	94447438	207	8_63_58	74	0.848	exon	MRE11,	-	A00204:690:HYN52DSXY:3:2262:20663:28886,A00204:690:HYN52DSXY:3:2308:30915:13761,A00204:690:HYN52DSXY:3:2318:26666:27665,A00204:690:HYN52DSXY:3:2361:18674:27445,A00204:690:HYN52DSXY:3:2438:9109:31046,A00204:690:HYN52DSXY:3:2441:3097:13150,A00204:690:HYN52DSXY:3:2446:20139:11537,A00204:690:HYN52DSXY:3:2477:15031:23578,A00204:690:HYN52DSXY:3:2509:2003:24659,A00204:690:HYN52DSXY:3:2622:12707:35963,A0…	305	A352-16	A352-16	LUAD	55	platelet	female	C6P	11:94445810|94447438	hsa_circ_0024037	chr11:94178975-94180604-	NM_005591	100	100	100	304	1	304	304	304	1	6.32e-159	562	CATCTATAAT...TGGTCATAGC	GCTATGACCA...ATTATAGATG
70308	70308	11:94464113|94476403	11	94464113	94476403	6	2_2_0	23	0.343	exon	MRE11,	-	A00204:690:HYN52DSXY:3:2628:26874:33724,A00204:690:HYN52DSXY:3:1628:28167:33583,A00204:690:HYN52DSXY:3:1344:14407:3208,A00204:690:HYN52DSXY:3:2561:19868:36401,A00204:690:HYN52DSXY:3:2610:1380:14998,A00204:690:HYN52DSXY:3:2172:3432:17394,	1086	A352-16	A352-16	LUAD	55	platelet	female	C6P	11:94464113|94476403	hsa_circ_0024040	chr11:94203636-94204925-	NM_005590	33	100	100	1085	209	566	358	358	1	0	662	CTGTTTTTTC...GGAATGGATC	GAGTAAACAT...TTTGGAGAAG
70309	70309	11:94485924|94490965	11	94485924	94490965	78	17_27_13	32	0.83	exon	MRE11,	-	A00204:690:HYN52DSXY:3:2269:16007:20572,A00204:690:HYN52DSXY:3:2343:1796:20572,A00204:690:HYN52DSXY:3:2655:3106:34366,A00204:690:HYN52DSXY:3:1259:17499:3771,A00204:690:HYN52DSXY:3:1366:7211:19053,A00204:690:HYN52DSXY:3:1601:14199:2096,A00204:690:HYN52DSXY:3:1644:28917:28588,A00204:690:HYN52DSXY:3:2415:10104:17049,A00204:690:HYN52DSXY:3:2518:8766:15295,A00204:690:HYN52DSXY:3:1107:26160:14888,A0020…	295	A352-16	A352-16	LUAD	55	platelet	female	C6P	11:94485924|94490965	hsa_circ_0024043	chr11:94219089-94224131-	NM_005590	100	100	100	294	1	294	294	294	1	2.21e-153	544	TTACTAAAAC...TTCATCATCA	TGATGATGAA...GTTTTAGTAA
70310	70310	11:94485928|94490965	11	94485928	94490965	13	3_4_3	34	0.433	exon	MRE11,	-	A00204:690:HYN52DSXY:3:2528:18846:6355,A00204:690:HYN52DSXY:3:2511:11758:30749,A00204:690:HYN52DSXY:3:1334:29469:1517,A00204:690:HYN52DSXY:3:1617:27362:22200,A00204:690:HYN52DSXY:3:2161:13196:28166,A00204:690:HYN52DSXY:3:2235:31051:8891,A00204:690:HYN52DSXY:3:2570:5538:32346,A00204:690:HYN52DSXY:3:1525:8070:1031,A00204:690:HYN52DSXY:3:1201:14064:27571,A00204:690:HYN52DSXY:3:1452:31720:18474,A0020…	291	A352-16	A352-16	LUAD	55	platelet	female	C6P	11:94485928|94490965	hsa_circ_0096816	chr11:94219093-94224131-	NM_005590	100	100	100	290	1	290	290	290	1	3.64e-151	536	TAAAACCAAA...TTCATCATCA	TGATGATGAA...TTTGGTTTTA
70311	70311	11:94568730|94607639	11	94568730	94607639	5	0_1_2	15	0.4	exon	PIWIL4,	+	A00204:690:HYN52DSXY:3:2233:3341:12446,A00204:690:HYN52DSXY:3:1508:15628:7889,A00204:690:HYN52DSXY:3:2127:28610:19727,A00204:690:HYN52DSXY:3:1553:13160:24158,A00204:690:HYN52DSXY:3:1553:12680:23797,	1753	A352-16	A352-16	LUAD	55	platelet	female	C6P	11:94568730|94607639	hsa_circ_0096820	chr11:94301895-94340805+	NM_152431	100	100	100	1752	1	1752	1752	1	1752	0	3236	CCTAGATCTG...GGAAATACCT	CCTAGATCTG...GGAAATACCT
70312	70312	11:94821530|94831541	11	94821530	94831541	34	8_2_8	54	0.557	exon	AMOTL1,	+	A00204:690:HYN52DSXY:3:2261:23854:29089,A00204:690:HYN52DSXY:3:2478:20383:34882,A00204:690:HYN52DSXY:3:1128:13946:32659,A00204:690:HYN52DSXY:3:1403:14027:20181,A00204:690:HYN52DSXY:3:1430:25744:21151,A00204:690:HYN52DSXY:3:1471:30526:21073,A00204:690:HYN52DSXY:3:2626:30110:37012,A00204:690:HYN52DSXY:3:2659:14479:22811,A00204:690:HYN52DSXY:3:1629:18132:32737,A00204:690:HYN52DSXY:3:1675:15700:27712…	528	A352-16	A352-16	LUAD	55	platelet	female	C6P	11:94821530|94831541	hsa_circ_0008648	chr11:94554695-94564707+	NM_130847	100	100	100	527	1	527	527	1	527	0	974	CCGCCCATGC...GCTTCCCAGA	CCGCCCATGC...GCTTCCCAGA
70314	70314	11:95775922|95783264	11	95775922	95783264	3	0_2_2	51	0.105	exon	FAM76B,	-	A00204:690:HYN52DSXY:3:1271:31602:26224,A00204:690:HYN52DSXY:3:2477:8196:22795,A00204:690:HYN52DSXY:3:1371:2365:31046,	626	A352-16	A352-16	LUAD	55	platelet	female	C6P	NA	NA	NA	NA	NA	NA	NA	NA	NA	NA	NA	NA	NA	NA	NA	NA	NA
70315	70315	11:95775922|95787678	11	95775922	95787678	8	0_1_3	34	0.32	exon	FAM76B,	-	A00204:690:HYN52DSXY:3:2466:12491:10880,A00204:690:HYN52DSXY:3:2213:15130:19867,A00204:690:HYN52DSXY:3:1415:16143:7247,A00204:690:HYN52DSXY:3:1175:19135:23797,A00204:690:HYN52DSXY:3:1609:5773:19977,A00204:690:HYN52DSXY:3:2571:10104:17018,A00204:690:HYN52DSXY:3:1149:15094:26725,A00204:690:HYN52DSXY:3:1643:27145:5478,	1368	A352-16	A352-16	LUAD	55	platelet	female	C6P	NA	NA	NA	NA	NA	NA	NA	NA	NA	NA	NA	NA	NA	NA	NA	NA	NA
70316	70316	11:95812932|95813589	11	95812932	95813589	124	42_8_32	99	0.715	exon	CEP57,	+	A00204:690:HYN52DSXY:3:2353:4589:15295,A00204:690:HYN52DSXY:3:2376:30309:3881,A00204:690:HYN52DSXY:3:2437:29577:18176,A00204:690:HYN52DSXY:3:2450:19931:6668,A00204:690:HYN52DSXY:3:2458:24135:9377,A00204:690:HYN52DSXY:3:2650:20338:21966,A00204:690:HYN52DSXY:3:1306:30337:8844,A00204:690:HYN52DSXY:3:1308:17273:34788,A00204:690:HYN52DSXY:3:1313:29794:5650,A00204:690:HYN52DSXY:3:1378:10827:18020,A0020…	303	A352-16	A352-16	LUAD	55	platelet	female	C6P	11:95812932|95813589	hsa_circ_0024067	chr11:95546095-95546753+	NM_001243776	100	100	100	302	1	302	302	1	302	8.12e-158	558	CCATATTTTC...AGAGAAACAA	CCATATTTTC...AGAGAAACAA
70317	70317	11:95812932|95818904	11	95812932	95818904	48	25_4_18	70	0.578	exon	CEP57,	+	A00204:690:HYN52DSXY:3:2274:16134:13150,A00204:690:HYN52DSXY:3:2645:16947:8046,A00204:690:HYN52DSXY:3:1307:5837:12164,A00204:690:HYN52DSXY:3:1677:29948:19539,A00204:690:HYN52DSXY:3:1167:27905:34006,A00204:690:HYN52DSXY:3:2316:13413:10567,A00204:690:HYN52DSXY:3:2429:11288:35352,A00204:690:HYN52DSXY:3:2567:3134:21887,A00204:690:HYN52DSXY:3:1149:18629:24079,A00204:690:HYN52DSXY:3:1275:6876:32221,A00…	498	A352-16	A352-16	LUAD	55	platelet	female	C6P	11:95812932|95818904	hsa_circ_0008820	chr11:95546095-95552068+	NM_001243776	100	100	100	497	1	497	497	1	497	0	918	CCATATTTTC...GGCAGCTGAG	CCATATTTTC...GGCAGCTGAG
70318	70318	11:95914242|95915963	11	95914242	95915963	13	0_6_7	129	0.168	exon	MTMR2,	-	A00204:690:HYN52DSXY:3:1549:29613:18458,A00204:690:HYN52DSXY:3:1166:23601:17378,A00204:690:HYN52DSXY:3:1644:18873:21214,A00204:690:HYN52DSXY:3:1675:21730:6809,A00204:690:HYN52DSXY:3:2474:22381:7279,A00204:690:HYN52DSXY:3:1455:22652:10191,A00204:690:HYN52DSXY:3:1555:29369:35728,A00204:690:HYN52DSXY:3:1661:25427:32409,A00204:690:HYN52DSXY:3:2606:16857:11428,A00204:690:HYN52DSXY:3:1413:16667:30514,A…	242	A352-16	A352-16	LUAD	55	platelet	female	C6P	NA	NA	NA	NA	NA	NA	NA	NA	NA	NA	NA	NA	NA	NA	NA	NA	NA
70319	70319	11:101504024|101504798	11	101504024	101504798	10	2_7_3	111	0.153	exon	TRPC6,	-	A00204:690:HYN52DSXY:3:2359:5936:36605,A00204:690:HYN52DSXY:3:1352:29125:32957,A00204:690:HYN52DSXY:3:2229:11523:5040,A00204:690:HYN52DSXY:3:2558:32560:33207,A00204:690:HYN52DSXY:3:1428:30120:31767,A00204:690:HYN52DSXY:3:1528:11831:14246,A00204:690:HYN52DSXY:3:1528:11758:15718,A00204:690:HYN52DSXY:3:1352:29658:31814,A00204:690:HYN52DSXY:3:1368:2193:3756,A00204:690:HYN52DSXY:3:2237:3613:33959,	776	A352-16	A352-16	LUAD	55	platelet	female	C6P	11:101504024|101504798	hsa_circ_0094714	chr11:101374754-101375529-	ENST00000344327.3	100	100	100	775	1	775	775	775	1	0	1432	CTTGAACTCT...AGATCCCCGG	CCGGGGATCT...AGAGTTCAAG
70334	70334	11:101562111|101562525	11	101562111	101562525	17	0_4_6	164	0.172	intron	TRPC6,	-	A00204:690:HYN52DSXY:3:2363:4128:17409,A00204:690:HYN52DSXY:3:1336:15763:33927,A00204:690:HYN52DSXY:3:1337:15817:1204,A00204:690:HYN52DSXY:3:1430:1850:18098,A00204:690:HYN52DSXY:3:1335:30906:6010,A00204:690:HYN52DSXY:3:1673:4878:5588,A00204:690:HYN52DSXY:3:2465:2528:13103,A00204:690:HYN52DSXY:3:2358:20184:33505,A00204:690:HYN52DSXY:3:2121:4553:23218,A00204:690:HYN52DSXY:3:2368:7184:36292,A00204:6…	415	A352-16	A352-16	LUAD	55	platelet	female	C6P	NA	NA	NA	NA	NA	NA	NA	NA	NA	NA	NA	NA	NA	NA	NA	NA	NA
70336	70336	11:101575770|101577490	11	101575770	101577490	24	4_13_8	139	0.257	intron	TRPC6,	-	A00204:690:HYN52DSXY:3:2448:20961:7795,A00204:690:HYN52DSXY:3:1665:30472:30561,A00204:690:HYN52DSXY:3:2320:4589:25160,A00204:690:HYN52DSXY:3:2467:6099:23077,A00204:690:HYN52DSXY:3:2629:19795:5619,A00204:690:HYN52DSXY:3:1526:27968:19241,A00204:690:HYN52DSXY:3:2458:10565:16250,A00204:690:HYN52DSXY:3:1135:12617:17080,A00204:690:HYN52DSXY:3:1232:7817:30436,A00204:690:HYN52DSXY:3:1347:4291:5384,A00204…	1721	A352-16	A352-16	LUAD	55	platelet	female	C6P	11:101575770|101577490	hsa_circ_0094715	chr11:101446500-101448221-	ENST00000344327.3	100	100	100	1721	1	1721	1721	1721	1	0	3179	TTATTACTGC...TGTCAATCAT	ATGATTGACA...GCAGTAATAA
70337	70337	11:102350346|102378042	11	102350346	102378042	28	10_2_8	196	0.222	exon	BIRC2,	+	A00204:690:HYN52DSXY:3:2663:31801:19179,A00204:690:HYN52DSXY:3:1408:5457:7435,A00204:690:HYN52DSXY:3:2442:8223:17550,A00204:690:HYN52DSXY:3:2607:5141:11459,A00204:690:HYN52DSXY:3:1118:29631:3865,A00204:690:HYN52DSXY:3:2620:19804:18129,A00204:690:HYN52DSXY:3:2147:23185:34945,A00204:690:HYN52DSXY:3:2258:27190:20275,A00204:690:HYN52DSXY:3:2406:11026:4147,A00204:690:HYN52DSXY:3:2442:6569:15374,A00204…	1240	A352-16	A352-16	LUAD	55	platelet	female	C6P	11:102350346|102378042	hsa_circ_0005080	chr11:102221574-102248773+	NM_001166	67.42	100	98.21	1240	405	1240	821	1	821	0	1447	AGCAGTTGAA...AACTTGTAAA	GTCGCAATGA...AACTTGTAAA
70338	70338	11:102362896|102368548	11	102362896	102368548	67	7_6_22	435	0.236	exon	BIRC2,	+	A00204:690:HYN52DSXY:3:2233:12554:28025,A00204:690:HYN52DSXY:3:1328:19018:10817,A00204:690:HYN52DSXY:3:2124:29776:30733,A00204:690:HYN52DSXY:3:2544:14995:25739,A00204:690:HYN52DSXY:3:1256:21296:13792,A00204:690:HYN52DSXY:3:1524:8693:21089,A00204:690:HYN52DSXY:3:1529:14778:20791,A00204:690:HYN52DSXY:3:1473:2826:22889,A00204:690:HYN52DSXY:3:2458:20916:1986,A00204:690:HYN52DSXY:3:1115:21052:36824,A0…	372	A352-16	A352-16	LUAD	55	platelet	female	C6P	11:102362896|102368548	hsa_circ_0004103	chr11:102233626-102239279+	NM_001166	100	100	100	371	1	371	371	1	371	0	686	GTGTGAGTTC...ATGGCATCAG	GTGTGAGTTC...ATGGCATCAG
70339	70339	11:103066269|103089318	11	103066269	103089318	2	0_1_2	27	0.129	exon	DCUN1D5,	-	A00204:690:HYN52DSXY:3:2408:13232:18396,A00204:690:HYN52DSXY:3:2128:30083:16892,	559	A352-16	A352-16	LUAD	55	platelet	female	C6P	NA	NA	NA	NA	NA	NA	NA	NA	NA	NA	NA	NA	NA	NA	NA	NA	NA
70340	70340	11:103219915|103223086	11	103219915	103223086	5	2_1_1	2	0.833	exon	DYNC2H1,	+	A00204:690:HYN52DSXY:3:2175:30337:7686,A00204:690:HYN52DSXY:3:1601:14082:29136,A00204:690:HYN52DSXY:3:1677:20636:18944,A00204:690:HYN52DSXY:3:1677:21667:19163,A00204:690:HYN52DSXY:3:2576:11659:22122,	522	A352-16	A352-16	LUAD	55	platelet	female	C6P	11:103219915|103223086	hsa_circ_0094746	chr11:103090643-103093815+	NM_001080463	100	100	100	521	1	521	521	1	521	0	963	GATGCTAGTG...GATTAGAATC	GATGCTAGTG...GATTAGAATC
70341	70341	11:103303093|103323990	11	103303093	103323990	3	2_1_0	1	0.857	exon	DYNC2H1,	+	A00204:690:HYN52DSXY:3:1344:17210:28228,A00204:690:HYN52DSXY:3:1455:13883:28228,A00204:690:HYN52DSXY:3:2436:12237:7028,	949	A352-16	A352-16	LUAD	55	platelet	female	C6P	11:103303093|103323990	hsa_circ_0024143	chr11:103173821-103194718+	NM_001080463	100	100	99.58	948	1	948	944	1	944	0	1725	GACTGAAAGA...CAGTTCTCAG	GACTGAAAGA...CAGTTCTCAG
70342	70342	11:103303093|103358359	11	103303093	103358359	7	2_0_2	0	1	exon	DYNC2H1,	+	A00204:690:HYN52DSXY:3:2567:11984:3928,A00204:690:HYN52DSXY:3:2516:1787:9565,A00204:690:HYN52DSXY:3:1231:6479:16626,A00204:690:HYN52DSXY:3:1516:2347:21903,A00204:690:HYN52DSXY:3:2113:30138:17769,A00204:690:HYN52DSXY:3:2113:29622:14810,A00204:690:HYN52DSXY:3:1547:8160:32503,	1066	A352-16	A352-16	LUAD	55	platelet	female	C6P	11:103303093|103358359	hsa_circ_0024144	chr11:103173821-103229087+	NM_001080463	100	100	99.62	1065	1	1065	1061	1	1061	0	1941	GACTGAAAGA...ACTAAACCAG	GACTGAAAGA...ACTAAACCAG
70343	70343	11:103996065|104000237	11	103996065	104000237	6	0_2_2	44	0.214	exon	PDGFD,	-	A00204:690:HYN52DSXY:3:2335:9986:25175,A00204:690:HYN52DSXY:3:2413:7102:27853,A00204:690:HYN52DSXY:3:2413:6587:28401,A00204:690:HYN52DSXY:3:1653:7093:1344,A00204:690:HYN52DSXY:3:1154:10420:17660,A00204:690:HYN52DSXY:3:1419:12038:36652,	555	A352-16	A352-16	LUAD	55	platelet	female	C6P	11:103996065|104000237	hsa_circ_0094768	chr11:103866792-103870965-	ENST00000302251.5	66.31	100	100	555	1	368	368	368	1	0	680	CAGCAAAGAA...CGGTACAAGT	ACTTGTACCG...TTCTTTGCTG
70344	70344	11:103996065|104000255	11	103996065	104000255	19	2_6_4	38	0.5	exon	PDGFD,	-	A00204:690:HYN52DSXY:3:2602:21504:3443,A00204:690:HYN52DSXY:3:1212:7075:21919,A00204:690:HYN52DSXY:3:1247:6479:23359,A00204:690:HYN52DSXY:3:1268:10402:30373,A00204:690:HYN52DSXY:3:1540:30870:10488,A00204:690:HYN52DSXY:3:2265:7690:16407,A00204:690:HYN52DSXY:3:1301:18728:33865,A00204:690:HYN52DSXY:3:1459:12454:31986,A00204:690:HYN52DSXY:3:2122:14904:9111,A00204:690:HYN52DSXY:3:1459:9209:20541,A0020…	387	A352-16	A352-16	LUAD	55	platelet	female	C6P	11:103996065|104000255	hsa_circ_0094769	chr11:103866792-103870983-	NM_025208	100	100	100	386	1	386	386	386	1	0	713	CAGCAAAGAA...TGATTGCTCT	AGAGCAATCA...TTCTTTGCTG
70346	70346	11:106009583|106011067	11	106009583	106011067	4	1_3_1	6	0.571	exon	MSANTD4,	-	A00204:690:HYN52DSXY:3:2301:7762:28401,A00204:690:HYN52DSXY:3:2301:7862:28479,A00204:690:HYN52DSXY:3:1103:16414:7529,A00204:690:HYN52DSXY:3:1149:25283:4946,	1141	A352-16	A352-16	LUAD	55	platelet	female	C6P	NA	NA	NA	NA	NA	NA	NA	NA	NA	NA	NA	NA	NA	NA	NA	NA	NA
70347	70347	11:107348937|107392895	11	107348937	107392895	8	2_4_2	109	0.128	exon	CWF19L2,	-	A00204:690:HYN52DSXY:3:1312:21558:2973,A00204:690:HYN52DSXY:3:1566:28176:18474,A00204:690:HYN52DSXY:3:2335:5773:22983,A00204:690:HYN52DSXY:3:2250:25138:27868,A00204:690:HYN52DSXY:3:2250:25138:27618,A00204:690:HYN52DSXY:3:1227:17490:30311,A00204:690:HYN52DSXY:3:2261:12237:3145,A00204:690:HYN52DSXY:3:2613:25409:4100,	586	A352-16	A352-16	LUAD	55	platelet	female	C6P	11:107348937|107392895	hsa_circ_0094797	chr11:107224249-107263621-	NM_152434	80	100	100	585	118	585	468	468	1	0	865	CTGGATCTCC...GGTCTTCATT	AATGAAGACC...AGGTGTTAAG
70348	70348	11:107348937|107418287	11	107348937	107418287	6	0_2_2	42	0.222	exon	CWF19L2,	-	A00204:690:HYN52DSXY:3:2278:5656:1705,A00204:690:HYN52DSXY:3:1517:12147:29982,A00204:690:HYN52DSXY:3:2224:17752:32174,A00204:690:HYN52DSXY:3:1532:17535:32894,A00204:690:HYN52DSXY:3:1532:17888:33317,A00204:690:HYN52DSXY:3:2437:23800:2566,	770	A352-16	A352-16	LUAD	55	platelet	female	C6P	11:107348937|107418287	hsa_circ_0024153	chr11:107219662-107289013-	NM_152434	100	100	100	769	1	769	769	769	1	0	1421	CTGGATCTCC...CTCTGGACTG	CAGTCCAGAG...GGAGATCCAG
70349	70349	11:107390074|107392895	11	107390074	107392895	271	29_60_44	133	0.803	exon	CWF19L2,	-	A00204:690:HYN52DSXY:3:2243:29668:1861,A00204:690:HYN52DSXY:3:2264:32560:18959,A00204:690:HYN52DSXY:3:2321:24551:31391,A00204:690:HYN52DSXY:3:2322:19253:13604,A00204:690:HYN52DSXY:3:2327:25147:2644,A00204:690:HYN52DSXY:3:2335:5520:9048,A00204:690:HYN52DSXY:3:2355:22923:8406,A00204:690:HYN52DSXY:3:2359:21911:23750,A00204:690:HYN52DSXY:3:2401:21459:35180,A00204:690:HYN52DSXY:3:2425:8721:16939,A0020…	256	A352-16	A352-16	LUAD	55	platelet	female	C6P	11:107390074|107392895	hsa_circ_0094798	chr11:107260799-107263621-	NM_152434	100	100	100	255	1	255	255	255	1	9.06e-132	472	CTTAGATGCC...GGTCTTCATT	AATGAAGACC...GGCATCTAAG
70350	70350	11:107390074|107418287	11	107390074	107418287	149	16_40_36	71	0.808	exon	CWF19L2,	-	A00204:690:HYN52DSXY:3:2256:21486:24799,A00204:690:HYN52DSXY:3:2317:25247:22388,A00204:690:HYN52DSXY:3:2369:13702:1830,A00204:690:HYN52DSXY:3:2374:17481:33896,A00204:690:HYN52DSXY:3:2421:20039:10019,A00204:690:HYN52DSXY:3:2514:17806:22936,A00204:690:HYN52DSXY:3:2539:18710:28291,A00204:690:HYN52DSXY:3:1121:27597:16971,A00204:690:HYN52DSXY:3:1241:27642:23437,A00204:690:HYN52DSXY:3:1254:28619:32894,…	440	A352-16	A352-16	LUAD	55	platelet	female	C6P	11:107390074|107418287	hsa_circ_0006868	chr11:107260799-107289013-	NM_152434	100	100	100	439	1	439	439	439	1	0	811	CTTAGATGCC...CTCTGGACTG	CAGTCCAGAG...GGCATCTAAG
70351	70351	11:108033802|108054955	11	108033802	108054955	29	6_3_8	43	0.574	exon	CUL5,	+	A00204:690:HYN52DSXY:3:1309:25030:12649,A00204:690:HYN52DSXY:3:2653:29785:12837,A00204:690:HYN52DSXY:3:1460:1127:18192,A00204:690:HYN52DSXY:3:1218:3134:6856,A00204:690:HYN52DSXY:3:1620:16134:32127,A00204:690:HYN52DSXY:3:2528:20726:17942,A00204:690:HYN52DSXY:3:1511:4652:11052,A00204:690:HYN52DSXY:3:2154:10655:17096,A00204:690:HYN52DSXY:3:1309:26675:7701,A00204:690:HYN52DSXY:3:2238:1588:13855,A0020…	757	A352-16	A352-16	LUAD	55	platelet	female	C6P	11:108033802|108054955	hsa_circ_0094821	chr11:107904527-107925682+	NM_003478	100	100	100	756	1	756	756	1	756	0	1397	AATAAAGGTT...CGTTGAAGCA	AATAAAGGTT...CGTTGAAGCA
70353	70353	11:108046270|108054955	11	108046270	108054955	293	53_12_69	130	0.818	exon	CUL5,	+	A00204:690:HYN52DSXY:3:2328:17164:31720,A00204:690:HYN52DSXY:3:2469:8241:29731,A00204:690:HYN52DSXY:3:2540:17824:35712,A00204:690:HYN52DSXY:3:2653:7961:23359,A00204:690:HYN52DSXY:3:2672:29875:18004,A00204:690:HYN52DSXY:3:1168:12563:1579,A00204:690:HYN52DSXY:3:1239:30436:15060,A00204:690:HYN52DSXY:3:1252:12554:8484,A00204:690:HYN52DSXY:3:1333:17472:21950,A00204:690:HYN52DSXY:3:1362:25545:11506,A00…	647	A352-16	A352-16	LUAD	55	platelet	female	C6P	11:108046270|108054955	hsa_circ_0024169	chr11:107916996-107925682+	NM_003478	100	100	100	646	1	646	646	1	646	0	1194	GGATGTGCAT...CGTTGAAGCA	GGATGTGCAT...CGTTGAAGCA
70358	70358	11:108088527|108089623	11	108088527	108089623	8	2_1_1	6	0.727	exon	CUL5,	+	A00204:690:HYN52DSXY:3:1209:9164:29731,A00204:690:HYN52DSXY:3:1345:20148:31657,A00204:690:HYN52DSXY:3:2535:5430:8422,A00204:690:HYN52DSXY:3:2657:26241:20760,A00204:690:HYN52DSXY:3:2629:21486:5478,A00204:690:HYN52DSXY:3:1464:31919:35352,A00204:690:HYN52DSXY:3:1242:26558:11819,A00204:690:HYN52DSXY:3:2175:23222:8328,	266	A352-16	A352-16	LUAD	55	platelet	female	C6P	11:108088527|108089623	hsa_circ_0024179	chr11:107959253-107960350+	NM_003478	100	100	100	265	1	265	265	1	265	2.61e-137	490	GGTGGGATTA...GTGGCTAAGA	GGTGGGATTA...GTGGCTAAGA
70359	70359	11:108094391|108095691	11	108094391	108095691	21	3_4_4	42	0.5	exon	CUL5,	+	A00204:690:HYN52DSXY:3:1351:31458:7999,A00204:690:HYN52DSXY:3:1110:13865:3677,A00204:690:HYN52DSXY:3:2362:25437:20964,A00204:690:HYN52DSXY:3:2634:26612:10817,A00204:690:HYN52DSXY:3:1372:15103:19069,A00204:690:HYN52DSXY:3:1413:23737:23469,A00204:690:HYN52DSXY:3:2341:7328:3756,A00204:690:HYN52DSXY:3:2362:31006:12038,A00204:690:HYN52DSXY:3:1117:14922:9643,A00204:690:HYN52DSXY:3:1169:16749:26772,A002…	463	A352-16	A352-16	LUAD	55	platelet	female	C6P	11:108094391|108095691	hsa_circ_0005580	chr11:107965117-107966418+	NM_003478	100	100	100	462	1	462	462	1	462	0	854	GAAGTTGGTA...GACTTTATGG	GAAGTTGGTA...GACTTTATGG
70360	70360	11:108094391|108098529	11	108094391	108098529	8	2_0_2	9	0.64	exon	CUL5,	+	A00204:690:HYN52DSXY:3:1278:16125:24189,A00204:690:HYN52DSXY:3:1143:13169:17221,A00204:690:HYN52DSXY:3:1271:8666:28494,A00204:690:HYN52DSXY:3:1663:29930:15123,A00204:690:HYN52DSXY:3:1471:32136:28181,A00204:690:HYN52DSXY:3:1471:31015:26303,A00204:690:HYN52DSXY:3:1555:17897:29512,A00204:690:HYN52DSXY:3:1412:10511:8077,	706	A352-16	A352-16	LUAD	55	platelet	female	C6P	11:108094391|108098529	hsa_circ_0094849	chr11:107965117-107969256+	NM_003478	100	100	100	705	1	705	705	1	705	0	1303	GAAGTTGGTA...AAGAACCCAG	GAAGTTGGTA...AAGAACCCAG
70361	70361	11:108097636|108098529	11	108097636	108098529	3	2_1_2	51	0.105	exon	CUL5,	+	A00204:690:HYN52DSXY:3:1238:3034:19053,A00204:690:HYN52DSXY:3:2249:16089:26537,A00204:690:HYN52DSXY:3:2509:8919:3850,	244	A352-16	A352-16	LUAD	55	platelet	female	C6P	11:108097636|108098529	hsa_circ_0007423	chr11:107968362-107969256+	NM_003478	100	100	100	243	1	243	243	1	243	4.02e-125	449	TCTTTAGTAG...AAGAACCCAG	TCTTTAGTAG...AAGAACCCAG
70362	70362	11:108104190|108106295	11	108104190	108106295	4	3_0_3	5	0.615	exon	CUL5,	+	A00204:690:HYN52DSXY:3:1152:32425:22514,A00204:690:HYN52DSXY:3:2257:5755:35008,A00204:690:HYN52DSXY:3:1253:14588:23030,A00204:690:HYN52DSXY:3:1277:25509:2049,	2819	A352-16	A352-16	LUAD	55	platelet	female	C6P	NA	NA	NA	NA	NA	NA	NA	NA	NA	NA	NA	NA	NA	NA	NA	NA	NA
70363	70363	11:108131907|108134316	11	108131907	108134316	8	1_0_4	10	0.615	exon	ACAT1,	+	A00204:690:HYN52DSXY:3:2461:3721:18959,A00204:690:HYN52DSXY:3:1132:2374:16031,A00204:690:HYN52DSXY:3:1270:18069:3098,A00204:690:HYN52DSXY:3:2464:29686:9064,A00204:690:HYN52DSXY:3:2549:21151:24001,A00204:690:HYN52DSXY:3:1164:31042:4116,A00204:690:HYN52DSXY:3:1270:18620:2895,A00204:690:HYN52DSXY:3:2102:22968:23703,	263	A352-16	A352-16	LUAD	55	platelet	female	C6P	11:108131907|108134316	hsa_circ_0007512	chr11:108002633-108005043+	NM_000019	100	100	100	262	1	262	262	1	262	1.2e-135	484	GAAATAAGAT...TTGGGTGCAG	GAAATAAGAT...TTGGGTGCAG
70364	70364	11:108158920|108162180	11	108158920	108162180	22	3_3_8	84	0.344	exon	NPAT,	-	A00204:690:HYN52DSXY:3:2319:21775:28588,A00204:690:HYN52DSXY:3:2620:21016:1470,A00204:690:HYN52DSXY:3:1272:26856:7169,A00204:690:HYN52DSXY:3:1272:26820:7200,A00204:690:HYN52DSXY:3:1628:29957:30953,A00204:690:HYN52DSXY:3:1628:29857:31031,A00204:690:HYN52DSXY:3:2103:1759:34851,A00204:690:HYN52DSXY:3:2416:7726:28087,A00204:690:HYN52DSXY:3:2469:24062:13792,A00204:690:HYN52DSXY:3:2657:20428:4554,A0020…	1318	A352-16	A352-16	LUAD	55	platelet	female	C6P	11:108158920|108162180	hsa_circ_0094860	chr11:108029646-108032907-	ENST00000278612.8	100	100	98.41	1317	1	1317	1296	1296	1	0	2296	TGTTCTTATG...ACTTGTTTTC	GAAAACAAGT...CATAAGAACA
70365	70365	11:108169744|108177090	11	108169744	108177090	11	4_5_2	170	0.115	exon	NPAT,	-	A00204:690:HYN52DSXY:3:2444:24306:9768,A00204:690:HYN52DSXY:3:1129:8910:21433,A00204:690:HYN52DSXY:3:1468:11071:29622,A00204:690:HYN52DSXY:3:2339:18810:3443,A00204:690:HYN52DSXY:3:1141:25247:18881,A00204:690:HYN52DSXY:3:1206:3604:30342,A00204:690:HYN52DSXY:3:1444:22715:1219,A00204:690:HYN52DSXY:3:2168:29523:7936,A00204:690:HYN52DSXY:3:1444:22688:1673,A00204:690:HYN52DSXY:3:2211:7898:10504,A00204:…	2105	A352-16	A352-16	LUAD	55	platelet	female	C6P	11:108169744|108177090	hsa_circ_0094865	chr11:108040470-108047817-	ENST00000278612.8	100	100	100	2104	1	2104	2104	2104	1	0	3886	CTATACAAGG...GAATTTCACT	AGTGAAATTC...CCTTGTATAG
70366	70366	11:108169744|108197420	11	108169744	108197420	9	1_1_2	122	0.129	exon	NPAT,	-	A00204:690:HYN52DSXY:3:2628:11089:10927,A00204:690:HYN52DSXY:3:1260:20826:34084,A00204:690:HYN52DSXY:3:1342:19488:35086,A00204:690:HYN52DSXY:3:1342:19352:33411,A00204:690:HYN52DSXY:3:1338:32823:26678,A00204:690:HYN52DSXY:3:1276:22516:11804,A00204:690:HYN52DSXY:3:1318:2691:25097,A00204:690:HYN52DSXY:3:1276:19895:11804,A00204:690:HYN52DSXY:3:1259:8947:3208,	2974	A352-16	A352-16	LUAD	55	platelet	female	C6P	11:108169744|108197420	hsa_circ_0094869	chr11:108042925-108061227-	ENST00000278612.8	83.92	100	100	2973	226	2720	2495	2495	1	0	4608	CTATACAAGG...TGTAAGTAAC	GAGCATGCAA...TTTTCACAAG
70367	70367	11:108172199|108173851	11	108172199	108173851	10	1_4_4	122	0.141	exon	NPAT,	-	A00204:690:HYN52DSXY:3:2314:13919:1642,A00204:690:HYN52DSXY:3:2407:17255:28933,A00204:690:HYN52DSXY:3:2160:22182:5744,A00204:690:HYN52DSXY:3:1205:5918:4225,A00204:690:HYN52DSXY:3:1205:6108:4773,A00204:690:HYN52DSXY:3:2407:31006:18771,A00204:690:HYN52DSXY:3:1118:31873:23124,A00204:690:HYN52DSXY:3:2669:4833:31062,A00204:690:HYN52DSXY:3:1556:1841:32362,A00204:690:HYN52DSXY:3:1556:1967:32299,	1654	A352-16	A352-16	LUAD	55	platelet	female	C6P	11:108172199|108173851	hsa_circ_0094866	chr11:108042925-108044578-	ENST00000278612.8	100	100	100	1653	1	1653	1653	1653	1	0	3053	CTTGTGAAAA...GACTGACCAT	ATGGTCAGTC...TTTTCACAAG
70368	70368	11:108172199|108177090	11	108172199	108177090	38	7_11_10	133	0.364	exon	NPAT,	-	A00204:690:HYN52DSXY:3:1215:16866:8343,A00204:690:HYN52DSXY:3:2124:24306:32910,A00204:690:HYN52DSXY:3:2409:30346:33473,A00204:690:HYN52DSXY:3:2659:2519:17096,A00204:690:HYN52DSXY:3:2659:3694:17660,A00204:690:HYN52DSXY:3:1545:32334:7482,A00204:690:HYN52DSXY:3:2126:27697:28072,A00204:690:HYN52DSXY:3:2452:30309:12305,A00204:690:HYN52DSXY:3:2106:8657:36996,A00204:690:HYN52DSXY:3:2435:30047:34053,A002…	1880	A352-16	A352-16	LUAD	55	platelet	female	C6P	11:108172199|108177090	hsa_circ_0094867	chr11:108042925-108047817-	ENST00000278612.8	100	100	100	1879	1	1879	1879	1879	1	0	3470	CTTGTGAAAA...GAATTTCACT	AGTGAAATTC...TTTTCACAAG
70369	70369	11:108176246|108177090	11	108176246	108177090	542	38_80_76	203	0.842	exon	NPAT,	-	A00204:690:HYN52DSXY:3:2228:27362:12900,A00204:690:HYN52DSXY:3:2233:25382:30514,A00204:690:HYN52DSXY:3:2233:4309:36949,A00204:690:HYN52DSXY:3:2250:26078:25801,A00204:690:HYN52DSXY:3:2276:21468:19977,A00204:690:HYN52DSXY:3:2309:25247:3411,A00204:690:HYN52DSXY:3:2318:13322:2018,A00204:690:HYN52DSXY:3:2330:29975:30953,A00204:690:HYN52DSXY:3:2359:27109:33473,A00204:690:HYN52DSXY:3:2366:8820:18865,A00…	227	A352-16	A352-16	LUAD	55	platelet	female	C6P	11:108176246|108177090	hsa_circ_0006208	chr11:108046972-108047817-	NM_002519	100	100	100	226	1	226	226	226	1	1.05e-115	418	CAGATTCTTC...GAATTTCACT	AGTGAAATTC...GAAGAATCTG
70370	70370	11:108185232|108185494	11	108185232	108185494	29	3_7_14	384	0.131	exon	NPAT,	-	A00204:690:HYN52DSXY:3:1328:2022:2644,A00204:690:HYN52DSXY:3:1472:24614:23234,A00204:690:HYN52DSXY:3:2516:8458:36057,A00204:690:HYN52DSXY:3:1362:28908:9878,A00204:690:HYN52DSXY:3:1240:26512:19633,A00204:690:HYN52DSXY:3:1265:31259:15608,A00204:690:HYN52DSXY:3:1349:17273:32659,A00204:690:HYN52DSXY:3:1349:17598:32784,A00204:690:HYN52DSXY:3:1543:28293:30389,A00204:690:HYN52DSXY:3:1569:16052:14105,A00…	181	A352-16	A352-16	LUAD	55	platelet	female	C6P	11:108185232|108185494	hsa_circ_0024190	chr11:108055958-108056221-	NM_002519	100	100	100	180	1	180	180	180	1	3e-90	333	CGGAAGTCCT...TAACCATTTG	CAAATGGTTA...AGGACTTCCG
70371	70371	11:108185232|108190500	11	108185232	108190500	64	10_4_21	150	0.46	exon	NPAT,	-	A00204:690:HYN52DSXY:3:2644:30038:13401,A00204:690:HYN52DSXY:3:2658:6903:30138,A00204:690:HYN52DSXY:3:1129:24686:36166,A00204:690:HYN52DSXY:3:2518:10384:15217,A00204:690:HYN52DSXY:3:2544:13078:13964,A00204:690:HYN52DSXY:3:2672:18484:32346,A00204:690:HYN52DSXY:3:1128:11966:7842,A00204:690:HYN52DSXY:3:2267:31729:15076,A00204:690:HYN52DSXY:3:2459:11116:5243,A00204:690:HYN52DSXY:3:2625:24478:32205,A0…	617	A352-16	A352-16	LUAD	55	platelet	female	C6P	11:108185232|108190500	hsa_circ_0094875	chr11:108055958-108061227-	ENST00000278612.8	100	100	100	616	1	616	616	616	1	0	1138	CGGAAGTCCT...TTGCATGCTC	GAGCATGCAA...AGGACTTCCG
70372	70372	11:108186482|108190500	11	108186482	108190500	59	6_7_18	349	0.253	exon	NPAT,	-	A00204:690:HYN52DSXY:3:2531:12283:34663,A00204:690:HYN52DSXY:3:1161:26232:29481,A00204:690:HYN52DSXY:3:1203:4824:23218,A00204:690:HYN52DSXY:3:2225:18728:13949,A00204:690:HYN52DSXY:3:2320:27805:30796,A00204:690:HYN52DSXY:3:2446:6940:18145,A00204:690:HYN52DSXY:3:1106:25003:27226,A00204:690:HYN52DSXY:3:2509:14950:11945,A00204:690:HYN52DSXY:3:1106:25970:24486,A00204:690:HYN52DSXY:3:1463:12491:4648,A0…	437	A352-16	A352-16	LUAD	55	platelet	female	C6P	11:108186482|108190500	hsa_circ_0094876	chr11:108057208-108061227-	ENST00000278612.8	100	100	100	436	1	436	436	436	1	0	806	TTTTTCTACT...TTGCATGCTC	GAGCATGCAA...AGTAGAAAAA
70373	70373	11:108188098|108194017	11	108188098	108194017	19	5_5_10	351	0.098	exon	NPAT,	-	A00204:690:HYN52DSXY:3:2339:22525:34710,A00204:690:HYN52DSXY:3:2444:7889:5071,A00204:690:HYN52DSXY:3:1310:4444:9095,A00204:690:HYN52DSXY:3:1353:6207:20541,A00204:690:HYN52DSXY:3:1667:5755:32283,A00204:690:HYN52DSXY:3:2372:15736:17253,A00204:690:HYN52DSXY:3:1322:8070:26584,A00204:690:HYN52DSXY:3:1265:30346:26396,A00204:690:HYN52DSXY:3:1613:31467:33692,A00204:690:HYN52DSXY:3:2120:27805:35775,A00204…	483	A352-16	A352-16	LUAD	55	platelet	female	C6P	11:108188098|108194017	hsa_circ_0094878	chr11:108058824-108064744-	ENST00000278612.8	100	100	100	482	1	482	482	482	1	0	891	CTTTTGCGTC...CAAATAAGGA	TCCTTATTTG...GACGCAAAAG
70374	70374	11:108192118|108197420	11	108192118	108197420	11	0_3_5	110	0.167	exon	NPAT,	-	A00204:690:HYN52DSXY:3:2636:17842:12320,A00204:690:HYN52DSXY:3:2131:28510:28040,A00204:690:HYN52DSXY:3:2636:17499:12633,A00204:690:HYN52DSXY:3:1259:26042:28933,A00204:690:HYN52DSXY:3:1222:10782:30405,A00204:690:HYN52DSXY:3:2278:25211:25645,A00204:690:HYN52DSXY:3:1530:10420:25019,A00204:690:HYN52DSXY:3:1530:10402:24925,A00204:690:HYN52DSXY:3:1530:11225:25817,A00204:690:HYN52DSXY:3:2514:10538:22811…	254	A352-16	A352-16	LUAD	55	platelet	female	C6P	NA	NA	NA	NA	NA	NA	NA	NA	NA	NA	NA	NA	NA	NA	NA	NA	NA
70375	70375	11:108227595|108229323	11	108227595	108229323	80	33_13_23	82	0.661	exon	ATM,	+	A00204:690:HYN52DSXY:3:2619:18087:7263,A00204:690:HYN52DSXY:3:2633:13612:8531,A00204:690:HYN52DSXY:3:1228:19307:35086,A00204:690:HYN52DSXY:3:1248:7129:17628,A00204:690:HYN52DSXY:3:1266:14172:14951,A00204:690:HYN52DSXY:3:1349:21594:2660,A00204:690:HYN52DSXY:3:1563:12364:8970,A00204:690:HYN52DSXY:3:2272:15176:22545,A00204:690:HYN52DSXY:3:2402:21938:5008,A00204:690:HYN52DSXY:3:2417:21911:34929,A0020…	507	A352-16	A352-16	LUAD	55	platelet	female	C6P	11:108227595|108229323	hsa_circ_0024193	chr11:108098321-108100050+	NM_000051	71.2	100	100	507	1	361	361	1	361	0	667	ACAGTGATGT...GCAAACAGAA	ACAGTGATGT...GCAAACAGAA
70376	70376	11:108227595|108235834	11	108227595	108235834	59	17_6_18	50	0.702	exon	ATM,	+	A00204:690:HYN52DSXY:3:2343:29071:34992,A00204:690:HYN52DSXY:3:2344:29776:4366,A00204:690:HYN52DSXY:3:2374:22598:28166,A00204:690:HYN52DSXY:3:2426:19795:14074,A00204:690:HYN52DSXY:3:2504:18304:10551,A00204:690:HYN52DSXY:3:1350:19190:5102,A00204:690:HYN52DSXY:3:1420:14398:29246,A00204:690:HYN52DSXY:3:2317:14172:11600,A00204:690:HYN52DSXY:3:2344:29423:1219,A00204:690:HYN52DSXY:3:2374:22544:28354,A0…	2387	A352-16	A352-16	LUAD	55	platelet	female	C6P	11:108227595|108235834	hsa_circ_0024194	chr11:108098321-108100091+	NM_000051	16.84	100	100	2387	1	402	402	1	402	0	743	ACAGTGATGT...CAGTGGTTAG	ACAGTGATGT...CTTAACAGAT
70377	70377	11:108227595|108236168	11	108227595	108236168	2	2_1_1	38	0.095	exon	ATM,	+	A00204:690:HYN52DSXY:3:1674:32678:36417,A00204:690:HYN52DSXY:3:1512:16324:10598,	2721	A352-16	A352-16	LUAD	55	platelet	female	C6P	11:108227595|108236168	hsa_circ_0024194	chr11:108098321-108100091+	NM_000051	14.77	100	100	2721	1	402	402	1	402	0	743	ACAGTGATGT...TTTGGGTTCA	ACAGTGATGT...CTTAACAGAT
70378	70378	11:108235670|108249102	11	108235670	108249102	6	2_1_1	62	0.162	exon	ATM,	+	A00204:690:HYN52DSXY:3:1236:5050:11992,A00204:690:HYN52DSXY:3:2543:30074:26647,A00204:690:HYN52DSXY:3:2178:20898:22717,A00204:690:HYN52DSXY:3:2212:26142:35681,A00204:690:HYN52DSXY:3:1524:23457:26866,A00204:690:HYN52DSXY:3:2254:18023:16830,	1605	A352-16	A352-16	LUAD	55	platelet	female	C6P	NA	NA	NA	NA	NA	NA	NA	NA	NA	NA	NA	NA	NA	NA	NA	NA	NA
70379	70379	11:108258986|108267342	11	108258986	108267342	6	2_0_2	24	0.333	exon	ATM,	+	A00204:690:HYN52DSXY:3:2363:9155:35102,A00204:690:HYN52DSXY:3:1466:27317:15421,A00204:690:HYN52DSXY:3:2147:21757:35978,A00204:690:HYN52DSXY:3:2309:28971:19820,A00204:690:HYN52DSXY:3:1270:23990:35900,A00204:690:HYN52DSXY:3:2364:6244:1313,	263	A352-16	A352-16	LUAD	55	platelet	female	C6P	11:108258986|108267342	hsa_circ_0094891	chr11:108129712-108138069+	ENST00000278616.4	100	100	100	262	1	262	262	1	262	1.2e-135	484	AAGAGTCCAA...AGTACCATAG	AAGAGTCCAA...AGTACCATAG
70380	70380	11:108267171|108267342	11	108267171	108267342	125	55_12_46	62	0.801	exon	ATM,	+	A00204:690:HYN52DSXY:3:2230:27670:15687,A00204:690:HYN52DSXY:3:2316:22923:10629,A00204:690:HYN52DSXY:3:2460:5403:21089,A00204:690:HYN52DSXY:3:2524:26259:8516,A00204:690:HYN52DSXY:3:2557:16179:1423,A00204:690:HYN52DSXY:3:2649:25843:22576,A00204:690:HYN52DSXY:3:1116:13856:28150,A00204:690:HYN52DSXY:3:1172:20654:16532,A00204:690:HYN52DSXY:3:1213:15402:29700,A00204:690:HYN52DSXY:3:1227:9607:36636,A00…	173	A352-16	A352-16	LUAD	55	platelet	female	C6P	11:108267171|108267342	hsa_circ_0007694	chr11:108137897-108138069+	NM_000051	100	100	100	172	1	172	172	1	172	7.97e-86	318	GCATCCTTCA...AGTACCATAG	GCATCCTTCA...AGTACCATAG
70381	70381	11:108267171|108268609	11	108267171	108268609	8	4_1_2	55	0.225	exon	ATM,	+	A00204:690:HYN52DSXY:3:1268:28754:25019,A00204:690:HYN52DSXY:3:2347:12418:28260,A00204:690:HYN52DSXY:3:1472:6117:7482,A00204:690:HYN52DSXY:3:1268:28682:25269,A00204:690:HYN52DSXY:3:1564:10917:12226,A00204:690:HYN52DSXY:3:1148:21495:22435,A00204:690:HYN52DSXY:3:1208:11695:3897,A00204:690:HYN52DSXY:3:1243:8603:36213,	373	A352-16	A352-16	LUAD	55	platelet	female	C6P	11:108267171|108268609	hsa_circ_0024217	chr11:108137897-108139336+	NM_000051	100	100	100	372	1	372	372	1	372	0	688	GCATCCTTCA...CCTGCATATG	GCATCCTTCA...CCTGCATATG
70382	70382	11:108301648|108304852	11	108301648	108304852	12	7_2_4	24	0.5	exon	ATM,	+	A00204:690:HYN52DSXY:3:2231:12165:30671,A00204:690:HYN52DSXY:3:2668:20799:6856,A00204:690:HYN52DSXY:3:1421:28501:12211,A00204:690:HYN52DSXY:3:2565:24532:20932,A00204:690:HYN52DSXY:3:1577:15646:31156,A00204:690:HYN52DSXY:3:1627:4074:26428,A00204:690:HYN52DSXY:3:1561:9317:35916,A00204:690:HYN52DSXY:3:1577:14850:34194,A00204:690:HYN52DSXY:3:2605:1759:31281,A00204:690:HYN52DSXY:3:1227:4698:18897,A002…	498	A352-16	A352-16	LUAD	55	platelet	female	C6P	11:108301648|108304852	hsa_circ_0005583	chr11:108172374-108175579+	NM_000051	100	100	100	497	1	497	497	1	497	0	918	TGTCAAAGTT...TTGGATTCAG	TGTCAAAGTT...TTGGATTCAG
70383	70383	11:108315823|108335961	11	108315823	108335961	9	2_1_1	31	0.367	exon	ATM,	+	A00204:690:HYN52DSXY:3:2442:23538:3145,A00204:690:HYN52DSXY:3:2602:16414:23406,A00204:690:HYN52DSXY:3:2673:26304:5024,A00204:690:HYN52DSXY:3:1536:2483:7482,A00204:690:HYN52DSXY:3:1664:1452:21574,A00204:690:HYN52DSXY:3:2244:29261:34695,A00204:690:HYN52DSXY:3:1568:28791:35665,A00204:690:HYN52DSXY:3:2449:11315:1423,A00204:690:HYN52DSXY:3:2508:5023:16266,	2662	A352-16	A352-16	LUAD	55	platelet	female	C6P	11:108315823|108335961	hsa_circ_0024230	chr11:108186549-108188248+	NM_000051	12.81	100	100	2661	1	341	341	1	341	1.62e-178	630	GATCTTCTCT...TACTTATAAG	GATCTTCTCT...CTTCCGTCAG
70384	70384	11:108327645|108332037	11	108327645	108332037	4	2_1_3	62	0.114	exon	ATM,	+	A00204:690:HYN52DSXY:3:2231:13114:15123,A00204:690:HYN52DSXY:3:2415:3604:2785,A00204:690:HYN52DSXY:3:2625:24334:3991,A00204:690:HYN52DSXY:3:1438:2682:7639,	1069	A352-16	A352-16	LUAD	55	platelet	female	C6P	NA	NA	NA	NA	NA	NA	NA	NA	NA	NA	NA	NA	NA	NA	NA	NA	NA
70385	70385	11:108405429|108431838	11	108405429	108431838	9	3_4_1	3	0.857	exon	C11orf65,	-	A00204:690:HYN52DSXY:3:2402:28103:35070,A00204:690:HYN52DSXY:3:2522:27290:1282,A00204:690:HYN52DSXY:3:2271:7654:27117,A00204:690:HYN52DSXY:3:1614:10664:1172,A00204:690:HYN52DSXY:3:1677:15727:19899,A00204:690:HYN52DSXY:3:1557:3812:27445,A00204:690:HYN52DSXY:3:2344:16821:23516,A00204:690:HYN52DSXY:3:1327:22435:19648,A00204:690:HYN52DSXY:3:1271:2528:1016,	480	A352-16	A352-16	LUAD	55	platelet	female	C6P	NA	NA	NA	NA	NA	NA	NA	NA	NA	NA	NA	NA	NA	NA	NA	NA	NA
70386	70386	11:108715879|108723462	11	108715879	108723462	12	4_0_4	1	0.96	exon	DDX10,	+	A00204:690:HYN52DSXY:3:1159:17897:27633,A00204:690:HYN52DSXY:3:2267:24388:19774,A00204:690:HYN52DSXY:3:1159:9019:28072,A00204:690:HYN52DSXY:3:2347:12463:7701,A00204:690:HYN52DSXY:3:2427:7726:21198,A00204:690:HYN52DSXY:3:2267:23873:20415,A00204:690:HYN52DSXY:3:1513:7048:21903,A00204:690:HYN52DSXY:3:1123:13955:29450,A00204:690:HYN52DSXY:3:2622:19651:26913,A00204:690:HYN52DSXY:3:2352:19027:19006,A00…	644	A352-16	A352-16	LUAD	55	platelet	female	C6P	11:108715879|108723462	hsa_circ_0024251	chr11:108586605-108594189+	NM_004398	100	100	100	643	1	643	643	1	643	0	1188	AATCAATCCA...AACATTACAG	AATCAATCCA...AACATTACAG
70387	70387	11:108722997|108731679	11	108722997	108731679	6	2_0_2	1	0.923	exon	DDX10,	+	A00204:690:HYN52DSXY:3:2423:19407:19351,A00204:690:HYN52DSXY:3:2423:18313:13886,A00204:690:HYN52DSXY:3:1669:14733:12446,A00204:690:HYN52DSXY:3:2629:24108:31532,A00204:690:HYN52DSXY:3:2629:23520:34554,A00204:690:HYN52DSXY:3:2518:15347:29324,	609	A352-16	A352-16	LUAD	55	platelet	female	C6P	11:108722997|108731679	hsa_circ_0024256	chr11:108593723-108594189+	NM_004398	76.64	100	100	608	1	466	466	1	466	0	861	GTCTCTTGGT...GGGATTATAG	GTCTCTTGGT...AACATTACAG
70389	70389	11:108838446|108841476	11	108838446	108841476	4	2_0_2	65	0.11	exon	DDX10,	+	A00204:690:HYN52DSXY:3:1628:1380:11490,A00204:690:HYN52DSXY:3:1665:32823:34726,A00204:690:HYN52DSXY:3:2569:13720:30326,A00204:690:HYN52DSXY:3:1445:1967:27038,	283	A352-16	A352-16	LUAD	55	platelet	female	C6P	11:108838446|108841476	hsa_circ_0024257	chr11:108712041-108712203+	NM_004398	57.45	100	100	282	121	282	162	1	162	5.04e-80	300	AAGAAAGAAC...AAAGCATCGG	TTGGTTCAGC...AAAGCATCGG
70390	70390	11:108838446|108852209	11	108838446	108852209	29	7_1_3	32	0.644	exon	DDX10,	+	A00204:690:HYN52DSXY:3:1233:12491:22435,A00204:690:HYN52DSXY:3:2673:25916:11146,A00204:690:HYN52DSXY:3:1166:5385:27602,A00204:690:HYN52DSXY:3:1408:2600:25661,A00204:690:HYN52DSXY:3:1339:31024:28980,A00204:690:HYN52DSXY:3:1216:28818:13448,A00204:690:HYN52DSXY:3:1268:17562:17628,A00204:690:HYN52DSXY:3:1408:3604:25520,A00204:690:HYN52DSXY:3:2622:2031:19225,A00204:690:HYN52DSXY:3:1408:5321:25457,A002…	340	A352-16	A352-16	LUAD	55	platelet	female	C6P	11:108838446|108852209	hsa_circ_0024257	chr11:108712041-108712203+	NM_004398	47.79	100	100	339	121	282	162	1	162	6.16e-80	300	AAGAAAGAAC...ACAAGCAAAG	TTGGTTCAGC...AAAGCATCGG
70392	70392	11:109744952|109746619	11	109744952	109746619	50	6_10_23	249	0.287	intergenic_region	n/a	-	A00204:690:HYN52DSXY:3:2341:11559:30686,A00204:690:HYN52DSXY:3:2533:26151:34006,A00204:690:HYN52DSXY:3:2540:28872:35399,A00204:690:HYN52DSXY:3:1138:32642:19758,A00204:690:HYN52DSXY:3:1238:21061:21026,A00204:690:HYN52DSXY:3:1319:1181:30154,A00204:690:HYN52DSXY:3:1449:20591:27320,A00204:690:HYN52DSXY:3:1678:5873:4460,A00204:690:HYN52DSXY:3:2113:7383:16470,A00204:690:HYN52DSXY:3:2341:15835:11819,A00…	1668	A352-16	A352-16	LUAD	55	platelet	female	C6P	11:109744952|109746619	hsa_circ_0094940	chr11:109615677-109617345-	None	100	100	100	1668	1	1668	1668	1668	1	0	3081	CATGTTCTCT...CCAAAGAGAG	CTCTCTTTGG...AGAGAACATG
70395	70395	11:110136663|110137414	11	110136663	110137414	259	74_29_45	180	0.742	exon	ZC3H12C,	+	A00204:690:HYN52DSXY:3:2242:16107:24126,A00204:690:HYN52DSXY:3:2245:29206:23547,A00204:690:HYN52DSXY:3:2312:7410:26099,A00204:690:HYN52DSXY:3:2361:18909:21715,A00204:690:HYN52DSXY:3:2361:18936:21919,A00204:690:HYN52DSXY:3:2361:13973:30044,A00204:690:HYN52DSXY:3:2361:3983:32565,A00204:690:HYN52DSXY:3:2406:28745:10097,A00204:690:HYN52DSXY:3:2421:14371:5431,A00204:690:HYN52DSXY:3:2470:15293:17487,A0…	753	A352-16	A352-16	LUAD	55	platelet	female	C6P	11:110136663|110137414	hsa_circ_0005348	chr11:110007387-110008139+	NM_033390	100	100	100	752	1	752	752	1	752	0	1389	GAATACGGGG...TGGCAATGAG	GAATACGGGG...TGGCAATGAG
70396	70396	11:110136663|110153058	11	110136663	110153058	10	6_3_3	174	0.103	exon	ZC3H12C,	+	A00204:690:HYN52DSXY:3:2559:26847:7373,A00204:690:HYN52DSXY:3:2356:16821:25801,A00204:690:HYN52DSXY:3:2455:20157:9972,A00204:690:HYN52DSXY:3:2658:17029:28573,A00204:690:HYN52DSXY:3:2455:19271:11757,A00204:690:HYN52DSXY:3:2359:9155:35697,A00204:690:HYN52DSXY:3:1613:21450:26584,A00204:690:HYN52DSXY:3:1219:11659:5118,A00204:690:HYN52DSXY:3:2658:16586:27680,A00204:690:HYN52DSXY:3:1369:6497:19476,	893	A352-16	A352-16	LUAD	55	platelet	female	C6P	11:110136663|110153058	hsa_circ_0094942	chr11:110007387-110023783+	NM_033390	100	100	100	892	1	892	892	1	892	0	1648	GAATACGGGG...CTCATTACAG	GAATACGGGG...CTCATTACAG
70397	70397	11:110136663|110159490	11	110136663	110159490	20	9_6_4	94	0.299	exon	ZC3H12C,	+	A00204:690:HYN52DSXY:3:2540:29143:7748,A00204:690:HYN52DSXY:3:1642:4598:14246,A00204:690:HYN52DSXY:3:1672:8232:5697,A00204:690:HYN52DSXY:3:1247:23213:9721,A00204:690:HYN52DSXY:3:1609:26133:19727,A00204:690:HYN52DSXY:3:1164:28546:29074,A00204:690:HYN52DSXY:3:1307:15989:26553,A00204:690:HYN52DSXY:3:1317:26341:2456,A00204:690:HYN52DSXY:3:1540:17508:31407,A00204:690:HYN52DSXY:3:1561:10158:3959,A00204…	1128	A352-16	A352-16	LUAD	55	platelet	female	C6P	11:110136663|110159490	hsa_circ_0003541	chr11:110007387-110030215+	NM_033390	100	100	100	1127	1	1127	1127	1	1127	0	2082	GAATACGGGG...TCAATGACAA	GAATACGGGG...TCAATGACAA
70398	70398	11:110247703|110254109	11	110247703	110254109	109	8_37_32	185	0.541	exon	RDX,	-	A00204:690:HYN52DSXY:3:2378:19217:14450,A00204:690:HYN52DSXY:3:2505:10411:35744,A00204:690:HYN52DSXY:3:2528:13829:28291,A00204:690:HYN52DSXY:3:2549:13657:17879,A00204:690:HYN52DSXY:3:1134:6488:36683,A00204:690:HYN52DSXY:3:1255:2157:13213,A00204:690:HYN52DSXY:3:1472:25382:36213,A00204:690:HYN52DSXY:3:1612:24975:3067,A00204:690:HYN52DSXY:3:2106:25581:29919,A00204:690:HYN52DSXY:3:2142:30120:19429,A0…	296	A352-16	A352-16	LUAD	55	platelet	female	C6P	11:110247703|110254109	hsa_circ_0094944	chr11:110118427-110124834-	ENST00000343115.4	100	100	100	295	1	295	295	295	1	6.16e-154	545	CTTTCTGAGC...ACACAAAATC	GATTTTGTGT...GCTCAGAAAG
70399	70399	11:110247703|110258189	11	110247703	110258189	22	5_8_3	123	0.263	exon	RDX,	-	A00204:690:HYN52DSXY:3:2570:7798:22357,A00204:690:HYN52DSXY:3:2411:17526:24173,A00204:690:HYN52DSXY:3:2429:14787:10441,A00204:690:HYN52DSXY:3:2518:22263:12587,A00204:690:HYN52DSXY:3:1441:29930:21198,A00204:690:HYN52DSXY:3:2518:22959:13103,A00204:690:HYN52DSXY:3:1103:29297:23547,A00204:690:HYN52DSXY:3:1309:15212:24424,A00204:690:HYN52DSXY:3:1457:14922:12085,A00204:690:HYN52DSXY:3:1236:18945:7560,A…	624	A352-16	A352-16	LUAD	55	platelet	female	C6P	11:110247703|110258189	hsa_circ_0094944	chr11:110118427-110124834-	ENST00000343115.4	47.35	100	100	623	1	295	295	295	1	1.37e-153	545	CTTTCTGAGC...TTCCAATACA	GATTTTGTGT...GCTCAGAAAG
70400	70400	11:110263960|110264874	11	110263960	110264874	24	3_8_6	22	0.686	exon	RDX,	-	A00204:690:HYN52DSXY:3:2148:14100:2237,A00204:690:HYN52DSXY:3:2335:2754:8296,A00204:690:HYN52DSXY:3:2542:17897:13041,A00204:690:HYN52DSXY:3:1353:30635:6073,A00204:690:HYN52DSXY:3:2222:17128:16971,A00204:690:HYN52DSXY:3:2263:15058:29637,A00204:690:HYN52DSXY:3:2413:8413:20635,A00204:690:HYN52DSXY:3:1335:2220:13573,A00204:690:HYN52DSXY:3:1676:29225:25488,A00204:690:HYN52DSXY:3:2147:16839:35227,A0020…	372	A352-16	A352-16	LUAD	55	platelet	female	C6P	11:110263960|110264874	hsa_circ_0002773	chr11:110134684-110135599-	NM_002906	100	100	100	371	1	371	371	371	1	0	686	CGCTGGGGTA...TTTTCACCAC	GTGGTGAAAA...TACCCCAGCG
70403	70403	11:111752159|111753577	11	111752159	111753577	4	1_2_1	7	0.533	exon	PPP2R1B,	-	A00204:690:HYN52DSXY:3:1335:31204:28354,A00204:690:HYN52DSXY:3:2333:2112:2707,A00204:690:HYN52DSXY:3:1354:29731:28745,A00204:690:HYN52DSXY:3:1639:2926:14575,	310	A352-16	A352-16	LUAD	55	platelet	female	C6P	11:111752159|111753577	hsa_circ_0024271	chr11:111622882-111624301-	NM_002716	100	100	100	309	1	309	309	309	1	1.07e-161	571	CAGCTGGCCT...ATACTAATTC	GAATTAGTAT...AGGCCAGCTG
70404	70404	11:111754499|111755450	11	111754499	111755450	6	0_3_3	29	0.293	exon	PPP2R1B,	-	A00204:690:HYN52DSXY:3:2543:5963:32550,A00204:690:HYN52DSXY:3:2543:7690:34976,A00204:690:HYN52DSXY:3:2219:26485:36495,A00204:690:HYN52DSXY:3:2472:20392:30452,A00204:690:HYN52DSXY:3:1657:4508:5196,A00204:690:HYN52DSXY:3:2415:20347:14246,	343	A352-16	A352-16	LUAD	55	platelet	female	C6P	11:111754499|111755450	hsa_circ_0024273	chr11:111625222-111626174-	NM_002716	100	100	100	342	1	342	342	342	1	5.4e-180	632	CTTTATATAA...GCACTGAATC	GATTCAGTGC...TTATATAAAG
70405	70405	11:111785789|111786520	11	111785789	111786520	7	1_3_2	9	0.609	exon	ALG9,	-	A00204:690:HYN52DSXY:3:2333:22037:16611,A00204:690:HYN52DSXY:3:2163:23231:16391,A00204:690:HYN52DSXY:3:2163:23140:18615,A00204:690:HYN52DSXY:3:1545:4878:18082,A00204:690:HYN52DSXY:3:2163:23077:18098,A00204:690:HYN52DSXY:3:2163:22155:17315,A00204:690:HYN52DSXY:3:2109:17390:3740,	733	A352-16	A352-16	LUAD	55	platelet	female	C6P	11:111785789|111786520	hsa_circ_0094965	chr11:111656512-111657244-	NM_001077691	100	100	100	732	1	732	732	732	1	0	1352	CTTTTTCCTG...CTTTGAAGAT	ATCTTCAAAG...CAGGAAAAAG
70406	70406	11:111836165|111838378	11	111836165	111838378	2	1_2_1	12	0.25	exon	ALG9,AP001781.2,	-	A00204:690:HYN52DSXY:3:1257:11876:26256,A00204:690:HYN52DSXY:3:1210:7247:29700,	538	A352-16	A352-16	LUAD	55	platelet	female	C6P	11:111836165|111838378	hsa_circ_0094972	chr11:111706887-111709101-	NM_001077692	75.84	100	100	538	1	408	408	408	1	0	754	ATATCTGGAT...GGTAACATTT	AAATGTTACC...ATCCAGATAT
70407	70407	11:111836165|111857737	11	111836165	111857737	3	0_2_2	5	0.545	exon	ALG9,AP001781.2,	-	A00204:690:HYN52DSXY:3:2278:28230:1157,A00204:690:HYN52DSXY:3:2360:19940:26318,A00204:690:HYN52DSXY:3:1642:10330:24862,	1365	A352-16	A352-16	LUAD	55	platelet	female	C6P	11:111836165|111857737	hsa_circ_0094975	chr11:111706887-111715446-	NM_001077691	51.83	100	100	1364	1	707	707	707	1	0	1306	ATATCTGGAT...GGAAGGAATG	GTACAGAACC...ATCCAGATAT
70408	70408	11:112037273|112039397	11	112037273	112039397	4	1_2_0	10	0.444	exon	DLAT,	+	A00204:690:HYN52DSXY:3:1475:19922:5963,A00204:690:HYN52DSXY:3:1561:25581:3427,A00204:690:HYN52DSXY:3:1571:26277:13714,A00204:690:HYN52DSXY:3:2555:29505:16360,	343	A352-16	A352-16	LUAD	55	platelet	female	C6P	11:112037273|112039397	hsa_circ_0024295	chr11:111907996-111910121+	NM_001931	100	100	100	342	1	342	342	1	342	5.4e-180	632	GTTTTGAAGT...CAAGTAAAAG	GTTTTGAAGT...CAAGTAAAAG
70409	70409	11:112045138|112051349	11	112045138	112051349	4	2_1_1	28	0.222	exon	DLAT,	+	A00204:690:HYN52DSXY:3:1668:12608:12273,A00204:690:HYN52DSXY:3:1254:30743:9674,A00204:690:HYN52DSXY:3:2228:5285:16845,A00204:690:HYN52DSXY:3:2228:5945:16360,	318	A352-16	A352-16	LUAD	55	platelet	female	C6P	11:112045138|112051349	hsa_circ_0094992	chr11:111915861-111922073+	ENST00000280346.6	100	100	100	317	1	317	317	1	317	3.93e-166	586	GCTCCGGCAG...TTATAAGACA	GCTCCGGCAG...TTATAAGACA
70410	70410	11:112045863|112051349	11	112045863	112051349	16	8_4_7	39	0.451	exon	DLAT,	+	A00204:690:HYN52DSXY:3:2664:12264:2253,A00204:690:HYN52DSXY:3:1126:27932:6684,A00204:690:HYN52DSXY:3:1533:5150:11099,A00204:690:HYN52DSXY:3:1230:16957:19680,A00204:690:HYN52DSXY:3:1431:2266:3662,A00204:690:HYN52DSXY:3:1406:13259:16971,A00204:690:HYN52DSXY:3:1669:19108:16391,A00204:690:HYN52DSXY:3:2452:28483:22670,A00204:690:HYN52DSXY:3:2452:28384:22748,A00204:690:HYN52DSXY:3:1236:3323:31109,A0020…	225	A352-16	A352-16	LUAD	55	platelet	female	C6P	11:112045863|112051349	hsa_circ_0024299	chr11:111916586-111922073+	NM_001931	100	100	100	224	1	224	224	1	224	1.34e-114	414	GTTATTGCAC...TTATAAGACA	GTTATTGCAC...TTATAAGACA
70411	70411	11:112078215|112080558	11	112078215	112080558	19	7_4_4	60	0.388	exon	NKAPD1,	+	A00204:690:HYN52DSXY:3:2427:19967:33066,A00204:690:HYN52DSXY:3:1428:23131:28839,A00204:690:HYN52DSXY:3:1533:17924:3818,A00204:690:HYN52DSXY:3:1622:25391:21543,A00204:690:HYN52DSXY:3:1640:21088:7294,A00204:690:HYN52DSXY:3:2460:20383:3537,A00204:690:HYN52DSXY:3:2470:17490:24048,A00204:690:HYN52DSXY:3:1428:22779:29105,A00204:690:HYN52DSXY:3:2333:12671:31140,A00204:690:HYN52DSXY:3:2478:23240:11146,A0…	252	A352-16	A352-16	LUAD	55	platelet	female	C6P	11:112078215|112080558	hsa_circ_0094994	chr11:111948938-111951282+	NM_018195	100	100	100	251	1	251	251	1	251	1.49e-129	464	ATTCAGGAGG...TGCCAGACAG	ATTCAGGAGG...TGCCAGACAG
70412	70412	11:112107545|112107708	11	112107545	112107708	2	2_0_2	2	0.667	exon	SDHD,	+	A00204:690:HYN52DSXY:3:2363:6180:15859,A00204:690:HYN52DSXY:3:1532:29505:31610,	165	A352-16	A352-16	LUAD	55	platelet	female	C6P	NA	NA	NA	NA	NA	NA	NA	NA	NA	NA	NA	NA	NA	NA	NA	NA	NA
70413	70413	11:113741694|113744040	11	113741694	113744040	13	0_5_5	8	0.765	exon	ZW10,	-	A00204:690:HYN52DSXY:3:1657:21079:32706,A00204:690:HYN52DSXY:3:1657:23041:33442,A00204:690:HYN52DSXY:3:1147:4065:35869,A00204:690:HYN52DSXY:3:1148:3830:1986,A00204:690:HYN52DSXY:3:1576:21242:2801,A00204:690:HYN52DSXY:3:1507:2175:3380,A00204:690:HYN52DSXY:3:2162:9182:30953,A00204:690:HYN52DSXY:3:1477:3025:4319,A00204:690:HYN52DSXY:3:2448:2465:2378,A00204:690:HYN52DSXY:3:1147:3558:34867,A00204:690:…	312	A352-16	A352-16	LUAD	55	platelet	female	C6P	11:113741694|113744040	hsa_circ_0024310	chr11:113612415-113614762-	NM_004724	100	100	100	311	1	311	311	311	1	8.32e-163	575	TTGTGATATG...CAGGAATAAT	ATTATTCCTG...CATATCACAA
70414	70414	11:113741694|113748420	11	113741694	113748420	2	0_2_2	6	0.4	exon	ZW10,	-	A00204:690:HYN52DSXY:3:1641:28257:16141,A00204:690:HYN52DSXY:3:1358:31313:30796,	659	A352-16	A352-16	LUAD	55	platelet	female	C6P	11:113741694|113748420	hsa_circ_0024310	chr11:113612415-113614762-	NM_004724	47.26	100	100	658	1	311	311	311	1	1.85e-162	575	TTGTGATATG...AGTGGCAAAT	ATTATTCCTG...CATATCACAA
70415	70415	11:113741694|113757853	11	113741694	113757853	7	0_2_2	16	0.467	exon	ZW10,	-	A00204:690:HYN52DSXY:3:2354:22851:16329,A00204:690:HYN52DSXY:3:1544:25355:1626,A00204:690:HYN52DSXY:3:1544:25337:1532,A00204:690:HYN52DSXY:3:1564:19054:32925,A00204:690:HYN52DSXY:3:2228:24334:24408,A00204:690:HYN52DSXY:3:2605:27724:29309,A00204:690:HYN52DSXY:3:1357:25021:20055,	851	A352-16	A352-16	LUAD	55	platelet	female	C6P	11:113741694|113757853	hsa_circ_0095027	chr11:113612415-113628575-	ENST00000200135.3	100	100	100	850	1	850	850	850	1	0	1570	TTGTGATATG...AGCATCTGAC	GTCAGATGCT...CATATCACAA
70416	70416	11:113758554|113760918	11	113758554	113760918	7	2_3_1	14	0.5	exon	ZW10,	-	A00204:690:HYN52DSXY:3:2546:13322:14043,A00204:690:HYN52DSXY:3:1653:2139:35227,A00204:690:HYN52DSXY:3:1669:25934:24518,A00204:690:HYN52DSXY:3:1337:30138:23563,A00204:690:HYN52DSXY:3:2546:13187:14058,A00204:690:HYN52DSXY:3:1350:15691:4961,A00204:690:HYN52DSXY:3:2546:13187:13557,	494	A352-16	A352-16	LUAD	55	platelet	female	C6P	11:113758554|113760918	hsa_circ_0095029	chr11:113629275-113631640-	ENST00000200135.3	100	100	100	493	1	493	493	493	1	0	911	CAAATGATTT...CCCGGCGGAC	GTCCGCCGGG...AAATCATTTG
70417	70417	11:113758554|113760962	11	113758554	113760962	3	0_1_2	10	0.375	intron	ZW10,	-	A00204:690:HYN52DSXY:3:1577:3875:3662,A00204:690:HYN52DSXY:3:2112:16297:12211,A00204:690:HYN52DSXY:3:2420:23710:15217,	2409	A352-16	A352-16	LUAD	55	platelet	female	C6P	NA	NA	NA	NA	NA	NA	NA	NA	NA	NA	NA	NA	NA	NA	NA	NA	NA
70419	70419	11:114121818|114156434	11	114121818	114156434	5	1_1_1	9	0.526	exon	ZBTB16,	+	A00204:690:HYN52DSXY:3:1448:21893:23343,A00204:690:HYN52DSXY:3:1551:7446:19680,A00204:690:HYN52DSXY:3:1359:29731:26396,A00204:690:HYN52DSXY:3:1517:9299:18630,A00204:690:HYN52DSXY:3:1517:9670:18646,	196	A352-16	A352-16	LUAD	55	platelet	female	C6P	NA	NA	NA	NA	NA	NA	NA	NA	NA	NA	NA	NA	NA	NA	NA	NA	NA
70420	70420	11:114402828|114405799	11	114402828	114405799	2	1_1_2	1	0.8	exon	AP002373.1,RBM7,	+	A00204:690:HYN52DSXY:3:2129:28384:15107,A00204:690:HYN52DSXY:3:1639:11903:5509,	276	A352-16	A352-16	LUAD	55	platelet	female	C6P	11:114402828|114405799	hsa_circ_0024332	chr11:114273549-114276521+	NM_016090	65.94	100	98.35	276	1	182	179	1	179	4.91e-85	316	GAAGTAGTCA...ACAAGCAGTG	GAAGTAGTCA...ACAAGCAGTG
70421	70421	11:116757146|116758407	11	116757146	116758407	53	7_16_11	28	0.791	exon	BUD13,	-	A00204:690:HYN52DSXY:3:2257:13792:35274,A00204:690:HYN52DSXY:3:2326:21323:2973,A00204:690:HYN52DSXY:3:2369:19569:22044,A00204:690:HYN52DSXY:3:2478:5954:15812,A00204:690:HYN52DSXY:3:2671:26802:9204,A00204:690:HYN52DSXY:3:1222:9588:3537,A00204:690:HYN52DSXY:3:1336:11008:16391,A00204:690:HYN52DSXY:3:1340:15582:5431,A00204:690:HYN52DSXY:3:1345:18656:12195,A00204:690:HYN52DSXY:3:1456:5864:11115,A00204…	407	A352-16	A352-16	LUAD	55	platelet	female	C6P	11:116757146|116758407	hsa_circ_0005032	chr11:116627861-116629123-	NM_032725	100	100	100	406	1	406	406	406	1	0	750	CTGTCCACTC...TGAAATTCAG	CTGAATTTCA...GAGTGGACAG
70422	70422	11:116863668|116873636	11	116863668	116873636	6	2_3_1	55	0.179	exon	SIK3,	-	A00204:690:HYN52DSXY:3:1604:23204:2002,A00204:690:HYN52DSXY:3:2431:11125:1251,A00204:690:HYN52DSXY:3:2162:11966:15452,A00204:690:HYN52DSXY:3:1301:4101:1517,A00204:690:HYN52DSXY:3:2355:7545:2065,A00204:690:HYN52DSXY:3:1103:6885:36746,	2062	A352-16	A352-16	LUAD	55	platelet	female	C6P	NA	NA	NA	NA	NA	NA	NA	NA	NA	NA	NA	NA	NA	NA	NA	NA	NA
70423	70423	11:116927219|116957064	11	116927219	116957064	12	0_6_7	128	0.158	exon	SIK3,	-	A00204:690:HYN52DSXY:3:1415:28899:1971,A00204:690:HYN52DSXY:3:1427:8594:5259,A00204:690:HYN52DSXY:3:2461:15275:33583,A00204:690:HYN52DSXY:3:2541:7410:22748,A00204:690:HYN52DSXY:3:1114:29288:28103,A00204:690:HYN52DSXY:3:1142:26919:30545,A00204:690:HYN52DSXY:3:2532:2121:7388,A00204:690:HYN52DSXY:3:2532:3812:2519,A00204:690:HYN52DSXY:3:2264:13720:6527,A00204:690:HYN52DSXY:3:2206:8567:2456,A00204:690…	468	A352-16	A352-16	LUAD	55	platelet	female	C6P	11:116927219|116957064	hsa_circ_0095078	chr11:116824759-116827780-	ENST00000375300.1	38.76	100	100	467	287	467	181	181	1	2.38e-90	335	CTGCTATTTT...TGATAGCAAC	GTTGCTATCA...GAAATATTTG
70424	70424	11:116949714|116951091	11	116949714	116951091	3	1_2_2	1	0.857	intron	SIK3,	-	A00204:690:HYN52DSXY:3:2326:13331:18443,A00204:690:HYN52DSXY:3:2672:14217:24330,A00204:690:HYN52DSXY:3:1474:2112:30765,	1378	A352-16	A352-16	LUAD	55	platelet	female	C6P	11:116949714|116951091	hsa_circ_0003230	chr11:116820429-116820998-	NM_025164	41.29	100	100	1378	1	569	569	569	1	0	1051	CATTTGGCCT...ATCTTCACAA	CATCTGAATA...AGGCCAAATG
70425	70425	11:116954044|116957064	11	116954044	116957064	20	0_4_8	128	0.238	exon	SIK3,	-	A00204:690:HYN52DSXY:3:1332:6036:12633,A00204:690:HYN52DSXY:3:2450:23891:25363,A00204:690:HYN52DSXY:3:2573:20410:18677,A00204:690:HYN52DSXY:3:1666:12491:16423,A00204:690:HYN52DSXY:3:1578:31512:30076,A00204:690:HYN52DSXY:3:2123:6686:21308,A00204:690:HYN52DSXY:3:1301:2302:13369,A00204:690:HYN52DSXY:3:1468:28221:3583,A00204:690:HYN52DSXY:3:2573:20907:23359,A00204:690:HYN52DSXY:3:2351:27986:34272,A00…	182	A352-16	A352-16	LUAD	55	platelet	female	C6P	11:116954044|116957064	hsa_circ_0095078	chr11:116824759-116827780-	ENST00000375300.1	100	100	100	181	1	181	181	181	1	8.4e-91	335	CAAATATTTC...TGATAGCAAC	GTTGCTATCA...GAAATATTTG
70426	70426	11:117152441|117161261	11	117152441	117161261	21	9_4_6	413	0.092	exon	PAFAH1B2,	+	A00204:690:HYN52DSXY:3:2368:26078:37012,A00204:690:HYN52DSXY:3:2363:26341:24752,A00204:690:HYN52DSXY:3:2368:23131:29747,A00204:690:HYN52DSXY:3:1173:28574:20509,A00204:690:HYN52DSXY:3:1321:2474:7529,A00204:690:HYN52DSXY:3:1438:5321:14215,A00204:690:HYN52DSXY:3:2363:21649:22952,A00204:690:HYN52DSXY:3:2178:20989:8124,A00204:690:HYN52DSXY:3:2434:11369:25379,A00204:690:HYN52DSXY:3:2557:10809:29543,A00…	296	A352-16	A352-16	LUAD	55	platelet	female	C6P	11:117152441|117161261	hsa_circ_0095082	chr11:117023156-117031977+	ENST00000527958.1	100	100	100	295	1	295	295	1	295	6.16e-154	545	GTGTAGAATG...TAAGCCTAAG	GTGTAGAATG...TAAGCCTAAG
70427	70427	11:117152441|117163892	11	117152441	117163892	144	32_18_37	192	0.6	exon	PAFAH1B2,	+	A00204:690:HYN52DSXY:3:2227:25409:20666,A00204:690:HYN52DSXY:3:2235:13512:15342,A00204:690:HYN52DSXY:3:2238:23095:35603,A00204:690:HYN52DSXY:3:2404:7157:28698,A00204:690:HYN52DSXY:3:2419:30228:18145,A00204:690:HYN52DSXY:3:2436:5972:9017,A00204:690:HYN52DSXY:3:2548:7970:28761,A00204:690:HYN52DSXY:3:2612:26811:30076,A00204:690:HYN52DSXY:3:2649:3161:29074,A00204:690:HYN52DSXY:3:1207:24062:10629,A002…	419	A352-16	A352-16	LUAD	55	platelet	female	C6P	11:117152441|117163892	hsa_circ_0007827	chr11:117023156-117034608+	NM_002572	100	100	100	418	1	418	418	1	418	0	773	GTGTAGAATG...CATTGTATTG	GTGTAGAATG...CATTGTATTG
70428	70428	11:117159934|117161261	11	117159934	117161261	45	16_9_13	463	0.163	exon	PAFAH1B2,	+	A00204:690:HYN52DSXY:3:2340:28845:35916,A00204:690:HYN52DSXY:3:2564:15510:16329,A00204:690:HYN52DSXY:3:1130:25482:1752,A00204:690:HYN52DSXY:3:2458:28031:19883,A00204:690:HYN52DSXY:3:2578:14995:16689,A00204:690:HYN52DSXY:3:2667:1642:8249,A00204:690:HYN52DSXY:3:2512:4318:35681,A00204:690:HYN52DSXY:3:1101:26087:12289,A00204:690:HYN52DSXY:3:1155:30924:25614,A00204:690:HYN52DSXY:3:1465:28194:2033,A002…	208	A352-16	A352-16	LUAD	55	platelet	female	C6P	11:117159934|117161261	hsa_circ_0095083	chr11:117030649-117031977+	ENST00000527958.1	100	100	100	207	1	207	207	1	207	3.45e-105	383	CACAACAGAT...TAAGCCTAAG	CACAACAGAT...TAAGCCTAAG
70429	70429	11:117159934|117163892	11	117159934	117163892	162	27_17_35	260	0.555	exon	PAFAH1B2,	+	A00204:690:HYN52DSXY:3:2338:4996:11710,A00204:690:HYN52DSXY:3:2402:27950:9314,A00204:690:HYN52DSXY:3:2402:28610:12023,A00204:690:HYN52DSXY:3:2457:4345:13964,A00204:690:HYN52DSXY:3:2515:13150:6292,A00204:690:HYN52DSXY:3:2632:9173:19288,A00204:690:HYN52DSXY:3:2669:19913:29904,A00204:690:HYN52DSXY:3:1172:19063:19257,A00204:690:HYN52DSXY:3:1277:5584:24158,A00204:690:HYN52DSXY:3:1309:11351:24596,A0020…	331	A352-16	A352-16	LUAD	55	platelet	female	C6P	11:117159934|117163892	hsa_circ_0004962	chr11:117030649-117034608+	NM_002572	100	100	100	330	1	330	330	1	330	2.43e-173	610	CACAACAGAT...CATTGTATTG	CACAACAGAT...CATTGTATTG
70430	70430	11:117161145|117163892	11	117161145	117163892	10	4_2_5	127	0.136	exon	PAFAH1B2,	+	A00204:690:HYN52DSXY:3:1443:22155:24925,A00204:690:HYN52DSXY:3:1117:15718:18662,A00204:690:HYN52DSXY:3:2462:31512:8312,A00204:690:HYN52DSXY:3:2413:3296:28369,A00204:690:HYN52DSXY:3:1443:14823:5525,A00204:690:HYN52DSXY:3:1443:14669:5572,A00204:690:HYN52DSXY:3:2462:30662:7874,A00204:690:HYN52DSXY:3:1433:15167:34961,A00204:690:HYN52DSXY:3:1476:2663:22388,A00204:690:HYN52DSXY:3:1513:7609:34679,	241	A352-16	A352-16	LUAD	55	platelet	female	C6P	11:117161145|117163892	hsa_circ_0024373	chr11:117031860-117034608+	NM_002572	100	100	100	240	1	240	240	1	240	1.85e-123	444	ATATGGCGAG...CATTGTATTG	ATATGGCGAG...CATTGTATTG
70431	70431	11:117238601|117246948	11	117238601	117246948	13	3_2_3	52	0.333	exon	RNF214,	+	A00204:690:HYN52DSXY:3:1317:20112:26835,A00204:690:HYN52DSXY:3:1174:15546:28354,A00204:690:HYN52DSXY:3:1469:6551:6386,A00204:690:HYN52DSXY:3:1469:7663:7153,A00204:690:HYN52DSXY:3:1309:28357:2942,A00204:690:HYN52DSXY:3:1432:4779:3724,A00204:690:HYN52DSXY:3:1206:24397:28307,A00204:690:HYN52DSXY:3:1275:3703:36370,A00204:690:HYN52DSXY:3:2615:1597:3161,A00204:690:HYN52DSXY:3:1357:32172:15060,A00204:69…	853	A352-16	A352-16	LUAD	55	platelet	female	C6P	11:117238601|117246948	hsa_circ_0095088	chr11:117109316-117117664+	ENST00000531452.1	100	100	100	852	1	852	852	1	852	0	1574	CACCAAAGAC...AGGGCAGAAG	CACCAAAGAC...AGGGCAGAAG
70432	70432	11:117244445|117246948	11	117244445	117246948	186	53_21_44	138	0.729	exon	RNF214,	+	A00204:690:HYN52DSXY:3:2246:5819:2550,A00204:690:HYN52DSXY:3:2301:20582:36918,A00204:690:HYN52DSXY:3:2319:9914:13902,A00204:690:HYN52DSXY:3:2359:18023:11224,A00204:690:HYN52DSXY:3:2448:10041:25958,A00204:690:HYN52DSXY:3:2473:25762:32894,A00204:690:HYN52DSXY:3:2518:17897:35086,A00204:690:HYN52DSXY:3:2631:21178:15843,A00204:690:HYN52DSXY:3:1235:1136:13197,A00204:690:HYN52DSXY:3:1237:14714:20901,A00…	282	A352-16	A352-16	LUAD	55	platelet	female	C6P	11:117244445|117246948	hsa_circ_0095089	chr11:117115160-117117664+	ENST00000530849.1	100	100	100	281	1	281	281	1	281	3.54e-146	520	GATAAAATGA...AGGGCAGAAG	GATAAAATGA...AGGGCAGAAG
70433	70433	11:117244445|117280259	11	117244445	117280259	20	4_1_7	112	0.263	exon	RNF214,	+	A00204:690:HYN52DSXY:3:2124:12120:22169,A00204:690:HYN52DSXY:3:2650:18159:23202,A00204:690:HYN52DSXY:3:2528:31910:29168,A00204:690:HYN52DSXY:3:1520:1253:16971,A00204:690:HYN52DSXY:3:1375:28149:30733,A00204:690:HYN52DSXY:3:2142:9652:19272,A00204:690:HYN52DSXY:3:1373:27534:35368,A00204:690:HYN52DSXY:3:2531:16062:25708,A00204:690:HYN52DSXY:3:2531:19045:32910,A00204:690:HYN52DSXY:3:1549:14606:33833,A…	468	A352-16	A352-16	LUAD	55	platelet	female	C6P	11:117244445|117280259	hsa_circ_0095089	chr11:117115160-117117664+	ENST00000530849.1	60.17	100	100	467	1	281	281	1	281	6.13e-146	520	GATAAAATGA...CTTACCTCAA	GATAAAATGA...AGGGCAGAAG
70434	70434	11:117279881|117280259	11	117279881	117280259	6	2_0_2	13	0.48	intron	RNF214,	+	A00204:690:HYN52DSXY:3:2450:25907:32831,A00204:690:HYN52DSXY:3:2111:16288:12602,A00204:690:HYN52DSXY:3:2369:1768:29763,A00204:690:HYN52DSXY:3:2377:14082:16892,A00204:690:HYN52DSXY:3:2634:20518:24314,A00204:690:HYN52DSXY:3:2519:12391:12774,	379	A352-16	A352-16	LUAD	55	platelet	female	C6P	NA	NA	NA	NA	NA	NA	NA	NA	NA	NA	NA	NA	NA	NA	NA	NA	NA
70435	70435	11:117279908|117280259	11	117279908	117280259	236	70_24_64	78	0.858	exon	RNF214,	+	A00204:690:HYN52DSXY:3:2327:4996:21731,A00204:690:HYN52DSXY:3:2358:17110:30467,A00204:690:HYN52DSXY:3:2429:12744:24345,A00204:690:HYN52DSXY:3:2464:24704:28275,A00204:690:HYN52DSXY:3:1162:14724:35008,A00204:690:HYN52DSXY:3:1176:7310:18411,A00204:690:HYN52DSXY:3:1202:15673:2926,A00204:690:HYN52DSXY:3:1252:6262:10300,A00204:690:HYN52DSXY:3:1272:22932:21919,A00204:690:HYN52DSXY:3:1303:2094:33332,A002…	187	A352-16	A352-16	LUAD	55	platelet	female	C6P	11:117279908|117280259	hsa_circ_0002743	chr11:117150623-117150975+	NM_001077239	100	100	100	186	1	186	186	1	186	1.44e-93	344	AGAGGTGTGG...CTTACCTCAA	AGAGGTGTGG...CTTACCTCAA
70436	70436	11:118374896|118375229	11	118374896	118375229	2	1_2_0	7	0.364	exon	UBE4A,	+	A00204:690:HYN52DSXY:3:2268:32696:10958,A00204:690:HYN52DSXY:3:1661:32434:25441,	335	A352-16	A352-16	LUAD	55	platelet	female	C6P	11:118374896|118375229	hsa_circ_0024429	chr11:118245610-118245944+	NM_004788	100	100	100	334	1	334	334	1	334	1.47e-175	617	TTCATGGCTC...CACATGAGAG	TTCATGGCTC...CACATGAGAG
70437	70437	11:118390657|118392895	11	118390657	118392895	4	2_1_1	9	0.471	exon	UBE4A,	+	A00204:690:HYN52DSXY:3:1105:3296:26866,A00204:690:HYN52DSXY:3:2273:19913:20854,A00204:690:HYN52DSXY:3:2358:19623:16626,A00204:690:HYN52DSXY:3:2358:20274:16783,	307	A352-16	A352-16	LUAD	55	platelet	female	C6P	11:118390657|118392895	hsa_circ_0024435	chr11:118261371-118263610+	NM_004788	100	100	100	306	1	306	306	1	306	4.92e-160	566	GGATGAGGAG...ATTTGCTCAG	GGATGAGGAG...ATTTGCTCAG
70438	70438	11:118476805|118482495	11	118476805	118482495	10	2_0_1	53	0.274	exon	KMT2A,	+	A00204:690:HYN52DSXY:3:2338:3152:21919,A00204:690:HYN52DSXY:3:2338:3269:21746,A00204:690:HYN52DSXY:3:1357:8513:30733,A00204:690:HYN52DSXY:3:2330:24668:4883,A00204:690:HYN52DSXY:3:1520:13973:34021,A00204:690:HYN52DSXY:3:2534:3866:4899,A00204:690:HYN52DSXY:3:1520:14145:35947,A00204:690:HYN52DSXY:3:2129:14696:5682,A00204:690:HYN52DSXY:3:1269:15998:10003,A00204:690:HYN52DSXY:3:2537:20356:20619,	1637	A352-16	A352-16	LUAD	55	platelet	female	C6P	11:118476805|118482495	hsa_circ_0095112	chr11:118347519-118353210+	ENST00000534358.1	52.29	92.04	100	1637	1	856	930	1	856	0	1581	GGTCAAGAAA...AAAAGAAAAG	GGTCAAGAAA...AAAAGAAAAG
70439	70439	11:118480174|118482495	11	118480174	118482495	14	1_1_7	193	0.127	exon	KMT2A,	+	A00204:690:HYN52DSXY:3:2273:6280:29027,A00204:690:HYN52DSXY:3:2463:30852:6449,A00204:690:HYN52DSXY:3:2137:20934:16830,A00204:690:HYN52DSXY:3:2273:8043:29105,A00204:690:HYN52DSXY:3:2553:12545:3834,A00204:690:HYN52DSXY:3:1427:30065:25347,A00204:690:HYN52DSXY:3:2110:20537:31297,A00204:690:HYN52DSXY:3:2434:5330:31203,A00204:690:HYN52DSXY:3:2541:28375:3756,A00204:690:HYN52DSXY:3:1547:20130:17628,A0020…	1224	A352-16	A352-16	LUAD	55	platelet	female	C6P	NA	NA	NA	NA	NA	NA	NA	NA	NA	NA	NA	NA	NA	NA	NA	NA	NA
70440	70440	11:118481715|118482495	11	118481715	118482495	147	43_8_44	210	0.583	exon	KMT2A,	+	A00204:690:HYN52DSXY:3:2262:9760:7498,A00204:690:HYN52DSXY:3:2416:25174:17065,A00204:690:HYN52DSXY:3:2515:23990:23281,A00204:690:HYN52DSXY:3:2548:28447:36166,A00204:690:HYN52DSXY:3:2550:18548:14575,A00204:690:HYN52DSXY:3:2554:27859:29825,A00204:690:HYN52DSXY:3:2573:23583:12430,A00204:690:HYN52DSXY:3:2676:23167:7482,A00204:690:HYN52DSXY:3:1266:20057:28933,A00204:690:HYN52DSXY:3:1334:7591:23312,A00…	1159	A352-16	A352-16	LUAD	55	platelet	female	C6P	NA	NA	NA	NA	NA	NA	NA	NA	NA	NA	NA	NA	NA	NA	NA	NA	NA
70441	70441	11:118494288|118499420	11	118494288	118499420	14	5_1_5	67	0.295	exon	KMT2A,	+	A00204:690:HYN52DSXY:3:2576:8196:5509,A00204:690:HYN52DSXY:3:2635:28221:6057,A00204:690:HYN52DSXY:3:2561:9399:22623,A00204:690:HYN52DSXY:3:2531:8793:34194,A00204:690:HYN52DSXY:3:1633:3468:13260,A00204:690:HYN52DSXY:3:2531:10682:36777,A00204:690:HYN52DSXY:3:2470:27480:21997,A00204:690:HYN52DSXY:3:1620:17960:32597,A00204:690:HYN52DSXY:3:2444:10321:31015,A00204:690:HYN52DSXY:3:2625:17842:34961,A0020…	902	A352-16	A352-16	LUAD	55	platelet	female	C6P	11:118494288|118499420	hsa_circ_0095118	chr11:118365002-118370135+	ENST00000534358.1	100	100	100	901	1	901	901	1	901	0	1664	TTGGAGTTCA...ATGATGATTG	TTGGAGTTCA...ATGATGATTG
70442	70442	11:118494288|118501857	11	118494288	118501857	6	4_2_2	61	0.164	exon	KMT2A,	+	A00204:690:HYN52DSXY:3:1163:18629:1157,A00204:690:HYN52DSXY:3:2473:13856:9048,A00204:690:HYN52DSXY:3:1478:12952:20259,A00204:690:HYN52DSXY:3:2550:2862:26115,A00204:690:HYN52DSXY:3:2636:15682:5165,A00204:690:HYN52DSXY:3:2214:28474:14262,	1328	A352-16	A352-16	LUAD	55	platelet	female	C6P	11:118494288|118501857	hsa_circ_0024457	chr11:118365002-118372572+	NM_001197104	100	100	100	1327	1	1327	1327	1	1327	0	2451	TTGGAGTTCA...CCTTCTGCAG	TTGGAGTTCA...CCTTCTGCAG
70443	70443	11:118497936|118499420	11	118497936	118499420	11	5_5_1	87	0.202	exon	KMT2A,	+	A00204:690:HYN52DSXY:3:2463:27977:30311,A00204:690:HYN52DSXY:3:1328:14452:22357,A00204:690:HYN52DSXY:3:1459:14823:4053,A00204:690:HYN52DSXY:3:2573:5475:35900,A00204:690:HYN52DSXY:3:1234:8196:33849,A00204:690:HYN52DSXY:3:1424:9109:30545,A00204:690:HYN52DSXY:3:1465:16351:11741,A00204:690:HYN52DSXY:3:1315:26530:7357,A00204:690:HYN52DSXY:3:1410:23303:27320,A00204:690:HYN52DSXY:3:1346:29722:20807,A002…	416	A352-16	A352-16	LUAD	55	platelet	female	C6P	11:118497936|118499420	hsa_circ_0004195	chr11:118368650-118370135+	NM_001197104	100	100	100	415	1	415	415	1	415	0	767	GATGCTGGTC...ATGATGATTG	GATGCTGGTC...ATGATGATTG
70444	70444	11:118509136|118512025	11	118509136	118512025	7	1_0_3	51	0.215	exon	KMT2A,	+	A00204:690:HYN52DSXY:3:1610:22336:11052,A00204:690:HYN52DSXY:3:2444:7762:21230,A00204:690:HYN52DSXY:3:2444:7844:21245,A00204:690:HYN52DSXY:3:1567:24813:11710,A00204:690:HYN52DSXY:3:1425:4155:28729,A00204:690:HYN52DSXY:3:2338:26955:27007,A00204:690:HYN52DSXY:3:1338:25843:32315,	386	A352-16	A352-16	LUAD	55	platelet	female	C6P	11:118509136|118512025	hsa_circ_0024466	chr11:118379850-118382740+	NM_001197104	80.57	100	100	386	1	311	311	1	311	1.05e-162	575	GCAAGTCGCT...TCATTTGCAG	GCAAGTCGCT...TCATTTGCAG
70445	70445	11:118551786|118552335	11	118551786	118552335	16	0_7_7	27	0.542	exon	IFT46,	-	A00204:690:HYN52DSXY:3:2468:11532:23688,A00204:690:HYN52DSXY:3:2422:14940:10520,A00204:690:HYN52DSXY:3:2145:29930:7263,A00204:690:HYN52DSXY:3:2310:16875:12712,A00204:690:HYN52DSXY:3:2659:28293:28855,A00204:690:HYN52DSXY:3:1123:2645:31438,A00204:690:HYN52DSXY:3:1123:1488:33223,A00204:690:HYN52DSXY:3:2567:28628:26710,A00204:690:HYN52DSXY:3:2659:28149:27790,A00204:690:HYN52DSXY:3:1132:26666:7592,A00…	190	A352-16	A352-16	LUAD	55	platelet	female	C6P	11:118551786|118552335	hsa_circ_0000359	chr11:118422500-118423050-	NM_001168618	100	100	100	189	1	189	189	189	1	3.15e-95	350	CTTGCCCAAA...TCATATGTTG	CAACATATGA...TTTGGGCAAG
70446	70446	11:118551786|118559864	11	118551786	118559864	79	5_21_23	3	0.981	exon	IFT46,	-	A00204:690:HYN52DSXY:3:2537:32949:32910,A00204:690:HYN52DSXY:3:1106:28881:35446,A00204:690:HYN52DSXY:3:1261:15275:14763,A00204:690:HYN52DSXY:3:1426:4237:1846,A00204:690:HYN52DSXY:3:1432:29758:29136,A00204:690:HYN52DSXY:3:1446:12246:23015,A00204:690:HYN52DSXY:3:1457:29432:25473,A00204:690:HYN52DSXY:3:1502:14507:32847,A00204:690:HYN52DSXY:3:1518:5846:20259,A00204:690:HYN52DSXY:3:1612:28456:9752,A00…	940	A352-16	A352-16	LUAD	55	platelet	female	C6P	11:118551786|118559864	hsa_circ_0007372	chr11:118422500-118430579-	NM_020153	91.49	100	100	940	1	860	860	860	1	0	1589	CTTGCCCAAA...CGAGGAAGTC	GACTTCCTCG...TTTGGGCAAG
70447	70447	11:118554459|118559864	11	118554459	118559864	21	4_5_6	24	0.636	exon	IFT46,	-	A00204:690:HYN52DSXY:3:2236:22851:35368,A00204:690:HYN52DSXY:3:2353:16170:2973,A00204:690:HYN52DSXY:3:1566:10411:26976,A00204:690:HYN52DSXY:3:2346:13783:14090,A00204:690:HYN52DSXY:3:2453:18132:4241,A00204:690:HYN52DSXY:3:1566:11849:30060,A00204:690:HYN52DSXY:3:1642:21332:13166,A00204:690:HYN52DSXY:3:2150:20139:23124,A00204:690:HYN52DSXY:3:1447:25852:11788,A00204:690:HYN52DSXY:3:1451:23909:32690,A…	751	A352-16	A352-16	LUAD	55	platelet	female	C6P	11:118554459|118559864	hsa_circ_0008157	chr11:118425173-118430579-	NM_020153	89.35	100	100	751	1	671	671	671	1	0	1240	TGTGATGTTG...CGAGGAAGTC	GACTTCCTCG...CAACATCACA
70448	70448	11:118581246|118584644	11	118581246	118584644	75	26_12_20	386	0.28	exon	ARCN1,	+	A00204:690:HYN52DSXY:3:2378:10312:5979,A00204:690:HYN52DSXY:3:2436:17616:18975,A00204:690:HYN52DSXY:3:2567:11225:18771,A00204:690:HYN52DSXY:3:2642:25545:13385,A00204:690:HYN52DSXY:3:1248:30617:32095,A00204:690:HYN52DSXY:3:1325:14516:23093,A00204:690:HYN52DSXY:3:1401:17906:10269,A00204:690:HYN52DSXY:3:1533:7618:33536,A00204:690:HYN52DSXY:3:1572:11505:1783,A00204:690:HYN52DSXY:3:2277:2944:27445,A00…	816	A352-16	A352-16	LUAD	55	platelet	female	C6P	11:118581246|118584644	hsa_circ_0006374	chr11:118451960-118455359+	NM_001655	100	100	100	815	1	815	815	1	815	0	1506	GTGCTGTTGG...ATATGGAAAG	GTGCTGTTGG...ATATGGAAAG
70449	70449	11:118583179|118584644	11	118583179	118584644	41	18_13_11	753	0.098	exon	ARCN1,	+	A00204:690:HYN52DSXY:3:2554:24234:35759,A00204:690:HYN52DSXY:3:2603:16224:2315,A00204:690:HYN52DSXY:3:2652:20518:31735,A00204:690:HYN52DSXY:3:2652:20645:31829,A00204:690:HYN52DSXY:3:1419:11207:15452,A00204:690:HYN52DSXY:3:1514:22616:35243,A00204:690:HYN52DSXY:3:2211:8567:25097,A00204:690:HYN52DSXY:3:2313:14597:1000,A00204:690:HYN52DSXY:3:2341:1561:22764,A00204:690:HYN52DSXY:3:2420:25590:23703,A00…	552	A352-16	A352-16	LUAD	55	platelet	female	C6P	11:118583179|118584644	hsa_circ_0007383	chr11:118453893-118455359+	NM_001655	100	100	100	551	1	551	551	1	551	0	1018	ATCCCTGAAT...ATATGGAAAG	ATCCCTGAAT...ATATGGAAAG
70450	70450	11:118583809|118584644	11	118583809	118584644	91	29_15_20	700	0.206	exon	ARCN1,	+	A00204:690:HYN52DSXY:3:2326:17246:24596,A00204:690:HYN52DSXY:3:2353:30499:12978,A00204:690:HYN52DSXY:3:2458:12346:35243,A00204:690:HYN52DSXY:3:2506:19913:28557,A00204:690:HYN52DSXY:3:2618:25699:10645,A00204:690:HYN52DSXY:3:1203:27425:36182,A00204:690:HYN52DSXY:3:1248:28944:31203,A00204:690:HYN52DSXY:3:1631:2257:16266,A00204:690:HYN52DSXY:3:2131:5376:29559,A00204:690:HYN52DSXY:3:2310:26332:18975,A…	372	A352-16	A352-16	LUAD	55	platelet	female	C6P	11:118583809|118584644	hsa_circ_0005589	chr11:118454523-118455359+	NM_001655	100	100	100	371	1	371	371	1	371	0	686	ACTCAAGAAC...ATATGGAAAG	ACTCAAGAAC...ATATGGAAAG
70451	70451	11:118754705|118757287	11	118754705	118757287	5	1_2_1	78	0.114	exon	DDX6,	-	A00204:690:HYN52DSXY:3:1306:8458:30890,A00204:690:HYN52DSXY:3:1611:23375:30264,A00204:690:HYN52DSXY:3:1611:22860:30499,A00204:690:HYN52DSXY:3:2306:10303:26506,A00204:690:HYN52DSXY:3:2249:15573:25050,	467	A352-16	A352-16	LUAD	55	platelet	female	C6P	11:118754705|118757287	hsa_circ_0024490	chr11:118625413-118627996-	NM_004397	100	100	100	466	1	466	466	466	1	0	861	ATGCTTGTTA...TTATCTGAAG	CTTCAGATAA...TAACAAGCAT
70452	70452	11:118754705|118758902	11	118754705	118758902	14	2_4_4	242	0.104	exon	DDX6,	-	A00204:690:HYN52DSXY:3:1264:18819:12132,A00204:690:HYN52DSXY:3:2146:6940:32800,A00204:690:HYN52DSXY:3:2114:6777:29731,A00204:690:HYN52DSXY:3:2114:6723:30358,A00204:690:HYN52DSXY:3:2106:28004:13542,A00204:690:HYN52DSXY:3:1222:32832:35211,A00204:690:HYN52DSXY:3:1204:7039:19132,A00204:690:HYN52DSXY:3:1206:32768:14685,A00204:690:HYN52DSXY:3:1238:7292:13369,A00204:690:HYN52DSXY:3:2106:26784:13369,A002…	596	A352-16	A352-16	LUAD	55	platelet	female	C6P	11:118754705|118758902	hsa_circ_0002294	chr11:118625413-118629611-	NM_004397	100	100	100	595	1	595	595	595	1	0	1099	ATGCTTGTTA...AATGGGAATT	AATTCCCATT...TAACAAGCAT
70453	70453	11:118758774|118763306	11	118758774	118763306	22	4_7_6	315	0.123	exon	DDX6,	-	A00204:690:HYN52DSXY:3:2368:13738:18834,A00204:690:HYN52DSXY:3:2222:11469:16783,A00204:690:HYN52DSXY:3:2247:8449:7294,A00204:690:HYN52DSXY:3:2339:31928:27383,A00204:690:HYN52DSXY:3:2565:28818:18677,A00204:690:HYN52DSXY:3:1408:21441:32988,A00204:690:HYN52DSXY:3:1549:24668:11490,A00204:690:HYN52DSXY:3:1673:26060:33599,A00204:690:HYN52DSXY:3:2634:9543:10567,A00204:690:HYN52DSXY:3:2165:16062:29277,A0…	348	A352-16	A352-16	LUAD	55	platelet	female	C6P	11:118758774|118763306	hsa_circ_0000360	chr11:118629482-118634015-	NM_004397	100	100	100	347	1	347	347	347	1	0	641	CCTGGAGAAA...ACCACGTGCA	TGCACGTGGT...TTTCTCCAGG
70454	70454	11:118779632|118781184	11	118779632	118781184	9	4_1_3	172	0.095	exon	DDX6,	-	A00204:690:HYN52DSXY:3:2539:21911:2988,A00204:690:HYN52DSXY:3:2571:16830:22216,A00204:690:HYN52DSXY:3:1155:16577:26068,A00204:690:HYN52DSXY:3:1205:10303:9972,A00204:690:HYN52DSXY:3:2571:15302:8390,A00204:690:HYN52DSXY:3:2271:21468:6010,A00204:690:HYN52DSXY:3:2261:20509:2221,A00204:690:HYN52DSXY:3:2571:17933:20087,A00204:690:HYN52DSXY:3:2250:31069:11209,	170	A352-16	A352-16	LUAD	55	platelet	female	C6P	NA	NA	NA	NA	NA	NA	NA	NA	NA	NA	NA	NA	NA	NA	NA	NA	NA
70455	70455	11:118779632|118786518	11	118779632	118786518	47	7_13_8	333	0.22	exon	DDX6,	-	A00204:690:HYN52DSXY:3:2334:3504:9001,A00204:690:HYN52DSXY:3:1237:26711:5008,A00204:690:HYN52DSXY:3:1336:5782:9721,A00204:690:HYN52DSXY:3:1520:18810:25833,A00204:690:HYN52DSXY:3:1604:17888:22514,A00204:690:HYN52DSXY:3:2175:9118:27367,A00204:690:HYN52DSXY:3:2334:3766:9392,A00204:690:HYN52DSXY:3:2569:30951:5337,A00204:690:HYN52DSXY:3:1219:25880:35822,A00204:690:HYN52DSXY:3:1604:17553:23813,A00204:6…	637	A352-16	A352-16	LUAD	55	platelet	female	C6P	11:118779632|118786518	hsa_circ_0006588	chr11:118650340-118657227-	NM_004397	100	100	100	636	1	636	636	636	1	0	1175	CTGAATAGGA...TCACGTCAAT	ATTGACGTGA...TCCTATTCAG
70456	70456	11:118786052|118786518	11	118786052	118786518	194	21_55_47	282	0.579	exon	DDX6,	-	A00204:690:HYN52DSXY:3:2362:6008:9111,A00204:690:HYN52DSXY:3:2409:10122:26694,A00204:690:HYN52DSXY:3:2442:5945:16423,A00204:690:HYN52DSXY:3:2443:8865:28369,A00204:690:HYN52DSXY:3:2457:3287:2394,A00204:690:HYN52DSXY:3:2537:3685:2237,A00204:690:HYN52DSXY:3:2601:19488:35305,A00204:690:HYN52DSXY:3:2628:29541:16297,A00204:690:HYN52DSXY:3:2649:16667:35274,A00204:690:HYN52DSXY:3:2670:12075:7028,A00204:6…	468	A352-16	A352-16	LUAD	55	platelet	female	C6P	11:118786052|118786518	hsa_circ_0004293	chr11:118656760-118657227-	NM_004397	100	100	100	467	1	467	467	467	1	0	863	TTAATAGTGG...TCACGTCAAT	ATTGACGTGA...CCACTATTAA
70457	70457	11:119055397|119055843	11	119055397	119055843	7	0_1_2	2	0.875	intron	HYOU1,	-	A00204:690:HYN52DSXY:3:2424:20229:20431,A00204:690:HYN52DSXY:3:1478:26964:11303,A00204:690:HYN52DSXY:3:2418:29487:14137,A00204:690:HYN52DSXY:3:1315:28040:32925,A00204:690:HYN52DSXY:3:1344:18837:34115,A00204:690:HYN52DSXY:3:2327:3134:21104,A00204:690:HYN52DSXY:3:2659:23086:4335,	447	A352-16	A352-16	LUAD	55	platelet	female	C6P	NA	NA	NA	NA	NA	NA	NA	NA	NA	NA	NA	NA	NA	NA	NA	NA	NA
70458	70458	11:119076897|119077647	11	119076897	119077647	11	6_3_2	45	0.328	exon	VPS11,	+	A00204:690:HYN52DSXY:3:2366:26793:4836,A00204:690:HYN52DSXY:3:1243:18340:8860,A00204:690:HYN52DSXY:3:1572:13494:33004,A00204:690:HYN52DSXY:3:2214:19316:7294,A00204:690:HYN52DSXY:3:2366:26169:1188,A00204:690:HYN52DSXY:3:2278:25220:22748,A00204:690:HYN52DSXY:3:1273:30590:19774,A00204:690:HYN52DSXY:3:1414:6180:29418,A00204:690:HYN52DSXY:3:2207:12807:9643,A00204:690:HYN52DSXY:3:2207:12762:12007,A0020…	335	A352-16	A352-16	LUAD	55	platelet	female	C6P	11:119076897|119077647	hsa_circ_0007327	chr11:118947606-118948357+	NM_021729	100	100	100	334	1	334	334	1	334	1.47e-175	617	AACCATTGGA...AGACATTAAG	AACCATTGGA...AGACATTAAG
70459	70459	11:119126935|119127125	11	119126935	119127125	10	5_0_4	34	0.37	exon	HINFP,	+	A00204:690:HYN52DSXY:3:1306:2519:4163,A00204:690:HYN52DSXY:3:1418:3893:16219,A00204:690:HYN52DSXY:3:1445:24478:24752,A00204:690:HYN52DSXY:3:2445:24813:24643,A00204:690:HYN52DSXY:3:2632:24822:6558,A00204:690:HYN52DSXY:3:2639:3902:35618,A00204:690:HYN52DSXY:3:2221:20365:8390,A00204:690:HYN52DSXY:3:1621:3233:2832,A00204:690:HYN52DSXY:3:2306:5294:1297,A00204:690:HYN52DSXY:3:2208:15736:24486,	192	A352-16	A352-16	LUAD	55	platelet	female	C6P	11:119126935|119127125	hsa_circ_0008960	chr11:118997644-118997835+	NM_015517	100	100	100	191	1	191	191	1	191	2.47e-96	353	GGTGAAGGCC...GACCCACTTG	GGTGAAGGCC...GACCCACTTG
70460	70460	11:119131535|119133219	11	119131535	119133219	62	13_7_11	32	0.795	exon	HINFP,	+	A00204:690:HYN52DSXY:3:2418:13376:6308,A00204:690:HYN52DSXY:3:2418:13801:6793,A00204:690:HYN52DSXY:3:1275:14742:25801,A00204:690:HYN52DSXY:3:1323:4679:23594,A00204:690:HYN52DSXY:3:1376:6433:11068,A00204:690:HYN52DSXY:3:1416:20311:1501,A00204:690:HYN52DSXY:3:1469:11116:1141,A00204:690:HYN52DSXY:3:1644:22661:18098,A00204:690:HYN52DSXY:3:1644:22507:18490,A00204:690:HYN52DSXY:3:2111:6253:30859,A00204…	729	A352-16	A352-16	LUAD	55	platelet	female	C6P	11:119131535|119133219	hsa_circ_0006932	chr11:119002244-119003929+	NM_015517	100	100	100	728	1	728	728	1	728	0	1345	AATTCCTTCG...CCCGTTTTCG	AATTCCTTCG...CCCGTTTTCG
70461	70461	11:119273868|119274953	11	119273868	119274953	17	6_1_5	289	0.105	exon	CBL,	+	A00204:690:HYN52DSXY:3:2458:24343:27649,A00204:690:HYN52DSXY:3:1341:2736:4539,A00204:690:HYN52DSXY:3:2666:20202:23797,A00204:690:HYN52DSXY:3:1653:29966:16250,A00204:690:HYN52DSXY:3:1656:28230:6793,A00204:690:HYN52DSXY:3:2643:23999:29152,A00204:690:HYN52DSXY:3:1412:9525:9878,A00204:690:HYN52DSXY:3:1341:2718:4570,A00204:690:HYN52DSXY:3:1656:28185:6840,A00204:690:HYN52DSXY:3:2458:23402:26866,A00204:…	280	A352-16	A352-16	LUAD	55	platelet	female	C6P	11:119273868|119274953	hsa_circ_0000362	chr11:119144577-119145663+	NM_005188	100	100	100	279	1	279	279	1	279	4.54e-145	516	GACAATAGTC...AACCTGGCAG	GACAATAGTC...AACCTGGCAG
70462	70462	11:119284969|119285566	11	119284969	119285566	32	12_4_7	491	0.115	exon	CBL,	+	A00204:690:HYN52DSXY:3:2240:1796:27806,A00204:690:HYN52DSXY:3:2311:7844:7153,A00204:690:HYN52DSXY:3:2572:31828:29340,A00204:690:HYN52DSXY:3:1501:30174:12320,A00204:690:HYN52DSXY:3:2204:21341:35728,A00204:690:HYN52DSXY:3:2259:24207:15421,A00204:690:HYN52DSXY:3:2470:27923:10300,A00204:690:HYN52DSXY:3:2477:29839:34695,A00204:690:HYN52DSXY:3:2676:19262:20603,A00204:690:HYN52DSXY:3:1117:21034:9612,A00…	511	A352-16	A352-16	LUAD	55	platelet	female	C6P	11:119284969|119285566	hsa_circ_0095155	chr11:119155678-119156276+	ENST00000264033.4	100	100	100	510	1	510	510	1	510	0	942	GTGGAACGGC...TACCTCCATG	GTGGAACGGC...TACCTCCATG
70463	70463	11:119296918|119297481	11	119296918	119297481	18	8_3_10	277	0.115	exon	CBL,	+	A00204:690:HYN52DSXY:3:1222:20971:17769,A00204:690:HYN52DSXY:3:1550:23185:29496,A00204:690:HYN52DSXY:3:1444:21441:33207,A00204:690:HYN52DSXY:3:2349:10818:31845,A00204:690:HYN52DSXY:3:1119:13376:17206,A00204:690:HYN52DSXY:3:1327:28302:29778,A00204:690:HYN52DSXY:3:1222:2474:15859,A00204:690:HYN52DSXY:3:1522:29342:3928,A00204:690:HYN52DSXY:3:1578:31548:13542,A00204:690:HYN52DSXY:3:2119:20057:30248,A…	216	A352-16	A352-16	LUAD	55	platelet	female	C6P	11:119296918|119297481	hsa_circ_0095157	chr11:119167627-119168191+	ENST00000264033.4	100	100	100	215	1	215	215	1	215	1.29e-109	398	ACCTCTTCCT...AGCACCTTTG	ACCTCTTCCT...AGCACCTTTG
70466	70466	11:120406118|120407823	11	120406118	120407823	6912	42_112_513	5029	0.733	exon	ARHGEF12,	+	A00204:690:HYN52DSXY:3:2225:9317:8140,A00204:690:HYN52DSXY:3:2236:27471:12555,A00204:690:HYN52DSXY:3:2242:29062:12837,A00204:690:HYN52DSXY:3:2243:8223:24095,A00204:690:HYN52DSXY:3:2244:30083:1799,A00204:690:HYN52DSXY:3:2257:4734:34147,A00204:690:HYN52DSXY:3:2263:29948:11490,A00204:690:HYN52DSXY:3:2264:20292:11678,A00204:690:HYN52DSXY:3:2271:19108:18082,A00204:690:HYN52DSXY:3:2274:4851:14497,A0020…
:3:2149:2311:32643	A00204:690:HYN52DSXY:3:2213:30490:17347	A00204:690:HYN52DSXY:3:2237:5348:36902	A00204:690:HYN52DSXY:3:2273:25590:19476	A00204:690:HYN52DSXY:3:2306:2302:17253	A00204:690:HYN52DSXY:3:2353:2383:36589	A00204:690:HYN52DSXY:3:2363:18584:28573	A00204:690:HYN52DSXY:3:2370:16206:7388	A00204:690:HYN52DSXY:3:2371:2193:30749	A00204:690:HYN52DSXY:3:2423:2239:15515	A00204:690:HYN52DSXY:3:2555:7392:28823	A00204:690:HYN52DSXY:3:2574:6180:28260	A00204:690:HYN52DSXY:3:2611:6153:10332	A00204:690:HYN52DSXY:3:2611:30129:18098	A00204:690:HYN52DSXY:3:2611:21847:23610	A00204:690:HYN52DSXY:3:2669:23818:5478	A00204:690:HYN52DSXY:3:1121:1063:9032	A00204:690:HYN52DSXY:3:1161:29921:5650	A00204:690:HYN52DSXY:3:1205:4951:28510	A00204:690:HYN52DSXY:3:1235:12066:7138	A00204:690:HYN52DSXY:3:1276:25970:14497	A00204:690:HYN52DSXY:3:1335:32081:30154	A00204:690:HYN52DSXY:3:1342:9353:30154	A00204:690:HYN52DSXY:3:1418:19397:6746	A00204:690:HYN52DSXY:3:1419:26603:15781	A00204:690:HYN52DSXY:3:1423:8223:16329	A00204:690:HYN52DSXY:3:1444:6415:14951	A00204:690:HYN52DSXY:3:1633:6479:13213	A00204:690:HYN52DSXY:3:2128:27398:8797	A00204:690:HYN52DSXY:3:2132:30436:15060	A00204:690:HYN52DSXY:3:2145:30337:19961	A00204:690:HYN52DSXY:3:2151:25554:14747	A00204:690:HYN52DSXY:3:2203:3884:28291	A00204:690:HYN52DSXY:3:2226:28113:31516	A00204:690:HYN52DSXY:3:2252:13114:1783	A00204:690:HYN52DSXY:3:2322:2618:35399	A00204:690:HYN52DSXY:3:2361:31638:23030	A00204:690:HYN52DSXY:3:2409:16034:26757	A00204:690:HYN52DSXY:3:2469:31503:13244	A00204:690:HYN52DSXY:3:2478:26720:6684
70467	70467	11:120406118|120409450	11	120406118	120409450	363	10_18_102	4377	0.142	exon	ARHGEF12,	+	A00204:690:HYN52DSXY:3:2327:22345:1391,A00204:690:HYN52DSXY:3:2568:14832:34601,A00204:690:HYN52DSXY:3:1404:25247:28401,A00204:690:HYN52DSXY:3:1439:14787:14575,A00204:690:HYN52DSXY:3:2163:10230:23281,A00204:690:HYN52DSXY:3:2419:9326:17425,A00204:690:HYN52DSXY:3:2439:15483:14152,A00204:690:HYN52DSXY:3:2562:27444:36526,A00204:690:HYN52DSXY:3:2622:1868:28056,A00204:690:HYN52DSXY:3:2666:30065:20901,A0…	168	A352-16	A352-16	LUAD	55	platelet	female	C6P	11:120406118|120409450	hsa_circ_0024605	chr11:120276826-120280159+	NM_015313	100	100	100	167	1	167	167	1	167	4.63e-83	309	GTTTCCCCTC...GAGATATATG	GTTTCCCCTC...GAGATATATG
70468	70468	11:120653685|120660400	11	120653685	120660400	13	6_3_3	3	0.897	exon	GRIK4,	+	A00204:690:HYN52DSXY:3:1569:25536:6856,A00204:690:HYN52DSXY:3:2149:14154:35023,A00204:690:HYN52DSXY:3:2552:31566:26005,A00204:690:HYN52DSXY:3:1609:31593:31563,A00204:690:HYN52DSXY:3:2460:10140:6496,A00204:690:HYN52DSXY:3:2451:3974:18176,A00204:690:HYN52DSXY:3:1244:9471:16360,A00204:690:HYN52DSXY:3:2557:10113:11334,A00204:690:HYN52DSXY:3:2561:30291:2816,A00204:690:HYN52DSXY:3:2146:15619:31923,A002…	241	A352-16	A352-16	LUAD	55	platelet	female	C6P	NA	NA	NA	NA	NA	NA	NA	NA	NA	NA	NA	NA	NA	NA	NA	NA	NA
70469	70469	11:120653688|120660400	11	120653688	120660400	6	2_0_2	3	0.8	exon	GRIK4,	+	A00204:690:HYN52DSXY:3:1236:15194:30217,A00204:690:HYN52DSXY:3:2525:30716:3396,A00204:690:HYN52DSXY:3:1359:8305:3693,A00204:690:HYN52DSXY:3:2469:14796:11021,A00204:690:HYN52DSXY:3:1359:8486:4038,A00204:690:HYN52DSXY:3:1655:23818:8422,	238	A352-16	A352-16	LUAD	55	platelet	female	C6P	NA	NA	NA	NA	NA	NA	NA	NA	NA	NA	NA	NA	NA	NA	NA	NA	NA
70470	70470	11:120802693|120819920	11	120802693	120819920	3	1_2_0	0	1	exon	GRIK4,	+	A00204:690:HYN52DSXY:3:2430:16188:36292,A00204:690:HYN52DSXY:3:2549:26169:33160,A00204:690:HYN52DSXY:3:2108:20094:17221,	430	A352-16	A352-16	LUAD	55	platelet	female	C6P	NA	NA	NA	NA	NA	NA	NA	NA	NA	NA	NA	NA	NA	NA	NA	NA	NA
70471	70471	11:121035733|121060085	11	121035733	121060085	9	3_0_3	36	0.333	exon	TBCEL,	+	A00204:690:HYN52DSXY:3:2110:29803:28870,A00204:690:HYN52DSXY:3:2225:17852:1188,A00204:690:HYN52DSXY:3:2225:18005:1266,A00204:690:HYN52DSXY:3:1178:28429:20478,A00204:690:HYN52DSXY:3:2236:3070:24471,A00204:690:HYN52DSXY:3:2466:28709:22811,A00204:690:HYN52DSXY:3:1115:1461:16861,A00204:690:HYN52DSXY:3:2136:1362:1720,A00204:690:HYN52DSXY:3:2605:14913:22216,	1773	A352-16	A352-16	LUAD	55	platelet	female	C6P	11:121035733|121060085	hsa_circ_0024657	chr11:120916382-120926017+	NM_152715	41.14	100	100	1772	691	1419	729	1	729	0	1347	CGGAAAGAAA...TGCCATTCAG	CATTTTAAGA...CACAAGTCAG
70472	70472	11:121036505|121060085	11	121036505	121060085	33	7_3_11	75	0.468	exon	TBCEL,	+	A00204:690:HYN52DSXY:3:2359:3902:14669,A00204:690:HYN52DSXY:3:2645:5222:12508,A00204:690:HYN52DSXY:3:1541:21630:32409,A00204:690:HYN52DSXY:3:1553:30716:26663,A00204:690:HYN52DSXY:3:2213:9064:14215,A00204:690:HYN52DSXY:3:2307:23520:4210,A00204:690:HYN52DSXY:3:2346:30165:33066,A00204:690:HYN52DSXY:3:2506:7401:15749,A00204:690:HYN52DSXY:3:2303:29451:22279,A00204:690:HYN52DSXY:3:1515:24234:30624,A002…	1191	A352-16	A352-16	LUAD	55	platelet	female	C6P	11:121036505|121060085	hsa_circ_0024657	chr11:120916382-120926017+	NM_152715	61.26	100	100	1190	109	837	729	1	729	0	1347	AATGTCTAAT...TGCCATTCAG	CATTTTAAGA...CACAAGTCAG
70473	70473	11:121045674|121053732	11	121045674	121053732	12	2_2_2	226	0.096	exon	TBCEL,	+	A00204:690:HYN52DSXY:3:2273:5484:19820,A00204:690:HYN52DSXY:3:2330:22390:6136,A00204:690:HYN52DSXY:3:1309:27227:10254,A00204:690:HYN52DSXY:3:1408:22281:5916,A00204:690:HYN52DSXY:3:2245:32841:22263,A00204:690:HYN52DSXY:3:1309:27362:9925,A00204:690:HYN52DSXY:3:1452:13801:9392,A00204:690:HYN52DSXY:3:2516:8558:10488,A00204:690:HYN52DSXY:3:1467:14624:34460,A00204:690:HYN52DSXY:3:2142:5068:23202,A00204…	473	A352-16	A352-16	LUAD	55	platelet	female	C6P	11:121045674|121053732	hsa_circ_0000365	chr11:120916382-120924441+	NM_152715	100	100	100	472	1	472	472	1	472	0	872	CATTTTAAGA...AGTTACCAGA	CATTTTAAGA...AGTTACCAGA
70474	70474	11:121045674|121060085	11	121045674	121060085	116	38_5_38	134	0.634	exon	TBCEL,	+	A00204:690:HYN52DSXY:3:2340:7681:3615,A00204:690:HYN52DSXY:3:2346:18150:17675,A00204:690:HYN52DSXY:3:2408:20564:24236,A00204:690:HYN52DSXY:3:2628:5303:14559,A00204:690:HYN52DSXY:3:1157:29134:22013,A00204:690:HYN52DSXY:3:1210:22489:25911,A00204:690:HYN52DSXY:3:1330:32687:27289,A00204:690:HYN52DSXY:3:1345:6524:11381,A00204:690:HYN52DSXY:3:1352:28474:1204,A00204:690:HYN52DSXY:3:1426:7835:5071,A00204…	1083	A352-16	A352-16	LUAD	55	platelet	female	C6P	11:121045674|121060085	hsa_circ_0024657	chr11:120916382-120926017+	NM_152715	67.38	100	100	1082	1	729	729	1	729	0	1347	CATTTTAAGA...TGCCATTCAG	CATTTTAAGA...CACAAGTCAG
70475	70475	11:122676783|122676977	11	122676783	122676977	12	1_3_3	1	0.96	intron	UBASH3B,	+	A00204:690:HYN52DSXY:3:2678:16568:31187,A00204:690:HYN52DSXY:3:2461:9290:31516,A00204:690:HYN52DSXY:3:1154:22101:2848,A00204:690:HYN52DSXY:3:1123:5177:16532,A00204:690:HYN52DSXY:3:1462:5122:20196,A00204:690:HYN52DSXY:3:1622:29306:21402,A00204:690:HYN52DSXY:3:2306:2654:33833,A00204:690:HYN52DSXY:3:1357:10963:29027,A00204:690:HYN52DSXY:3:2133:17987:28072,A00204:690:HYN52DSXY:3:2441:16902:34710,A002…	195	A352-16	A352-16	LUAD	55	platelet	female	C6P	NA	NA	NA	NA	NA	NA	NA	NA	NA	NA	NA	NA	NA	NA	NA	NA	NA
70476	70476	11:122693277|122693499	11	122693277	122693499	34	10_4_6	14	0.829	intron	UBASH3B,	+	A00204:690:HYN52DSXY:3:2260:2573:32816,A00204:690:HYN52DSXY:3:2453:24207:19680,A00204:690:HYN52DSXY:3:2512:6433:18552,A00204:690:HYN52DSXY:3:2551:14669:19194,A00204:690:HYN52DSXY:3:2623:24487:2190,A00204:690:HYN52DSXY:3:1128:12138:28651,A00204:690:HYN52DSXY:3:1327:1687:32064,A00204:690:HYN52DSXY:3:2171:23547:12618,A00204:690:HYN52DSXY:3:2512:7690:20322,A00204:690:HYN52DSXY:3:1215:25644:13244,A002…	223	A352-16	A352-16	LUAD	55	platelet	female	C6P	NA	NA	NA	NA	NA	NA	NA	NA	NA	NA	NA	NA	NA	NA	NA	NA	NA
70477	70477	11:122712172|122714877	11	122712172	122714877	5	1_2_0	6	0.625	intron	UBASH3B,	+	A00204:690:HYN52DSXY:3:2469:30490:13369,A00204:690:HYN52DSXY:3:1110:11803:36714,A00204:690:HYN52DSXY:3:1622:14660:8907,A00204:690:HYN52DSXY:3:2478:31096:22780,A00204:690:HYN52DSXY:3:1572:15998:17112,	2706	A352-16	A352-16	LUAD	55	platelet	female	C6P	NA	NA	NA	NA	NA	NA	NA	NA	NA	NA	NA	NA	NA	NA	NA	NA	NA
70478	70478	11:122776219|122777210	11	122776219	122777210	134	18_25_45	410	0.395	exon	UBASH3B,	+	A00204:690:HYN52DSXY:3:2257:23800:11553,A00204:690:HYN52DSXY:3:2262:14552:15515,A00204:690:HYN52DSXY:3:2329:11858:32174,A00204:690:HYN52DSXY:3:2546:14353:7717,A00204:690:HYN52DSXY:3:2661:28546:23469,A00204:690:HYN52DSXY:3:1203:28185:3364,A00204:690:HYN52DSXY:3:1205:21603:22811,A00204:690:HYN52DSXY:3:1216:20103:36151,A00204:690:HYN52DSXY:3:1267:32533:26052,A00204:690:HYN52DSXY:3:1327:11035:1219,A0…	242	A352-16	A352-16	LUAD	55	platelet	female	C6P	11:122776219|122777210	hsa_circ_0003391	chr11:122646926-122647918+	NM_032873	100	100	100	241	1	241	241	1	241	5.16e-124	446	ACAAAAAGCC...GTTCTTTATG	ACAAAAAGCC...GTTCTTTATG
70480	70480	11:124117497|124119089	11	124117497	124119089	12	1_0_5	133	0.153	exon	VWA5A,	+	A00204:690:HYN52DSXY:3:2152:17273:27962,A00204:690:HYN52DSXY:3:1366:24840:9220,A00204:690:HYN52DSXY:3:2144:8440:10034,A00204:690:HYN52DSXY:3:2428:19470:33990,A00204:690:HYN52DSXY:3:1573:25852:11945,A00204:690:HYN52DSXY:3:2428:15835:30483,A00204:690:HYN52DSXY:3:2428:16161:30577,A00204:690:HYN52DSXY:3:2131:5855:33927,A00204:690:HYN52DSXY:3:1467:20844:21746,A00204:690:HYN52DSXY:3:2313:25880:28808,A0…	776	A352-16	A352-16	LUAD	55	platelet	female	C6P	11:124117497|124119089	hsa_circ_0024737	chr11:123988203-123989796+	NM_001130142	100	100	100	775	1	775	775	1	775	0	1432	AAATCTTGCA...ATGAAGCCAG	AAATCTTGCA...ATGAAGCCAG
70481	70481	11:124647365|124648175	11	124647365	124648175	752	53_91_113	1222	0.552	exon	SIAE,	-	A00204:690:HYN52DSXY:3:2228:5782:12853,A00204:690:HYN52DSXY:3:2229:2636:7498,A00204:690:HYN52DSXY:3:2235:6135:19038,A00204:690:HYN52DSXY:3:2239:6705:29418,A00204:690:HYN52DSXY:3:2266:15347:12633,A00204:690:HYN52DSXY:3:2275:9091:24126,A00204:690:HYN52DSXY:3:2313:23656:12649,A00204:690:HYN52DSXY:3:2344:2953:31688,A00204:690:HYN52DSXY:3:2354:29179:25473,A00204:690:HYN52DSXY:3:2375:16197:2832,A00204:…	245	A352-16	A352-16	LUAD	55	platelet	female	C6P	11:124647365|124648175	hsa_circ_0000367	chr11:124517260-124518071-	NM_001199922	100	100	100	244	1	244	244	244	1	1.12e-125	451	CTGGACAAGT...TGGAATGGAC	GTCCATTCCA...ACTTGTCCAG
70482	70482	11:124986742|125005212	11	124986742	125005212	7	2_0_2	13	0.519	exon	CCDC15,	+	A00204:690:HYN52DSXY:3:2567:11523:23923,A00204:690:HYN52DSXY:3:2208:21441:1360,A00204:690:HYN52DSXY:3:2168:21884:12680,A00204:690:HYN52DSXY:3:2567:11704:23860,A00204:690:HYN52DSXY:3:2422:11876:35994,A00204:690:HYN52DSXY:3:1204:27760:15342,A00204:690:HYN52DSXY:3:1553:16731:15311,	1659	A352-16	A352-16	LUAD	55	platelet	female	C6P	NA	NA	NA	NA	NA	NA	NA	NA	NA	NA	NA	NA	NA	NA	NA	NA	NA
70483	70483	11:125003867|125005212	11	125003867	125005212	6	3_2_1	51	0.19	exon	CCDC15,	+	A00204:690:HYN52DSXY:3:2302:4969:2206,A00204:690:HYN52DSXY:3:1225:10954:30702,A00204:690:HYN52DSXY:3:1571:23565:23484,A00204:690:HYN52DSXY:3:2562:28122:5697,A00204:690:HYN52DSXY:3:2668:15411:23797,A00204:690:HYN52DSXY:3:1261:8739:33567,	198	A352-16	A352-16	LUAD	55	platelet	female	C6P	NA	NA	NA	NA	NA	NA	NA	NA	NA	NA	NA	NA	NA	NA	NA	NA	NA
70484	70484	11:125003867|125039069	11	125003867	125039069	15	2_3_2	41	0.423	exon	CCDC15,	+	A00204:690:HYN52DSXY:3:2170:6036:33833,A00204:690:HYN52DSXY:3:1115:31141:25488,A00204:690:HYN52DSXY:3:1110:17689:31657,A00204:690:HYN52DSXY:3:1115:31684:23296,A00204:690:HYN52DSXY:3:1363:24885:5321,A00204:690:HYN52DSXY:3:1313:27950:4210,A00204:690:HYN52DSXY:3:2246:3215:11506,A00204:690:HYN52DSXY:3:1663:13648:2644,A00204:690:HYN52DSXY:3:1356:9941:32456,A00204:690:HYN52DSXY:3:2556:13214:2926,A00204…	554	A352-16	A352-16	LUAD	55	platelet	female	C6P	NA	NA	NA	NA	NA	NA	NA	NA	NA	NA	NA	NA	NA	NA	NA	NA	NA
70485	70485	11:125595881|125597119	11	125595881	125597119	8	1_0_3	16	0.5	exon	STT3A,	+	A00204:690:HYN52DSXY:3:2362:2989:1939,A00204:690:HYN52DSXY:3:2674:24487:27993,A00204:690:HYN52DSXY:3:2159:25699:25676,A00204:690:HYN52DSXY:3:1543:4571:7529,A00204:690:HYN52DSXY:3:2516:25889:34460,A00204:690:HYN52DSXY:3:1622:14434:29778,A00204:690:HYN52DSXY:3:2468:19027:29935,A00204:690:HYN52DSXY:3:2516:25880:34726,	185	A352-16	A352-16	LUAD	55	platelet	female	C6P	11:125595881|125597119	hsa_circ_0024758	chr11:125465775-125467014+	NM_152713	100	100	100	184	1	184	184	1	184	1.84e-92	340	CTGATCGTCG...AGTTTGATCC	CTGATCGTCG...AGTTTGATCC
70486	70486	11:125602303|125604247	11	125602303	125604247	16	7_2_6	11	0.744	exon	STT3A,	+	A00204:690:HYN52DSXY:3:2547:9200:11162,A00204:690:HYN52DSXY:3:1313:30409:15734,A00204:690:HYN52DSXY:3:2303:19090:35180,A00204:690:HYN52DSXY:3:1101:21151:33207,A00204:690:HYN52DSXY:3:1413:18647:22294,A00204:690:HYN52DSXY:3:1202:32199:6183,A00204:690:HYN52DSXY:3:1351:4273:23641,A00204:690:HYN52DSXY:3:1367:12979:11725,A00204:690:HYN52DSXY:3:1450:8865:25708,A00204:690:HYN52DSXY:3:2438:22019:8249,A002…	360	A352-16	A352-16	LUAD	55	platelet	female	C6P	11:125602303|125604247	hsa_circ_0024766	chr11:125472197-125474142+	NM_152713	100	100	100	359	1	359	359	1	359	0	664	GTACTTTAAT...GATAATGAAG	GTACTTTAAT...GATAATGAAG
70487	70487	11:125605629|125608289	11	125605629	125608289	5	2_1_1	18	0.357	exon	STT3A,	+	A00204:690:HYN52DSXY:3:2654:5737:1877,A00204:690:HYN52DSXY:3:1653:6813:32800,A00204:690:HYN52DSXY:3:1273:24442:23500,A00204:690:HYN52DSXY:3:2641:30644:1955,A00204:690:HYN52DSXY:3:2647:32045:35133,	454	A352-16	A352-16	LUAD	55	platelet	female	C6P	11:125605629|125608289	hsa_circ_0024774	chr11:125475523-125478184+	NM_152713	100	100	100	453	1	453	453	1	453	0	837	GGATTGCCAT...ATGCTGACAG	GGATTGCCAT...ATGCTGACAG
70488	70488	11:125627607|125627830	11	125627607	125627830	3	2_0_2	8	0.429	exon	CHEK1,	+	A00204:690:HYN52DSXY:3:1678:25843:12900,A00204:690:HYN52DSXY:3:2656:27453:5854,A00204:690:HYN52DSXY:3:2170:30807:22686,	225	A352-16	A352-16	LUAD	55	platelet	female	C6P	NA	NA	NA	NA	NA	NA	NA	NA	NA	NA	NA	NA	NA	NA	NA	NA	NA
70489	70489	11:125627607|125643900	11	125627607	125643900	4	1_2_0	7	0.533	exon	CHEK1,	+	A00204:690:HYN52DSXY:3:1449:13964:24768,A00204:690:HYN52DSXY:3:2163:4553:16705,A00204:690:HYN52DSXY:3:1619:15600:29763,A00204:690:HYN52DSXY:3:1445:17680:23437,	859	A352-16	A352-16	LUAD	55	platelet	female	C6P	11:125627607|125643900	hsa_circ_0095293	chr11:125497501-125505428+	NM_001114122	76.11	100	100	858	1	653	653	1	653	0	1206	AGTTCAACTT...GTGCTTCTAG	AGTTCAACTT...GCTCCTCTAG
70490	70490	11:125643792|125644643	11	125643792	125644643	6	3_1_3	4	0.75	exon	CHEK1,	+	A00204:690:HYN52DSXY:3:2638:19316:29277,A00204:690:HYN52DSXY:3:1160:10538:34522,A00204:690:HYN52DSXY:3:1267:21052:15530,A00204:690:HYN52DSXY:3:1515:29912:26303,A00204:690:HYN52DSXY:3:2365:20311:31563,A00204:690:HYN52DSXY:3:2641:8549:13510,	420	A352-16	A352-16	LUAD	55	platelet	female	C6P	11:125643792|125644643	hsa_circ_0005468	chr11:125513686-125514538+	NM_001114122	100	100	100	419	1	419	419	1	419	0	774	GGGCAAAAAG...TATGAATCAG	GGGCAAAAAG...TATGAATCAG
70491	70491	11:125895907|125896330	11	125895907	125896330	18	1_4_4	0	1	exon	PUS3,	-	A00204:690:HYN52DSXY:3:2371:2962:22561,A00204:690:HYN52DSXY:3:2606:32018:3145,A00204:690:HYN52DSXY:3:2652:1434:17284,A00204:690:HYN52DSXY:3:1416:5999:18928,A00204:690:HYN52DSXY:3:2619:14624:23249,A00204:690:HYN52DSXY:3:2652:3902:13730,A00204:690:HYN52DSXY:3:2416:6298:13432,A00204:690:HYN52DSXY:3:1556:11333:5588,A00204:690:HYN52DSXY:3:2504:16938:10034,A00204:690:HYN52DSXY:3:1418:16152:24549,A00204…	425	A352-16	A352-16	LUAD	55	platelet	female	C6P	NA	NA	NA	NA	NA	NA	NA	NA	NA	NA	NA	NA	NA	NA	NA	NA	NA
70492	70492	11:128597298|128597657	11	128597298	128597657	14	4_2_7	3	0.903	intergenic_region	n/a	-	A00204:690:HYN52DSXY:3:1153:20374:19930,A00204:690:HYN52DSXY:3:2522:23809:12007,A00204:690:HYN52DSXY:3:2316:19352:28714,A00204:690:HYN52DSXY:3:1477:7663:1955,A00204:690:HYN52DSXY:3:2128:17201:28776,A00204:690:HYN52DSXY:3:1636:26458:23109,A00204:690:HYN52DSXY:3:2251:1190:32643,A00204:690:HYN52DSXY:3:2477:6361:8813,A00204:690:HYN52DSXY:3:1636:23077:23140,A00204:690:HYN52DSXY:3:1543:24062:14982,A002…	360	A352-16	A352-16	LUAD	55	platelet	female	C6P	11:128597298|128597657	hsa_circ_0002859	chr11:128467192-128467552-	None	100	100	100	360	1	360	360	360	1	0	665	CTGCTCAACT...CAGAGGCAGA	TCTGCCTCTG...AGTTGAGCAG
70493	70493	11:128758115|128772985	11	128758115	128772985	166	51_20_49	1868	0.151	exon	FLI1,	+	A00204:690:HYN52DSXY:3:2266:10276:34757,A00204:690:HYN52DSXY:3:2350:14805:30890,A00204:690:HYN52DSXY:3:2421:5846:4601,A00204:690:HYN52DSXY:3:2462:32000:16423,A00204:690:HYN52DSXY:3:2478:30563:28526,A00204:690:HYN52DSXY:3:2544:5122:8077,A00204:690:HYN52DSXY:3:2558:6343:13416,A00204:690:HYN52DSXY:3:2670:20943:21574,A00204:690:HYN52DSXY:3:1121:19072:1485,A00204:690:HYN52DSXY:3:1144:29577:13479,A0020…	743	A352-16	A352-16	LUAD	55	platelet	female	C6P	11:128758115|128772985	hsa_circ_0007153	chr11:128638012-128642880+	NM_001167681	48.38	100	100	742	384	742	359	1	359	0	664	GAGGCTCTGT...CTCAGGGAAA	GGAGTCTCCG...CTCAGGGAAA
70494	70494	11:128758115|128782023	11	128758115	128782023	188	67_2_66	1805	0.172	exon	FLI1,	+	A00204:690:HYN52DSXY:3:2262:14922:18161,A00204:690:HYN52DSXY:3:2325:9977:29324,A00204:690:HYN52DSXY:3:2351:6705:27790,A00204:690:HYN52DSXY:3:2374:15682:23171,A00204:690:HYN52DSXY:3:2426:13096:26083,A00204:690:HYN52DSXY:3:2536:9046:1720,A00204:690:HYN52DSXY:3:2608:11677:35493,A00204:690:HYN52DSXY:3:2615:18936:5822,A00204:690:HYN52DSXY:3:2625:12599:21089,A00204:690:HYN52DSXY:3:2629:8757:24267,A0020…	809	A352-16	A352-16	LUAD	55	platelet	female	C6P	11:128758115|128782023	hsa_circ_0024834	chr11:128638012-128651918+	NM_001167681	52.6	100	100	808	384	808	425	1	425	0	785	GAGGCTCTGT...GTCAAAGAAG	GGAGTCTCCG...GTCAAAGAAG
70495	70495	11:128768118|128772985	11	128768118	128772985	270	77_37_48	2828	0.16	exon	FLI1,	+	A00204:690:HYN52DSXY:3:2239:19922:27132,A00204:690:HYN52DSXY:3:2347:11785:11913,A00204:690:HYN52DSXY:3:2371:14217:19413,A00204:690:HYN52DSXY:3:2433:25201:20306,A00204:690:HYN52DSXY:3:2449:29993:32049,A00204:690:HYN52DSXY:3:2456:20229:3051,A00204:690:HYN52DSXY:3:2467:13015:5619,A00204:690:HYN52DSXY:3:2502:21920:19288,A00204:690:HYN52DSXY:3:2516:14127:19351,A00204:690:HYN52DSXY:3:2559:25039:1830,A0…	360	A352-16	A352-16	LUAD	55	platelet	female	C6P	11:128768118|128772985	hsa_circ_0007153	chr11:128638012-128642880+	NM_001167681	100	100	100	359	1	359	359	1	359	0	664	GGAGTCTCCG...CTCAGGGAAA	GGAGTCTCCG...CTCAGGGAAA
70496	70496	11:128768118|128782023	11	128768118	128782023	1700	181_47_163	2773	0.551	exon	FLI1,	+	A00204:690:HYN52DSXY:3:2227:19397:1799,A00204:690:HYN52DSXY:3:2229:8106:11835,A00204:690:HYN52DSXY:3:2230:17020:11490,A00204:690:HYN52DSXY:3:2230:8938:22388,A00204:690:HYN52DSXY:3:2231:27850:1971,A00204:690:HYN52DSXY:3:2237:4761:29528,A00204:690:HYN52DSXY:3:2239:28637:34992,A00204:690:HYN52DSXY:3:2240:8359:22044,A00204:690:HYN52DSXY:3:2243:15185:24565,A00204:690:HYN52DSXY:3:2251:27489:20917,A0020…
N52DSXY:3:2221:7111:6449	A00204:690:HYN52DSXY:3:2258:29125:15765	A00204:690:HYN52DSXY:3:2317:26585:36980	A00204:690:HYN52DSXY:3:2340:31367:9565	A00204:690:HYN52DSXY:3:2507:18213:4570	A00204:690:HYN52DSXY:3:2645:1316:6997	A00204:690:HYN52DSXY:3:2647:29288:31140	A00204:690:HYN52DSXY:3:1121:24270:2722	A00204:690:HYN52DSXY:3:1203:20889:15374	A00204:690:HYN52DSXY:3:1250:31973:10927	A00204:690:HYN52DSXY:3:1549:20772:33082	A00204:690:HYN52DSXY:3:1635:5168:28228	A00204:690:HYN52DSXY:3:1645:1434:20478	A00204:690:HYN52DSXY:3:2406:22616:19492	A00204:690:HYN52DSXY:3:2552:22191:21762	A00204:690:HYN52DSXY:3:2677:22272:34178	A00204:690:HYN52DSXY:3:1126:1651:15029	A00204:690:HYN52DSXY:3:1341:22643:6762	A00204:690:HYN52DSXY:3:1377:31819:19304	A00204:690:HYN52DSXY:3:1672:32199:32393	A00204:690:HYN52DSXY:3:2163:31638:19554	A00204:690:HYN52DSXY:3:2203:2573:23923	A00204:690:HYN52DSXY:3:2266:32741:28166	A00204:690:HYN52DSXY:3:2358:9570:7388	A00204:690:HYN52DSXY:3:2409:32832:10598	A00204:690:HYN52DSXY:3:2430:11333:28134	A00204:690:HYN52DSXY:3:2518:11686:21699	A00204:690:HYN52DSXY:3:2569:26639:9580	A00204:690:HYN52DSXY:3:2571:14000:16094	A00204:690:HYN52DSXY:3:2652:6180:35462	A00204:690:HYN52DSXY:3:1151:9534:35884	A00204:690:HYN52DSXY:3:1266:26820:31000	A00204:690:HYN52DSXY:3:1456:8910:29857	A00204:690:HYN52DSXY:3:1638:32786:7106	A00204:690:HYN52DSXY:3:1642:9552:16282	A00204:690:HYN52DSXY:3:1666:27995:17754	A00204:690:HYN52DSXY:3:2145:31421:25003	A00204:690:HYN52DSXY:3:2164:31286:1251	A00204:690:HYN52DSXY:3:2353:28528:11694	A00204:690:HYN52DSXY:3:2436:29514:18443
70498	70498	11:129062280|129066868	11	129062280	129066868	51	3_18_15	250	0.29	exon	ARHGAP32,	-	A00204:690:HYN52DSXY:3:2254:28483:19727,A00204:690:HYN52DSXY:3:2358:29550:28213,A00204:690:HYN52DSXY:3:2618:25717:1689,A00204:690:HYN52DSXY:3:2661:25437:29888,A00204:690:HYN52DSXY:3:1178:4481:20243,A00204:690:HYN52DSXY:3:1211:30472:7639,A00204:690:HYN52DSXY:3:1265:21007:16141,A00204:690:HYN52DSXY:3:1631:27172:8375,A00204:690:HYN52DSXY:3:2228:5837:18302,A00204:690:HYN52DSXY:3:2374:16007:15405,A002…	433	A352-16	A352-16	LUAD	55	platelet	female	C6P	11:129062280|129066868	hsa_circ_0024840	chr11:128932174-128936763-	NM_001142685	100	100	100	432	1	432	432	432	1	0	798	CTGGAATCCG...AACTTTTTCC	GGAAAAAGTT...CGGATTCCAG
70499	70499	11:129093621|129124894	11	129093621	129124894	24	2_6_13	287	0.143	exon	ARHGAP32,	-	A00204:690:HYN52DSXY:3:2360:28185:2675,A00204:690:HYN52DSXY:3:1402:12255:24502,A00204:690:HYN52DSXY:3:1402:12174:24862,A00204:690:HYN52DSXY:3:2112:25898:27806,A00204:690:HYN52DSXY:3:2427:25925:36182,A00204:690:HYN52DSXY:3:1223:11107:20635,A00204:690:HYN52DSXY:3:1327:17662:29857,A00204:690:HYN52DSXY:3:1327:17653:30874,A00204:690:HYN52DSXY:3:1263:6135:24893,A00204:690:HYN52DSXY:3:1263:7039:25739,A0…	307	A352-16	A352-16	LUAD	55	platelet	female	C6P	NA	NA	NA	NA	NA	NA	NA	NA	NA	NA	NA	NA	NA	NA	NA	NA	NA
70500	70500	11:129093621|129164427	11	129093621	129164427	49	9_16_15	216	0.312	exon	ARHGAP32,	-	A00204:690:HYN52DSXY:3:2451:30300:17080,A00204:690:HYN52DSXY:3:2503:28040:17394,A00204:690:HYN52DSXY:3:1436:6171:2159,A00204:690:HYN52DSXY:3:1444:9932:16908,A00204:690:HYN52DSXY:3:1625:30020:30624,A00204:690:HYN52DSXY:3:1636:6551:32221,A00204:690:HYN52DSXY:3:2136:2835:35117,A00204:690:HYN52DSXY:3:2229:11098:32643,A00204:690:HYN52DSXY:3:2229:9471:33458,A00204:690:HYN52DSXY:3:2301:11388:10817,A0020…	416	A352-16	A352-16	LUAD	55	platelet	female	C6P	11:129093621|129164427	hsa_circ_0024845	chr11:129034213-129034322-	NM_001142685	26.27	100	100	415	307	415	109	109	1	2.22e-50	202	CTGACAAGCA...CTTCATCTTC	GAAGATGAAG...TAGCGCAATG
70501	70501	11:129113061|129113625	11	129113061	129113625	12	1_4_5	10	0.706	intron	ARHGAP32,	-	A00204:690:HYN52DSXY:3:1252:4815:21073,A00204:690:HYN52DSXY:3:1320:20437:26553,A00204:690:HYN52DSXY:3:2156:22245:6042,A00204:690:HYN52DSXY:3:2672:23873:35383,A00204:690:HYN52DSXY:3:2439:26503:12007,A00204:690:HYN52DSXY:3:1475:2718:9925,A00204:690:HYN52DSXY:3:2171:17508:31000,A00204:690:HYN52DSXY:3:1662:28628:23703,A00204:690:HYN52DSXY:3:1614:13169:27774,A00204:690:HYN52DSXY:3:2148:9607:36886,A002…	565	A352-16	A352-16	LUAD	55	platelet	female	C6P	NA	NA	NA	NA	NA	NA	NA	NA	NA	NA	NA	NA	NA	NA	NA	NA	NA
70502	70502	11:129123446|129124894	11	129123446	129124894	21	1_9_12	408	0.093	exon	ARHGAP32,	-	A00204:690:HYN52DSXY:3:1365:23502:34428,A00204:690:HYN52DSXY:3:2132:20356:14951,A00204:690:HYN52DSXY:3:2509:16052:25598,A00204:690:HYN52DSXY:3:1153:5240:5932,A00204:690:HYN52DSXY:3:1375:10556:13917,A00204:690:HYN52DSXY:3:1616:15546:36307,A00204:690:HYN52DSXY:3:2602:29857:13526,A00204:690:HYN52DSXY:3:1208:18150:23343,A00204:690:HYN52DSXY:3:2219:24297:30138,A00204:690:HYN52DSXY:3:1568:16613:2957,A0…	220	A352-16	A352-16	LUAD	55	platelet	female	C6P	NA	NA	NA	NA	NA	NA	NA	NA	NA	NA	NA	NA	NA	NA	NA	NA	NA
70504	70504	11:129123446|129164427	11	129123446	129164427	95	12_35_28	397	0.324	exon	ARHGAP32,	-	A00204:690:HYN52DSXY:3:2226:21206:21684,A00204:690:HYN52DSXY:3:2228:11831:12649,A00204:690:HYN52DSXY:3:2360:20672:3850,A00204:690:HYN52DSXY:3:2424:30960:1438,A00204:690:HYN52DSXY:3:2424:27416:27586,A00204:690:HYN52DSXY:3:2510:22345:12101,A00204:690:HYN52DSXY:3:2523:29866:31078,A00204:690:HYN52DSXY:3:2527:20446:9032,A00204:690:HYN52DSXY:3:1113:15881:17221,A00204:690:HYN52DSXY:3:1303:20546:26678,A0…	329	A352-16	A352-16	LUAD	55	platelet	female	C6P	11:129123446|129164427	hsa_circ_0024845	chr11:129034213-129034322-	NM_001142685	33.23	100	100	328	220	328	109	109	1	1.73e-50	202	CTGTATGCTG...CTTCATCTTC	GAAGATGAAG...TAGCGCAATG
70506	70506	11:129161605|129164427	11	129161605	129164427	6	1_2_1	87	0.121	intron	ARHGAP32,	-	A00204:690:HYN52DSXY:3:2662:6931:22827,A00204:690:HYN52DSXY:3:2578:8106:4382,A00204:690:HYN52DSXY:3:2264:21332:21308,A00204:690:HYN52DSXY:3:2360:3902:22748,A00204:690:HYN52DSXY:3:1662:4598:14967,A00204:690:HYN52DSXY:3:1262:20943:32095,	2823	A352-16	A352-16	LUAD	55	platelet	female	C6P	NA	NA	NA	NA	NA	NA	NA	NA	NA	NA	NA	NA	NA	NA	NA	NA	NA
70507	70507	11:130260856|130261929	11	130260856	130261929	40	6_9_3	91	0.468	exon	ZBTB44,	-	A00204:690:HYN52DSXY:3:2277:17164:5259,A00204:690:HYN52DSXY:3:1272:9344:19523,A00204:690:HYN52DSXY:3:1606:20229:12759,A00204:690:HYN52DSXY:3:2163:29460:8829,A00204:690:HYN52DSXY:3:2163:19931:14841,A00204:690:HYN52DSXY:3:2202:7012:14356,A00204:690:HYN52DSXY:3:2527:11668:15624,A00204:690:HYN52DSXY:3:2501:12454:30639,A00204:690:HYN52DSXY:3:1106:30852:16783,A00204:690:HYN52DSXY:3:1301:20871:32597,A00…	1075	A352-16	A352-16	LUAD	55	platelet	female	C6P	11:130260856|130261929	hsa_circ_0002484	chr11:130130750-130131824-	NM_014155	100	100	100	1074	1	1074	1074	1074	1	0	1984	CTATAGAGGA...CAGAAATGTC	GACATTTCTG...TCCTCTATAG
70508	70508	11:134184637|134185526	11	134184637	134185526	9	3_4_1	15	0.545	exon	NCAPD3,	-	A00204:690:HYN52DSXY:3:2619:30282:24846,A00204:690:HYN52DSXY:3:2375:17354:35556,A00204:690:HYN52DSXY:3:1535:1325:30906,A00204:690:HYN52DSXY:3:1574:2275:19179,A00204:690:HYN52DSXY:3:2136:15700:35759,A00204:690:HYN52DSXY:3:1261:22571:24862,A00204:690:HYN52DSXY:3:2125:25310:20619,A00204:690:HYN52DSXY:3:2617:12418:6840,A00204:690:HYN52DSXY:3:2168:30662:6214,	407	A352-16	A352-16	LUAD	55	platelet	female	C6P	11:134184637|134185526	hsa_circ_0024913	chr11:134054531-134055421-	NM_015261	100	100	100	406	1	406	406	406	1	0	750	CTGCTCCTCT...TAAATATCGG	CCGATATTTA...AGAGGAGCAG
70509	70509	11:134206599|134210454	11	134206599	134210454	24	6_12_5	17	0.738	exon	NCAPD3,	-	A00204:690:HYN52DSXY:3:2674:19596:31328,A00204:690:HYN52DSXY:3:1308:7618:11553,A00204:690:HYN52DSXY:3:1330:11225:35681,A00204:690:HYN52DSXY:3:2576:24587:36213,A00204:690:HYN52DSXY:3:2263:24144:7764,A00204:690:HYN52DSXY:3:2408:11053:5478,A00204:690:HYN52DSXY:3:2469:25418:33332,A00204:690:HYN52DSXY:3:2570:7247:16955,A00204:690:HYN52DSXY:3:2335:8323:6042,A00204:690:HYN52DSXY:3:2534:19714:26616,A0020…	635	A352-16	A352-16	LUAD	55	platelet	female	C6P	11:134206599|134210454	hsa_circ_0024920	chr11:134076493-134080348-	NM_015261	100	100	100	634	1	634	634	634	1	0	1171	CTGATAAACT...GCTACACTGC	GCAGTGTAGC...AGTTTATCAG
70510	70510	12:292759|293169	12	292759	293169	9	3_5_2	131	0.121	exon	KDM5A,	-	A00204:690:HYN52DSXY:3:2550:20916:21934,A00204:690:HYN52DSXY:3:2211:21450:23171,A00204:690:HYN52DSXY:3:2509:30662:24158,A00204:690:HYN52DSXY:3:1363:28284:22075,A00204:690:HYN52DSXY:3:1526:10465:31140,A00204:690:HYN52DSXY:3:2662:25012:27743,A00204:690:HYN52DSXY:3:2303:3106:19022,A00204:690:HYN52DSXY:3:1156:1307:1125,A00204:690:HYN52DSXY:3:2470:26946:19539,	412	A352-16	A352-16	LUAD	55	platelet	female	C6P	NA	NA	NA	NA	NA	NA	NA	NA	NA	NA	NA	NA	NA	NA	NA	NA	NA
70511	70511	12:350621|352324	12	350621	352324	17	3_6_4	68	0.333	exon	KDM5A,	-	A00204:690:HYN52DSXY:3:1339:5520:17315,A00204:690:HYN52DSXY:3:1619:11098:33896,A00204:690:HYN52DSXY:3:1648:7762:12336,A00204:690:HYN52DSXY:3:2276:29948:29841,A00204:690:HYN52DSXY:3:2452:16703:18552,A00204:690:HYN52DSXY:3:2112:2654:7028,A00204:690:HYN52DSXY:3:1112:2636:14669,A00204:690:HYN52DSXY:3:1619:11134:33865,A00204:690:HYN52DSXY:3:2328:31367:15358,A00204:690:HYN52DSXY:3:2356:10538:31861,A002…	280	A352-16	A352-16	LUAD	55	platelet	female	C6P	12:350621|352324	hsa_circ_0006599	chr12:459786-461490-	NM_001042603	100	100	100	279	1	279	279	279	1	4.54e-145	516	CTCTTCTTCT...TGCTACATTC	GAATGTAGCA...AGAAGAAGAG
70512	70512	12:350621|356537	12	350621	356537	23	4_8_4	120	0.277	exon	KDM5A,	-	A00204:690:HYN52DSXY:3:2614:30969:29011,A00204:690:HYN52DSXY:3:2161:25708:30483,A00204:690:HYN52DSXY:3:2423:28293:1799,A00204:690:HYN52DSXY:3:2621:7934:3834,A00204:690:HYN52DSXY:3:1237:8666:7670,A00204:690:HYN52DSXY:3:1341:5837:5901,A00204:690:HYN52DSXY:3:1501:28094:34835,A00204:690:HYN52DSXY:3:2211:28718:6731,A00204:690:HYN52DSXY:3:2662:24975:15812,A00204:690:HYN52DSXY:3:1573:21079:30170,A00204:…	637	A352-16	A352-16	LUAD	55	platelet	female	C6P	12:350621|356537	hsa_circ_0024946	chr12:459786-465703-	NM_001042603	100	100	100	636	1	636	636	636	1	0	1175	CTCTTCTTCT...CAGATTCTGA	TCAGAATCTG...AGAAGAAGAG
70513	70513	12:428769|438554	12	428769	438554	12	2_2_3	5	0.828	exon	CCDC77,	+	A00204:690:HYN52DSXY:3:2561:18982:26412,A00204:690:HYN52DSXY:3:1517:5457:14356,A00204:690:HYN52DSXY:3:2128:4499:23719,A00204:690:HYN52DSXY:3:2208:31367:26381,A00204:690:HYN52DSXY:3:2119:21721:22545,A00204:690:HYN52DSXY:3:1517:5095:15389,A00204:690:HYN52DSXY:3:2543:24162:19225,A00204:690:HYN52DSXY:3:1461:22164:32675,A00204:690:HYN52DSXY:3:2543:23005:17253,A00204:690:HYN52DSXY:3:2543:21739:18756,A0…	629	A352-16	A352-16	LUAD	55	platelet	female	C6P	12:428769|438554	hsa_circ_0098798	chr12:537934-547720+	ENST00000239830.4	100	100	100	628	1	628	628	1	628	0	1160	GGAGCTAGAA...ATATATTAAG	GGAGCTAGAA...ATATATTAAG
70514	70514	12:430664|438554	12	430664	438554	35	1_4_9	27	0.722	exon	CCDC77,	+	A00204:690:HYN52DSXY:3:2325:17409:16548,A00204:690:HYN52DSXY:3:2340:5493:9533,A00204:690:HYN52DSXY:3:1542:9516:13902,A00204:690:HYN52DSXY:3:2357:12780:25535,A00204:690:HYN52DSXY:3:1261:12970:24987,A00204:690:HYN52DSXY:3:1261:13431:25723,A00204:690:HYN52DSXY:3:1516:11794:30123,A00204:690:HYN52DSXY:3:1373:27407:4241,A00204:690:HYN52DSXY:3:2214:23538:25034,A00204:690:HYN52DSXY:3:1126:16007:28181,A00…	532	A352-16	A352-16	LUAD	55	platelet	female	C6P	12:430664|438554	hsa_circ_0024954	chr12:539829-547720+	NM_032358	100	100	100	531	1	531	531	1	531	0	981	GTCACCATTC...ATATATTAAG	GTCACCATTC...ATATATTAAG
70515	70515	12:431866|438554	12	431866	438554	36	7_11_6	52	0.581	exon	CCDC77,	+	A00204:690:HYN52DSXY:3:1109:10999:13933,A00204:690:HYN52DSXY:3:2345:17029:6277,A00204:690:HYN52DSXY:3:2665:3992:21151,A00204:690:HYN52DSXY:3:1109:10881:14105,A00204:690:HYN52DSXY:3:1109:24316:17613,A00204:690:HYN52DSXY:3:1126:14136:28134,A00204:690:HYN52DSXY:3:1201:7808:3364,A00204:690:HYN52DSXY:3:1471:8684:34194,A00204:690:HYN52DSXY:3:1567:20437:7576,A00204:690:HYN52DSXY:3:2263:10257:31876,A0020…	459	A352-16	A352-16	LUAD	55	platelet	female	C6P	12:431866|438554	hsa_circ_0098803	chr12:541031-547720+	ENST00000239830.4	100	100	100	458	1	458	458	1	458	0	846	ATCCTAAAAT...ATATATTAAG	ATCCTAAAAT...ATATATTAAG
70516	70516	12:438335|438554	12	438335	438554	5	3_1_2	54	0.156	exon	CCDC77,	+	A00204:690:HYN52DSXY:3:1674:12391:17347,A00204:690:HYN52DSXY:3:2419:21531:28667,A00204:690:HYN52DSXY:3:1419:25943:17926,A00204:690:HYN52DSXY:3:1531:31358:23797,A00204:690:HYN52DSXY:3:2221:12301:6261,	221	A352-16	A352-16	LUAD	55	platelet	female	C6P	12:438335|438554	hsa_circ_0098817	chr12:547500-547720+	ENST00000239830.4	100	100	100	220	1	220	220	1	220	2.2e-112	407	TCTTCACCAC...ATATATTAAG	TCTTCACCAC...ATATATTAAG
70517	70517	12:813642|830160	12	813642	830160	70	20_11_12	823	0.145	exon	WNK1,	+	A00204:690:HYN52DSXY:3:2351:27923:9768,A00204:690:HYN52DSXY:3:2616:7446:32080,A00204:690:HYN52DSXY:3:1145:14724:33536,A00204:690:HYN52DSXY:3:1159:15474:24345,A00204:690:HYN52DSXY:3:1203:18358:28338,A00204:690:HYN52DSXY:3:1306:2383:4366,A00204:690:HYN52DSXY:3:1307:16315:30968,A00204:690:HYN52DSXY:3:2126:3803:2848,A00204:690:HYN52DSXY:3:2335:18584:23657,A00204:690:HYN52DSXY:3:2463:25003:13009,A0020…	792	A352-16	A352-16	LUAD	55	platelet	female	C6P	12:813642|830160	hsa_circ_0099476	chr12:922807-936428+	ENST00000537687.1	49.81	100	100	791	1	394	394	1	394	0	728	GATCGAAAAT...CGTGACCAGT	GATCGAAAAT...AGTGTGATAG
70518	70518	12:827042|830160	12	827042	830160	43	10_4_8	630	0.12	exon	WNK1,	+	A00204:690:HYN52DSXY:3:2442:7988:24690,A00204:690:HYN52DSXY:3:1214:21242:17174,A00204:690:HYN52DSXY:3:1438:23945:31782,A00204:690:HYN52DSXY:3:2250:16993:5807,A00204:690:HYN52DSXY:3:2272:31024:12665,A00204:690:HYN52DSXY:3:2309:29948:20791,A00204:690:HYN52DSXY:3:2347:10917:4335,A00204:690:HYN52DSXY:3:2409:7997:20948,A00204:690:HYN52DSXY:3:2613:29441:1094,A00204:690:HYN52DSXY:3:2662:20862:14011,A002…	619	A352-16	A352-16	LUAD	55	platelet	female	C6P	12:827042|830160	hsa_circ_0024959	chr12:936207-936428+	NM_001184985	35.76	100	100	618	1	221	221	1	221	1.86e-112	409	GTATCTGAAA...CGTGACCAGT	GTATCTGAAA...AGTGTGATAG
70519	70519	12:829062|829944	12	829062	829944	88	26_4_32	58	0.752	intron	WNK1,	+	A00204:690:HYN52DSXY:3:2275:13819:15029,A00204:690:HYN52DSXY:3:2613:19596:32894,A00204:690:HYN52DSXY:3:1322:15691:23563,A00204:690:HYN52DSXY:3:2527:14931:33364,A00204:690:HYN52DSXY:3:1138:10845:21652,A00204:690:HYN52DSXY:3:2420:3803:12868,A00204:690:HYN52DSXY:3:2546:3884:5807,A00204:690:HYN52DSXY:3:2154:7084:2707,A00204:690:HYN52DSXY:3:2533:22544:5243,A00204:690:HYN52DSXY:3:1337:15374:16376,A0020…	883	A352-16	A352-16	LUAD	55	platelet	female	C6P	12:829062|829944	hsa_circ_0005616	chr12:938227-939110+	NM_001184985	100	100	100	883	1	883	883	1	883	0	1631	GAAACATTTC...TCTCACCCCG	GAAACATTTC...TCTCACCCCG
70521	70521	12:1027748|1028572	12	1027748	1028572	71	29_9_18	51	0.736	exon	ERC1,	+	A00204:690:HYN52DSXY:3:2358:18087:18255,A00204:690:HYN52DSXY:3:2507:23113:9048,A00204:690:HYN52DSXY:3:1109:4345:12054,A00204:690:HYN52DSXY:3:1256:12861:12085,A00204:690:HYN52DSXY:3:1439:25672:25661,A00204:690:HYN52DSXY:3:2504:14977:32534,A00204:690:HYN52DSXY:3:2544:11125:28714,A00204:690:HYN52DSXY:3:2664:22761:32581,A00204:690:HYN52DSXY:3:2270:2501:21167,A00204:690:HYN52DSXY:3:2334:8965:15264,A00…	826	A352-16	A352-16	LUAD	55	platelet	female	C6P	12:1027748|1028572	hsa_circ_0000373	chr12:1136913-1137738+	NM_178040	100	100	100	825	1	825	825	1	825	0	1524	ATATGGTGTA...GGAAAACCAG	ATATGGTGTA...GGAAAACCAG
70522	70522	12:1104750|1116033	12	1104750	1116033	14	3_4_6	89	0.239	exon	ERC1,	+	A00204:690:HYN52DSXY:3:2241:2564:22467,A00204:690:HYN52DSXY:3:1159:11767:2080,A00204:690:HYN52DSXY:3:2640:12906:8938,A00204:690:HYN52DSXY:3:2368:1994:30812,A00204:690:HYN52DSXY:3:1633:26458:35822,A00204:690:HYN52DSXY:3:1577:6587:35383,A00204:690:HYN52DSXY:3:2401:24885:14090,A00204:690:HYN52DSXY:3:2502:29640:35978,A00204:690:HYN52DSXY:3:1333:3983:30812,A00204:690:HYN52DSXY:3:2205:18177:19288,A0020…	484	A352-16	A352-16	LUAD	55	platelet	female	C6P	12:1104750|1116033	hsa_circ_0004657	chr12:1213915-1225199+	NM_178040	100	100	100	483	1	483	483	1	483	0	893	GAGATGCATC...GCAGACTGAG	GAGATGCATC...GCAGACTGAG
70523	70523	12:1110192|1116033	12	1110192	1116033	10	7_2_5	136	0.128	exon	ERC1,	+	A00204:690:HYN52DSXY:3:1172:29098:30686,A00204:690:HYN52DSXY:3:1175:16604:2879,A00204:690:HYN52DSXY:3:1231:18964:11819,A00204:690:HYN52DSXY:3:1556:6596:8406,A00204:690:HYN52DSXY:3:1536:29948:9173,A00204:690:HYN52DSXY:3:1175:15682:27117,A00204:690:HYN52DSXY:3:1355:19714:13182,A00204:690:HYN52DSXY:3:1423:22996:36182,A00204:690:HYN52DSXY:3:2371:29875:17628,A00204:690:HYN52DSXY:3:2532:26512:28933,	409	A352-16	A352-16	LUAD	55	platelet	female	C6P	12:1110192|1116033	hsa_circ_0097560	chr12:1219357-1225199+	ERC1-207.2	100	99.76	97.84	408	1	408	417	1	417	0	712	GATTCAAAAA...GCAGACTGAG	GATTCAAAAA...GCAGACTGAG
70524	70524	12:1141620|1190052	12	1141620	1190052	12	2_0_1	128	0.158	exon	ERC1,	+	A00204:690:HYN52DSXY:3:1569:3405:21418,A00204:690:HYN52DSXY:3:1302:25138:12023,A00204:690:HYN52DSXY:3:1569:19922:29888,A00204:690:HYN52DSXY:3:1563:32786:8609,A00204:690:HYN52DSXY:3:2105:26503:11224,A00204:690:HYN52DSXY:3:1302:25247:14685,A00204:690:HYN52DSXY:3:2267:24578:5666,A00204:690:HYN52DSXY:3:1302:25156:12179,A00204:690:HYN52DSXY:3:2529:8440:26663,A00204:690:HYN52DSXY:3:2601:22634:21778,A00…	783	A352-16	A352-16	LUAD	55	platelet	female	C6P	12:1141620|1190052	hsa_circ_0097835	chr12:1250785-1299218+	NR_027948	100	100	100	782	1	782	782	1	782	0	1445	GTGGATGCTC...AGTTGGAAAG	GTGGATGCTC...AGTTGGAAAG
70525	70525	12:1180540|1190052	12	1180540	1190052	105	25_10_20	112	0.652	exon	ERC1,	+	A00204:690:HYN52DSXY:3:2232:7229:24502,A00204:690:HYN52DSXY:3:2546:4336:27477,A00204:690:HYN52DSXY:3:2617:14733:29293,A00204:690:HYN52DSXY:3:2617:8477:33051,A00204:690:HYN52DSXY:3:2635:23936:29951,A00204:690:HYN52DSXY:3:2635:23402:33285,A00204:690:HYN52DSXY:3:2642:9209:16814,A00204:690:HYN52DSXY:3:1109:8142:30780,A00204:690:HYN52DSXY:3:1265:31521:16063,A00204:690:HYN52DSXY:3:1331:5412:9737,A00204…	615	A352-16	A352-16	LUAD	55	platelet	female	C6P	12:1180540|1190052	hsa_circ_0097864	chr12:1289705-1299218+	NR_027948	100	100	100	614	1	614	614	1	614	0	1134	ATTGAAAATC...AGTTGGAAAG	ATTGAAAATC...AGTTGGAAAG
70526	70526	12:1180540|1236904	12	1180540	1236904	10	3_0_3	70	0.222	exon	ERC1,	+	A00204:690:HYN52DSXY:3:2334:19831:36495,A00204:690:HYN52DSXY:3:2571:30608:27790,A00204:690:HYN52DSXY:3:2411:14091:16752,A00204:690:HYN52DSXY:3:2548:26793:2675,A00204:690:HYN52DSXY:3:1507:22815:34303,A00204:690:HYN52DSXY:3:2625:5719:2503,A00204:690:HYN52DSXY:3:2411:13874:16814,A00204:690:HYN52DSXY:3:2625:4616:5572,A00204:690:HYN52DSXY:3:2258:22327:28103,A00204:690:HYN52DSXY:3:2314:25039:23093,	763	A352-16	A352-16	LUAD	55	platelet	female	C6P	12:1180540|1236904	hsa_circ_0097865	chr12:1289705-1346070+	NR_027948	100	100	100	762	1	762	762	1	762	0	1408	ATTGAAAATC...GCAGCTACAG	ATTGAAAATC...GCAGCTACAG
70527	70527	12:1263034|1290012	12	1263034	1290012	16	4_3_0	80	0.286	exon	ERC1,	+	A00204:690:HYN52DSXY:3:2305:3929:25394,A00204:690:HYN52DSXY:3:2341:17517:20212,A00204:690:HYN52DSXY:3:2564:29993:13479,A00204:690:HYN52DSXY:3:1141:19786:34976,A00204:690:HYN52DSXY:3:1323:25437:19648,A00204:690:HYN52DSXY:3:1141:19976:34867,A00204:690:HYN52DSXY:3:1323:25798:18959,A00204:690:HYN52DSXY:3:1573:21233:33129,A00204:690:HYN52DSXY:3:2126:23185:23672,A00204:690:HYN52DSXY:3:1323:25617:18928,…	294	A352-16	A352-16	LUAD	55	platelet	female	C6P	12:1263034|1290012	hsa_circ_0097961	chr12:1372199-1399178+	NR_027948	100	100	100	293	1	293	293	1	293	7.91e-153	542	GACAGTCTCC...TGGAGATGAA	GACAGTCTCC...TGGAGATGAA
70528	70528	12:1289852|1290012	12	1289852	1290012	21	8_2_6	87	0.326	exon	ERC1,	+	A00204:690:HYN52DSXY:3:1547:8712:34084,A00204:690:HYN52DSXY:3:2136:24343:22357,A00204:690:HYN52DSXY:3:2447:7274:5509,A00204:690:HYN52DSXY:3:1374:13657:12179,A00204:690:HYN52DSXY:3:1538:13792:33426,A00204:690:HYN52DSXY:3:1469:10257:10081,A00204:690:HYN52DSXY:3:2409:17400:7545,A00204:690:HYN52DSXY:3:1220:24062:26130,A00204:690:HYN52DSXY:3:2447:7066:5149,A00204:690:HYN52DSXY:3:1620:29577:33677,A0020…	162	A352-16	A352-16	LUAD	55	platelet	female	C6P	12:1289852|1290012	hsa_circ_0024996	chr12:1399017-1399178+	NR_027948	100	100	100	161	1	161	161	1	161	9.6e-80	298	GTGGAGGAGT...TGGAGATGAA	GTGGAGGAGT...TGGAGATGAA
70529	70529	12:1289852|1371977	12	1289852	1371977	25	10_5_7	126	0.284	exon	ERC1,	+	A00204:690:HYN52DSXY:3:2232:9462:33567,A00204:690:HYN52DSXY:3:2343:11116:11882,A00204:690:HYN52DSXY:3:1157:15917:12806,A00204:690:HYN52DSXY:3:1504:12454:7122,A00204:690:HYN52DSXY:3:1507:17806:24032,A00204:690:HYN52DSXY:3:2232:10312:34663,A00204:690:HYN52DSXY:3:1176:5222:23312,A00204:690:HYN52DSXY:3:1573:26277:22013,A00204:690:HYN52DSXY:3:2520:19587:28275,A00204:690:HYN52DSXY:3:1428:11026:36902,A0…	307	A352-16	A352-16	LUAD	55	platelet	female	C6P	12:1289852|1371977	hsa_circ_0024997	chr12:1399017-1481143+	NR_027948	100	100	100	306	1	306	306	1	306	4.92e-160	566	GTGGAGGAGT...TAAGCAGCAG	GTGGAGGAGT...TAAGCAGCAG
70530	70530	12:1289852|1408247	12	1289852	1408247	41	14_5_10	117	0.412	exon	ERC1,	+	A00204:690:HYN52DSXY:3:2452:6858:11052,A00204:690:HYN52DSXY:3:1218:13720:27884,A00204:690:HYN52DSXY:3:1515:1154:26412,A00204:690:HYN52DSXY:3:1548:18882:29528,A00204:690:HYN52DSXY:3:2217:8142:1000,A00204:690:HYN52DSXY:3:2501:24722:20228,A00204:690:HYN52DSXY:3:2642:6732:24799,A00204:690:HYN52DSXY:3:1230:28953:4883,A00204:690:HYN52DSXY:3:1360:3712:21042,A00204:690:HYN52DSXY:3:1518:2573:6762,A00204:6…	406	A352-16	A352-16	LUAD	55	platelet	female	C6P	12:1289852|1408247	hsa_circ_0024998	chr12:1399017-1517413+	NR_027948	100	100	100	405	1	405	405	1	405	0	749	GTGGAGGAGT...CCCAGACCAG	GTGGAGGAGT...CCCAGACCAG
70531	70531	12:1289852|1444750	12	1289852	1444750	8	3_2_2	43	0.271	exon	ERC1,	+	A00204:690:HYN52DSXY:3:1235:31539:14685,A00204:690:HYN52DSXY:3:1351:3323:31892,A00204:690:HYN52DSXY:3:2278:7907:30874,A00204:690:HYN52DSXY:3:2635:25762:20212,A00204:690:HYN52DSXY:3:2278:9498:31657,A00204:690:HYN52DSXY:3:2217:15438:11005,A00204:690:HYN52DSXY:3:1217:15383:11694,A00204:690:HYN52DSXY:3:1417:12400:27539,	848	A352-16	A352-16	LUAD	55	platelet	female	C6P	12:1289852|1444750	hsa_circ_0024999	chr12:1399017-1553916+	NR_027948	77.71	100	100	848	1	659	659	1	659	0	1218	GTGGAGGAGT...CCGGGGGCAG	GTGGAGGAGT...CCGGGGGCAG
70532	70532	12:1371833|1444750	12	1371833	1444750	97	36_16_28	82	0.703	exon	ERC1,	+	A00204:690:HYN52DSXY:3:2245:32615:31892,A00204:690:HYN52DSXY:3:2327:7166:21981,A00204:690:HYN52DSXY:3:2327:7301:23563,A00204:690:HYN52DSXY:3:2504:29215:36182,A00204:690:HYN52DSXY:3:2526:28348:23594,A00204:690:HYN52DSXY:3:2542:1985:30921,A00204:690:HYN52DSXY:3:2548:22770:13526,A00204:690:HYN52DSXY:3:2610:27380:13213,A00204:690:HYN52DSXY:3:1157:6741:8469,A00204:690:HYN52DSXY:3:1419:12753:36918,A002…	687	A352-16	A352-16	LUAD	55	platelet	female	C6P	12:1371833|1444750	hsa_circ_0006747	chr12:1480998-1553916+	NR_027948	72.49	100	100	687	1	498	498	1	498	0	920	GCAAGAAGCT...CCGGGGGCAG	GCAAGAAGCT...CCGGGGGCAG
70534	70534	12:2681654|2682612	12	2681654	2682612	4	2_3_0	0	1	intron	CACNA1C,	-	A00204:690:HYN52DSXY:3:1520:3848:9377,A00204:690:HYN52DSXY:3:2359:16667:7091,A00204:690:HYN52DSXY:3:1557:6325:31798,A00204:690:HYN52DSXY:3:1441:31295:9126,	959	A352-16	A352-16	LUAD	55	platelet	female	C6P	12:2681654|2682612	hsa_circ_0098282	chr12:2790819-2791778-	CACNA1C-AS1-201.1	100	99.9	99.9	959	1	959	959	959	1	0	1766	CTCTCATCTT...AGGATGAGAC	GTCTCATCCT...AAGATGAGAG
70535	70535	12:2820086|2821792	12	2820086	2821792	8	4_1_3	1	0.941	exon	ITFG2,	+	A00204:690:HYN52DSXY:3:1375:5773:23109,A00204:690:HYN52DSXY:3:1540:15709:11851,A00204:690:HYN52DSXY:3:2540:16577:4554,A00204:690:HYN52DSXY:3:2130:30391:2581,A00204:690:HYN52DSXY:3:1459:1696:24064,A00204:690:HYN52DSXY:3:1217:27299:17174,A00204:690:HYN52DSXY:3:2320:29089:28729,A00204:690:HYN52DSXY:3:1259:20835:24768,	543	A352-16	A352-16	LUAD	55	platelet	female	C6P	12:2820086|2821792	hsa_circ_0000374	chr12:2929251-2930958+	NM_018463	100	100	100	542	1	542	542	1	542	0	1002	ATGGAGATGG...GGATGTCACC	ATGGAGATGG...GGATGTCACC
70536	70536	12:2864320|2872247	12	2864320	2872247	3	1_2_1	1	0.857	exon	FOXM1,	-	A00204:690:HYN52DSXY:3:1175:7500:2018,A00204:690:HYN52DSXY:3:1335:3757:26318,A00204:690:HYN52DSXY:3:1175:7934:2268,	768	A352-16	A352-16	LUAD	55	platelet	female	C6P	12:2864320|2872247	hsa_circ_0098318	chr12:2973485-2977920-	NM_202002	80.18	100	99.51	767	1	615	612	612	1	0	1116	CTTGGGGGCA...TCACCATCTG	GTTGAGGAGC...TGCCCCCAAG
70537	70537	12:3798214|3798836	12	3798214	3798836	3	1_2_1	30	0.167	intron	PARP11,	-	A00204:690:HYN52DSXY:3:1511:31575:28839,A00204:690:HYN52DSXY:3:2364:6696:4539,A00204:690:HYN52DSXY:3:2266:27968:36213,	623	A352-16	A352-16	LUAD	55	platelet	female	C6P	12:3798214|3798836	hsa_circ_0098457	chr12:3907824-3908002-	None	28.57	100	100	623	446	623	178	178	1	1.5e-88	329	CTCCCAACTG...TGCACTTAAC	GTTAAGTGCA...GCATAACAAT
70538	70538	12:3811966|3863957	12	3811966	3863957	2	0_1_2	31	0.114	exon	PARP11,	-	A00204:690:HYN52DSXY:3:2253:31403:36777,A00204:690:HYN52DSXY:3:2440:2817:13103,	1338	A352-16	A352-16	LUAD	55	platelet	female	C6P	12:3811966|3863957	hsa_circ_0098477	chr12:3931038-3939184-	NM_020367	39.64	100	100	1337	686	1215	530	530	1	0	979	CTTGAAGTCA...TGCAAATACA	GAGATGTTTC...TCTTTTGCAG
70539	70539	12:3821873|3830018	12	3821873	3830018	9	3_4_1	33	0.353	exon	PARP11,	-	A00204:690:HYN52DSXY:3:2330:14660:18208,A00204:690:HYN52DSXY:3:2566:9100:28056,A00204:690:HYN52DSXY:3:1608:18105:36166,A00204:690:HYN52DSXY:3:1160:13178:28604,A00204:690:HYN52DSXY:3:2115:31910:5462,A00204:690:HYN52DSXY:3:1147:31087:33285,A00204:690:HYN52DSXY:3:1412:4526:36667,A00204:690:HYN52DSXY:3:1567:9417:2738,A00204:690:HYN52DSXY:3:2170:11523:35603,	531	A352-16	A352-16	LUAD	55	platelet	female	C6P	12:3821873|3830018	hsa_circ_0098477	chr12:3931038-3939184-	NM_020367	100	100	100	530	1	530	530	530	1	0	979	CTGCAAAAGA...GAAACATCTC	GAGATGTTTC...TCTTTTGCAG
70540	70540	12:3821873|3863957	12	3821873	3863957	12	2_3_1	33	0.421	exon	PARP11,	-	A00204:690:HYN52DSXY:3:1526:25599:29951,A00204:690:HYN52DSXY:3:1228:10773:26068,A00204:690:HYN52DSXY:3:1573:24171:32988,A00204:690:HYN52DSXY:3:2613:4110:18599,A00204:690:HYN52DSXY:3:1428:2745:3396,A00204:690:HYN52DSXY:3:1356:2691:20588,A00204:690:HYN52DSXY:3:1275:12653:19398,A00204:690:HYN52DSXY:3:1366:32687:10661,A00204:690:HYN52DSXY:3:1275:12283:18599,A00204:690:HYN52DSXY:3:2306:27823:34147,A00…	653	A352-16	A352-16	LUAD	55	platelet	female	C6P	12:3821873|3863957	hsa_circ_0098477	chr12:3931038-3939184-	NM_020367	81.29	100	100	652	1	530	530	530	1	0	979	CTGCAAAAGA...TGCAAATACA	GAGATGTTTC...TCTTTTGCAG
70541	70541	12:4500138|4518880	12	4500138	4518880	8	4_2_2	18	0.471	exon	C12orf4,	-	A00204:690:HYN52DSXY:3:2655:7220:15530,A00204:690:HYN52DSXY:3:1256:29830:24784,A00204:690:HYN52DSXY:3:2370:29261:25927,A00204:690:HYN52DSXY:3:2370:28113:26600,A00204:690:HYN52DSXY:3:2533:27245:5494,A00204:690:HYN52DSXY:3:1320:27733:12915,A00204:690:HYN52DSXY:3:1111:19361:25285,A00204:690:HYN52DSXY:3:2219:21748:19022,	885	A352-16	A352-16	LUAD	55	platelet	female	C6P	12:4500138|4518880	hsa_circ_0008684	chr12:4626226-4628046-	NM_020374	49.1	100	100	884	451	884	434	434	1	0	802	CTCTGACATA...AATTTCCTCA	TGAGGAAATT...GAATCACTTG
70542	70542	12:4500138|4525583	12	4500138	4525583	3	1_1_2	8	0.429	exon	C12orf4,	-	A00204:690:HYN52DSXY:3:2540:16441:23923,A00204:690:HYN52DSXY:3:2244:1777:20666,A00204:690:HYN52DSXY:3:2422:7808:1110,	1107	A352-16	A352-16	LUAD	55	platelet	female	C6P	12:4500138|4525583	hsa_circ_0008684	chr12:4626226-4628046-	NM_020374	39.24	100	100	1106	451	884	434	434	1	0	802	CTCTGACATA...AATACCTTGT	TGAGGAAATT...GAATCACTTG
70543	70543	12:4517061|4518880	12	4517061	4518880	11	2_4_5	21	0.512	exon	C12orf4,	-	A00204:690:HYN52DSXY:3:2522:5285:12618,A00204:690:HYN52DSXY:3:2537:17137:34397,A00204:690:HYN52DSXY:3:1502:2501:12117,A00204:690:HYN52DSXY:3:1405:31367:35963,A00204:690:HYN52DSXY:3:1572:9489:10473,A00204:690:HYN52DSXY:3:1418:8766:18082,A00204:690:HYN52DSXY:3:1340:13105:16360,A00204:690:HYN52DSXY:3:2637:9534:3317,A00204:690:HYN52DSXY:3:1648:29668:15389,A00204:690:HYN52DSXY:3:2418:7148:22545,A00204…	435	A352-16	A352-16	LUAD	55	platelet	female	C6P	12:4517061|4518880	hsa_circ_0008684	chr12:4626226-4628046-	NM_020374	100	100	100	434	1	434	434	434	1	0	802	CAAGTGATTC...AATTTCCTCA	TGAGGAAATT...GAATCACTTG
70544	70544	12:4517061|4525583	12	4517061	4525583	5	1_2_3	11	0.476	exon	C12orf4,	-	A00204:690:HYN52DSXY:3:2434:8874:11788,A00204:690:HYN52DSXY:3:1674:18954:8202,A00204:690:HYN52DSXY:3:2653:8657:28541,A00204:690:HYN52DSXY:3:2404:9643:24142,A00204:690:HYN52DSXY:3:2541:26096:36511,	657	A352-16	A352-16	LUAD	55	platelet	female	C6P	12:4517061|4525583	hsa_circ_0008684	chr12:4626226-4628046-	NM_020374	66.16	100	100	656	1	434	434	434	1	0	802	CAAGTGATTC...AATACCTTGT	TGAGGAAATT...GAATCACTTG
70545	70545	12:5599484|5615297	12	5599484	5615297	12	3_2_1	23	0.511	exon	ANO2,	-	A00204:690:HYN52DSXY:3:1166:17101:36370,A00204:690:HYN52DSXY:3:1568:26973:6370,A00204:690:HYN52DSXY:3:1568:26639:7357,A00204:690:HYN52DSXY:3:1237:12292:32299,A00204:690:HYN52DSXY:3:1240:13819:19382,A00204:690:HYN52DSXY:3:2265:11279:8719,A00204:690:HYN52DSXY:3:1207:16242:3505,A00204:690:HYN52DSXY:3:1155:29279:35227,A00204:690:HYN52DSXY:3:1207:16206:2722,A00204:690:HYN52DSXY:3:1213:6813:19648,A0020…	420	A352-16	A352-16	LUAD	55	platelet	female	C6P	12:5599484|5615297	hsa_circ_0098840	chr12:5708649-5724463-	ENST00000356134.5	100	100	99.52	419	1	419	417	417	1	0	761	TCATTTCCAT...TTCGGAACCT	AGGTTCCGAA...ATGGAAATGA
70546	70546	12:5732520|5744317	12	5732520	5744317	10	1_3_3	80	0.2	exon	ANO2,	-	A00204:690:HYN52DSXY:3:2463:7654:14528,A00204:690:HYN52DSXY:3:1329:13250:12446,A00204:690:HYN52DSXY:3:1115:20943:5509,A00204:690:HYN52DSXY:3:2142:7789:4961,A00204:690:HYN52DSXY:3:2142:8097:5838,A00204:690:HYN52DSXY:3:2532:27073:26146,A00204:690:HYN52DSXY:3:1459:15139:11177,A00204:690:HYN52DSXY:3:2217:22489:6746,A00204:690:HYN52DSXY:3:2555:7075:35822,A00204:690:HYN52DSXY:3:1674:8097:2581,	441	A352-16	A352-16	LUAD	55	platelet	female	C6P	NA	NA	NA	NA	NA	NA	NA	NA	NA	NA	NA	NA	NA	NA	NA	NA	NA
70547	70547	12:5732520|5750970	12	5732520	5750970	24	2_7_7	40	0.545	exon	ANO2,	-	A00204:690:HYN52DSXY:3:2467:10954:10504,A00204:690:HYN52DSXY:3:2512:15772:6918,A00204:690:HYN52DSXY:3:2632:11595:28025,A00204:690:HYN52DSXY:3:1263:28076:6840,A00204:690:HYN52DSXY:3:2667:25744:11913,A00204:690:HYN52DSXY:3:2316:18846:22764,A00204:690:HYN52DSXY:3:1412:29957:19429,A00204:690:HYN52DSXY:3:1443:17038:2033,A00204:690:HYN52DSXY:3:2113:14299:25817,A00204:690:HYN52DSXY:3:2422:17409:16642,A0…	576	A352-16	A352-16	LUAD	55	platelet	female	C6P	NA	NA	NA	NA	NA	NA	NA	NA	NA	NA	NA	NA	NA	NA	NA	NA	NA
70548	70548	12:5732520|5832603	12	5732520	5832603	8	2_3_1	109	0.128	exon	ANO2,	-	A00204:690:HYN52DSXY:3:2275:7491:20509,A00204:690:HYN52DSXY:3:2161:22435:6433,A00204:690:HYN52DSXY:3:2275:3992:21621,A00204:690:HYN52DSXY:3:1511:16486:27477,A00204:690:HYN52DSXY:3:1311:5593:29496,A00204:690:HYN52DSXY:3:1548:4580:21512,A00204:690:HYN52DSXY:3:2347:25527:2832,A00204:690:HYN52DSXY:3:2347:25771:2942,	1149	A352-16	A352-16	LUAD	55	platelet	female	C6P	12:5732520|5832603	hsa_circ_0098899	chr12:5908672-5941769-	ENST00000356134.5	36.73	100	100	1149	576	997	422	422	1	0	780	CTCATCGCCA...TCTCGTACAT	ATGTACGAGA...ACCTCATCAG
70549	70549	12:5732520|5854141	12	5732520	5854141	13	1_5_5	120	0.178	exon	ANO2,	-	A00204:690:HYN52DSXY:3:2332:10809:23187,A00204:690:HYN52DSXY:3:1227:21513:13479,A00204:690:HYN52DSXY:3:2335:23339:9533,A00204:690:HYN52DSXY:3:2530:6307:19836,A00204:690:HYN52DSXY:3:2418:12038:21120,A00204:690:HYN52DSXY:3:1563:4155:32205,A00204:690:HYN52DSXY:3:1463:4237:7701,A00204:690:HYN52DSXY:3:2108:29188:17879,A00204:690:HYN52DSXY:3:1254:3622:13996,A00204:690:HYN52DSXY:3:2232:26295:5916,A00204…	1106	A352-16	A352-16	LUAD	55	platelet	female	C6P	12:5732520|5854141	hsa_circ_0025072	chr12:5842031-5963307-	NM_020373	74.75	90.46	98.91	1105	280	1105	912	817	1	0	1467	CTCATCGCCA...GGCTTTTATT	AATAAAAGCC...ACGTGCCCAG
70550	70550	12:5772361|5774038	12	5772361	5774038	2	1_1_2	5	0.444	intron	ANO2,	-	A00204:690:HYN52DSXY:3:2544:5900:1000,A00204:690:HYN52DSXY:3:2327:6234:23531,	1678	A352-16	A352-16	LUAD	55	platelet	female	C6P	NA	NA	NA	NA	NA	NA	NA	NA	NA	NA	NA	NA	NA	NA	NA	NA	NA
70552	70552	12:5799507|5832603	12	5799507	5832603	73	11_29_21	109	0.573	exon	ANO2,	-	A00204:690:HYN52DSXY:3:2258:16622:20447,A00204:690:HYN52DSXY:3:2320:21025:14418,A00204:690:HYN52DSXY:3:2349:5584:22498,A00204:690:HYN52DSXY:3:2448:11053:30436,A00204:690:HYN52DSXY:3:2554:26395:24064,A00204:690:HYN52DSXY:3:2615:13431:34835,A00204:690:HYN52DSXY:3:2662:23891:8985,A00204:690:HYN52DSXY:3:1249:24207:19335,A00204:690:HYN52DSXY:3:1373:18692:5776,A00204:690:HYN52DSXY:3:1409:18096:34741,A0…	574	A352-16	A352-16	LUAD	55	platelet	female	C6P	12:5799507|5832603	hsa_circ_0098899	chr12:5908672-5941769-	ENST00000356134.5	73.52	100	100	574	1	422	422	422	1	0	780	CTGATGAGGT...TCTCGTACAT	ATGTACGAGA...ACCTCATCAG
70553	70553	12:5806052|5832603	12	5806052	5832603	18	1_5_4	144	0.2	exon	ANO2,	-	A00204:690:HYN52DSXY:3:2653:30689:8296,A00204:690:HYN52DSXY:3:1542:31684:10300,A00204:690:HYN52DSXY:3:1576:22544:1204,A00204:690:HYN52DSXY:3:1576:23999:3724,A00204:690:HYN52DSXY:3:1658:23863:28761,A00204:690:HYN52DSXY:3:2640:16269:24721,A00204:690:HYN52DSXY:3:1224:6560:7780,A00204:690:HYN52DSXY:3:1177:32705:22498,A00204:690:HYN52DSXY:3:2607:18629:26710,A00204:690:HYN52DSXY:3:1615:20943:20040,A002…	509	A352-16	A352-16	LUAD	55	platelet	female	C6P	NA	NA	NA	NA	NA	NA	NA	NA	NA	NA	NA	NA	NA	NA	NA	NA	NA
70554	70554	12:5827769|5832603	12	5827769	5832603	55	3_24_20	184	0.374	exon	ANO2,	-	A00204:690:HYN52DSXY:3:2628:5746:13980,A00204:690:HYN52DSXY:3:1415:24903:27242,A00204:690:HYN52DSXY:3:1503:18936:3286,A00204:690:HYN52DSXY:3:2247:5683:22326,A00204:690:HYN52DSXY:3:2356:25780:4147,A00204:690:HYN52DSXY:3:2414:28556:5760,A00204:690:HYN52DSXY:3:2518:16893:25895,A00204:690:HYN52DSXY:3:2670:28194:35790,A00204:690:HYN52DSXY:3:1136:7012:12947,A00204:690:HYN52DSXY:3:1152:4038:22545,A00204…	411	A352-16	A352-16	LUAD	55	platelet	female	C6P	NA	NA	NA	NA	NA	NA	NA	NA	NA	NA	NA	NA	NA	NA	NA	NA	NA
70555	70555	12:5827769|5854141	12	5827769	5854141	16	2_3_9	200	0.138	exon	ANO2,	-	A00204:690:HYN52DSXY:3:2636:30309:26303,A00204:690:HYN52DSXY:3:1145:4092:25175,A00204:690:HYN52DSXY:3:2502:4182:22952,A00204:690:HYN52DSXY:3:1639:20609:16579,A00204:690:HYN52DSXY:3:2636:28592:17785,A00204:690:HYN52DSXY:3:1512:27091:31688,A00204:690:HYN52DSXY:3:2450:14624:6527,A00204:690:HYN52DSXY:3:1440:23891:33285,A00204:690:HYN52DSXY:3:2537:17815:5572,A00204:690:HYN52DSXY:3:1502:8377:31939,A002…	368	A352-16	A352-16	LUAD	55	platelet	female	C6P	12:5827769|5854141	hsa_circ_0098901	chr12:5936934-5963307-	ENST00000356134.5	100	100	98.36	367	1	367	361	361	1	0	640	CCATCGTGTT...GGCTTTTATT	AATAAAAGCC...AACACGATGG
70556	70556	12:5827769|5922804	12	5827769	5922804	11	0_7_6	104	0.175	exon	ANO2,	-	A00204:690:HYN52DSXY:3:1225:19497:15718,A00204:690:HYN52DSXY:3:1358:21667:12367,A00204:690:HYN52DSXY:3:2147:24740:23296,A00204:690:HYN52DSXY:3:2142:29704:34334,A00204:690:HYN52DSXY:3:2554:20184:28119,A00204:690:HYN52DSXY:3:1445:10013:29136,A00204:690:HYN52DSXY:3:2208:26115:12305,A00204:690:HYN52DSXY:3:2554:20193:28134,A00204:690:HYN52DSXY:3:1357:20555:17080,A00204:690:HYN52DSXY:3:1358:21486:11992…	880	A352-16	A352-16	LUAD	55	platelet	female	C6P	12:5827769|5922804	hsa_circ_0098901	chr12:5936934-5963307-	ENST00000356134.5	41.75	100	98.36	879	1	367	361	361	1	0	640	CCATCGTGTT...AGGGGTATAT	AATAAAAGCC...AACACGATGG
70557	70557	12:5854043|5856633	12	5854043	5856633	15	0_7_5	114	0.208	intron	ANO2,	-	A00204:690:HYN52DSXY:3:2305:21965:12195,A00204:690:HYN52DSXY:3:2649:2826:1063,A00204:690:HYN52DSXY:3:1135:15763:30232,A00204:690:HYN52DSXY:3:2447:9272:26412,A00204:690:HYN52DSXY:3:2335:17689:20384,A00204:690:HYN52DSXY:3:1440:12870:4805,A00204:690:HYN52DSXY:3:1465:32759:31892,A00204:690:HYN52DSXY:3:2337:31964:31548,A00204:690:HYN52DSXY:3:2350:15899:32315,A00204:690:HYN52DSXY:3:2350:16116:32784,A00…	2591	A352-16	A352-16	LUAD	55	platelet	female	C6P	NA	NA	NA	NA	NA	NA	NA	NA	NA	NA	NA	NA	NA	NA	NA	NA	NA
70558	70558	12:5921040|5922804	12	5921040	5922804	12	4_4_0	57	0.296	exon	ANO2,	-	A00204:690:HYN52DSXY:3:1107:31476:36151,A00204:690:HYN52DSXY:3:1651:3341:5995,A00204:690:HYN52DSXY:3:2518:27823:1172,A00204:690:HYN52DSXY:3:1531:22580:7592,A00204:690:HYN52DSXY:3:2360:14841:30608,A00204:690:HYN52DSXY:3:1306:29686:26913,A00204:690:HYN52DSXY:3:1669:18846:19351,A00204:690:HYN52DSXY:3:1314:28330:30044,A00204:690:HYN52DSXY:3:1249:23674:15624,A00204:690:HYN52DSXY:3:2364:9968:34726,A002…	513	A352-16	A352-16	LUAD	55	platelet	female	C6P	NA	NA	NA	NA	NA	NA	NA	NA	NA	NA	NA	NA	NA	NA	NA	NA	NA
70559	70559	12:6095460|6096847	12	6095460	6096847	9	3_1_3	93	0.162	intron	VWF,	-	A00204:690:HYN52DSXY:3:1140:11478:27383,A00204:690:HYN52DSXY:3:1146:30590:31892,A00204:690:HYN52DSXY:3:2356:27145:20071,A00204:690:HYN52DSXY:3:2146:30138:26663,A00204:690:HYN52DSXY:3:1150:8088:23422,A00204:690:HYN52DSXY:3:1218:22254:19680,A00204:690:HYN52DSXY:3:1439:7220:23766,A00204:690:HYN52DSXY:3:2218:22336:22420,A00204:690:HYN52DSXY:3:1340:26431:33176,	1388	A352-16	A352-16	LUAD	55	platelet	female	C6P	NA	NA	NA	NA	NA	NA	NA	NA	NA	NA	NA	NA	NA	NA	NA	NA	NA
70560	70560	12:6333069|6334244	12	6333069	6334244	10	3_7_4	9	0.69	exon	TNFRSF1A,	-	A00204:690:HYN52DSXY:3:1604:13132:36104,A00204:690:HYN52DSXY:3:1111:16830:29669,A00204:690:HYN52DSXY:3:2624:6424:29371,A00204:690:HYN52DSXY:3:2626:14814:5071,A00204:690:HYN52DSXY:3:1111:16794:29700,A00204:690:HYN52DSXY:3:1407:22182:23531,A00204:690:HYN52DSXY:3:1312:5981:10441,A00204:690:HYN52DSXY:3:1672:20166:8954,A00204:690:HYN52DSXY:3:2410:26341:22999,A00204:690:HYN52DSXY:3:2474:1298:11631,	732	A352-16	A352-16	LUAD	55	platelet	female	C6P	NA	NA	NA	NA	NA	NA	NA	NA	NA	NA	NA	NA	NA	NA	NA	NA	NA
70561	70561	12:6670760|6673440	12	6670760	6673440	11	1_2_1	98	0.183	exon	ZNF384,	-	A00204:690:HYN52DSXY:3:1517:9661:22514,A00204:690:HYN52DSXY:3:2314:28031:29215,A00204:690:HYN52DSXY:3:2659:21829:20228,A00204:690:HYN52DSXY:3:1168:5141:36980,A00204:690:HYN52DSXY:3:1371:20627:10817,A00204:690:HYN52DSXY:3:1206:22706:4805,A00204:690:HYN52DSXY:3:1371:19922:10160,A00204:690:HYN52DSXY:3:1517:9254:22936,A00204:690:HYN52DSXY:3:1528:9833:13354,A00204:690:HYN52DSXY:3:2659:22318:18161,A002…	488	A352-16	A352-16	LUAD	55	platelet	female	C6P	12:6670760|6673440	hsa_circ_0025235	chr12:6779925-6782606-	NM_001135734	100	100	100	487	1	487	487	487	1	0	900	CTGCAGATTG...CATCCGGCAC	GTGCCGGATG...CAATCTGCAG
70562	70562	12:6730402|6730820	12	6730402	6730820	9	3_0_3	34	0.346	exon	COPS7A,	+	A00204:690:HYN52DSXY:3:1474:14787:25942,A00204:690:HYN52DSXY:3:2449:29152:25175,A00204:690:HYN52DSXY:3:1523:20003:27336,A00204:690:HYN52DSXY:3:1523:19370:28025,A00204:690:HYN52DSXY:3:1168:2808:33348,A00204:690:HYN52DSXY:3:2518:16975:8061,A00204:690:HYN52DSXY:3:2414:7862:13197,A00204:690:HYN52DSXY:3:2610:10936:5807,A00204:690:HYN52DSXY:3:1427:2437:12571,	261	A352-16	A352-16	LUAD	55	platelet	female	C6P	12:6730402|6730820	hsa_circ_0025244	chr12:6839567-6839986+	NM_001164093	100	100	99.23	260	1	260	258	1	258	1.2e-130	468	GTGTGTGGGC...AGGGCAAGGG	GTGTGTGGGC...AGGGCAAGGG
70563	70563	12:6981004|6983539	12	6981004	6983539	10	2_2_2	40	0.333	exon	LPCAT3,	-	A00204:690:HYN52DSXY:3:2629:6470:29230,A00204:690:HYN52DSXY:3:1425:27118:4022,A00204:690:HYN52DSXY:3:1538:14516:16391,A00204:690:HYN52DSXY:3:2557:10321:10880,A00204:690:HYN52DSXY:3:1228:28537:30749,A00204:690:HYN52DSXY:3:1447:18340:1689,A00204:690:HYN52DSXY:3:1228:28574:30749,A00204:690:HYN52DSXY:3:1472:1597:13213,A00204:690:HYN52DSXY:3:2447:28456:8719,A00204:690:HYN52DSXY:3:2523:25626:16470,	734	A352-16	A352-16	LUAD	55	platelet	female	C6P	12:6981004|6983539	hsa_circ_0025328	chr12:7090971-7091943-	NM_005768	27.42	100	100	733	220	420	201	201	1	2.91e-101	372	CTGTTTGGTA...AAGGGGTAAC	GAAACCAGCT...AAGCTGATTG
70564	70564	12:6983002|6988369	12	6983002	6988369	7	2_1_2	1	0.933	exon	EMG1,	+	A00204:690:HYN52DSXY:3:2241:3875:3223,A00204:690:HYN52DSXY:3:2516:9634:16078,A00204:690:HYN52DSXY:3:1219:26350:11146,A00204:690:HYN52DSXY:3:2209:7762:28995,A00204:690:HYN52DSXY:3:2548:32714:9424,A00204:690:HYN52DSXY:3:2105:22327:36370,A00204:690:HYN52DSXY:3:2106:23800:2002,	573	A352-16	A352-16	LUAD	55	platelet	female	C6P	NA	NA	NA	NA	NA	NA	NA	NA	NA	NA	NA	NA	NA	NA	NA	NA	NA
70565	70565	12:7403535|7406852	12	7403535	7406852	2	1_2_0	17	0.19	exon	CD163L1,	-	A00204:690:HYN52DSXY:3:1438:20600:31563,A00204:690:HYN52DSXY:3:1438:18521:32064,	668	A352-16	A352-16	LUAD	55	platelet	female	C6P	12:7403535|7406852	hsa_circ_0099207	chr12:7556130-7559448-	ENST00000313599.3	100	100	96.25	667	1	667	642	642	1	0	1070	CAGAACAAAT...TCACTACTAT	ATAGTAGTGA...ATTTGTTCTG
70567	70567	12:8039819|8040165	12	8039819	8040165	8	4_1_1	54	0.229	exon	FOXJ2,	+	A00204:690:HYN52DSXY:3:2617:18041:17174,A00204:690:HYN52DSXY:3:2322:9200:2362,A00204:690:HYN52DSXY:3:1110:30978:23703,A00204:690:HYN52DSXY:3:1317:15347:27539,A00204:690:HYN52DSXY:3:1643:21739:14372,A00204:690:HYN52DSXY:3:1339:25934:15123,A00204:690:HYN52DSXY:3:1342:6334:28588,A00204:690:HYN52DSXY:3:2333:28592:32972,	348	A352-16	A352-16	LUAD	55	platelet	female	C6P	12:8039819|8040165	hsa_circ_0025359	chr12:8192414-8192761+	NM_018416	100	100	100	347	1	347	347	1	347	0	641	AACCCAGAAG...TGGTTGGAAG	AACCCAGAAG...TGGTTGGAAG
70568	70568	12:8089936|8090299	12	8089936	8090299	2	2_0_2	18	0.182	exon	NECAP1,	+	A00204:690:HYN52DSXY:3:1261:25391:32095,A00204:690:HYN52DSXY:3:2349:27109:21386,	311	A352-16	A352-16	LUAD	55	platelet	female	C6P	12:8089936|8090299	hsa_circ_0025365	chr12:8242531-8242895+	NM_015509	66.24	100	100	311	1	206	206	1	206	1.95e-104	381	GGCCTCTGAC...GATGGTACTG	GGCCTCTGAC...GATGGTACTG
70569	70569	12:8713811|8714041	12	8713811	8714041	9	5_1_3	49	0.269	exon	RIMKLB,	+	A00204:690:HYN52DSXY:3:2354:23818:19977,A00204:690:HYN52DSXY:3:1662:17409:9408,A00204:690:HYN52DSXY:3:1650:1750:15107,A00204:690:HYN52DSXY:3:1506:11180:32033,A00204:690:HYN52DSXY:3:2468:12093:9502,A00204:690:HYN52DSXY:3:1102:14344:34162,A00204:690:HYN52DSXY:3:1512:29098:13777,A00204:690:HYN52DSXY:3:2611:9362:33614,A00204:690:HYN52DSXY:3:2318:24532:16485,	232	A352-16	A352-16	LUAD	55	platelet	female	C6P	12:8713811|8714041	hsa_circ_0025372	chr12:8866406-8866637+	NM_020734	100	100	100	231	1	231	231	1	231	1.78e-118	427	GTAGACGTTA...GGAAACCTGG	GTAGACGTTA...GGAAACCTGG
70570	70570	12:8943405|8943910	12	8943405	8943910	28	9_11_2	394	0.124	exon	M6PR,	-	A00204:690:HYN52DSXY:3:2634:11198:34726,A00204:690:HYN52DSXY:3:1449:16875:33066,A00204:690:HYN52DSXY:3:2301:25048:10269,A00204:690:HYN52DSXY:3:2506:28357:7545,A00204:690:HYN52DSXY:3:2168:5240:11663,A00204:690:HYN52DSXY:3:1557:25572:33661,A00204:690:HYN52DSXY:3:2168:4752:9565,A00204:690:HYN52DSXY:3:1444:17743:2879,A00204:690:HYN52DSXY:3:2225:25220:18270,A00204:690:HYN52DSXY:3:2602:4164:17722,A0020…	291	A352-16	A352-16	LUAD	55	platelet	female	C6P	NA	NA	NA	NA	NA	NA	NA	NA	NA	NA	NA	NA	NA	NA	NA	NA	NA
70576	70576	12:9616378|9617351	12	9616378	9617351	16	6_1_5	146	0.18	intergenic_region	n/a	+	A00204:690:HYN52DSXY:3:1572:29505:6809,A00204:690:HYN52DSXY:3:2437:9787:36292,A00204:690:HYN52DSXY:3:1141:1271:29089,A00204:690:HYN52DSXY:3:2159:6822:4695,A00204:690:HYN52DSXY:3:2159:3884:4805,A00204:690:HYN52DSXY:3:2469:15031:7326,A00204:690:HYN52DSXY:3:2469:14488:8046,A00204:690:HYN52DSXY:3:2109:6424:19789,A00204:690:HYN52DSXY:3:2469:12717:6918,A00204:690:HYN52DSXY:3:2127:13847:19805,A00204:690…	974	A352-16	A352-16	LUAD	55	platelet	female	C6P	NA	NA	NA	NA	NA	NA	NA	NA	NA	NA	NA	NA	NA	NA	NA	NA	NA
70578	70578	12:9680923|9694969	12	9680923	9694969	16	2_4_2	23	0.582	exon	CLEC2D,	+	A00204:690:HYN52DSXY:3:2334:8223:29356,A00204:690:HYN52DSXY:3:2673:10456:18349,A00204:690:HYN52DSXY:3:1173:28275:9314,A00204:690:HYN52DSXY:3:1413:20591:31266,A00204:690:HYN52DSXY:3:2303:15103:11929,A00204:690:HYN52DSXY:3:1129:17824:31767,A00204:690:HYN52DSXY:3:1413:20663:30232,A00204:690:HYN52DSXY:3:1173:29984:14215,A00204:690:HYN52DSXY:3:1541:28357:21981,A00204:690:HYN52DSXY:3:2176:17969:27915,A…	1818	A352-16	A352-16	LUAD	55	platelet	female	C6P	12:9680923|9694969	hsa_circ_0099644	chr12:9840497-9840757+	NR_036693	14.3	100	100	1818	113	372	260	1	260	1.18e-133	481	GTTGTCTGCA...ATACCAACAG	CAATAAGAGC...TATCTAAGAG
70579	70579	12:10386903|10393867	12	10386903	10393867	21	5_4_8	11	0.792	exon	KLRC4-KLRK1,	-	A00204:690:HYN52DSXY:3:2453:3378:22811,A00204:690:HYN52DSXY:3:2650:25409:36072,A00204:690:HYN52DSXY:3:1525:2230:29622,A00204:690:HYN52DSXY:3:2414:27353:14105,A00204:690:HYN52DSXY:3:1222:26937:3364,A00204:690:HYN52DSXY:3:1421:28510:34021,A00204:690:HYN52DSXY:3:1605:28402:26224,A00204:690:HYN52DSXY:3:2368:31955:20165,A00204:690:HYN52DSXY:3:1120:32470:21966,A00204:690:HYN52DSXY:3:2368:32009:20290,A0…	529	A352-16	A352-16	LUAD	55	platelet	female	C6P	NA	NA	NA	NA	NA	NA	NA	NA	NA	NA	NA	NA	NA	NA	NA	NA	NA
70586	70586	12:11034782|11047188	12	11034782	11047188	15	1_6_6	57	0.345	exon	AC018630.2,	-	A00204:690:HYN52DSXY:3:2556:16504:18208,A00204:690:HYN52DSXY:3:1212:28085:27179,A00204:690:HYN52DSXY:3:2128:19633:26757,A00204:690:HYN52DSXY:3:2331:7500:23156,A00204:690:HYN52DSXY:3:1120:19180:25723,A00204:690:HYN52DSXY:3:2331:7491:23954,A00204:690:HYN52DSXY:3:2332:3938:25880,A00204:690:HYN52DSXY:3:2102:32732:13651,A00204:690:HYN52DSXY:3:1129:18412:9017,A00204:690:HYN52DSXY:3:1560:7997:34256,A002…	442	A352-16	A352-16	LUAD	55	platelet	female	C6P	12:11034782|11047188	hsa_circ_0025462	chr12:11187380-11199787-	NR_037918	61.76	100	100	442	1	273	273	273	1	1.62e-141	505	AAGGCTGAGG...GCTGGAGAAC	GTTCTCCAGC...CCTCAGCCTT
70596	70596	12:11288900|11290328	12	11288900	11290328	3	2_1_0	0	1	intergenic_region	n/a	+	A00204:690:HYN52DSXY:3:1259:21757:28056,A00204:690:HYN52DSXY:3:2674:30834:3850,A00204:690:HYN52DSXY:3:2267:4661:15013,	1429	A352-16	A352-16	LUAD	55	platelet	female	C6P	NA	NA	NA	NA	NA	NA	NA	NA	NA	NA	NA	NA	NA	NA	NA	NA	NA
70597	70597	12:11710497|11711395	12	11710497	11711395	8	2_1_1	11	0.593	intron	ETV6,	+	A00204:690:HYN52DSXY:3:2337:27552:10848,A00204:690:HYN52DSXY:3:1206:23900:27978,A00204:690:HYN52DSXY:3:2114:9064:9612,A00204:690:HYN52DSXY:3:2523:9851:23062,A00204:690:HYN52DSXY:3:2565:13765:26804,A00204:690:HYN52DSXY:3:1124:14742:11334,A00204:690:HYN52DSXY:3:1206:23176:25535,A00204:690:HYN52DSXY:3:1206:23656:25645,	899	A352-16	A352-16	LUAD	55	platelet	female	C6P	NA	NA	NA	NA	NA	NA	NA	NA	NA	NA	NA	NA	NA	NA	NA	NA	NA
70601	70601	12:11750954|11752579	12	11750954	11752579	8	4_2_2	93	0.147	intron	ETV6,	+	A00204:690:HYN52DSXY:3:2524:21658:8970,A00204:690:HYN52DSXY:3:1443:23909:33661,A00204:690:HYN52DSXY:3:2324:7229:7874,A00204:690:HYN52DSXY:3:1102:29966:16376,A00204:690:HYN52DSXY:3:1504:4987:34460,A00204:690:HYN52DSXY:3:2572:20735:19930,A00204:690:HYN52DSXY:3:2324:7175:7874,A00204:690:HYN52DSXY:3:2368:1624:24784,	1626	A352-16	A352-16	LUAD	55	platelet	female	C6P	NA	NA	NA	NA	NA	NA	NA	NA	NA	NA	NA	NA	NA	NA	NA	NA	NA
70602	70602	12:11801682|11803002	12	11801682	11803002	5	1_0_3	0	1	intron	ETV6,	+	A00204:690:HYN52DSXY:3:1454:18629:25300,A00204:690:HYN52DSXY:3:2110:30291:11741,A00204:690:HYN52DSXY:3:2110:30897:12915,A00204:690:HYN52DSXY:3:1559:31078:22623,A00204:690:HYN52DSXY:3:1559:31069:22670,	1321	A352-16	A352-16	LUAD	55	platelet	female	C6P	NA	NA	NA	NA	NA	NA	NA	NA	NA	NA	NA	NA	NA	NA	NA	NA	NA
70603	70603	12:11839140|11853561	12	11839140	11853561	45	13_9_7	306	0.227	exon	ETV6,	+	A00204:690:HYN52DSXY:3:2628:20112:21637,A00204:690:HYN52DSXY:3:2641:8061:14231,A00204:690:HYN52DSXY:3:1113:29550:19319,A00204:690:HYN52DSXY:3:1274:27281:6433,A00204:690:HYN52DSXY:3:1328:25319:9956,A00204:690:HYN52DSXY:3:1577:20880:2112,A00204:690:HYN52DSXY:3:1604:10737:18176,A00204:690:HYN52DSXY:3:1619:30065:1485,A00204:690:HYN52DSXY:3:2320:7048:11318,A00204:690:HYN52DSXY:3:2468:24948:17143,A0020…	709	A352-16	A352-16	LUAD	55	platelet	female	C6P	12:11839140|11853561	hsa_circ_0025465	chr12:11992073-11992238+	NM_001987	23.31	100	100	708	1	165	165	1	165	2.89e-81	305	GCTTGCAGCC...CATGAAGAAG	GCTTGCAGCC...CCTCATTCAG
70604	70604	12:11869424|11869969	12	11869424	11869969	162	57_23_36	364	0.471	exon	ETV6,	+	A00204:690:HYN52DSXY:3:2249:28854:3709,A00204:690:HYN52DSXY:3:2254:25021:3051,A00204:690:HYN52DSXY:3:2342:2853:34929,A00204:690:HYN52DSXY:3:2353:11162:1376,A00204:690:HYN52DSXY:3:2360:27688:21324,A00204:690:HYN52DSXY:3:2416:26106:27884,A00204:690:HYN52DSXY:3:2471:24297:36338,A00204:690:HYN52DSXY:3:2540:12201:12226,A00204:690:HYN52DSXY:3:2663:11107:4038,A00204:690:HYN52DSXY:3:1102:31222:27727,A002…	547	A352-16	A352-16	LUAD	55	platelet	female	C6P	12:11869424|11869969	hsa_circ_0004123	chr12:12022357-12022903+	NM_001987	100	100	100	546	1	546	546	1	546	0	1009	ATAACTGTGT...AGAATAGCAG	ATAACTGTGT...AGAATAGCAG
70605	70605	12:12179810|12187119	12	12179810	12187119	5	0_3_3	10	0.5	exon	LRP6,	-	A00204:690:HYN52DSXY:3:1450:14488:27054,A00204:690:HYN52DSXY:3:1548:20500:6621,A00204:690:HYN52DSXY:3:2169:24225:31454,A00204:690:HYN52DSXY:3:2510:15944:34522,A00204:690:HYN52DSXY:3:1573:1344:11866,	899	A352-16	A352-16	LUAD	55	platelet	female	C6P	12:12179810|12187119	hsa_circ_0008932	chr12:12332743-12340053-	NM_002336	100	100	100	898	1	898	898	898	1	0	1659	CTCAATCTTG...CACTGCCTGC	GCAGGCAGTG...CAAGATTGAG
70606	70606	12:12179810|12203400	12	12179810	12203400	6	2_4_2	9	0.571	exon	LRP6,	-	A00204:690:HYN52DSXY:3:1116:15139:22701,A00204:690:HYN52DSXY:3:1213:31584:13604,A00204:690:HYN52DSXY:3:1422:17553:1235,A00204:690:HYN52DSXY:3:2306:9182:10567,A00204:690:HYN52DSXY:3:1339:2880:31187,A00204:690:HYN52DSXY:3:1316:23574:6339,	1296	A352-16	A352-16	LUAD	55	platelet	female	C6P	12:12179810|12203400	hsa_circ_0008932	chr12:12332743-12340053-	NM_002336	69.34	100	100	1295	1	898	898	898	1	0	1659	CTCAATCTTG...GTACATGAAC	GCAGGCAGTG...CAAGATTGAG
70607	70607	12:12244262|12244655	12	12244262	12244655	18	2_5_5	1	0.973	exon	LRP6,	-	A00204:690:HYN52DSXY:3:2365:29306:25285,A00204:690:HYN52DSXY:3:1108:16260:32847,A00204:690:HYN52DSXY:3:2367:12301:12743,A00204:690:HYN52DSXY:3:2417:7934:27320,A00204:690:HYN52DSXY:3:2367:11487:13526,A00204:690:HYN52DSXY:3:1232:5547:9439,A00204:690:HYN52DSXY:3:2144:29098:11303,A00204:690:HYN52DSXY:3:2203:6696:30279,A00204:690:HYN52DSXY:3:2303:3179:34147,A00204:690:HYN52DSXY:3:2525:31033:5635,A0020…	395	A352-16	A352-16	LUAD	55	platelet	female	C6P	12:12244262|12244655	hsa_circ_0000378	chr12:12397195-12397589-	NM_002336	100	100	100	394	1	394	394	394	1	0	728	CCACTTGAAG...AAAGGGGCCG	CGGCCCCTTT...CTTCAAGTGG
70608	70608	12:12635777|12635974	12	12635777	12635974	39	18_14_9	362	0.177	exon	CREBL2,	+	A00204:690:HYN52DSXY:3:2274:20989:32581,A00204:690:HYN52DSXY:3:2670:12635:23844,A00204:690:HYN52DSXY:3:1106:5213:30906,A00204:690:HYN52DSXY:3:1127:6280:10300,A00204:690:HYN52DSXY:3:1240:7355:3677,A00204:690:HYN52DSXY:3:1346:25536:36072,A00204:690:HYN52DSXY:3:2137:24433:36385,A00204:690:HYN52DSXY:3:2314:9760:13667,A00204:690:HYN52DSXY:3:2356:19425:33786,A00204:690:HYN52DSXY:3:2511:10493:24862,A002…	199	A352-16	A352-16	LUAD	55	platelet	female	C6P	12:12635777|12635974	hsa_circ_0002873	chr12:12788710-12788908+	NM_001310	100	100	100	198	1	198	198	1	198	3.3e-100	366	GTGGTTGGAG...ACTGGAAATG	GTGGTTGGAG...ACTGGAAATG
70610	70610	12:12739213|12739458	12	12739213	12739458	7	2_1_1	49	0.222	intron	APOLD1,	+	A00204:690:HYN52DSXY:3:2610:20112:8171,A00204:690:HYN52DSXY:3:2610:20374:8500,A00204:690:HYN52DSXY:3:1575:13810:35900,A00204:690:HYN52DSXY:3:2246:3414:4272,A00204:690:HYN52DSXY:3:1462:13756:24064,A00204:690:HYN52DSXY:3:2246:2672:4617,A00204:690:HYN52DSXY:3:1667:23366:18756,	246	A352-16	A352-16	LUAD	55	platelet	female	C6P	12:12739213|12739458	hsa_circ_0097862	chr12:12892146-12892392+	NM_001130415	100	100	100	246	1	246	246	1	246	8.77e-127	455	GACACCTCTG...TTTGTTACAG	GACACCTCTG...TTTGTTACAG
70614	70614	12:14393618|14395252	12	14393618	14395252	13	2_2_4	4	0.867	intron	ATF7IP,	+	A00204:690:HYN52DSXY:3:2346:18918:22326,A00204:690:HYN52DSXY:3:1677:17725:15687,A00204:690:HYN52DSXY:3:2271:22987:5885,A00204:690:HYN52DSXY:3:2271:23249:7999,A00204:690:HYN52DSXY:3:2613:14335:20212,A00204:690:HYN52DSXY:3:2631:1316:26036,A00204:690:HYN52DSXY:3:1542:9977:23750,A00204:690:HYN52DSXY:3:1658:8793:13777,A00204:690:HYN52DSXY:3:2301:25726:28291,A00204:690:HYN52DSXY:3:2537:9453:7842,A00204…	1635	A352-16	A352-16	LUAD	55	platelet	female	C6P	NA	NA	NA	NA	NA	NA	NA	NA	NA	NA	NA	NA	NA	NA	NA	NA	NA
70615	70615	12:14423909|14425473	12	14423909	14425473	150	52_19_32	619	0.326	exon	ATF7IP,	+	A00204:690:HYN52DSXY:3:2225:26901:8656,A00204:690:HYN52DSXY:3:2312:30273:19539,A00204:690:HYN52DSXY:3:2360:18177:33317,A00204:690:HYN52DSXY:3:2405:24099:26099,A00204:690:HYN52DSXY:3:2428:12066:31093,A00204:690:HYN52DSXY:3:2428:12635:31704,A00204:690:HYN52DSXY:3:2469:12843:26897,A00204:690:HYN52DSXY:3:2508:29704:4836,A00204:690:HYN52DSXY:3:2552:26612:18584,A00204:690:HYN52DSXY:3:2564:6316:18505,A0…	1566	A352-16	A352-16	LUAD	55	platelet	female	C6P	12:14423909|14425473	hsa_circ_0097977	chr12:14576842-14578407+	ENST00000544627.1	100	100	100	1565	1	1565	1565	1	1565	0	2891	ATTCAGAATG...TGCTCTCCAG	ATTCAGAATG...TGCTCTCCAG
70616	70616	12:14423909|14438267	12	14423909	14438267	60	19_5_13	439	0.215	exon	ATF7IP,	+	A00204:690:HYN52DSXY:3:1329:23990:5431,A00204:690:HYN52DSXY:3:1657:12798:3145,A00204:690:HYN52DSXY:3:2224:24415:12367,A00204:690:HYN52DSXY:3:1119:7166:29966,A00204:690:HYN52DSXY:3:2332:8467:28150,A00204:690:HYN52DSXY:3:2544:28827:16157,A00204:690:HYN52DSXY:3:2605:5014:30624,A00204:690:HYN52DSXY:3:2609:30083:18552,A00204:690:HYN52DSXY:3:1123:16920:2425,A00204:690:HYN52DSXY:3:1338:25003:9659,A00204…	1937	A352-16	A352-16	LUAD	55	platelet	female	C6P	12:14423909|14438267	hsa_circ_0097978	chr12:14576842-14591201+	ENST00000544627.1	100	100	100	1936	1	1936	1936	1	1936	0	3576	ATTCAGAATG...TGAACTACAG	ATTCAGAATG...TGAACTACAG
70617	70617	12:14423909|14466590	12	14423909	14466590	40	16_2_13	400	0.167	exon	ATF7IP,	+	A00204:690:HYN52DSXY:3:2426:11749:2957,A00204:690:HYN52DSXY:3:2575:16740:32393,A00204:690:HYN52DSXY:3:1338:28791:26804,A00204:690:HYN52DSXY:3:1404:17101:1047,A00204:690:HYN52DSXY:3:1517:13530:9142,A00204:690:HYN52DSXY:3:2254:8124:18630,A00204:690:HYN52DSXY:3:2377:23068:17519,A00204:690:HYN52DSXY:3:1248:4625:6590,A00204:690:HYN52DSXY:3:1517:13449:9001,A00204:690:HYN52DSXY:3:1529:12138:25520,A00204…	2870	A352-16	A352-16	LUAD	55	platelet	female	C6P	12:14423909|14466590	hsa_circ_0097980	chr12:14576842-14619524+	ENST00000544627.1	100	100	100	2869	1	2869	2869	1	2869	0	5299	ATTCAGAATG...CACATCACAG	ATTCAGAATG...CACATCACAG
70618	70618	12:14434337|14438267	12	14434337	14438267	74	19_11_16	606	0.196	exon	ATF7IP,	+	A00204:690:HYN52DSXY:3:2226:4698:14606,A00204:690:HYN52DSXY:3:2452:14371:4836,A00204:690:HYN52DSXY:3:2516:15600:1391,A00204:690:HYN52DSXY:3:1250:6099:18724,A00204:690:HYN52DSXY:3:1662:24469:27712,A00204:690:HYN52DSXY:3:2230:14434:5572,A00204:690:HYN52DSXY:3:2523:26440:21230,A00204:690:HYN52DSXY:3:2676:12653:6339,A00204:690:HYN52DSXY:3:2330:24424:25410,A00204:690:HYN52DSXY:3:2505:20229:13009,A0020…	372	A352-16	A352-16	LUAD	55	platelet	female	C6P	12:14434337|14438267	hsa_circ_0097984	chr12:14587270-14591201+	ENST00000544627.1	100	100	100	371	1	371	371	1	371	0	686	CAGAAGTAGA...TGAACTACAG	CAGAAGTAGA...TGAACTACAG
70619	70619	12:14446988|14457295	12	14446988	14457295	205	27_17_57	373	0.524	exon	ATF7IP,	+	A00204:690:HYN52DSXY:3:2236:17083:5087,A00204:690:HYN52DSXY:3:2236:17255:5384,A00204:690:HYN52DSXY:3:2243:28058:1485,A00204:690:HYN52DSXY:3:2276:18566:26036,A00204:690:HYN52DSXY:3:2311:7129:32002,A00204:690:HYN52DSXY:3:2320:1985:20055,A00204:690:HYN52DSXY:3:2344:27055:16564,A00204:690:HYN52DSXY:3:2348:26323:6684,A00204:690:HYN52DSXY:3:2366:18620:36933,A00204:690:HYN52DSXY:3:2424:18837:35712,A0020…	230	A352-16	A352-16	LUAD	55	platelet	female	C6P	12:14446988|14457295	hsa_circ_0025511	chr12:14599921-14610229+	NM_018179	100	100	100	229	1	229	229	1	229	2.28e-117	424	GCCAAGATAG...GTGAATACAG	GCCAAGATAG...GTGAATACAG
70620	70620	12:14446988|14466590	12	14446988	14466590	25	3_3_9	351	0.125	exon	ATF7IP,	+	A00204:690:HYN52DSXY:3:2343:3875:25739,A00204:690:HYN52DSXY:3:2425:28800:6057,A00204:690:HYN52DSXY:3:2650:16947:13933,A00204:690:HYN52DSXY:3:1272:17101:18865,A00204:690:HYN52DSXY:3:1556:1470:36573,A00204:690:HYN52DSXY:3:1636:23692:27774,A00204:690:HYN52DSXY:3:2503:20482:26224,A00204:690:HYN52DSXY:3:1370:13313:26177,A00204:690:HYN52DSXY:3:1541:1561:15248,A00204:690:HYN52DSXY:3:2360:11858:24158,A00…	934	A352-16	A352-16	LUAD	55	platelet	female	C6P	12:14446988|14466590	hsa_circ_0025514	chr12:14609494-14619524+	NM_018179	92.93	100	100	933	67	933	867	1	867	0	1602	GCCAAGATAG...CACATCACAG	CATCCACCCA...CACATCACAG
70621	70621	12:14456561|14457295	12	14456561	14457295	157	21_18_56	346	0.476	exon	ATF7IP,	+	A00204:690:HYN52DSXY:3:2358:10592:7780,A00204:690:HYN52DSXY:3:2403:21332:13730,A00204:690:HYN52DSXY:3:2677:10456:9925,A00204:690:HYN52DSXY:3:1130:7844:24189,A00204:690:HYN52DSXY:3:1217:11704:6762,A00204:690:HYN52DSXY:3:2202:1235:12555,A00204:690:HYN52DSXY:3:2265:19515:2347,A00204:690:HYN52DSXY:3:2450:7048:17863,A00204:690:HYN52DSXY:3:2456:6714:12931,A00204:690:HYN52DSXY:3:2501:25979:30389,A00204:…	164	A352-16	A352-16	LUAD	55	platelet	female	C6P	12:14456561|14457295	hsa_circ_0025513	chr12:14609494-14610229+	NM_018179	100	100	100	163	1	163	163	1	163	7.53e-81	302	CATCCACCCA...GTGAATACAG	CATCCACCCA...GTGAATACAG
70622	70622	12:14456561|14466590	12	14456561	14466590	102	12_6_37	355	0.365	exon	ATF7IP,	+	A00204:690:HYN52DSXY:3:2272:8097:35211,A00204:690:HYN52DSXY:3:1136:20175:9878,A00204:690:HYN52DSXY:3:1557:26702:21715,A00204:690:HYN52DSXY:3:2234:13386:7388,A00204:690:HYN52DSXY:3:1201:29577:26349,A00204:690:HYN52DSXY:3:2136:18638:1297,A00204:690:HYN52DSXY:3:2323:14940:33473,A00204:690:HYN52DSXY:3:2366:6036:24220,A00204:690:HYN52DSXY:3:2418:9525:32330,A00204:690:HYN52DSXY:3:2439:9200:31203,A00204…	868	A352-16	A352-16	LUAD	55	platelet	female	C6P	12:14456561|14466590	hsa_circ_0025514	chr12:14609494-14619524+	NM_018179	100	100	100	867	1	867	867	1	867	0	1602	CATCCACCCA...CACATCACAG	CATCCACCCA...CACATCACAG
70623	70623	12:14456561|14475968	12	14456561	14475968	18	1_2_5	316	0.102	exon	ATF7IP,	+	A00204:690:HYN52DSXY:3:2655:30888:16564,A00204:690:HYN52DSXY:3:2324:1624:13228,A00204:690:HYN52DSXY:3:2355:17571:24846,A00204:690:HYN52DSXY:3:1540:18177:22451,A00204:690:HYN52DSXY:3:2139:26621:10488,A00204:690:HYN52DSXY:3:2331:1497:8531,A00204:690:HYN52DSXY:3:1408:6027:4726,A00204:690:HYN52DSXY:3:2452:27371:1799,A00204:690:HYN52DSXY:3:1428:3577:31829,A00204:690:HYN52DSXY:3:1502:18819:33270,A00204…	947	A352-16	A352-16	LUAD	55	platelet	female	C6P	12:14456561|14475968	hsa_circ_0097988	chr12:14609494-14628902+	ENST00000544627.1	100	100	100	946	1	946	946	1	946	0	1748	CATCCACCCA...GCTTCACAAG	CATCCACCCA...GCTTCACAAG
70626	70626	12:19253940|19257537	12	19253940	19257537	11	4_2_4	67	0.247	exon	PLEKHA5,	+	A00204:690:HYN52DSXY:3:1160:29559:13636,A00204:690:HYN52DSXY:3:2269:28664:27649,A00204:690:HYN52DSXY:3:1533:15465:20509,A00204:690:HYN52DSXY:3:2359:16731:14841,A00204:690:HYN52DSXY:3:2540:17607:18897,A00204:690:HYN52DSXY:3:1240:24189:21684,A00204:690:HYN52DSXY:3:1477:28854:19805,A00204:690:HYN52DSXY:3:1533:16224:21668,A00204:690:HYN52DSXY:3:1274:32334:28025,A00204:690:HYN52DSXY:3:2160:32054:3020,…	311	A352-16	A352-16	LUAD	55	platelet	female	C6P	12:19253940|19257537	hsa_circ_0006657	chr12:19406873-19410471+	NM_001143821	100	100	100	310	1	310	310	1	310	2.98e-162	573	CCATAATGAA...TTATAAACAG	CCATAATGAA...TTATAAACAG
70627	70627	12:19253940|19261021	12	19253940	19261021	33	9_4_8	80	0.452	exon	PLEKHA5,	+	A00204:690:HYN52DSXY:3:1157:8305:15123,A00204:690:HYN52DSXY:3:1363:22706:18239,A00204:690:HYN52DSXY:3:1404:27814:27336,A00204:690:HYN52DSXY:3:1544:17508:7200,A00204:690:HYN52DSXY:3:2214:26711:32377,A00204:690:HYN52DSXY:3:2257:29360:32142,A00204:690:HYN52DSXY:3:2463:25934:36104,A00204:690:HYN52DSXY:3:2555:27498:6433,A00204:690:HYN52DSXY:3:1178:3703:20556,A00204:690:HYN52DSXY:3:1317:22688:1047,A002…	384	A352-16	A352-16	LUAD	55	platelet	female	C6P	12:19253940|19261021	hsa_circ_0006611	chr12:19406873-19413955+	NM_001143821	100	100	100	383	1	383	383	1	383	0	708	CCATAATGAA...TATTATAGAG	CCATAATGAA...TATTATAGAG
70628	70628	12:19253940|19265850	12	19253940	19265850	6	3_1_3	105	0.103	exon	PLEKHA5,	+	A00204:690:HYN52DSXY:3:2156:28935:13275,A00204:690:HYN52DSXY:3:1563:20048:36245,A00204:690:HYN52DSXY:3:1563:20564:35822,A00204:690:HYN52DSXY:3:2528:25201:28573,A00204:690:HYN52DSXY:3:2532:32750:36385,A00204:690:HYN52DSXY:3:2155:16857:32346,	485	A352-16	A352-16	LUAD	55	platelet	female	C6P	12:19253940|19265850	hsa_circ_0025544	chr12:19406873-19418784+	NM_001143821	100	100	100	484	1	484	484	1	484	0	894	CCATAATGAA...TGCTTTTAAG	CCATAATGAA...TGCTTTTAAG
70629	70629	12:19253940|19283745	12	19253940	19283745	4	1_1_2	73	0.099	exon	PLEKHA5,	+	A00204:690:HYN52DSXY:3:2142:9896:17785,A00204:690:HYN52DSXY:3:1142:8079:21496,A00204:690:HYN52DSXY:3:1514:32714:29434,A00204:690:HYN52DSXY:3:2511:21775:2002,	1553	A352-16	A352-16	LUAD	55	platelet	female	C6P	12:19253940|19283745	hsa_circ_0025546	chr12:19406873-19436679+	NM_001143821	100	100	98.84	1552	1	1552	1534	1	1534	0	2750	CCATAATGAA...TCACCCTAAG	CCATAATGAA...TCACCCTAAG
70630	70630	12:19253940|19287556	12	19253940	19287556	7	1_1_2	87	0.139	exon	PLEKHA5,	+	A00204:690:HYN52DSXY:3:1437:7491:19476,A00204:690:HYN52DSXY:3:1437:7419:19476,A00204:690:HYN52DSXY:3:2110:25726:6245,A00204:690:HYN52DSXY:3:1546:30120:32643,A00204:690:HYN52DSXY:3:2663:4924:16532,A00204:690:HYN52DSXY:3:1657:14335:31203,A00204:690:HYN52DSXY:3:2307:29713:30091,	1637	A352-16	A352-16	LUAD	55	platelet	female	C6P	12:19253940|19287556	hsa_circ_0025547	chr12:19406873-19440490+	NM_001143821	100	100	98.9	1636	1	1636	1618	1	1618	0	2905	CCATAATGAA...AGGGAAAACG	CCATAATGAA...AGGGAAAACG
70633	70633	12:19274516|19274983	12	19274516	19274983	20	9_7_4	199	0.167	exon	PLEKHA5,	+	A00204:690:HYN52DSXY:3:2230:7274:33317,A00204:690:HYN52DSXY:3:2323:8097:16172,A00204:690:HYN52DSXY:3:2466:30807:21840,A00204:690:HYN52DSXY:3:2549:7193:23187,A00204:690:HYN52DSXY:3:2201:8938:22983,A00204:690:HYN52DSXY:3:1336:19027:17065,A00204:690:HYN52DSXY:3:1432:24695:34773,A00204:690:HYN52DSXY:3:2267:7419:14465,A00204:690:HYN52DSXY:3:1452:30481:32675,A00204:690:HYN52DSXY:3:1452:30779:32409,A002…	469	A352-16	A352-16	LUAD	55	platelet	female	C6P	12:19274516|19274983	hsa_circ_0098078	chr12:19427449-19427917+	NM_001143821	100	100	100	468	1	468	468	1	468	0	865	AGTGGACAAG...AAACCAGGGG	AGTGGACAAG...AAACCAGGGG
70634	70634	12:19283280|19283745	12	19283280	19283745	48	19_9_11	118	0.449	exon	PLEKHA5,	+	A00204:690:HYN52DSXY:3:2351:25283:26741,A00204:690:HYN52DSXY:3:2515:19226:1407,A00204:690:HYN52DSXY:3:2569:17164:28213,A00204:690:HYN52DSXY:3:2639:9950:28338,A00204:690:HYN52DSXY:3:2675:14281:23813,A00204:690:HYN52DSXY:3:1106:6506:12884,A00204:690:HYN52DSXY:3:1236:24035:17660,A00204:690:HYN52DSXY:3:1236:26151:20478,A00204:690:HYN52DSXY:3:1324:29993:17707,A00204:690:HYN52DSXY:3:2203:16197:8782,A00…	467	A352-16	A352-16	LUAD	55	platelet	female	C6P	12:19283280|19283745	hsa_circ_0003844	chr12:19436213-19436679+	NM_001143821	100	100	100	466	1	466	466	1	466	0	861	AGTAATTTCT...TCACCCTAAG	AGTAATTTCT...TCACCCTAAG
70635	70635	12:19322310|19322667	12	19322310	19322667	5	1_0_2	100	0.091	exon	PLEKHA5,	+	A00204:690:HYN52DSXY:3:2253:16595:21026,A00204:690:HYN52DSXY:3:2425:31503:27461,A00204:690:HYN52DSXY:3:1427:32081:12680,A00204:690:HYN52DSXY:3:2374:27751:28886,A00204:690:HYN52DSXY:3:1138:7229:34178,	232	A352-16	A352-16	LUAD	55	platelet	female	C6P	12:19322310|19322667	hsa_circ_0025552	chr12:19475243-19475601+	NM_001143821	100	100	100	231	1	231	231	1	231	1.78e-118	427	GCCAAGTTAA...AGCCACTGCC	GCCAAGTTAA...AGCCACTGCC
70636	70636	12:19343323|19348519	12	19343323	19348519	32	10_3_9	161	0.284	exon	PLEKHA5,	+	A00204:690:HYN52DSXY:3:2252:16414:6934,A00204:690:HYN52DSXY:3:2657:3314:10739,A00204:690:HYN52DSXY:3:1302:19578:26757,A00204:690:HYN52DSXY:3:1111:16640:10770,A00204:690:HYN52DSXY:3:1137:29767:8202,A00204:690:HYN52DSXY:3:1272:10330:25551,A00204:690:HYN52DSXY:3:1353:31177:11584,A00204:690:HYN52DSXY:3:2172:7473:26804,A00204:690:HYN52DSXY:3:2665:1895:23876,A00204:690:HYN52DSXY:3:1406:15673:11130,A002…	470	A352-16	A352-16	LUAD	55	platelet	female	C6P	12:19343323|19348519	hsa_circ_0098096	chr12:19496256-19501453+	ENST00000429027.2	100	100	100	469	1	469	469	1	469	0	867	ACGGAATCAG...GTTGTTAAAG	ACGGAATCAG...GTTGTTAAAG
70637	70637	12:19345842|19354002	12	19345842	19354002	11	1_3_7	121	0.154	exon	PLEKHA5,	+	A00204:690:HYN52DSXY:3:2569:28221:35744,A00204:690:HYN52DSXY:3:2222:1371:11162,A00204:690:HYN52DSXY:3:1374:23321:29356,A00204:690:HYN52DSXY:3:2318:13440:24236,A00204:690:HYN52DSXY:3:1114:27914:23156,A00204:690:HYN52DSXY:3:2403:5746:30264,A00204:690:HYN52DSXY:3:1372:25771:2347,A00204:690:HYN52DSXY:3:1405:14886:26616,A00204:690:HYN52DSXY:3:1670:12554:30342,A00204:690:HYN52DSXY:3:2635:2257:27696,A00…	477	A352-16	A352-16	LUAD	55	platelet	female	C6P	12:19345842|19354002	hsa_circ_0098099	chr12:19498775-19506936+	ENST00000429027.2	100	100	100	476	1	476	476	1	476	0	880	GTATGATAGG...TCTAAGAACG	GTATGATAGG...TCTAAGAACG
70638	70638	12:19358228|19359546	12	19358228	19359546	11	3_0_3	128	0.147	exon	PLEKHA5,	+	A00204:690:HYN52DSXY:3:1129:29306:28354,A00204:690:HYN52DSXY:3:2242:12626:33348,A00204:690:HYN52DSXY:3:2612:4933:22341,A00204:690:HYN52DSXY:3:2640:30219:3474,A00204:690:HYN52DSXY:3:1463:5213:27179,A00204:690:HYN52DSXY:3:1537:11469:34820,A00204:690:HYN52DSXY:3:1129:28745:28635,A00204:690:HYN52DSXY:3:1266:9833:34741,A00204:690:HYN52DSXY:3:1612:6406:15092,A00204:690:HYN52DSXY:3:1266:9715:34726,A0020…	346	A352-16	A352-16	LUAD	55	platelet	female	C6P	NA	NA	NA	NA	NA	NA	NA	NA	NA	NA	NA	NA	NA	NA	NA	NA	NA
70639	70639	12:19358228|19361706	12	19358228	19361706	16	6_5_1	134	0.193	exon	PLEKHA5,	+	A00204:690:HYN52DSXY:3:2439:23674:32346,A00204:690:HYN52DSXY:3:2533:23086:3051,A00204:690:HYN52DSXY:3:1554:5972:20885,A00204:690:HYN52DSXY:3:2254:22878:8296,A00204:690:HYN52DSXY:3:2629:10601:22639,A00204:690:HYN52DSXY:3:2134:10375:31203,A00204:690:HYN52DSXY:3:1452:15890:36151,A00204:690:HYN52DSXY:3:2237:6072:23500,A00204:690:HYN52DSXY:3:1452:14696:36370,A00204:690:HYN52DSXY:3:1258:2049:29371,A002…	471	A352-16	A352-16	LUAD	55	platelet	female	C6P	12:19358228|19361706	hsa_circ_0098106	chr12:19511161-19514640+	NM_001143821	100	100	100	470	1	470	470	1	470	0	869	GAAAGACCAA...TTACATTCAG	GAAAGACCAA...TTACATTCAG
70640	70640	12:19358228|19366109	12	19358228	19366109	30	16_7_9	63	0.488	exon	PLEKHA5,	+	A00204:690:HYN52DSXY:3:1343:20356:30358,A00204:690:HYN52DSXY:3:1455:12933:30029,A00204:690:HYN52DSXY:3:2140:20853:34976,A00204:690:HYN52DSXY:3:2520:9652:10755,A00204:690:HYN52DSXY:3:2546:7292:12179,A00204:690:HYN52DSXY:3:2661:18069:1282,A00204:690:HYN52DSXY:3:1166:24722:13369,A00204:690:HYN52DSXY:3:2529:1877:31610,A00204:690:HYN52DSXY:3:1226:15402:7216,A00204:690:HYN52DSXY:3:1455:18394:13119,A002…	617	A352-16	A352-16	LUAD	55	platelet	female	C6P	12:19358228|19366109	hsa_circ_0098107	chr12:19511161-19519043+	NM_001143821	100	100	100	616	1	616	616	1	616	0	1138	GAAAGACCAA...ACAATGGCAG	GAAAGACCAA...ACAATGGCAG
70641	70641	12:19358228|19369798	12	19358228	19369798	6	2_0_2	56	0.176	exon	PLEKHA5,	+	A00204:690:HYN52DSXY:3:2624:9887:32894,A00204:690:HYN52DSXY:3:2116:5041:11725,A00204:690:HYN52DSXY:3:1152:15510:22091,A00204:690:HYN52DSXY:3:1116:3685:14074,A00204:690:HYN52DSXY:3:1152:15754:20572,A00204:690:HYN52DSXY:3:1329:16387:6762,	723	A352-16	A352-16	LUAD	55	platelet	female	C6P	12:19358228|19369798	hsa_circ_0098107	chr12:19511161-19519043+	NM_001143821	85.32	100	100	722	1	616	616	1	616	0	1138	GAAAGACCAA...CTTAGAAGAA	GAAAGACCAA...ACAATGGCAG
70643	70643	12:19462510|19473355	12	19462510	19473355	257	75_18_66	190	0.73	exon	AEBP2,	+	A00204:690:HYN52DSXY:3:2230:14651:5854,A00204:690:HYN52DSXY:3:2255:10447:31579,A00204:690:HYN52DSXY:3:2269:30544:20885,A00204:690:HYN52DSXY:3:2336:10529:33066,A00204:690:HYN52DSXY:3:2408:23619:32189,A00204:690:HYN52DSXY:3:2420:11134:13416,A00204:690:HYN52DSXY:3:2424:12653:31422,A00204:690:HYN52DSXY:3:2425:25030:26835,A00204:690:HYN52DSXY:3:2445:20247:35336,A00204:690:HYN52DSXY:3:2503:9046:36605,A…	317	A352-16	A352-16	LUAD	55	platelet	female	C6P	12:19462510|19473355	hsa_circ_0006420	chr12:19615443-19626289+	NM_153207	100	100	100	316	1	316	316	1	316	1.41e-165	584	CATAAGCAGT...ACCTTTCAAG	CATAAGCAGT...ACCTTTCAAG
70644	70644	12:19462510|19493986	12	19462510	19493986	19	6_3_2	138	0.216	exon	AEBP2,	+	A00204:690:HYN52DSXY:3:1355:25256:34710,A00204:690:HYN52DSXY:3:2324:17879:25441,A00204:690:HYN52DSXY:3:2528:22299:29246,A00204:690:HYN52DSXY:3:2618:30635:3380,A00204:690:HYN52DSXY:3:2619:5764:4335,A00204:690:HYN52DSXY:3:1522:17237:9674,A00204:690:HYN52DSXY:3:1665:3486:3521,A00204:690:HYN52DSXY:3:2661:21703:13870,A00204:690:HYN52DSXY:3:1617:29369:29121,A00204:690:HYN52DSXY:3:2223:11053:35603,A0020…	504	A352-16	A352-16	LUAD	55	platelet	female	C6P	12:19462510|19493986	hsa_circ_0098112	chr12:19615443-19646920+	NM_153207	100	100	100	503	1	503	503	1	503	0	929	CATAAGCAGT...CGCTCATTAC	CATAAGCAGT...CGCTCATTAC
70645	70645	12:19462510|19500221	12	19462510	19500221	33	11_9_4	112	0.371	exon	AEBP2,	+	A00204:690:HYN52DSXY:3:2355:23601:35822,A00204:690:HYN52DSXY:3:1460:11614:14372,A00204:690:HYN52DSXY:3:1515:22345:26036,A00204:690:HYN52DSXY:3:1515:22525:26130,A00204:690:HYN52DSXY:3:1535:31006:31673,A00204:690:HYN52DSXY:3:2352:3387:2440,A00204:690:HYN52DSXY:3:2537:16432:30953,A00204:690:HYN52DSXY:3:1510:27326:20196,A00204:690:HYN52DSXY:3:2130:12635:33646,A00204:690:HYN52DSXY:3:2230:25066:29559,A…	633	A352-16	A352-16	LUAD	55	platelet	female	C6P	12:19462510|19500221	hsa_circ_0006128	chr12:19615443-19653155+	NM_153207	100	100	99.37	632	1	632	628	1	628	0	1142	CATAAGCAGT...TCATAGTACT	CATAAGCAGT...TCATAGTACT
70647	70647	12:19473248|19500221	12	19473248	19500221	75	21_11_22	212	0.414	exon	AEBP2,	+	A00204:690:HYN52DSXY:3:2242:7681:7279,A00204:690:HYN52DSXY:3:2623:7853:25801,A00204:690:HYN52DSXY:3:1316:17589:14857,A00204:690:HYN52DSXY:3:1326:23710:10488,A00204:690:HYN52DSXY:3:1335:15709:25817,A00204:690:HYN52DSXY:3:1378:22634:27101,A00204:690:HYN52DSXY:3:1410:18674:15076,A00204:690:HYN52DSXY:3:1455:14425:35023,A00204:690:HYN52DSXY:3:1563:13530:8296,A00204:690:HYN52DSXY:3:1650:26359:9784,A002…	425	A352-16	A352-16	LUAD	55	platelet	female	C6P	12:19473248|19500221	hsa_circ_0005257	chr12:19626181-19653155+	NM_153207	100	100	99.06	424	1	424	420	1	420	0	758	GTATTTGTTT...TCATAGTACT	GTATTTGTTT...TCATAGTACT
70648	70648	12:20370043|20371880	12	20370043	20371880	8	2_0_2	159	0.091	intron	PDE3A,	+	A00204:690:HYN52DSXY:3:2255:1271:19789,A00204:690:HYN52DSXY:3:1467:23665:26475,A00204:690:HYN52DSXY:3:2140:30960:16595,A00204:690:HYN52DSXY:3:2568:24053:36542,A00204:690:HYN52DSXY:3:2316:6451:33739,A00204:690:HYN52DSXY:3:2302:15257:11193,A00204:690:HYN52DSXY:3:1253:32054:9972,A00204:690:HYN52DSXY:3:2302:15239:11193,	1838	A352-16	A352-16	LUAD	55	platelet	female	C6P	NA	NA	NA	NA	NA	NA	NA	NA	NA	NA	NA	NA	NA	NA	NA	NA	NA
70654	70654	12:20403050|20404034	12	20403050	20404034	15	5_1_4	43	0.411	intron	PDE3A,	+	A00204:690:HYN52DSXY:3:1646:5782:16047,A00204:690:HYN52DSXY:3:2165:24822:5212,A00204:690:HYN52DSXY:3:2241:3197:30044,A00204:690:HYN52DSXY:3:2124:9019:13291,A00204:690:HYN52DSXY:3:1626:15727:13792,A00204:690:HYN52DSXY:3:2124:7292:9236,A00204:690:HYN52DSXY:3:1478:16197:3239,A00204:690:HYN52DSXY:3:1541:7527:22138,A00204:690:HYN52DSXY:3:2157:28212:17440,A00204:690:HYN52DSXY:3:1408:1190:14606,A00204:6…	985	A352-16	A352-16	LUAD	55	platelet	female	C6P	NA	NA	NA	NA	NA	NA	NA	NA	NA	NA	NA	NA	NA	NA	NA	NA	NA
70655	70655	12:20423513|20425895	12	20423513	20425895	9	3_2_1	28	0.391	intron	PDE3A,	+	A00204:690:HYN52DSXY:3:1277:28366:26569,A00204:690:HYN52DSXY:3:2624:19126:24533,A00204:690:HYN52DSXY:3:1277:29288:25629,A00204:690:HYN52DSXY:3:1624:22010:24017,A00204:690:HYN52DSXY:3:2651:11261:13573,A00204:690:HYN52DSXY:3:1218:7500:13792,A00204:690:HYN52DSXY:3:1277:28411:26616,A00204:690:HYN52DSXY:3:2570:31150:12477,A00204:690:HYN52DSXY:3:1411:13386:32002,	2383	A352-16	A352-16	LUAD	55	platelet	female	C6P	NA	NA	NA	NA	NA	NA	NA	NA	NA	NA	NA	NA	NA	NA	NA	NA	NA
70657	70657	12:20496924|20497810	12	20496924	20497810	7	2_1_1	50	0.219	intron	PDE3A,	+	A00204:690:HYN52DSXY:3:1634:31159:6731,A00204:690:HYN52DSXY:3:2229:16351:14873,A00204:690:HYN52DSXY:3:1216:29369:18317,A00204:690:HYN52DSXY:3:1614:1985:10504,A00204:690:HYN52DSXY:3:2640:3549:18317,A00204:690:HYN52DSXY:3:1634:30969:7874,A00204:690:HYN52DSXY:3:2135:4661:6997,	887	A352-16	A352-16	LUAD	55	platelet	female	C6P	NA	NA	NA	NA	NA	NA	NA	NA	NA	NA	NA	NA	NA	NA	NA	NA	NA
70659	70659	12:20616230|20635056	12	20616230	20635056	259	72_29_42	841	0.381	exon	PDE3A,	+	A00204:690:HYN52DSXY:3:2226:10294:19225,A00204:690:HYN52DSXY:3:2367:5927:35744,A00204:690:HYN52DSXY:3:2372:11885:28808,A00204:690:HYN52DSXY:3:2424:1805:20807,A00204:690:HYN52DSXY:3:2428:2880:35665,A00204:690:HYN52DSXY:3:2432:1687:15687,A00204:690:HYN52DSXY:3:2442:12093:1110,A00204:690:HYN52DSXY:3:2478:9182:6245,A00204:690:HYN52DSXY:3:2614:7934:28479,A00204:690:HYN52DSXY:3:2627:29469:25723,A00204:…	733	A352-16	A352-16	LUAD	55	platelet	female	C6P	12:20616230|20635056	hsa_circ_0025570	chr12:20769163-20787990+	NM_000921	100	100	100	732	1	732	732	1	732	0	1352	CGCCTGAGAA...GATGTTTCTG	CGCCTGAGAA...GATGTTTCTG
70660	70660	12:21507117|21508109	12	21507117	21508109	10	1_1_3	44	0.312	exon	GOLT1B,	+	A00204:690:HYN52DSXY:3:1627:16360:3740,A00204:690:HYN52DSXY:3:1355:6424:26396,A00204:690:HYN52DSXY:3:2504:12066:5102,A00204:690:HYN52DSXY:3:2565:26702:28980,A00204:690:HYN52DSXY:3:2504:11605:4523,A00204:690:HYN52DSXY:3:2269:31512:11443,A00204:690:HYN52DSXY:3:1368:2474:19805,A00204:690:HYN52DSXY:3:2565:26720:29011,A00204:690:HYN52DSXY:3:1235:7482:26976,A00204:690:HYN52DSXY:3:1139:16170:13526,	202	A352-16	A352-16	LUAD	55	platelet	female	C6P	NA	NA	NA	NA	NA	NA	NA	NA	NA	NA	NA	NA	NA	NA	NA	NA	NA
70661	70661	12:22458484|22459542	12	22458484	22459542	7	1_1_3	0	1	exon	C2CD5,	-	A00204:690:HYN52DSXY:3:2374:18403:6370,A00204:690:HYN52DSXY:3:2575:13675:30342,A00204:690:HYN52DSXY:3:1328:30318:24220,A00204:690:HYN52DSXY:3:2414:28673:27101,A00204:690:HYN52DSXY:3:2464:27706:28557,A00204:690:HYN52DSXY:3:2646:10755:15796,A00204:690:HYN52DSXY:3:1646:12237:7435,	154	A352-16	A352-16	LUAD	55	platelet	female	C6P	NA	NA	NA	NA	NA	NA	NA	NA	NA	NA	NA	NA	NA	NA	NA	NA	NA
70662	70662	12:22469709|22484888	12	22469709	22484888	6	1_4_3	92	0.115	exon	C2CD5,	-	A00204:690:HYN52DSXY:3:1221:26115:24768,A00204:690:HYN52DSXY:3:1312:24930:25222,A00204:690:HYN52DSXY:3:2551:29884:7028,A00204:690:HYN52DSXY:3:1254:20202:10426,A00204:690:HYN52DSXY:3:1254:20247:10441,A00204:690:HYN52DSXY:3:1312:24975:24831,	1176	A352-16	A352-16	LUAD	55	platelet	female	C6P	12:22469709|22484888	hsa_circ_0098147	chr12:22622642-22637822-	ENST00000333957.4	100	100	100	1175	1	1175	1175	1175	1	0	2170	CTTTAGCTGG...TTCTTCAAGC	GCTTGAAGAA...CCAGCTAAAG
70663	70663	12:22469709|22506819	12	22469709	22506819	13	1_6_8	66	0.283	exon	C2CD5,	-	A00204:690:HYN52DSXY:3:2538:9155:36542,A00204:690:HYN52DSXY:3:1175:26693:25488,A00204:690:HYN52DSXY:3:2474:26729:19445,A00204:690:HYN52DSXY:3:2355:29740:21872,A00204:690:HYN52DSXY:3:2355:29405:22764,A00204:690:HYN52DSXY:3:2250:20663:35055,A00204:690:HYN52DSXY:3:1354:19280:27054,A00204:690:HYN52DSXY:3:2258:2889:34648,A00204:690:HYN52DSXY:3:1219:16369:29528,A00204:690:HYN52DSXY:3:2604:27028:13886,A…	1562	A352-16	A352-16	LUAD	55	platelet	female	C6P	12:22469709|22506819	hsa_circ_0098148	chr12:22622642-22646271-	ENST00000333957.4	88.79	100	100	1561	1	1386	1386	1386	1	0	2560	CTTTAGCTGG...ATGGAAATTC	ATGAACCAGA...CCAGCTAAAG
70664	70664	12:22482557|22506819	12	22482557	22506819	74	7_16_22	247	0.375	exon	C2CD5,	-	A00204:690:HYN52DSXY:3:2402:11722:11177,A00204:690:HYN52DSXY:3:2455:15510:13698,A00204:690:HYN52DSXY:3:2559:28221:10316,A00204:690:HYN52DSXY:3:2578:9941:5368,A00204:690:HYN52DSXY:3:1149:30047:23062,A00204:690:HYN52DSXY:3:1477:7139:17174,A00204:690:HYN52DSXY:3:1647:29026:10175,A00204:690:HYN52DSXY:3:2137:6686:27884,A00204:690:HYN52DSXY:3:2330:31168:8249,A00204:690:HYN52DSXY:3:1163:7166:17973,A0020…	766	A352-16	A352-16	LUAD	55	platelet	female	C6P	12:22482557|22506819	hsa_circ_0098155	chr12:22635490-22659753-	ENST00000545552.1	100	100	100	765	1	765	765	765	1	0	1413	CGCTAAGCCC...ATGGAAATTC	GAATTTCCAT...GGGCTTAGCG
70665	70665	12:22484697|22490218	12	22484697	22490218	18	1_6_5	198	0.154	exon	C2CD5,	-	A00204:690:HYN52DSXY:3:1127:16441:30655,A00204:690:HYN52DSXY:3:2217:14986:30232,A00204:690:HYN52DSXY:3:2533:13096:20823,A00204:690:HYN52DSXY:3:1165:9127:7968,A00204:690:HYN52DSXY:3:2507:18566:16391,A00204:690:HYN52DSXY:3:2150:11840:22247,A00204:690:HYN52DSXY:3:1432:1687:13369,A00204:690:HYN52DSXY:3:1423:24713:35399,A00204:690:HYN52DSXY:3:1432:1633:13213,A00204:690:HYN52DSXY:3:1262:18819:10473,A00…	289	A352-16	A352-16	LUAD	55	platelet	female	C6P	12:22484697|22490218	hsa_circ_0025611	chr12:22637630-22643152-	NM_014802	100	100	100	288	1	288	288	288	1	4.67e-150	532	CTTGCTTGAA...GACCTCTTCA	TGAAGAGGTC...TTCAAGCAAG
70666	70666	12:22490123|22506819	12	22490123	22506819	10	0_3_5	139	0.126	exon	C2CD5,	-	A00204:690:HYN52DSXY:3:2330:23167:19507,A00204:690:HYN52DSXY:3:2372:2573:30874,A00204:690:HYN52DSXY:3:1367:27932:18114,A00204:690:HYN52DSXY:3:1443:26910:32346,A00204:690:HYN52DSXY:3:2221:26765:22889,A00204:690:HYN52DSXY:3:1612:6153:11647,A00204:690:HYN52DSXY:3:1443:26558:31767,A00204:690:HYN52DSXY:3:1367:27434:18129,A00204:690:HYN52DSXY:3:1643:29206:10207,A00204:690:HYN52DSXY:3:2430:15799:13009,	387	A352-16	A352-16	LUAD	55	platelet	female	C6P	12:22490123|22506819	hsa_circ_0025613	chr12:22643056-22646271-	NM_014802	54.66	100	100	386	1	211	211	211	1	4.09e-107	390	CTCTGTTCCA...ATGGAAATTC	ATGAACCAGA...TGGAACAGAG
70667	70667	12:22493223|22506819	12	22493223	22506819	47	7_13_14	129	0.422	exon	C2CD5,	-	A00204:690:HYN52DSXY:3:2645:21197:7451,A00204:690:HYN52DSXY:3:1304:31051:2754,A00204:690:HYN52DSXY:3:1513:18105:16752,A00204:690:HYN52DSXY:3:2469:6949:16250,A00204:690:HYN52DSXY:3:1204:21920:21793,A00204:690:HYN52DSXY:3:1342:21712:20462,A00204:690:HYN52DSXY:3:1472:3278:20729,A00204:690:HYN52DSXY:3:1548:30734:29105,A00204:690:HYN52DSXY:3:1558:27326:17127,A00204:690:HYN52DSXY:3:2261:23927:16094,A00…	291	A352-16	A352-16	LUAD	55	platelet	female	C6P	NA	NA	NA	NA	NA	NA	NA	NA	NA	NA	NA	NA	NA	NA	NA	NA	NA
70668	70668	12:22493223|22513379	12	22493223	22513379	12	1_4_5	113	0.175	exon	C2CD5,	-	A00204:690:HYN52DSXY:3:2430:6677:6449,A00204:690:HYN52DSXY:3:1323:23628:6778,A00204:690:HYN52DSXY:3:1420:24035:14998,A00204:690:HYN52DSXY:3:1429:10348:33191,A00204:690:HYN52DSXY:3:1136:2880:10582,A00204:690:HYN52DSXY:3:2248:9082:17378,A00204:690:HYN52DSXY:3:2623:26865:18834,A00204:690:HYN52DSXY:3:2434:2555:22357,A00204:690:HYN52DSXY:3:1207:16984:8672,A00204:690:HYN52DSXY:3:1629:20094:28526,A00204…	410	A352-16	A352-16	LUAD	55	platelet	female	C6P	NA	NA	NA	NA	NA	NA	NA	NA	NA	NA	NA	NA	NA	NA	NA	NA	NA
70669	70669	12:22643763|22671355	12	22643763	22671355	11	1_0_2	151	0.127	exon	ETNK1,	+	A00204:690:HYN52DSXY:3:2439:22589:24925,A00204:690:HYN52DSXY:3:1322:1524:21605,A00204:690:HYN52DSXY:3:1246:1497:27759,A00204:690:HYN52DSXY:3:2155:10104:32769,A00204:690:HYN52DSXY:3:2278:1316:22529,A00204:690:HYN52DSXY:3:1246:2311:27289,A00204:690:HYN52DSXY:3:1404:15257:11443,A00204:690:HYN52DSXY:3:2208:18891:23594,A00204:690:HYN52DSXY:3:1337:23140:10410,A00204:690:HYN52DSXY:3:1501:12174:17566,A00…	1320	A352-16	A352-16	LUAD	55	platelet	female	C6P	12:22643763|22671355	hsa_circ_0025618	chr12:22811947-22824289+	NM_018638	27.9	100	100	1319	952	1319	368	1	368	0	680	CTCTTCACAG...GAATTTGCAG	GCTAATAGCT...GAATTTGCAG
70670	70670	12:22659014|22673660	12	22659014	22673660	10	4_1_3	145	0.121	exon	ETNK1,	+	A00204:690:HYN52DSXY:3:2201:18855:2644,A00204:690:HYN52DSXY:3:2225:28402:27602,A00204:690:HYN52DSXY:3:2455:25690:32080,A00204:690:HYN52DSXY:3:1175:12011:36479,A00204:690:HYN52DSXY:3:2159:12011:20384,A00204:690:HYN52DSXY:3:2201:20238:2754,A00204:690:HYN52DSXY:3:2138:11270:35947,A00204:690:HYN52DSXY:3:2201:18954:3756,A00204:690:HYN52DSXY:3:1250:23077:8797,A00204:690:HYN52DSXY:3:1608:8377:29403,	530	A352-16	A352-16	LUAD	55	platelet	female	C6P	12:22659014|22673660	hsa_circ_0025619	chr12:22811947-22826594+	NM_018638	100	100	100	529	1	529	529	1	529	0	977	GCTAATAGCT...GTTTGCATTG	GCTAATAGCT...GTTTGCATTG
70671	70671	12:24832723|24836596	12	24832723	24836596	13	3_5_6	39	0.4	exon	BCAT1,	-	A00204:690:HYN52DSXY:3:1437:27489:16971,A00204:690:HYN52DSXY:3:1340:18945:27383,A00204:690:HYN52DSXY:3:2655:20076:10989,A00204:690:HYN52DSXY:3:2332:8024:3583,A00204:690:HYN52DSXY:3:2334:28791:16595,A00204:690:HYN52DSXY:3:2618:19623:36385,A00204:690:HYN52DSXY:3:2416:23547:20760,A00204:690:HYN52DSXY:3:2255:27633:3192,A00204:690:HYN52DSXY:3:2651:24334:32675,A00204:690:HYN52DSXY:3:2110:31096:22561,A0…	292	A352-16	A352-16	LUAD	55	platelet	female	C6P	NA	NA	NA	NA	NA	NA	NA	NA	NA	NA	NA	NA	NA	NA	NA	NA	NA
70672	70672	12:25061592|25069431	12	25061592	25069431	26	4_4_10	438	0.106	exon	IRAG2,	+	A00204:690:HYN52DSXY:3:1259:28854:6245,A00204:690:HYN52DSXY:3:1405:9028:1720,A00204:690:HYN52DSXY:3:1463:10158:23124,A00204:690:HYN52DSXY:3:1558:30870:9048,A00204:690:HYN52DSXY:3:2321:11568:34898,A00204:690:HYN52DSXY:3:2329:9733:12242,A00204:690:HYN52DSXY:3:1260:17246:24752,A00204:690:HYN52DSXY:3:1353:3775:27633,A00204:690:HYN52DSXY:3:1562:14498:33426,A00204:690:HYN52DSXY:3:1558:32723:4836,A00204…	471	A352-16	A352-16	LUAD	55	platelet	female	C6P	12:25061592|25069431	hsa_circ_0025630	chr12:25216653-25222365+	NM_006152	69.57	100	100	470	144	470	327	1	327	1.66e-171	604	CAACAATTGA...AAGTATGGAA	AAGCAGTGTT...AAGTATGGAA
70673	70673	12:25079244|25083493	12	25079244	25083493	249	21_11_50	607	0.451	exon	IRAG2,	+	A00204:690:HYN52DSXY:3:2243:18918:25488,A00204:690:HYN52DSXY:3:2255:19831:14356,A00204:690:HYN52DSXY:3:2258:17996:20885,A00204:690:HYN52DSXY:3:2332:7148:10739,A00204:690:HYN52DSXY:3:2373:3757:32049,A00204:690:HYN52DSXY:3:2429:18774:22827,A00204:690:HYN52DSXY:3:2434:7500:2895,A00204:690:HYN52DSXY:3:2467:25265:23735,A00204:690:HYN52DSXY:3:2470:3441:2221,A00204:690:HYN52DSXY:3:2520:12400:27477,A0020…	292	A352-16	A352-16	LUAD	55	platelet	female	C6P	12:25079244|25083493	hsa_circ_0025633	chr12:25232177-25236427+	NM_006152	100	100	100	291	1	291	291	1	291	1.02e-151	538	GAGAATGGTG...ATTAAATCTG	GAGAATGGTG...ATTAAATCTG
70674	70674	12:25209811|25227412	12	25209811	25227412	13	2_4_2	57	0.313	exon	KRAS,	-	A00204:690:HYN52DSXY:3:2313:19723:31328,A00204:690:HYN52DSXY:3:2362:1307:13714,A00204:690:HYN52DSXY:3:2430:30165:1689,A00204:690:HYN52DSXY:3:1430:10167:30029,A00204:690:HYN52DSXY:3:2663:11333:19899,A00204:690:HYN52DSXY:3:2429:30346:36605,A00204:690:HYN52DSXY:3:2501:3812:8719,A00204:690:HYN52DSXY:3:2663:11351:19648,A00204:690:HYN52DSXY:3:2440:29197:18646,A00204:690:HYN52DSXY:3:2302:31313:6151,A002…	565	A352-16	A352-16	LUAD	55	platelet	female	C6P	NA	NA	NA	NA	NA	NA	NA	NA	NA	NA	NA	NA	NA	NA	NA	NA	NA
70675	70675	12:25225614|25227412	12	25225614	25227412	8	3_3_0	148	0.098	exon	KRAS,	-	A00204:690:HYN52DSXY:3:2429:18466:25019,A00204:690:HYN52DSXY:3:2250:16387:29183,A00204:690:HYN52DSXY:3:2518:18828:8703,A00204:690:HYN52DSXY:3:1247:3441:21605,A00204:690:HYN52DSXY:3:2429:18032:31939,A00204:690:HYN52DSXY:3:2425:23538:1110,A00204:690:HYN52DSXY:3:1301:13928:25207,A00204:690:HYN52DSXY:3:1625:29387:7733,	340	A352-16	A352-16	LUAD	55	platelet	female	C6P	NA	NA	NA	NA	NA	NA	NA	NA	NA	NA	NA	NA	NA	NA	NA	NA	NA
70676	70676	12:25225614|25245395	12	25225614	25245395	13	0_2_3	194	0.118	exon	KRAS,	-	A00204:690:HYN52DSXY:3:1218:26784:26960,A00204:690:HYN52DSXY:3:1278:24578:5102,A00204:690:HYN52DSXY:3:1366:32344:33708,A00204:690:HYN52DSXY:3:1643:21739:27712,A00204:690:HYN52DSXY:3:1239:12834:21590,A00204:690:HYN52DSXY:3:1222:25355:9643,A00204:690:HYN52DSXY:3:1155:17038:2221,A00204:690:HYN52DSXY:3:1446:20320:1924,A00204:690:HYN52DSXY:3:1222:26304:10441,A00204:690:HYN52DSXY:3:2141:15203:23719,A00…	1870	A352-16	A352-16	LUAD	55	platelet	female	C6P	NA	NA	NA	NA	NA	NA	NA	NA	NA	NA	NA	NA	NA	NA	NA	NA	NA
70677	70677	12:26550247|26602706	12	26550247	26602706	25	3_6_8	339	0.129	exon	ITPR2,	-	A00204:690:HYN52DSXY:3:2376:8314:16485,A00204:690:HYN52DSXY:3:2550:3712:18255,A00204:690:HYN52DSXY:3:1477:4481:12571,A00204:690:HYN52DSXY:3:2551:11433:15875,A00204:690:HYN52DSXY:3:2376:29677:3505,A00204:690:HYN52DSXY:3:2622:24831:11083,A00204:690:HYN52DSXY:3:1262:12825:28557,A00204:690:HYN52DSXY:3:1615:5864:22514,A00204:690:HYN52DSXY:3:2225:27670:15436,A00204:690:HYN52DSXY:3:2330:16107:19272,A002…	1612	A352-16	A352-16	LUAD	55	platelet	female	C6P	12:26550247|26602706	hsa_circ_0098219	chr12:26703179-26755639-	NM_002223	100	100	100	1611	1	1611	1611	1611	1	0	2976	CTCTTCCACA...TGTTTGATTC	GAATCAAACA...TGTGGAAGAG
70678	70678	12:26578713|26602706	12	26578713	26602706	19	3_4_1	355	0.097	exon	ITPR2,	-	A00204:690:HYN52DSXY:3:2312:23086:34366,A00204:690:HYN52DSXY:3:2467:14199:26021,A00204:690:HYN52DSXY:3:1247:17870:35665,A00204:690:HYN52DSXY:3:2447:23529:30029,A00204:690:HYN52DSXY:3:2465:17598:33223,A00204:690:HYN52DSXY:3:1254:6090:5087,A00204:690:HYN52DSXY:3:1633:26377:17206,A00204:690:HYN52DSXY:3:1677:3531:19100,A00204:690:HYN52DSXY:3:1109:29866:10191,A00204:690:HYN52DSXY:3:1463:23963:24956,A0…	1169	A352-16	A352-16	LUAD	55	platelet	female	C6P	12:26578713|26602706	hsa_circ_0098221	chr12:26731645-26755639-	NM_002223	100	100	100	1168	1	1168	1168	1168	1	0	2158	CCACTTCAGC...TGTTTGATTC	GAATCAAACA...GCTGAAGTGG
70679	70679	12:26595465|26602706	12	26595465	26602706	52	8_14_9	465	0.183	exon	ITPR2,	-	A00204:690:HYN52DSXY:3:2462:2546:24533,A00204:690:HYN52DSXY:3:1108:29197:9157,A00204:690:HYN52DSXY:3:1276:10167:26678,A00204:690:HYN52DSXY:3:1327:27471:5259,A00204:690:HYN52DSXY:3:1331:18349:9878,A00204:690:HYN52DSXY:3:1334:7762:1125,A00204:690:HYN52DSXY:3:1552:28140:24580,A00204:690:HYN52DSXY:3:1601:5575:11522,A00204:690:HYN52DSXY:3:2168:7808:11537,A00204:690:HYN52DSXY:3:2168:7970:12884,A00204:6…	919	A352-16	A352-16	LUAD	55	platelet	female	C6P	12:26595465|26602706	hsa_circ_0098222	chr12:26748397-26755639-	NM_002223	100	100	100	918	1	918	918	918	1	0	1696	CCTTGCCATA...TGTTTGATTC	GAATCAAACA...TATGGCAAGG
70680	70680	12:26628033|26655852	12	26628033	26655852	36	5_12_9	495	0.127	exon	ITPR2,	-	A00204:690:HYN52DSXY:3:2258:13711:1658,A00204:690:HYN52DSXY:3:1211:5981:27571,A00204:690:HYN52DSXY:3:2425:20509:4539,A00204:690:HYN52DSXY:3:2643:24840:22717,A00204:690:HYN52DSXY:3:1136:15085:11710,A00204:690:HYN52DSXY:3:2423:29053:22999,A00204:690:HYN52DSXY:3:2423:29966:23171,A00204:690:HYN52DSXY:3:2603:12744:20181,A00204:690:HYN52DSXY:3:2643:24433:26428,A00204:690:HYN52DSXY:3:1241:31186:20556,A0…	621	A352-16	A352-16	LUAD	55	platelet	female	C6P	12:26628033|26655852	hsa_circ_0098227	chr12:26780965-26808785-	NM_002223	100	100	100	620	1	620	620	620	1	0	1146	CTGATGGTAG...AGAATCATAT	ATATGATTCT...CTACCATCAG
70682	70682	12:26711173|26725765	12	26711173	26725765	123	10_41_39	536	0.315	exon	ITPR2,	-	A00204:690:HYN52DSXY:3:2263:24334:7623,A00204:690:HYN52DSXY:3:2312:5719:35039,A00204:690:HYN52DSXY:3:2323:11704:1532,A00204:690:HYN52DSXY:3:2561:25201:9752,A00204:690:HYN52DSXY:3:1134:9570:18912,A00204:690:HYN52DSXY:3:1134:13340:26099,A00204:690:HYN52DSXY:3:1257:8386:36245,A00204:690:HYN52DSXY:3:1274:14552:5306,A00204:690:HYN52DSXY:3:1319:19253:1078,A00204:690:HYN52DSXY:3:1330:24957:35540,A00204:…	845	A352-16	A352-16	LUAD	55	platelet	female	C6P	12:26711173|26725765	hsa_circ_0098234	chr12:26864105-26869175-	NM_002223	50.47	100	100	844	1	426	426	426	1	0	787	CTCTGCAGCT...AAAAGGCAGT	ATTGTTGTAG...AGCTGCAGAG
70683	70683	12:26769349|26770569	12	26769349	26770569	17	1_8_6	65	0.343	intron	ITPR2,	-	A00204:690:HYN52DSXY:3:2329:30056:24205,A00204:690:HYN52DSXY:3:2422:21694:23750,A00204:690:HYN52DSXY:3:1520:19633:6464,A00204:690:HYN52DSXY:3:2547:6940:32362,A00204:690:HYN52DSXY:3:2577:27507:3662,A00204:690:HYN52DSXY:3:1227:13476:18004,A00204:690:HYN52DSXY:3:2215:2013:31751,A00204:690:HYN52DSXY:3:2547:6506:32675,A00204:690:HYN52DSXY:3:1515:26585:23484,A00204:690:HYN52DSXY:3:2125:3369:23735,A0020…	1221	A352-16	A352-16	LUAD	55	platelet	female	C6P	NA	NA	NA	NA	NA	NA	NA	NA	NA	NA	NA	NA	NA	NA	NA	NA	NA
70686	70686	12:26911178|26917733	12	26911178	26917733	24	6_7_4	25	0.658	exon	INTS13,	-	A00204:690:HYN52DSXY:3:2602:12852:33364,A00204:690:HYN52DSXY:3:1208:20121:5650,A00204:690:HYN52DSXY:3:1358:3522:12258,A00204:690:HYN52DSXY:3:1623:14507:1939,A00204:690:HYN52DSXY:3:1406:24442:8782,A00204:690:HYN52DSXY:3:2230:22553:13557,A00204:690:HYN52DSXY:3:2153:16324:23218,A00204:690:HYN52DSXY:3:2106:11397:17816,A00204:690:HYN52DSXY:3:1441:21169:30859,A00204:690:HYN52DSXY:3:1406:24424:8688,A002…	1146	A352-16	A352-16	LUAD	55	platelet	female	C6P	12:26911178|26917733	hsa_circ_0098239	chr12:27066389-27070666-	NM_018164	79.93	100	100	1146	141	1056	916	916	1	0	1692	CTTTTGATTT...TGCGAATCAC	GTGATTCGCA...ACTCAGAGAG
70687	70687	12:26917644|26918405	12	26917644	26918405	4	2_0_2	21	0.276	intron	INTS13,	-	A00204:690:HYN52DSXY:3:1632:8260:1955,A00204:690:HYN52DSXY:3:1632:8666:4601,A00204:690:HYN52DSXY:3:1402:2519:13714,A00204:690:HYN52DSXY:3:1504:19822:33317,	762	A352-16	A352-16	LUAD	55	platelet	female	C6P	NA	NA	NA	NA	NA	NA	NA	NA	NA	NA	NA	NA	NA	NA	NA	NA	NA
70688	70688	12:26922616|26928905	12	26922616	26928905	8	0_2_2	24	0.4	exon	INTS13,	-	A00204:690:HYN52DSXY:3:2626:10538:28322,A00204:690:HYN52DSXY:3:2659:15492:27070,A00204:690:HYN52DSXY:3:2543:5755:30029,A00204:690:HYN52DSXY:3:2159:22878:22169,A00204:690:HYN52DSXY:3:1212:30264:10723,A00204:690:HYN52DSXY:3:1212:30382:10708,A00204:690:HYN52DSXY:3:2659:15745:27320,A00204:690:HYN52DSXY:3:1223:27308:31407,	590	A352-16	A352-16	LUAD	55	platelet	female	C6P	12:26922616|26928905	hsa_circ_0025693	chr12:27075548-27081838-	NM_018164	100	100	100	589	1	589	589	589	1	0	1088	CACTTTTCAG...CTGCCATTAG	CTAATGGCAG...CTGAAAAGTG
70689	70689	12:26928205|26928905	12	26928205	26928905	7	0_2_2	14	0.5	exon	INTS13,	-	A00204:690:HYN52DSXY:3:2235:16740:30796,A00204:690:HYN52DSXY:3:1265:8142:14403,A00204:690:HYN52DSXY:3:2262:11053:31720,A00204:690:HYN52DSXY:3:1456:28827:1188,A00204:690:HYN52DSXY:3:1672:22245:22701,A00204:690:HYN52DSXY:3:1456:27570:3646,A00204:690:HYN52DSXY:3:2213:30906:31469,	285	A352-16	A352-16	LUAD	55	platelet	female	C6P	12:26928205|26928905	hsa_circ_0025696	chr12:27081137-27081838-	NM_018164	100	100	100	284	1	284	284	284	1	7.69e-148	525	TGATCTGAAT...CTGCCATTAG	CTAATGGCAG...ATTCAGATCA
70690	70690	12:26954145|26957743	12	26954145	26957743	358	68_23_67	1052	0.405	exon	FGFR1OP2,	+	A00204:690:HYN52DSXY:3:2246:4255:17440,A00204:690:HYN52DSXY:3:2314:25247:15342,A00204:690:HYN52DSXY:3:2317:10013:16986,A00204:690:HYN52DSXY:3:2331:30074:27242,A00204:690:HYN52DSXY:3:2348:18394:22326,A00204:690:HYN52DSXY:3:2448:16685:9471,A00204:690:HYN52DSXY:3:2455:22263:12399,A00204:690:HYN52DSXY:3:2455:24162:14810,A00204:690:HYN52DSXY:3:2456:26892:30812,A00204:690:HYN52DSXY:3:2476:28212:6825,A0…	411	A352-16	A352-16	LUAD	55	platelet	female	C6P	12:26954145|26957743	hsa_circ_0098240	chr12:27107077-27110676+	NM_015633	100	100	100	410	1	410	410	1	410	0	758	ATATATCTTT...GCACTCCAAG	ATATATCTTT...GCACTCCAAG
70691	70691	12:26979784|26990627	12	26979784	26990627	109	11_31_25	116	0.653	exon	TM7SF3,	-	A00204:690:HYN52DSXY:3:2248:6225:11334,A00204:690:HYN52DSXY:3:2249:7256:26021,A00204:690:HYN52DSXY:3:2267:11993:34319,A00204:690:HYN52DSXY:3:2410:14633:27242,A00204:690:HYN52DSXY:3:2460:19144:29168,A00204:690:HYN52DSXY:3:2512:28076:19554,A00204:690:HYN52DSXY:3:2555:26720:11036,A00204:690:HYN52DSXY:3:2576:12644:13526,A00204:690:HYN52DSXY:3:1209:29975:34679,A00204:690:HYN52DSXY:3:1239:28140:6793,A0…	604	A352-16	A352-16	LUAD	55	platelet	female	C6P	12:26979784|26990627	hsa_circ_0025704	chr12:27132716-27135792-	NM_016551	53.23	100	100	603	1	321	321	321	1	4.66e-168	593	CCAGTGGAGT...GGGTAACCAC	GAAGAGTGTC...ACTCCACTGG
70692	70692	12:26982773|26990627	12	26982773	26990627	36	2_11_14	223	0.244	exon	TM7SF3,	-	A00204:690:HYN52DSXY:3:2528:30355:25034,A00204:690:HYN52DSXY:3:1509:17888:6699,A00204:690:HYN52DSXY:3:2435:6958:10410,A00204:690:HYN52DSXY:3:2568:23384:7200,A00204:690:HYN52DSXY:3:2640:9724:18176,A00204:690:HYN52DSXY:3:2332:17137:15702,A00204:690:HYN52DSXY:3:2665:30472:21230,A00204:690:HYN52DSXY:3:1158:2537:26991,A00204:690:HYN52DSXY:3:2457:14145:18286,A00204:690:HYN52DSXY:3:2568:23276:2472,A0020…	370	A352-16	A352-16	LUAD	55	platelet	female	C6P	12:26982773|26990627	hsa_circ_0025711	chr12:27143382-27143560-	NM_016551	48.24	100	100	369	192	369	178	178	1	8.62e-89	329	CTGTTTTCCA...GGGTAACCAC	GTGGTTACCC...GCTTCCCTAG
70693	70693	12:26990450|27003390	12	26990450	27003390	34	9_13_5	224	0.233	exon	TM7SF3,	-	A00204:690:HYN52DSXY:3:2640:26160:20556,A00204:690:HYN52DSXY:3:1220:30264:25034,A00204:690:HYN52DSXY:3:2436:16414:34741,A00204:690:HYN52DSXY:3:2436:16062:35509,A00204:690:HYN52DSXY:3:2503:7789:22529,A00204:690:HYN52DSXY:3:2503:7383:22608,A00204:690:HYN52DSXY:3:2503:7392:22654,A00204:690:HYN52DSXY:3:2402:19524:19648,A00204:690:HYN52DSXY:3:2462:3106:23594,A00204:690:HYN52DSXY:3:1269:20573:2801,A002…	1024	A352-16	A352-16	LUAD	55	platelet	female	C6P	12:26990450|27003390	hsa_circ_0007478	chr12:27143382-27152609-	NM_016551	60.94	100	99.68	1024	1	624	622	622	1	0	1140	CTAGGGAAGC...TCAATAAGAC	ACTCTCCTTT...GCTTCCCTAG
70694	70694	12:26996742|26999676	12	26996742	26999676	129	15_52_40	100	0.721	exon	TM7SF3,	-	A00204:690:HYN52DSXY:3:2271:23963:8390,A00204:690:HYN52DSXY:3:2319:9643:23328,A00204:690:HYN52DSXY:3:2413:20518:27164,A00204:690:HYN52DSXY:3:2673:16920:30326,A00204:690:HYN52DSXY:3:1158:23909:25113,A00204:690:HYN52DSXY:3:1234:30734:2425,A00204:690:HYN52DSXY:3:1258:29668:30013,A00204:690:HYN52DSXY:3:1340:24406:32894,A00204:690:HYN52DSXY:3:1356:4924:28338,A00204:690:HYN52DSXY:3:1375:30364:28025,A00…	423	A352-16	A352-16	LUAD	55	platelet	female	C6P	12:26996742|26999676	hsa_circ_0007683	chr12:27149674-27152609-	NM_016551	64.3	100	100	423	1	272	272	272	1	5.56e-141	503	CTCGCATAGC...AAAGGAGAGT	ACTCTCCTTT...GCTATGCGAG
70695	70695	12:27030158|27032681	12	27030158	27032681	32	10_0_15	39	0.621	intergenic_region	n/a	+	A00204:690:HYN52DSXY:3:2278:4345:15468,A00204:690:HYN52DSXY:3:2537:9941:32049,A00204:690:HYN52DSXY:3:2574:26413:1204,A00204:690:HYN52DSXY:3:2314:10456:1376,A00204:690:HYN52DSXY:3:2611:28330:29418,A00204:690:HYN52DSXY:3:1112:3296:4633,A00204:690:HYN52DSXY:3:1112:23854:8265,A00204:690:HYN52DSXY:3:1112:23945:8453,A00204:690:HYN52DSXY:3:1216:3586:10645,A00204:690:HYN52DSXY:3:2545:9263:18568,A00204:69…	2524	A352-16	A352-16	LUAD	55	platelet	female	C6P	NA	NA	NA	NA	NA	NA	NA	NA	NA	NA	NA	NA	NA	NA	NA	NA	NA
70696	70696	12:27030734|27032681	12	27030734	27032681	88	15_2_33	78	0.693	intergenic_region	n/a	+	A00204:690:HYN52DSXY:3:2415:16857:15248,A00204:690:HYN52DSXY:3:2577:25807:26459,A00204:690:HYN52DSXY:3:2577:25644:28338,A00204:690:HYN52DSXY:3:1303:3794:33771,A00204:690:HYN52DSXY:3:1565:21965:26443,A00204:690:HYN52DSXY:3:1605:25771:28307,A00204:690:HYN52DSXY:3:1663:6840:2002,A00204:690:HYN52DSXY:3:2309:18195:29872,A00204:690:HYN52DSXY:3:2310:16224:13745,A00204:690:HYN52DSXY:3:2434:30544:2503,A00…	1948	A352-16	A352-16	LUAD	55	platelet	female	C6P	NA	NA	NA	NA	NA	NA	NA	NA	NA	NA	NA	NA	NA	NA	NA	NA	NA
70700	70700	12:27368262|27376387	12	27368262	27376387	12	4_0_5	93	0.205	exon	ARNTL2,	+	A00204:690:HYN52DSXY:3:2332:26820:29309,A00204:690:HYN52DSXY:3:1241:31403:23500,A00204:690:HYN52DSXY:3:1432:32687:12853,A00204:690:HYN52DSXY:3:2555:11740:6887,A00204:690:HYN52DSXY:3:2245:24008:20650,A00204:690:HYN52DSXY:3:2254:10872:15812,A00204:690:HYN52DSXY:3:2352:21603:21840,A00204:690:HYN52DSXY:3:2669:18150:2080,A00204:690:HYN52DSXY:3:2352:21612:21605,A00204:690:HYN52DSXY:3:1375:17400:13557,A…	296	A352-16	A352-16	LUAD	55	platelet	female	C6P	12:27368262|27376387	hsa_circ_0025720	chr12:27521194-27529320+	NM_020183	100	100	100	295	1	295	295	1	295	6.16e-154	545	GTAAAGTGTT...AGGCCTTCAG	GTAAAGTGTT...AGGCCTTCAG
70702	70702	12:27368262|27380404	12	27368262	27380404	7	5_1_4	46	0.233	exon	ARNTL2,	+	A00204:690:HYN52DSXY:3:2151:14633:30749,A00204:690:HYN52DSXY:3:2362:31060:13072,A00204:690:HYN52DSXY:3:2150:13919:35055,A00204:690:HYN52DSXY:3:2104:2962:3740,A00204:690:HYN52DSXY:3:1151:24189:24533,A00204:690:HYN52DSXY:3:2104:2871:2550,A00204:690:HYN52DSXY:3:2572:23050:31735,	454	A352-16	A352-16	LUAD	55	platelet	female	C6P	12:27368262|27380404	hsa_circ_0001964	chr12:27521194-27533337+	NM_020183	100	100	100	453	1	453	453	1	453	0	837	GTAAAGTGTT...TCTTTAAAAG	GTAAAGTGTT...TCTTTAAAAG
70703	70703	12:27368262|27403541	12	27368262	27403541	6	2_0_2	21	0.364	exon	ARNTL2,	+	A00204:690:HYN52DSXY:3:1633:18249:13307,A00204:690:HYN52DSXY:3:1633:17852:13275,A00204:690:HYN52DSXY:3:1669:12120:32377,A00204:690:HYN52DSXY:3:1126:14597:5040,A00204:690:HYN52DSXY:3:1420:29496:26835,A00204:690:HYN52DSXY:3:2142:13829:7968,	1556	A352-16	A352-16	LUAD	55	platelet	female	C6P	12:27368262|27403541	hsa_circ_0025722	chr12:27521194-27556474+	NM_020183	100	100	100	1555	1	1555	1555	1	1555	0	2872	GTAAAGTGTT...ATTTACAGAG	GTAAAGTGTT...ATTTACAGAG
70704	70704	12:27370129|27371447	12	27370129	27371447	11	6_4_5	171	0.114	intron	ARNTL2,	+	A00204:690:HYN52DSXY:3:1256:9616:12132,A00204:690:HYN52DSXY:3:1462:29550:21261,A00204:690:HYN52DSXY:3:1309:29261:27931,A00204:690:HYN52DSXY:3:2611:29975:33865,A00204:690:HYN52DSXY:3:2369:17725:24518,A00204:690:HYN52DSXY:3:2526:10547:4633,A00204:690:HYN52DSXY:3:1462:29396:21245,A00204:690:HYN52DSXY:3:1560:7211:4711,A00204:690:HYN52DSXY:3:2444:4625:4147,A00204:690:HYN52DSXY:3:2431:27444:23156,A0020…	1319	A352-16	A352-16	LUAD	55	platelet	female	C6P	NA	NA	NA	NA	NA	NA	NA	NA	NA	NA	NA	NA	NA	NA	NA	NA	NA
70708	70708	12:27376346|27390239	12	27376346	27390239	11	2_3_3	106	0.172	exon	ARNTL2,	+	A00204:690:HYN52DSXY:3:2246:26196:32518,A00204:690:HYN52DSXY:3:2325:14290:27430,A00204:690:HYN52DSXY:3:1351:18945:21308,A00204:690:HYN52DSXY:3:2640:30400:14685,A00204:690:HYN52DSXY:3:1406:29215:20901,A00204:690:HYN52DSXY:3:2317:6045:14779,A00204:690:HYN52DSXY:3:2640:30427:14669,A00204:690:HYN52DSXY:3:2440:24071:3975,A00204:690:HYN52DSXY:3:1277:10438:16344,A00204:690:HYN52DSXY:3:2652:20898:21183,A…	636	A352-16	A352-16	LUAD	55	platelet	female	C6P	12:27376346|27390239	hsa_circ_0098263	chr12:27533179-27543172+	NM_020183	93.39	100	100	635	43	635	593	1	593	0	1096	AGTGGAAGAT...AAGAAGAAAG	AGAAGCTCAT...AAGAAGAAAG
70709	70709	12:27380247|27390239	12	27380247	27390239	17	7_2_5	96	0.262	exon	ARNTL2,	+	A00204:690:HYN52DSXY:3:2533:21341:17785,A00204:690:HYN52DSXY:3:1213:15600:25723,A00204:690:HYN52DSXY:3:1449:19271:13730,A00204:690:HYN52DSXY:3:1533:23873:16532,A00204:690:HYN52DSXY:3:2339:10248:17049,A00204:690:HYN52DSXY:3:2276:25744:29387,A00204:690:HYN52DSXY:3:2449:19542:16203,A00204:690:HYN52DSXY:3:1449:19063:14246,A00204:690:HYN52DSXY:3:1560:30725:20541,A00204:690:HYN52DSXY:3:1571:2889:5713,A…	594	A352-16	A352-16	LUAD	55	platelet	female	C6P	12:27380247|27390239	hsa_circ_0098263	chr12:27533179-27543172+	NM_020183	100	100	100	593	1	593	593	1	593	0	1096	AGAAGCTCAT...AAGAAGAAAG	AGAAGCTCAT...AAGAAGAAAG
70711	70711	12:27385481|27390239	12	27385481	27390239	8	2_1_2	54	0.229	exon	ARNTL2,	+	A00204:690:HYN52DSXY:3:2565:11369:21746,A00204:690:HYN52DSXY:3:2145:30517:8155,A00204:690:HYN52DSXY:3:1446:16848:20024,A00204:690:HYN52DSXY:3:2446:26323:27946,A00204:690:HYN52DSXY:3:2462:10366:26522,A00204:690:HYN52DSXY:3:2449:11125:27273,A00204:690:HYN52DSXY:3:2514:18620:23030,A00204:690:HYN52DSXY:3:2167:5538:5040,	436	A352-16	A352-16	LUAD	55	platelet	female	C6P	12:27385481|27390239	hsa_circ_0098265	chr12:27538413-27543172+	NM_020183	100	100	100	435	1	435	435	1	435	0	804	GCTTGACAAA...AAGAAGAAAG	GCTTGACAAA...AAGAAGAAAG
70712	70712	12:27426132|27426317	12	27426132	27426317	17	7_5_3	9	0.791	intergenic_region	n/a	+	A00204:690:HYN52DSXY:3:2235:1045:10817,A00204:690:HYN52DSXY:3:2376:6723:13730,A00204:690:HYN52DSXY:3:1234:6451:35211,A00204:690:HYN52DSXY:3:1420:12527:13667,A00204:690:HYN52DSXY:3:2643:17246:6464,A00204:690:HYN52DSXY:3:1245:18168:11193,A00204:690:HYN52DSXY:3:2471:24505:36260,A00204:690:HYN52DSXY:3:2629:3848:27978,A00204:690:HYN52DSXY:3:2212:2935:7733,A00204:690:HYN52DSXY:3:2371:9326:31673,A00204:…	186	A352-16	A352-16	LUAD	55	platelet	female	C6P	12:27426132|27426317	hsa_circ_0098272	chr12:27579064-27579250+	ARNTL2-AS1-201.2	100	100	100	186	1	186	186	1	186	1.44e-93	344	GTCTCCCACT...TGTTCAAGAG	GTCTCCCACT...TGTTCAAGAG
70713	70713	12:27633362|27635115	12	27633362	27635115	10	3_1_3	20	0.5	exon	PPFIBP1,	+	A00204:690:HYN52DSXY:3:2645:9444:12461,A00204:690:HYN52DSXY:3:2645:9815:13322,A00204:690:HYN52DSXY:3:1449:24930:24064,A00204:690:HYN52DSXY:3:2640:13838:18599,A00204:690:HYN52DSXY:3:2345:20437:24549,A00204:690:HYN52DSXY:3:2546:9607:9768,A00204:690:HYN52DSXY:3:1321:19660:27712,A00204:690:HYN52DSXY:3:1459:23818:9298,A00204:690:HYN52DSXY:3:1310:30590:7905,A00204:690:HYN52DSXY:3:2523:26268:28197,	511	A352-16	A352-16	LUAD	55	platelet	female	C6P	12:27633362|27635115	hsa_circ_0002357	chr12:27786294-27788048+	NM_177444	59.69	100	100	511	1	305	305	1	305	3.07e-159	564	ATCTGGGTTG...GAGTCAAATG	ATCTGGGTTG...GAGTCAAATG
70714	70714	12:27646062|27667320	12	27646062	27667320	8	1_2_0	19	0.457	exon	PPFIBP1,	+	A00204:690:HYN52DSXY:3:2649:15022:5118,A00204:690:HYN52DSXY:3:2649:14823:5588,A00204:690:HYN52DSXY:3:1374:13946:5916,A00204:690:HYN52DSXY:3:1504:19542:30827,A00204:690:HYN52DSXY:3:1440:2582:11099,A00204:690:HYN52DSXY:3:2649:17002:6511,A00204:690:HYN52DSXY:3:1374:13449:8030,A00204:690:HYN52DSXY:3:1128:4417:31594,	1105	A352-16	A352-16	LUAD	55	platelet	female	C6P	12:27646062|27667320	hsa_circ_0025725	chr12:27802942-27809663+	NM_177444	39.22	100	100	1104	337	769	433	1	433	0	800	ACAAATGGAC...TCCCGAAGAG	GAGCTTCTAA...GTTGATAGAG
70715	70715	12:27650010|27656730	12	27650010	27656730	4	2_1_1	16	0.333	exon	PPFIBP1,	+	A00204:690:HYN52DSXY:3:2309:24614:8516,A00204:690:HYN52DSXY:3:1525:23854:6198,A00204:690:HYN52DSXY:3:1440:3468:3364,A00204:690:HYN52DSXY:3:2271:4435:17597,	434	A352-16	A352-16	LUAD	55	platelet	female	C6P	12:27650010|27656730	hsa_circ_0025725	chr12:27802942-27809663+	NM_177444	100	100	100	433	1	433	433	1	433	0	800	GAGCTTCTAA...GTTGATAGAG	GAGCTTCTAA...GTTGATAGAG
70716	70716	12:27650010|27667320	12	27650010	27667320	7	2_1_2	14	0.5	exon	PPFIBP1,	+	A00204:690:HYN52DSXY:3:2463:14362:30530,A00204:690:HYN52DSXY:3:2105:13132:3975,A00204:690:HYN52DSXY:3:1337:4444:2237,A00204:690:HYN52DSXY:3:1336:3577:35994,A00204:690:HYN52DSXY:3:2105:13847:1360,A00204:690:HYN52DSXY:3:1501:30987:4742,A00204:690:HYN52DSXY:3:1517:1705:36292,	769	A352-16	A352-16	LUAD	55	platelet	female	C6P	12:27650010|27667320	hsa_circ_0025725	chr12:27802942-27809663+	NM_177444	56.38	100	100	768	1	433	433	1	433	0	800	GAGCTTCTAA...TCCCGAAGAG	GAGCTTCTAA...GTTGATAGAG
70717	70717	12:27654722|27656730	12	27654722	27656730	4	0_1_2	29	0.216	exon	PPFIBP1,	+	A00204:690:HYN52DSXY:3:2256:30915:15233,A00204:690:HYN52DSXY:3:2555:28628:33160,A00204:690:HYN52DSXY:3:2511:15854:6370,A00204:690:HYN52DSXY:3:1511:15022:15233,	302	A352-16	A352-16	LUAD	55	platelet	female	C6P	NA	NA	NA	NA	NA	NA	NA	NA	NA	NA	NA	NA	NA	NA	NA	NA	NA
70718	70718	12:27714780|27724186	12	27714780	27724186	175	18_33_35	86	0.803	exon	MRPS35,	+	A00204:690:HYN52DSXY:3:2344:14362:6918,A00204:690:HYN52DSXY:3:2413:24207:6433,A00204:690:HYN52DSXY:3:2413:26268:13980,A00204:690:HYN52DSXY:3:2675:13892:19476,A00204:690:HYN52DSXY:3:1130:18864:31125,A00204:690:HYN52DSXY:3:1147:23402:36918,A00204:690:HYN52DSXY:3:1234:14009:21840,A00204:690:HYN52DSXY:3:1354:29197:1204,A00204:690:HYN52DSXY:3:1448:1506:18098,A00204:690:HYN52DSXY:3:1517:16821:28463,A00…	411	A352-16	A352-16	LUAD	55	platelet	female	C6P	12:27714780|27724186	hsa_circ_0000384	chr12:27867712-27877119+	NM_001190864	100	100	100	410	1	410	410	1	410	0	758	CGGAAAGAAC...AGTCTTAAGA	CGGAAAGAAC...AGTCTTAAGA
70719	70719	12:27714780|27725667	12	27714780	27725667	11	1_1_6	29	0.431	exon	MRPS35,	+	A00204:690:HYN52DSXY:3:1132:20663:25285,A00204:690:HYN52DSXY:3:1328:32452:5776,A00204:690:HYN52DSXY:3:2446:12807:28056,A00204:690:HYN52DSXY:3:2315:10339:29575,A00204:690:HYN52DSXY:3:2315:10782:29309,A00204:690:HYN52DSXY:3:1634:19831:14857,A00204:690:HYN52DSXY:3:1262:31557:12117,A00204:690:HYN52DSXY:3:1571:31168:20650,A00204:690:HYN52DSXY:3:2462:5538:24111,A00204:690:HYN52DSXY:3:1434:21847:14810,A…	502	A352-16	A352-16	LUAD	55	platelet	female	C6P	12:27714780|27725667	hsa_circ_0000384	chr12:27867712-27877119+	NM_001190864	81.84	100	100	501	1	410	410	1	410	0	758	CGGAAAGAAC...AACTTGATAG	CGGAAAGAAC...AGTCTTAAGA
70720	70720	12:27735447|27737608	12	27735447	27737608	4	1_1_1	38	0.174	exon	MRPS35,	+	A00204:690:HYN52DSXY:3:1161:5819:4304,A00204:690:HYN52DSXY:3:1641:26313:21292,A00204:690:HYN52DSXY:3:2342:3685:32424,A00204:690:HYN52DSXY:3:2342:4020:26804,	181	A352-16	A352-16	LUAD	55	platelet	female	C6P	NA	NA	NA	NA	NA	NA	NA	NA	NA	NA	NA	NA	NA	NA	NA	NA	NA
70721	70721	12:27788039|27789018	12	27788039	27789018	11	4_1_3	10	0.688	intron	KLHL42,	+	A00204:690:HYN52DSXY:3:2120:25292:9846,A00204:690:HYN52DSXY:3:2438:12780:8030,A00204:690:HYN52DSXY:3:2373:18096:5963,A00204:690:HYN52DSXY:3:1437:14615:35258,A00204:690:HYN52DSXY:3:2120:5746:10191,A00204:690:HYN52DSXY:3:1319:31982:1454,A00204:690:HYN52DSXY:3:2373:15799:9408,A00204:690:HYN52DSXY:3:1511:21866:23860,A00204:690:HYN52DSXY:3:1314:14751:3082,A00204:690:HYN52DSXY:3:1651:27019:25958,A00204…	980	A352-16	A352-16	LUAD	55	platelet	female	C6P	NA	NA	NA	NA	NA	NA	NA	NA	NA	NA	NA	NA	NA	NA	NA	NA	NA
70722	70722	12:28225795|28226199	12	28225795	28226199	32	12_1_16	125	0.339	exon	CCDC91,	+	A00204:690:HYN52DSXY:3:2236:18792:28494,A00204:690:HYN52DSXY:3:2417:17508:6793,A00204:690:HYN52DSXY:3:2162:27724:9079,A00204:690:HYN52DSXY:3:2542:22643:24079,A00204:690:HYN52DSXY:3:2642:29080:28401,A00204:690:HYN52DSXY:3:2571:15926:17112,A00204:690:HYN52DSXY:3:2578:30300:34961,A00204:690:HYN52DSXY:3:1339:27444:17394,A00204:690:HYN52DSXY:3:1465:28574:17910,A00204:690:HYN52DSXY:3:2103:7193:16141,A0…	128	A352-16	A352-16	LUAD	55	platelet	female	C6P	NA	NA	NA	NA	NA	NA	NA	NA	NA	NA	NA	NA	NA	NA	NA	NA	NA
70724	70724	12:28225795|28259442	12	28225795	28259442	207	23_10_55	367	0.53	exon	CCDC91,	+	A00204:690:HYN52DSXY:3:2236:14841:19272,A00204:690:HYN52DSXY:3:2245:28194:26616,A00204:690:HYN52DSXY:3:2312:10068:34867,A00204:690:HYN52DSXY:3:2323:31024:4053,A00204:690:HYN52DSXY:3:2352:11180:28150,A00204:690:HYN52DSXY:3:2430:25970:27962,A00204:690:HYN52DSXY:3:2525:4390:8375,A00204:690:HYN52DSXY:3:1143:23095:20415,A00204:690:HYN52DSXY:3:1176:25473:17425,A00204:690:HYN52DSXY:3:1219:24252:24831,A0…	885	A352-16	A352-16	LUAD	55	platelet	female	C6P	12:28225795|28259442	hsa_circ_0025743	chr12:28409716-28412375+	NM_018318	61.2	100	100	884	344	884	541	1	541	0	1000	GCTTCTAACC...TTTCCTGCAG	GGGAAGAACC...TTTCCTGCAG
70725	70725	12:28255581|28259442	12	28255581	28259442	38	9_3_19	456	0.143	exon	CCDC91,	+	A00204:690:HYN52DSXY:3:2254:26087:19899,A00204:690:HYN52DSXY:3:2436:8223:15890,A00204:690:HYN52DSXY:3:2466:9308:21214,A00204:690:HYN52DSXY:3:2608:26494:32440,A00204:690:HYN52DSXY:3:2611:16251:23375,A00204:690:HYN52DSXY:3:1303:22318:30530,A00204:690:HYN52DSXY:3:1173:21242:30013,A00204:690:HYN52DSXY:3:1177:15817:25598,A00204:690:HYN52DSXY:3:1548:11062:30796,A00204:690:HYN52DSXY:3:2603:27154:14732,A…	758	A352-16	A352-16	LUAD	55	platelet	female	C6P	12:28255581|28259442	hsa_circ_0025743	chr12:28409716-28412375+	NM_018318	71.47	100	100	757	217	757	541	1	541	0	1000	GTGCTATACG...TTTCCTGCAG	GGGAAGAACC...TTTCCTGCAG
70726	70726	12:28255581|28307749	12	28255581	28307749	131	27_16_47	850	0.236	exon	CCDC91,	+	A00204:690:HYN52DSXY:3:2419:15555:13463,A00204:690:HYN52DSXY:3:2462:23791:18208,A00204:690:HYN52DSXY:3:2566:27010:31516,A00204:690:HYN52DSXY:3:1236:28420:9095,A00204:690:HYN52DSXY:3:1243:26069:11005,A00204:690:HYN52DSXY:3:1311:14443:30483,A00204:690:HYN52DSXY:3:1317:9588:7827,A00204:690:HYN52DSXY:3:1329:4255:16219,A00204:690:HYN52DSXY:3:1462:26060:9142,A00204:690:HYN52DSXY:3:1517:27787:32111,A002…	1311	A352-16	A352-16	LUAD	55	platelet	female	C6P	12:28255581|28307749	hsa_circ_0025743	chr12:28409716-28412375+	NM_018318	41.3	100	100	1310	217	757	541	1	541	0	1000	GTGCTATACG...AGAACTTCAG	GGGAAGAACC...TTTCCTGCAG
70727	70727	12:28305649|28307749	12	28305649	28307749	203	52_11_43	1099	0.27	exon	CCDC91,	+	A00204:690:HYN52DSXY:3:2253:7853:22764,A00204:690:HYN52DSXY:3:2267:12192:10708,A00204:690:HYN52DSXY:3:2334:26865:33708,A00204:690:HYN52DSXY:3:2336:18014:22482,A00204:690:HYN52DSXY:3:2444:4472:14779,A00204:690:HYN52DSXY:3:2446:5999:25160,A00204:690:HYN52DSXY:3:2503:11270:7827,A00204:690:HYN52DSXY:3:2531:11803:16454,A00204:690:HYN52DSXY:3:2563:5394:16971,A00204:690:HYN52DSXY:3:2568:13946:3599,A0020…	468	A352-16	A352-16	LUAD	55	platelet	female	C6P	12:28305649|28307749	hsa_circ_0007723	chr12:28458581-28460682+	NM_018318	100	100	100	467	1	467	467	1	467	0	863	TATCTGGAGT...AGAACTTCAG	TATCTGGAGT...AGAACTTCAG
70728	70728	12:28305649|28391411	12	28305649	28391411	69	20_6_13	1018	0.119	exon	CCDC91,	+	A00204:690:HYN52DSXY:3:2569:28122:22764,A00204:690:HYN52DSXY:3:1151:16080:3881,A00204:690:HYN52DSXY:3:1160:1136:29262,A00204:690:HYN52DSXY:3:1218:21513:26882,A00204:690:HYN52DSXY:3:1326:13313:4069,A00204:690:HYN52DSXY:3:1326:13729:9048,A00204:690:HYN52DSXY:3:1418:24080:12164,A00204:690:HYN52DSXY:3:1428:18023:19993,A00204:690:HYN52DSXY:3:1434:14353:34804,A00204:690:HYN52DSXY:3:1448:31322:7012,A002…	654	A352-16	A352-16	LUAD	55	platelet	female	C6P	12:28305649|28391411	hsa_circ_0008250	chr12:28458581-28544344+	NM_018318	100	100	100	653	1	653	653	1	653	0	1206	TATCTGGAGT...AAATGCTCAG	TATCTGGAGT...AAATGCTCAG
70729	70729	12:28362438|28391411	12	28362438	28391411	96	11_2_32	800	0.194	exon	CCDC91,	+	A00204:690:HYN52DSXY:3:2355:8079:35681,A00204:690:HYN52DSXY:3:2661:5710:5963,A00204:690:HYN52DSXY:3:1460:30553:4429,A00204:690:HYN52DSXY:3:2311:7084:31704,A00204:690:HYN52DSXY:3:2361:4029:18490,A00204:690:HYN52DSXY:3:2408:11288:5102,A00204:690:HYN52DSXY:3:2650:7826:20713,A00204:690:HYN52DSXY:3:1323:21504:16971,A00204:690:HYN52DSXY:3:2562:17418:30686,A00204:690:HYN52DSXY:3:2476:13865:24408,A00204:…	187	A352-16	A352-16	LUAD	55	platelet	female	C6P	12:28362438|28391411	hsa_circ_0098288	chr12:28515370-28544344+	ENST00000545336.1	100	100	100	186	1	186	186	1	186	1.44e-93	344	GAAAAACATA...AAATGCTCAG	GAAAAACATA...AAATGCTCAG
70730	70730	12:28391304|28452654	12	28391304	28452654	97	22_4_33	1178	0.141	exon	CCDC91,	+	A00204:690:HYN52DSXY:3:1158:6036:19930,A00204:690:HYN52DSXY:3:1166:21649:17534,A00204:690:HYN52DSXY:3:1459:10411:33959,A00204:690:HYN52DSXY:3:1622:10158:6840,A00204:690:HYN52DSXY:3:2212:24108:22263,A00204:690:HYN52DSXY:3:2272:19379:21840,A00204:690:HYN52DSXY:3:2455:5376:28902,A00204:690:HYN52DSXY:3:2510:29939:27195,A00204:690:HYN52DSXY:3:1340:23384:9549,A00204:690:HYN52DSXY:3:1436:1407:30389,A002…	633	A352-16	A352-16	LUAD	55	platelet	female	C6P	NA	NA	NA	NA	NA	NA	NA	NA	NA	NA	NA	NA	NA	NA	NA	NA	NA
70731	70731	12:28391304|28484165	12	28391304	28484165	45	14_6_15	470	0.161	exon	CCDC91,	+	A00204:690:HYN52DSXY:3:2537:18765:14074,A00204:690:HYN52DSXY:3:2572:8034:36292,A00204:690:HYN52DSXY:3:2214:21142:6167,A00204:690:HYN52DSXY:3:2243:24334:22717,A00204:690:HYN52DSXY:3:2572:6027:30123,A00204:690:HYN52DSXY:3:2578:26756:21778,A00204:690:HYN52DSXY:3:2659:22616:11036,A00204:690:HYN52DSXY:3:1524:28745:7498,A00204:690:HYN52DSXY:3:2109:9598:22122,A00204:690:HYN52DSXY:3:2235:5475:28980,A0020…	860	A352-16	A352-16	LUAD	55	platelet	female	C6P	12:28391304|28484165	hsa_circ_0098291	chr12:28603093-28637098+	ENST00000545336.1	52.67	100	100	860	294	746	453	1	453	0	837	GCACTACTGC...ACAGAAAAGG	CATCAGAGGC...ACAGAAAAGG
70732	70732	12:28412754|28484165	12	28412754	28484165	7	2_0_2	68	0.171	exon	CCDC91,	+	A00204:690:HYN52DSXY:3:2151:14796:4225,A00204:690:HYN52DSXY:3:1214:25120:28964,A00204:690:HYN52DSXY:3:2361:14199:21136,A00204:690:HYN52DSXY:3:1678:19877:22889,A00204:690:HYN52DSXY:3:2553:30499:1517,A00204:690:HYN52DSXY:3:1534:2347:22341,A00204:690:HYN52DSXY:3:1534:2202:22592,	752	A352-16	A352-16	LUAD	55	platelet	female	C6P	12:28412754|28484165	hsa_circ_0098291	chr12:28603093-28637098+	ENST00000545336.1	60.24	100	100	752	186	638	453	1	453	0	837	AGTGCCCTTT...ACAGAAAAGG	CATCAGAGGC...ACAGAAAAGG
70733	70733	12:28412859|28484165	12	28412859	28484165	7	1_1_4	138	0.092	exon	CCDC91,	+	A00204:690:HYN52DSXY:3:1151:13548:20165,A00204:690:HYN52DSXY:3:2157:20925:26365,A00204:690:HYN52DSXY:3:2324:4598:1407,A00204:690:HYN52DSXY:3:2471:24126:26772,A00204:690:HYN52DSXY:3:2553:10420:31125,A00204:690:HYN52DSXY:3:1462:13286:13448,A00204:690:HYN52DSXY:3:1617:13141:27195,	647	A352-16	A352-16	LUAD	55	platelet	female	C6P	12:28412859|28484165	hsa_circ_0098291	chr12:28603093-28637098+	ENST00000545336.1	70.02	100	100	647	81	533	453	1	453	0	837	ACAGGAAAGT...ACAGAAAAGG	CATCAGAGGC...ACAGAAAAGG
70735	70735	12:28450161|28484165	12	28450161	28484165	450	66_42_98	803	0.528	exon	CCDC91,	+	A00204:690:HYN52DSXY:3:2225:26151:26897,A00204:690:HYN52DSXY:3:2257:24930:4961,A00204:690:HYN52DSXY:3:2265:30183:8923,A00204:690:HYN52DSXY:3:2338:25961:15201,A00204:690:HYN52DSXY:3:2369:22309:22153,A00204:690:HYN52DSXY:3:2405:1895:13166,A00204:690:HYN52DSXY:3:2451:14163:8954,A00204:690:HYN52DSXY:3:2451:14181:8954,A00204:690:HYN52DSXY:3:2501:26937:30295,A00204:690:HYN52DSXY:3:2522:30056:6511,A0020…	567	A352-16	A352-16	LUAD	55	platelet	female	C6P	12:28450161|28484165	hsa_circ_0098291	chr12:28603093-28637098+	ENST00000545336.1	79.89	100	100	567	1	453	453	1	453	0	837	CATCAGAGGC...ACAGAAAAGG	CATCAGAGGC...ACAGAAAAGG
70737	70737	12:29270412|29297200	12	29270412	29297200	11	4_2_4	56	0.282	exon	FAR2,	+	A00204:690:HYN52DSXY:3:1564:10809:33332,A00204:690:HYN52DSXY:3:2561:5186:20713,A00204:690:HYN52DSXY:3:1253:28935:26396,A00204:690:HYN52DSXY:3:1108:14000:8923,A00204:690:HYN52DSXY:3:2166:23683:7874,A00204:690:HYN52DSXY:3:1624:7961:5729,A00204:690:HYN52DSXY:3:1230:3332:25144,A00204:690:HYN52DSXY:3:2530:16658:8672,A00204:690:HYN52DSXY:3:1108:14995:8296,A00204:690:HYN52DSXY:3:1171:13395:26287,A00204:…	663	A352-16	A352-16	LUAD	55	platelet	female	C6P	12:29270412|29297200	hsa_circ_0025750	chr12:29446232-29450133+	NM_018099	53.78	100	100	662	307	662	356	1	356	0	658	GAACCTCTTT...ATTCCCTTGA	CTATTTGAGA...ATTCCCTTGA
70738	70738	12:29291416|29297200	12	29291416	29297200	6	1_1_2	41	0.226	exon	FAR2,	+	A00204:690:HYN52DSXY:3:2520:7762:32534,A00204:690:HYN52DSXY:3:1306:25391:30373,A00204:690:HYN52DSXY:3:1521:10041:6042,A00204:690:HYN52DSXY:3:2424:3676:26209,A00204:690:HYN52DSXY:3:2109:2763:32643,A00204:690:HYN52DSXY:3:1417:18177:2002,	436	A352-16	A352-16	LUAD	55	platelet	female	C6P	12:29291416|29297200	hsa_circ_0025750	chr12:29446232-29450133+	NM_018099	81.84	100	100	435	80	435	356	1	356	0	658	TTTGAAAGCT...ATTCCCTTGA	CTATTTGAGA...ATTCCCTTGA
70739	70739	12:29293300|29297200	12	29293300	29297200	166	38_24_23	88	0.79	exon	FAR2,	+	A00204:690:HYN52DSXY:3:2307:16694:27993,A00204:690:HYN52DSXY:3:2331:19479:13777,A00204:690:HYN52DSXY:3:2353:15284:27211,A00204:690:HYN52DSXY:3:2367:5575:25708,A00204:690:HYN52DSXY:3:2418:9715:36479,A00204:690:HYN52DSXY:3:2469:13358:26162,A00204:690:HYN52DSXY:3:2472:5791:5948,A00204:690:HYN52DSXY:3:2472:14317:12540,A00204:690:HYN52DSXY:3:2605:18466:35665,A00204:690:HYN52DSXY:3:2615:14290:10582,A00…	357	A352-16	A352-16	LUAD	55	platelet	female	C6P	12:29293300|29297200	hsa_circ_0025750	chr12:29446232-29450133+	NM_018099	100	100	100	356	1	356	356	1	356	0	658	CTATTTGAGA...ATTCCCTTGA	CTATTTGAGA...ATTCCCTTGA
70740	70740	12:29293300|29311950	12	29293300	29311950	4	2_1_1	71	0.101	exon	FAR2,	+	A00204:690:HYN52DSXY:3:1436:26558:7874,A00204:690:HYN52DSXY:3:1436:26512:8547,A00204:690:HYN52DSXY:3:2639:9688:23312,A00204:690:HYN52DSXY:3:1505:10655:11052,	767	A352-16	A352-16	LUAD	55	platelet	female	C6P	12:29293300|29311950	hsa_circ_0025750	chr12:29446232-29450133+	NM_018099	46.48	100	100	766	1	356	356	1	356	0	658	CTATTTGAGA...CACAAAATGG	CTATTTGAGA...ATTCCCTTGA
70741	70741	12:29293300|29321924	12	29293300	29321924	21	9_5_4	71	0.372	exon	FAR2,	+	A00204:690:HYN52DSXY:3:2470:9742:23093,A00204:690:HYN52DSXY:3:1139:9697:11553,A00204:690:HYN52DSXY:3:1315:7808:17425,A00204:690:HYN52DSXY:3:2576:25156:26553,A00204:690:HYN52DSXY:3:2651:31539:30311,A00204:690:HYN52DSXY:3:2368:23393:21402,A00204:690:HYN52DSXY:3:2364:24288:14215,A00204:690:HYN52DSXY:3:1453:19434:3239,A00204:690:HYN52DSXY:3:2529:31349:28573,A00204:690:HYN52DSXY:3:1503:4707:36323,A002…	1069	A352-16	A352-16	LUAD	55	platelet	female	C6P	12:29293300|29321924	hsa_circ_0098299	chr12:29446232-29474857+	ENST00000182377.4	100	100	100	1068	1	1068	1068	1	1068	0	1973	CTATTTGAGA...AGACCAGAGA	CTATTTGAGA...AGACCAGAGA
70742	70742	12:29338531|29341816	12	29338531	29341816	10	1_3_2	14	0.588	exon	ERGIC2,	-	A00204:690:HYN52DSXY:3:1346:11333:26005,A00204:690:HYN52DSXY:3:2310:12337:5760,A00204:690:HYN52DSXY:3:2301:2338:25676,A00204:690:HYN52DSXY:3:1423:21151:29168,A00204:690:HYN52DSXY:3:2143:4092:2221,A00204:690:HYN52DSXY:3:2344:16179:17049,A00204:690:HYN52DSXY:3:1346:11442:25786,A00204:690:HYN52DSXY:3:1507:1913:22216,A00204:690:HYN52DSXY:3:2357:28610:34256,A00204:690:HYN52DSXY:3:2220:17987:21621,	2772	A352-16	A352-16	LUAD	55	platelet	female	C6P	12:29338531|29341816	hsa_circ_0098304	chr12:29491463-29494749-	ENST00000360150.4	100	100	100	2771	1	2771	2771	2771	1	0	5118	CTACTCAGCA...TGTAACATGC	GCATGTTACA...TGCTGAGTAG
70743	70743	12:29339851|29341816	12	29339851	29341816	18	2_5_6	29	0.554	exon	ERGIC2,	-	A00204:690:HYN52DSXY:3:1108:25816:18239,A00204:690:HYN52DSXY:3:1169:18747:9157,A00204:690:HYN52DSXY:3:2363:25771:14403,A00204:690:HYN52DSXY:3:1331:18285:2910,A00204:690:HYN52DSXY:3:1661:12301:32409,A00204:690:HYN52DSXY:3:2217:6840:27649,A00204:690:HYN52DSXY:3:1622:25102:34037,A00204:690:HYN52DSXY:3:2157:6578:34835,A00204:690:HYN52DSXY:3:1224:6931:8641,A00204:690:HYN52DSXY:3:2258:4869:22326,A00204…	1452	A352-16	A352-16	LUAD	55	platelet	female	C6P	12:29339851|29341816	hsa_circ_0098306	chr12:29492783-29494749-	ENST00000360150.4	100	100	100	1451	1	1451	1451	1451	1	0	2680	CTGGAATTTT...TGTAACATGC	GCATGTTACA...AAAATTCCAG
70744	70744	12:29343120|29345540	12	29343120	29345540	6	0_2_2	30	0.286	exon	ERGIC2,	-	A00204:690:HYN52DSXY:3:1207:23647:35086,A00204:690:HYN52DSXY:3:1207:25084:33129,A00204:690:HYN52DSXY:3:1447:16224:3035,A00204:690:HYN52DSXY:3:1439:24008:32769,A00204:690:HYN52DSXY:3:1439:24352:36370,A00204:690:HYN52DSXY:3:1502:18918:3975,	359	A352-16	A352-16	LUAD	55	platelet	female	C6P	12:29343120|29345540	hsa_circ_0025754	chr12:29496052-29498473-	NM_016570	72.7	100	100	359	1	261	261	261	1	6.07e-135	483	CTGTTGTTGA...ATCTGGTTGT	ACAACCAGAT...TCAACAACAG
70745	70745	12:29356382|29361685	12	29356382	29361685	13	1_1_6	38	0.406	exon	ERGIC2,	-	A00204:690:HYN52DSXY:3:1444:21206:16986,A00204:690:HYN52DSXY:3:1444:21603:19147,A00204:690:HYN52DSXY:3:2646:29903:23500,A00204:690:HYN52DSXY:3:2641:29830:7373,A00204:690:HYN52DSXY:3:2117:31222:20525,A00204:690:HYN52DSXY:3:2321:9100:16407,A00204:690:HYN52DSXY:3:1140:18575:23046,A00204:690:HYN52DSXY:3:1513:28962:23876,A00204:690:HYN52DSXY:3:1527:11397:9643,A00204:690:HYN52DSXY:3:1525:8775:31125,A00…	240	A352-16	A352-16	LUAD	55	platelet	female	C6P	12:29356382|29361685	hsa_circ_0008318	chr12:29509314-29514618-	NM_016570	100	100	100	239	1	239	239	239	1	6.61e-123	442	TTGCCCACTG...CAAATACTGT	ACAGTATTTG...CAGTGGGCAA
70746	70746	12:29357623|29361685	12	29357623	29361685	4	0_2_2	48	0.143	exon	ERGIC2,	-	A00204:690:HYN52DSXY:3:2136:23475:29747,A00204:690:HYN52DSXY:3:1137:4038:29716,A00204:690:HYN52DSXY:3:1137:4038:29810,A00204:690:HYN52DSXY:3:2136:22987:30091,	144	A352-16	A352-16	LUAD	55	platelet	female	C6P	12:29357623|29361685	hsa_circ_0025755	chr12:29510555-29514618-	NM_016570	100	100	100	143	1	143	143	143	1	8.43e-70	265	CTTGGTGGAA...CAAATACTGT	ACAGTATTTG...TTCCACCAAG
70747	70747	12:30630660|30637054	12	30630660	30637054	12	3_4_4	55	0.304	exon	IPO8,	-	A00204:690:HYN52DSXY:3:2635:29866:19053,A00204:690:HYN52DSXY:3:1267:11822:11475,A00204:690:HYN52DSXY:3:1557:16233:13197,A00204:690:HYN52DSXY:3:2470:9218:12884,A00204:690:HYN52DSXY:3:1360:22236:2268,A00204:690:HYN52DSXY:3:2470:9968:12430,A00204:690:HYN52DSXY:3:2557:16468:2456,A00204:690:HYN52DSXY:3:1176:1877:28447,A00204:690:HYN52DSXY:3:1160:14660:3239,A00204:690:HYN52DSXY:3:2368:7383:29904,A00204…	961	A352-16	A352-16	LUAD	55	platelet	female	C6P	12:30630660|30637054	hsa_circ_0025771	chr12:30784828-30784945-	NM_006390	12.17	100	100	961	568	684	117	117	1	1.91e-54	217	AGTAGCTGTT...TAGCACAGAC	CTGTGCAGAG...ACGGTGGCAG
70748	70748	12:30661141|30663654	12	30661141	30663654	8	0_3_4	48	0.25	exon	IPO8,	-	A00204:690:HYN52DSXY:3:2569:21314:22842,A00204:690:HYN52DSXY:3:2660:10737:32737,A00204:690:HYN52DSXY:3:2177:30273:28714,A00204:690:HYN52DSXY:3:2208:23845:24189,A00204:690:HYN52DSXY:3:1218:5819:4304,A00204:690:HYN52DSXY:3:1631:2808:17065,A00204:690:HYN52DSXY:3:1631:3432:21496,A00204:690:HYN52DSXY:3:2240:23330:30592,	454	A352-16	A352-16	LUAD	55	platelet	female	C6P	12:30661141|30663654	hsa_circ_0098335	chr12:30814074-30816588-	NM_006390	100	100	100	453	1	453	453	453	1	0	837	CTCTTTATGA...CCCAGCAAGA	TCTTGCTGGG...TCATAAAGAG
70749	70749	12:30661141|30666251	12	30661141	30666251	18	0_2_6	29	0.554	exon	IPO8,	-	A00204:690:HYN52DSXY:3:2360:11107:10050,A00204:690:HYN52DSXY:3:1377:23782:19507,A00204:690:HYN52DSXY:3:1119:6153:5666,A00204:690:HYN52DSXY:3:1377:23863:19116,A00204:690:HYN52DSXY:3:1230:4643:7404,A00204:690:HYN52DSXY:3:1627:9598:3897,A00204:690:HYN52DSXY:3:2165:22281:5603,A00204:690:HYN52DSXY:3:2423:25328:16360,A00204:690:HYN52DSXY:3:2636:7428:12195,A00204:690:HYN52DSXY:3:2121:9679:6230,A00204:69…	738	A352-16	A352-16	LUAD	55	platelet	female	C6P	12:30661141|30666251	hsa_circ_0098336	chr12:30814074-30819185-	NM_006390	100	100	100	737	1	737	737	737	1	0	1362	CTCTTTATGA...TCAAAAATAT	ATATTTTTGA...TCATAAAGAG
70750	70750	12:30665220|30666251	12	30665220	30666251	17	1_6_8	56	0.378	exon	IPO8,	-	A00204:690:HYN52DSXY:3:1113:23285:31485,A00204:690:HYN52DSXY:3:2153:9751:22263,A00204:690:HYN52DSXY:3:2333:7365:16532,A00204:690:HYN52DSXY:3:1113:23448:32236,A00204:690:HYN52DSXY:3:1512:10565:8985,A00204:690:HYN52DSXY:3:1558:21332:28541,A00204:690:HYN52DSXY:3:2141:8739:12430,A00204:690:HYN52DSXY:3:1316:6225:10488,A00204:690:HYN52DSXY:3:2510:23701:13573,A00204:690:HYN52DSXY:3:1504:11143:7388,A0020…	285	A352-16	A352-16	LUAD	55	platelet	female	C6P	12:30665220|30666251	hsa_circ_0025777	chr12:30818153-30819185-	NM_006390	100	100	100	284	1	284	284	284	1	7.69e-148	525	TCTAGCTCGA...TCAAAAATAT	ATATTTTTGA...TCGAGCTAGA
70751	70751	12:30673990|30674753	12	30673990	30674753	18	0_7_8	49	0.424	exon	IPO8,	-	A00204:690:HYN52DSXY:3:2570:11930:3646,A00204:690:HYN52DSXY:3:1228:20889:15655,A00204:690:HYN52DSXY:3:1228:20726:15687,A00204:690:HYN52DSXY:3:2511:25861:30686,A00204:690:HYN52DSXY:3:1128:16468:2331,A00204:690:HYN52DSXY:3:1157:26060:4319,A00204:690:HYN52DSXY:3:1352:19199:20275,A00204:690:HYN52DSXY:3:1541:28194:19413,A00204:690:HYN52DSXY:3:2511:25952:26616,A00204:690:HYN52DSXY:3:2462:11406:17832,A0…	181	A352-16	A352-16	LUAD	55	platelet	female	C6P	12:30673990|30674753	hsa_circ_0025779	chr12:30826923-30827687-	NM_006390	100	100	100	180	1	180	180	180	1	3e-90	333	CTGCTGAATG...GCAGAGTCTC	GAGACTCTGC...CATTCAGCAG
70752	70752	12:30673990|30684457	12	30673990	30684457	5	0_3_4	36	0.217	exon	IPO8,	-	A00204:690:HYN52DSXY:3:2310:16586:29496,A00204:690:HYN52DSXY:3:1233:2483:18850,A00204:690:HYN52DSXY:3:2233:11451:23672,A00204:690:HYN52DSXY:3:1233:5122:19132,A00204:690:HYN52DSXY:3:2276:10429:33019,	1203	A352-16	A352-16	LUAD	55	platelet	female	C6P	12:30673990|30684457	hsa_circ_0025779	chr12:30826923-30827687-	NM_006390	14.98	100	100	1202	1	180	180	180	1	2.29e-89	333	CTGCTGAATG...TAAATGGCAG	GAGACTCTGC...CATTCAGCAG
70753	70753	12:30680482|30684457	12	30680482	30684457	5	2_2_0	17	0.37	exon	IPO8,	-	A00204:690:HYN52DSXY:3:2405:29035:32612,A00204:690:HYN52DSXY:3:2678:30843:9064,A00204:690:HYN52DSXY:3:2405:29487:30859,A00204:690:HYN52DSXY:3:2638:30635:27430,A00204:690:HYN52DSXY:3:2556:9715:25989,	474	A352-16	A352-16	LUAD	55	platelet	female	C6P	NA	NA	NA	NA	NA	NA	NA	NA	NA	NA	NA	NA	NA	NA	NA	NA	NA
70754	70754	12:30728648|30741106	12	30728648	30741106	6	1_0_2	9	0.571	exon	CAPRIN2,	-	A00204:690:HYN52DSXY:3:1203:7337:14951,A00204:690:HYN52DSXY:3:1203:7193:15013,A00204:690:HYN52DSXY:3:2346:8061:4492,A00204:690:HYN52DSXY:3:2346:7247:4210,A00204:690:HYN52DSXY:3:2556:1832:16250,A00204:690:HYN52DSXY:3:1137:12744:32581,	1304	A352-16	A352-16	LUAD	55	platelet	female	C6P	12:30728648|30741106	hsa_circ_0098353	chr12:30881581-30894040-	NM_032156	100	100	99.69	1303	1	1303	1299	1299	1	0	2381	ATCTTTGGGT...CTACAGCTTC	GAAGCTGTAG...ACCCAAAGAT
70755	70755	12:31287634|31298224	12	31287634	31298224	15	2_3_1	15	0.667	exon	SINHCAF,	-	A00204:690:HYN52DSXY:3:1572:17960:31501,A00204:690:HYN52DSXY:3:1128:22987:18850,A00204:690:HYN52DSXY:3:1128:22706:19492,A00204:690:HYN52DSXY:3:1269:26042:8860,A00204:690:HYN52DSXY:3:1502:10330:31939,A00204:690:HYN52DSXY:3:2402:20889:6417,A00204:690:HYN52DSXY:3:2140:24939:21073,A00204:690:HYN52DSXY:3:1654:13178:21621,A00204:690:HYN52DSXY:3:2361:31557:16720,A00204:690:HYN52DSXY:3:1103:9236:26663,A0…	662	A352-16	A352-16	LUAD	55	platelet	female	C6P	12:31287634|31298224	hsa_circ_0025794	chr12:31440567-31446865-	NM_001135811	42.06	100	100	661	1	278	278	278	1	4.1e-144	514	CTTTTCCAGT...GGGCAATAGT	GTGGTAGATG...ACTGGAAAAG
70758	70758	12:31392267|31392696	12	31392267	31392696	19	3_5_3	1	0.974	exon	DENND5B,	-	A00204:690:HYN52DSXY:3:1557:4725:35790,A00204:690:HYN52DSXY:3:2434:27444:20650,A00204:690:HYN52DSXY:3:2434:27389:21621,A00204:690:HYN52DSXY:3:2671:19045:3599,A00204:690:HYN52DSXY:3:2569:11731:15953,A00204:690:HYN52DSXY:3:1125:11279:15013,A00204:690:HYN52DSXY:3:1359:5981:34491,A00204:690:HYN52DSXY:3:1563:10203:15499,A00204:690:HYN52DSXY:3:1359:6641:34068,A00204:690:HYN52DSXY:3:1613:14217:14810,A00…	211	A352-16	A352-16	LUAD	55	platelet	female	C6P	12:31392267|31392696	hsa_circ_0004487	chr12:31545200-31545630-	NM_144973	100	100	100	210	1	210	210	210	1	7.54e-107	388	CTATGAAGTC...GCATTGGGTT	AACCCAATGC...GACTTCATAG
70759	70759	12:31442775|31447769	12	31442775	31447769	6	1_3_1	9	0.571	exon	DENND5B,	-	A00204:690:HYN52DSXY:3:2639:17517:25880,A00204:690:HYN52DSXY:3:1625:3694:30843,A00204:690:HYN52DSXY:3:1322:1705:5572,A00204:690:HYN52DSXY:3:1321:3360:34491,A00204:690:HYN52DSXY:3:2542:21323:9925,A00204:690:HYN52DSXY:3:2542:21034:10113,	384	A352-16	A352-16	LUAD	55	platelet	female	C6P	12:31442775|31447769	hsa_circ_0008445	chr12:31595708-31600703-	NM_144973	100	100	100	383	1	383	383	383	1	0	708	TTGTTACTGG...GAAAGGAAGC	GCTTCCTTTC...CCAGTAACAA
70760	70760	12:31495810|31499671	12	31495810	31499671	14	0_1_6	6	0.824	exon	DENND5B,	-	A00204:690:HYN52DSXY:3:2535:14814:13651,A00204:690:HYN52DSXY:3:1136:28474:33520,A00204:690:HYN52DSXY:3:2677:15890:2801,A00204:690:HYN52DSXY:3:1467:17797:5729,A00204:690:HYN52DSXY:3:2626:21893:2801,A00204:690:HYN52DSXY:3:1544:9923:9940,A00204:690:HYN52DSXY:3:1603:1570:21120,A00204:690:HYN52DSXY:3:1349:20103:20431,A00204:690:HYN52DSXY:3:2467:17571:24690,A00204:690:HYN52DSXY:3:1434:23267:34616,A0020…	177	A352-16	A352-16	LUAD	55	platelet	female	C6P	NA	NA	NA	NA	NA	NA	NA	NA	NA	NA	NA	NA	NA	NA	NA	NA	NA
70761	70761	12:31689007|31702007	12	31689007	31702007	9	0_4_4	68	0.209	exon	AMN1,	-	A00204:690:HYN52DSXY:3:1638:15492:29418,A00204:690:HYN52DSXY:3:1378:4020:5259,A00204:690:HYN52DSXY:3:2318:26756:2331,A00204:690:HYN52DSXY:3:1410:15537:36010,A00204:690:HYN52DSXY:3:1311:14850:36511,A00204:690:HYN52DSXY:3:1311:14868:35477,A00204:690:HYN52DSXY:3:1277:22625:7263,A00204:690:HYN52DSXY:3:2572:3450:7341,A00204:690:HYN52DSXY:3:2142:23348:9549,	533	A352-16	A352-16	LUAD	55	platelet	female	C6P	12:31689007|31702007	hsa_circ_0098390	chr12:31841940-31854941-	NM_001113402	100	100	100	532	1	532	532	532	1	0	983	CTGTTATCAA...GATGTAAAAT	ATTTTACATC...TTGATAACAG
70762	70762	12:31689007|31709425	12	31689007	31709425	17	7_10_4	53	0.391	exon	AMN1,	-	A00204:690:HYN52DSXY:3:2508:32027:28651,A00204:690:HYN52DSXY:3:1134:18973:21668,A00204:690:HYN52DSXY:3:1443:9742:5212,A00204:690:HYN52DSXY:3:2167:23936:31798,A00204:690:HYN52DSXY:3:2329:8495:31516,A00204:690:HYN52DSXY:3:1229:26639:19132,A00204:690:HYN52DSXY:3:1357:9335:12242,A00204:690:HYN52DSXY:3:2260:27850:7889,A00204:690:HYN52DSXY:3:1365:6189:32377,A00204:690:HYN52DSXY:3:2642:13331:1470,A00204…	835	A352-16	A352-16	LUAD	55	platelet	female	C6P	12:31689007|31709425	hsa_circ_0098390	chr12:31841940-31854941-	NM_001113402	63.79	100	100	834	1	532	532	532	1	0	983	CTGTTATCAA...CCAAAGGCAT	ATTTTACATC...TTGATAACAG
70763	70763	12:31697361|31709425	12	31697361	31709425	11	0_5_5	65	0.253	exon	AMN1,	-	A00204:690:HYN52DSXY:3:2358:19705:5713,A00204:690:HYN52DSXY:3:2528:21477:5588,A00204:690:HYN52DSXY:3:1624:19000:12540,A00204:690:HYN52DSXY:3:2323:1434:10332,A00204:690:HYN52DSXY:3:2601:15103:26741,A00204:690:HYN52DSXY:3:2627:27651:8015,A00204:690:HYN52DSXY:3:1620:28999:6245,A00204:690:HYN52DSXY:3:1335:14868:7513,A00204:690:HYN52DSXY:3:1532:32398:9314,A00204:690:HYN52DSXY:3:2323:1479:10379,A00204:…	723	A352-16	A352-16	LUAD	55	platelet	female	C6P	12:31697361|31709425	hsa_circ_0025835	chr12:31850294-31854941-	NM_001113402	58.17	100	100	722	1	420	420	420	1	0	776	CTCTAATTTC...CCAAAGGCAT	ATTTTACATC...GAAATTAGAG
70764	70764	12:31701863|31709425	12	31701863	31709425	5	1_3_2	75	0.118	exon	AMN1,	-	A00204:690:HYN52DSXY:3:1127:6659:20729,A00204:690:HYN52DSXY:3:2147:8305:34287,A00204:690:HYN52DSXY:3:2147:5999:34835,A00204:690:HYN52DSXY:3:1219:4580:32816,A00204:690:HYN52DSXY:3:1219:4472:33254,	448	A352-16	A352-16	LUAD	55	platelet	female	C6P	12:31701863|31709425	hsa_circ_0098392	chr12:31854796-31854941-	NM_001113402	32.44	100	100	447	1	145	145	145	1	2.34e-70	268	CTTCTGAAGT...CCAAAGGCAT	ATTTTACATC...ACTTCAGAAG
70765	70765	12:32305697|32306122	12	32305697	32306122	31	11_8_3	54	0.534	exon	BICD1,	+	A00204:690:HYN52DSXY:3:2445:1967:23500,A00204:690:HYN52DSXY:3:2478:29315:36354,A00204:690:HYN52DSXY:3:2603:28745:24878,A00204:690:HYN52DSXY:3:1375:20473:30749,A00204:690:HYN52DSXY:3:1137:28754:2409,A00204:690:HYN52DSXY:3:1161:15745:32612,A00204:690:HYN52DSXY:3:1109:9362:21277,A00204:690:HYN52DSXY:3:1248:8784:2080,A00204:690:HYN52DSXY:3:2663:1497:28886,A00204:690:HYN52DSXY:3:1136:27995:32283,A0020…	427	A352-16	A352-16	LUAD	55	platelet	female	C6P	12:32305697|32306122	hsa_circ_0025839	chr12:32458630-32459056+	NM_001714	100	100	100	426	1	426	426	1	426	0	787	GTTGAATACG...GCTTATGCAG	GTTGAATACG...GCTTATGCAG
70766	70766	12:32576266|32611283	12	32576266	32611283	23	7_1_7	128	0.264	exon	FGD4,	+	A00204:690:HYN52DSXY:3:2403:18927:30389,A00204:690:HYN52DSXY:3:2356:19027:16939,A00204:690:HYN52DSXY:3:1245:31693:11663,A00204:690:HYN52DSXY:3:2145:4580:23422,A00204:690:HYN52DSXY:3:1354:18322:5760,A00204:690:HYN52DSXY:3:1629:12653:36432,A00204:690:HYN52DSXY:3:2106:7952:36025,A00204:690:HYN52DSXY:3:1472:29866:22874,A00204:690:HYN52DSXY:3:1123:9046:34914,A00204:690:HYN52DSXY:3:1245:31747:12633,A00…	2038	A352-16	A352-16	LUAD	55	platelet	female	C6P	12:32576266|32611283	hsa_circ_0025843	chr12:32751430-32764217+	NM_139241	32.84	90.51	97.16	2037	1369	2037	738	89	738	0	1112	TGCCTCCAAA...CCTTTTCTTA	GAGACTAATG...CCTTTTCTTA
70767	70767	12:32581960|32611283	12	32581960	32611283	20	7_2_4	120	0.25	exon	FGD4,	+	A00204:690:HYN52DSXY:3:2503:5656:29543,A00204:690:HYN52DSXY:3:2107:17589:17738,A00204:690:HYN52DSXY:3:2235:7193:9502,A00204:690:HYN52DSXY:3:2622:21875:30796,A00204:690:HYN52DSXY:3:2425:18511:26005,A00204:690:HYN52DSXY:3:1340:16712:33661,A00204:690:HYN52DSXY:3:2158:29170:31407,A00204:690:HYN52DSXY:3:2235:5864:9236,A00204:690:HYN52DSXY:3:1467:3712:1188,A00204:690:HYN52DSXY:3:1540:10339:22153,A00204…	1854	A352-16	A352-16	LUAD	55	platelet	female	C6P	12:32581960|32611283	hsa_circ_0025843	chr12:32751430-32764217+	NM_139241	36.1	90.51	97.16	1853	1185	1853	738	89	738	0	1112	CTCATTATCA...CCTTTTCTTA	GAGACTAATG...CCTTTTCTTA
70768	70768	12:32598497|32601423	12	32598497	32601423	37	9_6_10	535	0.122	exon	FGD4,	+	A00204:690:HYN52DSXY:3:2276:8974:12305,A00204:690:HYN52DSXY:3:1245:27010:34710,A00204:690:HYN52DSXY:3:1271:24225:32362,A00204:690:HYN52DSXY:3:1145:7111:35634,A00204:690:HYN52DSXY:3:2273:18647:12148,A00204:690:HYN52DSXY:3:1509:4716:3020,A00204:690:HYN52DSXY:3:2145:4824:26068,A00204:690:HYN52DSXY:3:2232:15700:14873,A00204:690:HYN52DSXY:3:2232:6081:15311,A00204:690:HYN52DSXY:3:1456:12075:14105,A0020…	337	A352-16	A352-16	LUAD	55	platelet	female	C6P	12:32598497|32601423	hsa_circ_0098414	chr12:32751430-32754357+	ENST00000266482.3	100	100	100	336	1	336	336	1	336	1.15e-176	621	GAGACTAATG...TGCAAGAATG	GAGACTAATG...TGCAAGAATG
70769	70769	12:32598497|32611283	12	32598497	32611283	470	63_34_105	192	0.83	exon	FGD4,	+	A00204:690:HYN52DSXY:3:2325:25572:14873,A00204:690:HYN52DSXY:3:2357:16007:20102,A00204:690:HYN52DSXY:3:2418:20663:10504,A00204:690:HYN52DSXY:3:2423:17318:32049,A00204:690:HYN52DSXY:3:2435:26612:32894,A00204:690:HYN52DSXY:3:2450:5665:6543,A00204:690:HYN52DSXY:3:2455:14100:29042,A00204:690:HYN52DSXY:3:2474:16143:24878,A00204:690:HYN52DSXY:3:2540:31873:20243,A00204:690:HYN52DSXY:3:2575:10086:9627,A0…	858	A352-16	A352-16	LUAD	55	platelet	female	C6P	12:32598497|32611283	hsa_circ_0025843	chr12:32751430-32764217+	NM_139241	78.06	90.51	97.16	857	189	857	738	89	738	0	1112	GAGACTAATG...CCTTTTCTTA	GAGACTAATG...CCTTTTCTTA
70770	70770	12:32598497|32625779	12	32598497	32625779	22	4_3_9	262	0.144	exon	FGD4,	+	A00204:690:HYN52DSXY:3:2231:13196:20776,A00204:690:HYN52DSXY:3:2415:28782:2268,A00204:690:HYN52DSXY:3:2316:24858:7216,A00204:690:HYN52DSXY:3:2316:25238:7467,A00204:690:HYN52DSXY:3:2362:29451:14137,A00204:690:HYN52DSXY:3:2435:25192:25989,A00204:690:HYN52DSXY:3:1125:25889:8343,A00204:690:HYN52DSXY:3:1124:29731:35383,A00204:690:HYN52DSXY:3:2266:27073:25833,A00204:690:HYN52DSXY:3:2520:31873:27821,A00…	1374	A352-16	A352-16	LUAD	55	platelet	female	C6P	12:32598497|32625779	hsa_circ_0098416	chr12:32751430-32772804+	ENST00000266482.3	75.02	100	98.16	1373	1	1030	1011	1	1011	0	1779	GAGACTAATG...ATGTGGATAT	GAGACTAATG...TGCAGGCCAG
70771	70771	12:32607938|32611283	12	32607938	32611283	27	7_2_8	127	0.298	exon	FGD4,	+	A00204:690:HYN52DSXY:3:2502:28610:16752,A00204:690:HYN52DSXY:3:1632:21368:23249,A00204:690:HYN52DSXY:3:1668:21025:21496,A00204:690:HYN52DSXY:3:2305:22155:15499,A00204:690:HYN52DSXY:3:1401:19461:13432,A00204:690:HYN52DSXY:3:1508:8639:29230,A00204:690:HYN52DSXY:3:2305:23294:15906,A00204:690:HYN52DSXY:3:2502:28619:16892,A00204:690:HYN52DSXY:3:1133:5629:7576,A00204:690:HYN52DSXY:3:1514:22643:2221,A00…	365	A352-16	A352-16	LUAD	55	platelet	female	C6P	12:32607938|32611283	hsa_circ_0098424	chr12:32760871-32764217+	NM_139241	100	100	100	364	1	364	364	1	364	0	673	AAAACCTTTC...CCTTTTCTTA	AAAACCTTTC...CCTTTTCTTA
70772	70772	12:32607957|32611283	12	32607957	32611283	293	73_16_65	945	0.383	exon	FGD4,	+	A00204:690:HYN52DSXY:3:2230:27308:19539,A00204:690:HYN52DSXY:3:2325:27416:36135,A00204:690:HYN52DSXY:3:2368:8657:13698,A00204:690:HYN52DSXY:3:2402:26838:30060,A00204:690:HYN52DSXY:3:2402:26639:30499,A00204:690:HYN52DSXY:3:2408:25192:17910,A00204:690:HYN52DSXY:3:2419:15284:5384,A00204:690:HYN52DSXY:3:2432:7844:2895,A00204:690:HYN52DSXY:3:2434:16866:16924,A00204:690:HYN52DSXY:3:2440:28917:2127,A002…	346	A352-16	A352-16	LUAD	55	platelet	female	C6P	12:32607957|32611283	hsa_circ_0000390	chr12:32760890-32764217+	NM_139241	100	100	100	345	1	345	345	1	345	0	638	AAACAGAAAA...CCTTTTCTTA	AAACAGAAAA...CCTTTTCTTA
70773	70773	12:32619698|32633689	12	32619698	32633689	45	19_7_11	111	0.448	exon	FGD4,	+	A00204:690:HYN52DSXY:3:2228:19226:25520,A00204:690:HYN52DSXY:3:1242:14100:7842,A00204:690:HYN52DSXY:3:1418:11315:1642,A00204:690:HYN52DSXY:3:1461:17743:3411,A00204:690:HYN52DSXY:3:2160:12038:21026,A00204:690:HYN52DSXY:3:2175:16432:26506,A00204:690:HYN52DSXY:3:2537:27064:13103,A00204:690:HYN52DSXY:3:2650:27651:34381,A00204:690:HYN52DSXY:3:2329:17101:36526,A00204:690:HYN52DSXY:3:2537:26865:13228,A0…	658	A352-16	A352-16	LUAD	55	platelet	female	C6P	12:32619698|32633689	hsa_circ_0025847	chr12:32772631-32777386+	NM_139241	31.05	100	100	657	1	204	204	1	204	5.58e-103	377	TTCAACAACA...AATTTTAGAG	TTCAACAACA...ATGGATCAAG
70774	70774	12:32701415|32701562	12	32701415	32701562	80	31_3_27	931	0.147	exon	DNM1L,	+	A00204:690:HYN52DSXY:3:2406:20329:34319,A00204:690:HYN52DSXY:3:2623:9010:34162,A00204:690:HYN52DSXY:3:1151:15519:22670,A00204:690:HYN52DSXY:3:1247:18132:29356,A00204:690:HYN52DSXY:3:1414:29586:34131,A00204:690:HYN52DSXY:3:1475:5159:5415,A00204:690:HYN52DSXY:3:1621:9471:25066,A00204:690:HYN52DSXY:3:2417:14154:11631,A00204:690:HYN52DSXY:3:2640:3061:26396,A00204:690:HYN52DSXY:3:1151:16269:23750,A002…	149	A352-16	A352-16	LUAD	55	platelet	female	C6P	12:32701415|32701562	hsa_circ_0025848	chr12:32854348-32854496+	NM_012062	100	100	100	148	1	148	148	1	148	1.46e-72	274	AGCAGCGGAA...GAAGAAAATG	AGCAGCGGAA...GAAGAAAATG
70775	70775	12:32708153|32713371	12	32708153	32713371	110	11_14_22	1313	0.144	exon	DNM1L,	+	A00204:690:HYN52DSXY:3:2309:29387:8954,A00204:690:HYN52DSXY:3:2309:29478:9674,A00204:690:HYN52DSXY:3:2373:11035:18443,A00204:690:HYN52DSXY:3:2373:11162:18505,A00204:690:HYN52DSXY:3:2457:14678:34147,A00204:690:HYN52DSXY:3:2458:8639:20932,A00204:690:HYN52DSXY:3:2568:31910:18396,A00204:690:HYN52DSXY:3:2611:24551:15577,A00204:690:HYN52DSXY:3:2642:15863:31908,A00204:690:HYN52DSXY:3:2655:6723:3583,A002…	323	A352-16	A352-16	LUAD	55	platelet	female	C6P	12:32708153|32713371	hsa_circ_0008040	chr12:32861086-32866305+	NM_012062	100	100	100	322	1	322	322	1	322	6.64e-169	595	CTTTACACGG...GATCCAGATG	CTTTACACGG...GATCCAGATG
70776	70776	12:32708153|32718763	12	32708153	32718763	190	27_15_56	702	0.351	exon	DNM1L,	+	A00204:690:HYN52DSXY:3:2237:27010:28072,A00204:690:HYN52DSXY:3:2264:24840:22811,A00204:690:HYN52DSXY:3:2369:15203:34554,A00204:690:HYN52DSXY:3:2431:28565:11694,A00204:690:HYN52DSXY:3:2473:6162:4648,A00204:690:HYN52DSXY:3:2241:26946:3255,A00204:690:HYN52DSXY:3:2430:28944:24784,A00204:690:HYN52DSXY:3:2459:23149:28557,A00204:690:HYN52DSXY:3:2353:5891:33176,A00204:690:HYN52DSXY:3:2370:30526:26146,A00…	444	A352-16	A352-16	LUAD	55	platelet	female	C6P	12:32708153|32718763	hsa_circ_0025850	chr12:32861086-32871697+	NM_012062	100	100	100	443	1	443	443	1	443	0	819	CTTTACACGG...TAGTTAACAG	CTTTACACGG...TAGTTAACAG
70777	70777	12:32713209|32718763	12	32713209	32718763	40	17_3_12	755	0.096	exon	DNM1L,	+	A00204:690:HYN52DSXY:3:2246:25211:28432,A00204:690:HYN52DSXY:3:1141:30246:1861,A00204:690:HYN52DSXY:3:1250:18457:3458,A00204:690:HYN52DSXY:3:1451:29514:11240,A00204:690:HYN52DSXY:3:1141:30246:1924,A00204:690:HYN52DSXY:3:1242:26205:28432,A00204:690:HYN52DSXY:3:1349:19605:28087,A00204:690:HYN52DSXY:3:1416:27471:29872,A00204:690:HYN52DSXY:3:1640:28754:5415,A00204:690:HYN52DSXY:3:2464:3360:36965,A002…	285	A352-16	A352-16	LUAD	55	platelet	female	C6P	12:32713209|32718763	hsa_circ_0025852	chr12:32866142-32871697+	NM_012062	100	100	100	284	1	284	284	1	284	7.69e-148	525	GTGCCTGTAG...TAGTTAACAG	GTGCCTGTAG...TAGTTAACAG
70778	70778	12:32713209|32722633	12	32713209	32722633	91	23_7_18	666	0.215	exon	DNM1L,	+	A00204:690:HYN52DSXY:3:2326:29378:17456,A00204:690:HYN52DSXY:3:2377:8883:25269,A00204:690:HYN52DSXY:3:2377:8630:25394,A00204:690:HYN52DSXY:3:2562:6967:15562,A00204:690:HYN52DSXY:3:2629:24153:22968,A00204:690:HYN52DSXY:3:1145:9100:7232,A00204:690:HYN52DSXY:3:1334:6533:2065,A00204:690:HYN52DSXY:3:1360:26160:1986,A00204:690:HYN52DSXY:3:1369:6153:12211,A00204:690:HYN52DSXY:3:1416:9625:18255,A00204:69…	624	A352-16	A352-16	LUAD	55	platelet	female	C6P	12:32713209|32722633	hsa_circ_0025853	chr12:32866142-32875567+	NM_012062	100	100	100	623	1	623	623	1	623	0	1151	GTGCCTGTAG...CTTCGGAGCT	GTGCCTGTAG...CTTCGGAGCT
70779	70779	12:32850766|32850973	12	32850766	32850973	2	0_2_2	1	0.8	exon	PKP2,	-	A00204:690:HYN52DSXY:3:2529:18918:4476,A00204:690:HYN52DSXY:3:1254:26865:5337,	209	A352-16	A352-16	LUAD	55	platelet	female	C6P	12:32850766|32850973	hsa_circ_0098446	chr12:33003699-33003907-	NM_004572	100	100	100	208	1	208	208	208	1	9.65e-106	385	CTGTTATTTG...GCTGGTTAAC	GTTAACCAGC...CAAATAACAG
70780	70780	12:38760847|38776301	12	38760847	38776301	11	0_1_5	51	0.301	exon	CPNE8,	-	A00204:690:HYN52DSXY:3:2275:5981:25848,A00204:690:HYN52DSXY:3:1536:10113:10739,A00204:690:HYN52DSXY:3:2275:5502:26678,A00204:690:HYN52DSXY:3:2308:2772:30655,A00204:690:HYN52DSXY:3:2134:25898:1626,A00204:690:HYN52DSXY:3:2536:9824:4633,A00204:690:HYN52DSXY:3:2268:10276:15562,A00204:690:HYN52DSXY:3:1238:17119:30358,A00204:690:HYN52DSXY:3:1441:3260:28056,A00204:690:HYN52DSXY:3:2170:31367:6464,A00204:…	316	A352-16	A352-16	LUAD	55	platelet	female	C6P	12:38760847|38776301	hsa_circ_0098466	chr12:39154648-39170103-	ENST00000331366.5	100	100	100	315	1	315	315	315	1	5.04e-165	582	CTTCCATCTC...TGGAATTCCT	AGGAATTCCA...GAGATGGAAG
70781	70781	12:38829379|38874511	12	38829379	38874511	12	1_2_3	121	0.166	exon	CPNE8,	-	A00204:690:HYN52DSXY:3:1206:22788:4038,A00204:690:HYN52DSXY:3:1331:29677:36793,A00204:690:HYN52DSXY:3:1575:29469:1078,A00204:690:HYN52DSXY:3:1672:22507:22091,A00204:690:HYN52DSXY:3:1574:28320:33536,A00204:690:HYN52DSXY:3:1578:4616:14716,A00204:690:HYN52DSXY:3:1629:14244:19272,A00204:690:HYN52DSXY:3:2150:32805:34006,A00204:690:HYN52DSXY:3:2312:27733:28667,A00204:690:HYN52DSXY:3:1314:5927:21809,A00…	310	A352-16	A352-16	LUAD	55	platelet	female	C6P	12:38829379|38874511	hsa_circ_0098472	chr12:39223180-39268313-	ENST00000331366.5	100	100	100	309	1	309	309	309	1	1.07e-161	571	ACTATTGGTT...AAGAAGATTT	AAATCTTCTT...AACCAATAGT
70783	70783	12:40028301|40048210	12	40028301	40048210	28	7_12_6	26	0.683	exon	SLC2A13,	-	A00204:690:HYN52DSXY:3:1150:25093:7310,A00204:690:HYN52DSXY:3:1526:16324:2112,A00204:690:HYN52DSXY:3:2203:23448:8938,A00204:690:HYN52DSXY:3:1147:13413:13604,A00204:690:HYN52DSXY:3:2564:17598:27211,A00204:690:HYN52DSXY:3:1153:26838:8453,A00204:690:HYN52DSXY:3:1559:7618:23766,A00204:690:HYN52DSXY:3:1677:29677:1783,A00204:690:HYN52DSXY:3:1277:5005:18208,A00204:690:HYN52DSXY:3:2403:31268:30624,A00204…	370	A352-16	A352-16	LUAD	55	platelet	female	C6P	12:40028301|40048210	hsa_circ_0007918	chr12:40422102-40442012-	NM_052885	100	100	100	369	1	369	369	369	1	0	682	CTGAGCCAAC...GAAGCAATGC	GCATTGCTTC...GTTGGCTCAG
70784	70784	12:42128046|42129851	12	42128046	42129851	12	5_3_4	6	0.8	intron	GXYLT1,	-	A00204:690:HYN52DSXY:3:2643:17454:14403,A00204:690:HYN52DSXY:3:2412:23276:3067,A00204:690:HYN52DSXY:3:1302:12228:12712,A00204:690:HYN52DSXY:3:1411:23249:36213,A00204:690:HYN52DSXY:3:1302:12382:13385,A00204:690:HYN52DSXY:3:2637:14344:19445,A00204:690:HYN52DSXY:3:2106:24352:26130,A00204:690:HYN52DSXY:3:2468:8675:17174,A00204:690:HYN52DSXY:3:2239:25961:33677,A00204:690:HYN52DSXY:3:2502:11288:35039,A…	1806	A352-16	A352-16	LUAD	55	platelet	female	C6P	12:42128046|42129851	hsa_circ_0003402	chr12:42521847-42523653-	NM_173601	100	100	100	1806	1	1806	1806	1806	1	0	3336	AATGCAGTTC...ATCTTTACAC	GTGTAAAGAT...GAACTGCATT
70785	70785	12:42210355|42210619	12	42210355	42210619	33	5_9_16	76	0.465	exon	YAF2,	-	A00204:690:HYN52DSXY:3:2507:7301:22341,A00204:690:HYN52DSXY:3:1105:28519:32597,A00204:690:HYN52DSXY:3:1212:20265:13510,A00204:690:HYN52DSXY:3:2173:27877:2018,A00204:690:HYN52DSXY:3:2173:29441:3568,A00204:690:HYN52DSXY:3:2609:28664:23015,A00204:690:HYN52DSXY:3:2642:20220:31501,A00204:690:HYN52DSXY:3:2333:26765:17816,A00204:690:HYN52DSXY:3:2461:5032:34162,A00204:690:HYN52DSXY:3:1254:4218:34632,A002…	244	A352-16	A352-16	LUAD	55	platelet	female	C6P	12:42210355|42210619	hsa_circ_0025898	chr12:42604349-42604421-	NM_001190979	29.51	100	100	244	173	244	72	72	1	4.62e-30	134	CAGTAACTTG...CAATGTGGAT	ATCCACATTG...TTTCAGGAAG
70786	70786	12:42210355|42210680	12	42210355	42210680	17	3_7_4	47	0.42	exon	YAF2,	-	A00204:690:HYN52DSXY:3:2605:23131:9674,A00204:690:HYN52DSXY:3:1118:27706:10238,A00204:690:HYN52DSXY:3:1130:18105:6480,A00204:690:HYN52DSXY:3:1165:1072:6605,A00204:690:HYN52DSXY:3:1570:2175:24017,A00204:690:HYN52DSXY:3:2605:20826:16799,A00204:690:HYN52DSXY:3:1130:17689:3035,A00204:690:HYN52DSXY:3:1422:13150:11115,A00204:690:HYN52DSXY:3:1678:32461:10676,A00204:690:HYN52DSXY:3:1531:30110:3129,A00204…	234	A352-16	A352-16	LUAD	55	platelet	female	C6P	12:42210355|42210680	hsa_circ_0025898	chr12:42604349-42604421-	NM_001190979	30.9	100	100	233	101	172	72	72	1	4.39e-30	134	CAGTAACTTG...TTTTTCTTCT	ATCCACATTG...TTTCAGGAAG
70787	70787	12:42210355|42212484	12	42210355	42212484	8	2_2_7	37	0.302	exon	YAF2,	-	A00204:690:HYN52DSXY:3:2440:24885:24518,A00204:690:HYN52DSXY:3:2678:21866:32127,A00204:690:HYN52DSXY:3:2620:3568:30185,A00204:690:HYN52DSXY:3:2212:7102:22529,A00204:690:HYN52DSXY:3:1165:22761:8155,A00204:690:HYN52DSXY:3:1338:8006:2988,A00204:690:HYN52DSXY:3:1221:22155:10833,A00204:690:HYN52DSXY:3:2641:17499:24752,	275	A352-16	A352-16	LUAD	55	platelet	female	C6P	12:42210355|42212484	hsa_circ_0025898	chr12:42604349-42604421-	NM_001190979	26.28	100	100	274	101	172	72	72	1	5.26e-30	134	CAGTAACTTG...ATTCTTCATT	ATCCACATTG...TTTCAGGAAG
70790	70790	12:42317340|42322446	12	42317340	42322446	5	1_1_1	41	0.196	exon	ZCRB1,	-	A00204:690:HYN52DSXY:3:2365:32741:10410,A00204:690:HYN52DSXY:3:1277:27832:27993,A00204:690:HYN52DSXY:3:1360:22562:12352,A00204:690:HYN52DSXY:3:1567:31485:33849,A00204:690:HYN52DSXY:3:2556:22535:34726,	250	A352-16	A352-16	LUAD	55	platelet	female	C6P	12:42317340|42322446	hsa_circ_0098555	chr12:42711141-42716248-	NM_033114	100	100	100	249	1	249	249	249	1	1.91e-128	460	CCCACATTCA...TGGAAAATAT	ATATTTTCCA...TGAATGTGGG
70791	70791	12:42317340|42324104	12	42317340	42324104	170	6_27_47	43	0.888	exon	ZCRB1,	-	A00204:690:HYN52DSXY:3:2251:28791:23891,A00204:690:HYN52DSXY:3:2254:12843:28119,A00204:690:HYN52DSXY:3:2351:16577:36839,A00204:690:HYN52DSXY:3:2437:9634:24032,A00204:690:HYN52DSXY:3:2514:21124:20134,A00204:690:HYN52DSXY:3:2518:10800:13996,A00204:690:HYN52DSXY:3:2554:15854:22811,A00204:690:HYN52DSXY:3:2554:15718:22827,A00204:690:HYN52DSXY:3:2610:11379:3161,A00204:690:HYN52DSXY:3:1147:13033:29512,A…	336	A352-16	A352-16	LUAD	55	platelet	female	C6P	12:42317340|42324104	hsa_circ_0098556	chr12:42711141-42717906-	NM_033114	100	100	100	335	1	335	335	335	1	4.11e-176	619	CCCACATTCA...CCACTCATTT	AAATGAGTGG...TGAATGTGGG
70792	70792	12:42351885|42398994	12	42351885	42398994	179	53_27_35	94	0.792	exon	PPHLN1,	+	A00204:690:HYN52DSXY:3:2247:6876:5040,A00204:690:HYN52DSXY:3:2248:13114:29152,A00204:690:HYN52DSXY:3:2252:12120:28526,A00204:690:HYN52DSXY:3:2253:18521:29215,A00204:690:HYN52DSXY:3:2256:19244:20196,A00204:690:HYN52DSXY:3:2349:7563:12305,A00204:690:HYN52DSXY:3:2358:31711:28447,A00204:690:HYN52DSXY:3:2372:22571:3756,A00204:690:HYN52DSXY:3:2454:22272:24095,A00204:690:HYN52DSXY:3:2510:29297:12524,A00…	934	A352-16	A352-16	LUAD	55	platelet	female	C6P	12:42351885|42398994	hsa_circ_0003961	chr12:42768664-42792796+	NM_016488	65.38	100	100	933	324	933	610	1	610	0	1127	GATGGCTACA...GATTGAACAG	GGACATGAGA...GATTGAACAG
70793	70793	12:42355161|42387535	12	42355161	42387535	56	12_2_24	628	0.151	exon	PPHLN1,	+	A00204:690:HYN52DSXY:3:2404:22887:18396,A00204:690:HYN52DSXY:3:2675:11876:26694,A00204:690:HYN52DSXY:3:1102:24957:32409,A00204:690:HYN52DSXY:3:1159:12572:13777,A00204:690:HYN52DSXY:3:1256:23375:18114,A00204:690:HYN52DSXY:3:1512:13765:35070,A00204:690:HYN52DSXY:3:1512:13964:35477,A00204:690:HYN52DSXY:3:2244:10773:22185,A00204:690:HYN52DSXY:3:2555:19849:1235,A00204:690:HYN52DSXY:3:1117:10773:15734,…	508	A352-16	A352-16	LUAD	55	platelet	female	C6P	12:42355161|42387535	hsa_circ_0025906	chr12:42768664-42781337+	NM_016488	68.84	100	100	507	159	507	349	1	349	0	645	GATGAATCTG...TTCATCAAAG	GGACATGAGA...TTCATCAAAG
70794	70794	12:42355161|42398994	12	42355161	42398994	66	14_15_16	338	0.281	exon	PPHLN1,	+	A00204:690:HYN52DSXY:3:2248:15908:34460,A00204:690:HYN52DSXY:3:2253:31901:35853,A00204:690:HYN52DSXY:3:2658:7961:8015,A00204:690:HYN52DSXY:3:2659:11993:26240,A00204:690:HYN52DSXY:3:1252:5168:3521,A00204:690:HYN52DSXY:3:1302:28447:19570,A00204:690:HYN52DSXY:3:2258:13838:34319,A00204:690:HYN52DSXY:3:2558:18258:35055,A00204:690:HYN52DSXY:3:2603:6099:31313,A00204:690:HYN52DSXY:3:2659:11975:26115,A002…	769	A352-16	A352-16	LUAD	55	platelet	female	C6P	12:42355161|42398994	hsa_circ_0003961	chr12:42768664-42792796+	NM_016488	79.43	100	100	768	159	768	610	1	610	0	1127	GATGAATCTG...GATTGAACAG	GGACATGAGA...GATTGAACAG
70795	70795	12:42374863|42375074	12	42374863	42375074	61	22_7_17	794	0.133	exon	PPHLN1,	+	A00204:690:HYN52DSXY:3:2456:31928:6308,A00204:690:HYN52DSXY:3:2533:16107:24627,A00204:690:HYN52DSXY:3:2533:17499:28573,A00204:690:HYN52DSXY:3:2563:14977:25708,A00204:690:HYN52DSXY:3:2667:5810:2816,A00204:690:HYN52DSXY:3:1354:26612:7529,A00204:690:HYN52DSXY:3:1366:7835:10927,A00204:690:HYN52DSXY:3:1401:24795:3317,A00204:690:HYN52DSXY:3:1459:12906:9972,A00204:690:HYN52DSXY:3:1469:12744:23970,A00204…	213	A352-16	A352-16	LUAD	55	platelet	female	C6P	12:42374863|42375074	hsa_circ_0025905	chr12:42768664-42768876+	NM_016488	100	100	100	212	1	212	212	1	212	5.9e-108	392	GGACATGAGA...CAACATAGAA	GGACATGAGA...CAACATAGAA
70796	70796	12:42374863|42398994	12	42374863	42398994	124	32_14_25	532	0.318	exon	PPHLN1,	+	A00204:690:HYN52DSXY:3:2374:27959:35978,A00204:690:HYN52DSXY:3:2401:26259:7451,A00204:690:HYN52DSXY:3:2448:21929:17550,A00204:690:HYN52DSXY:3:2543:30816:6386,A00204:690:HYN52DSXY:3:2658:9100:14841,A00204:690:HYN52DSXY:3:2668:31412:22952,A00204:690:HYN52DSXY:3:2670:26901:23249,A00204:690:HYN52DSXY:3:1333:1443:13135,A00204:690:HYN52DSXY:3:1511:25699:11365,A00204:690:HYN52DSXY:3:1543:22516:22608,A00…	611	A352-16	A352-16	LUAD	55	platelet	female	C6P	12:42374863|42398994	hsa_circ_0003961	chr12:42768664-42792796+	NM_016488	100	100	100	610	1	610	610	1	610	0	1127	GGACATGAGA...GATTGAACAG	GGACATGAGA...GATTGAACAG
70798	70798	12:42384940|42398994	12	42384940	42398994	66	16_14_14	476	0.217	exon	PPHLN1,	+	A00204:690:HYN52DSXY:3:2327:8612:33974,A00204:690:HYN52DSXY:3:2332:9679:14998,A00204:690:HYN52DSXY:3:2549:17535:14418,A00204:690:HYN52DSXY:3:2601:13729:18818,A00204:690:HYN52DSXY:3:1218:31539:22670,A00204:690:HYN52DSXY:3:1311:3143:26349,A00204:690:HYN52DSXY:3:2127:26793:16203,A00204:690:HYN52DSXY:3:2162:25075:3709,A00204:690:HYN52DSXY:3:2403:28366:2519,A00204:690:HYN52DSXY:3:2647:11514:20964,A002…	399	A352-16	A352-16	LUAD	55	platelet	female	C6P	12:42384940|42398994	hsa_circ_0025908	chr12:42778741-42792796+	NM_016488	100	100	100	398	1	398	398	1	398	0	736	AGTCCGTGCG...GATTGAACAG	AGTCCGTGCG...GATTGAACAG
70799	70799	12:42427324|42428397	12	42427324	42428397	10	3_3_1	26	0.435	intron	PPHLN1,	+	A00204:690:HYN52DSXY:3:1402:23601:6104,A00204:690:HYN52DSXY:3:2628:14778:22576,A00204:690:HYN52DSXY:3:2124:11867:22326,A00204:690:HYN52DSXY:3:1121:21278:18991,A00204:690:HYN52DSXY:3:1402:23782:6699,A00204:690:HYN52DSXY:3:1125:14299:3176,A00204:690:HYN52DSXY:3:1628:14109:13902,A00204:690:HYN52DSXY:3:2121:18521:5572,A00204:690:HYN52DSXY:3:2602:2754:20071,A00204:690:HYN52DSXY:3:2243:12075:4210,	1074	A352-16	A352-16	LUAD	55	platelet	female	C6P	NA	NA	NA	NA	NA	NA	NA	NA	NA	NA	NA	NA	NA	NA	NA	NA	NA
70800	70800	12:42468626|42470359	12	42468626	42470359	3	1_2_1	29	0.171	exon	PRICKLE1,	-	A00204:690:HYN52DSXY:3:1573:4869:35509,A00204:690:HYN52DSXY:3:1524:3468:15640,A00204:690:HYN52DSXY:3:1644:18059:8719,	457	A352-16	A352-16	LUAD	55	platelet	female	C6P	NA	NA	NA	NA	NA	NA	NA	NA	NA	NA	NA	NA	NA	NA	NA	NA	NA
70801	70801	12:43736381|43748609	12	43736381	43748609	5	1_2_1	7	0.588	exon	PUS7L,	-	A00204:690:HYN52DSXY:3:2136:30581:25645,A00204:690:HYN52DSXY:3:1452:8196:4257,A00204:690:HYN52DSXY:3:1319:6036:22185,A00204:690:HYN52DSXY:3:2248:25247:14278,A00204:690:HYN52DSXY:3:1319:6017:22122,	816	A352-16	A352-16	LUAD	55	platelet	female	C6P	12:43736381|43748609	hsa_circ_0025922	chr12:44130183-44142412-	NM_001098615	100	100	100	815	1	815	815	815	1	0	1506	TTTACTATTT...AGGGTAAAAG	CTTTTACCCT...AAATAGTAAA
70802	70802	12:43742457|43748609	12	43742457	43748609	14	1_7_7	18	0.609	exon	PUS7L,	-	A00204:690:HYN52DSXY:3:1557:14995:23954,A00204:690:HYN52DSXY:3:2275:27416:23516,A00204:690:HYN52DSXY:3:2664:29622:4633,A00204:690:HYN52DSXY:3:1117:25934:13182,A00204:690:HYN52DSXY:3:2107:24071:29246,A00204:690:HYN52DSXY:3:2202:26069:29293,A00204:690:HYN52DSXY:3:2563:9308:34773,A00204:690:HYN52DSXY:3:1417:15664:29935,A00204:690:HYN52DSXY:3:1609:20148:24674,A00204:690:HYN52DSXY:3:1469:11749:14356,A…	453	A352-16	A352-16	LUAD	55	platelet	female	C6P	12:43742457|43748609	hsa_circ_0098568	chr12:44136259-44142412-	ENST00000416848.2	100	100	100	452	1	452	452	452	1	0	835	CATTTCATTC...AGGGTAAAAG	CTTTTACCCT...GAATGAAATG
70803	70803	12:44143525|44211387	12	44143525	44211387	6	1_0_2	0	1	exon	TMEM117,	+	A00204:690:HYN52DSXY:3:1334:6424:25238,A00204:690:HYN52DSXY:3:2302:13621:29403,A00204:690:HYN52DSXY:3:2563:6099:10614,A00204:690:HYN52DSXY:3:2302:13322:29669,A00204:690:HYN52DSXY:3:2664:12075:10441,A00204:690:HYN52DSXY:3:1645:18991:32534,	199	A352-16	A352-16	LUAD	55	platelet	female	C6P	12:44143525|44211387	hsa_circ_0003881	chr12:44537327-44605170+	NM_032256	100	100	100	198	1	198	198	1	198	3.3e-100	366	AGCATATATC...CTTTATTCTG	AGCATATATC...CTTTATTCTG
70804	70804	12:45339812|45342267	12	45339812	45342267	5	2_2_1	51	0.164	intron	ANO6,	+	A00204:690:HYN52DSXY:3:1255:31123:25488,A00204:690:HYN52DSXY:3:1606:12255:10034,A00204:690:HYN52DSXY:3:1354:25889:2425,A00204:690:HYN52DSXY:3:1354:26657:2253,A00204:690:HYN52DSXY:3:1304:19280:29465,	2456	A352-16	A352-16	LUAD	55	platelet	female	C6P	NA	NA	NA	NA	NA	NA	NA	NA	NA	NA	NA	NA	NA	NA	NA	NA	NA
70805	70805	12:45378053|45390498	12	45378053	45390498	417	38_25_110	5806	0.126	exon	ANO6,	+	A00204:690:HYN52DSXY:3:2235:9335:25551,A00204:690:HYN52DSXY:3:2267:16676:20572,A00204:690:HYN52DSXY:3:2276:7283:31673,A00204:690:HYN52DSXY:3:2301:4490:30937,A00204:690:HYN52DSXY:3:2347:14895:29356,A00204:690:HYN52DSXY:3:2366:3920:25191,A00204:690:HYN52DSXY:3:2404:17011:8594,A00204:690:HYN52DSXY:3:2406:19976:16360,A00204:690:HYN52DSXY:3:2414:20464:8312,A00204:690:HYN52DSXY:3:2472:1796:30060,A00204…	283	A352-16	A352-16	LUAD	55	platelet	female	C6P	12:45378053|45390498	hsa_circ_0005192	chr12:45771835-45784281+	NM_001204803	100	100	100	282	1	282	282	1	282	9.88e-147	521	AAATTGTGCA...CTTTTTCTGG	AAATTGTGCA...CTTTTTCTGG
70806	70806	12:45811418|45821487	12	45811418	45821487	24	8_4_7	253	0.159	exon	ARID2,	+	A00204:690:HYN52DSXY:3:2563:21965:24940,A00204:690:HYN52DSXY:3:1534:28556:20165,A00204:690:HYN52DSXY:3:2510:13006:31219,A00204:690:HYN52DSXY:3:2510:10655:33755,A00204:690:HYN52DSXY:3:2613:13810:28917,A00204:690:HYN52DSXY:3:1105:14570:4241,A00204:690:HYN52DSXY:3:1207:23050:31422,A00204:690:HYN52DSXY:3:1541:19849:33364,A00204:690:HYN52DSXY:3:2358:1344:27085,A00204:690:HYN52DSXY:3:1470:29098:36010,A…	422	A352-16	A352-16	LUAD	55	platelet	female	C6P	12:45811418|45821487	hsa_circ_0006018	chr12:46205200-46215270+	NM_152641	100	100	100	421	1	421	421	1	421	0	778	TTACCTAGAA...CTTCGTTAAG	TTACCTAGAA...CTTCGTTAAG
70807	70807	12:45836589|45839496	12	45836589	45839496	37	4_3_9	188	0.282	exon	ARID2,	+	A00204:690:HYN52DSXY:3:1418:7446:32894,A00204:690:HYN52DSXY:3:1554:31675:2832,A00204:690:HYN52DSXY:3:1204:18855:17174,A00204:690:HYN52DSXY:3:2561:28673:4366,A00204:690:HYN52DSXY:3:2631:12744:25629,A00204:690:HYN52DSXY:3:2549:28465:8609,A00204:690:HYN52DSXY:3:1440:13557:4742,A00204:690:HYN52DSXY:3:1329:9715:12994,A00204:690:HYN52DSXY:3:1369:9399:26005,A00204:690:HYN52DSXY:3:2346:21423:31548,A00204…	794	A352-16	A352-16	LUAD	55	platelet	female	C6P	12:45836589|45839496	hsa_circ_0025951	chr12:46230371-46233279+	NM_152641	100	100	100	793	1	793	793	1	793	0	1465	TTTTGGAAAG...TCTGCCCCAG	TTTTGGAAAG...TCTGCCCCAG
70808	70808	12:45891780|45893721	12	45891780	45893721	100	29_7_24	95	0.678	exon	ARID2,	+	A00204:690:HYN52DSXY:3:2277:31069:16438,A00204:690:HYN52DSXY:3:2314:6497:24236,A00204:690:HYN52DSXY:3:2407:28800:27853,A00204:690:HYN52DSXY:3:2424:1895:22060,A00204:690:HYN52DSXY:3:2541:4499:36777,A00204:690:HYN52DSXY:3:2572:9950:30968,A00204:690:HYN52DSXY:3:1108:15248:12117,A00204:690:HYN52DSXY:3:1209:14443:17206,A00204:690:HYN52DSXY:3:1235:25762:15859,A00204:690:HYN52DSXY:3:1241:30689:35446,A00…	651	A352-16	A352-16	LUAD	55	platelet	female	C6P	12:45891780|45893721	hsa_circ_0025961	chr12:46285793-46287326+	NM_152641	32.26	100	100	651	140	349	210	1	210	2.55e-106	388	GTGGTTTCAG...GTGGTCGCAG	GATAAGCACT...AGATTTTACA
70810	70810	12:45931506|45934505	12	45931506	45934505	12	2_3_7	162	0.129	exon	SCAF11,	-	A00204:690:HYN52DSXY:3:2578:13178:32142,A00204:690:HYN52DSXY:3:2549:28230:23077,A00204:690:HYN52DSXY:3:1129:15103:6417,A00204:690:HYN52DSXY:3:1517:26404:32158,A00204:690:HYN52DSXY:3:1525:9209:13307,A00204:690:HYN52DSXY:3:1352:7753:36683,A00204:690:HYN52DSXY:3:2568:28908:12195,A00204:690:HYN52DSXY:3:1378:23999:21386,A00204:690:HYN52DSXY:3:2403:8648:26710,A00204:690:HYN52DSXY:3:1161:4074:11866,A002…	437	A352-16	A352-16	LUAD	55	platelet	female	C6P	12:45931506|45934505	hsa_circ_0098619	chr12:46325288-46328288-	NM_004719	86.5	100	100	437	1	378	378	378	1	0	699	CAAAATGTTC...AAAGAGTTTC	GAAACTCTTT...GAACATTTTG
70811	70811	12:45945249|45951727	12	45945249	45951727	52	4_2_18	306	0.254	exon	SCAF11,	-	A00204:690:HYN52DSXY:3:1250:4743:23860,A00204:690:HYN52DSXY:3:1467:18991:33536,A00204:690:HYN52DSXY:3:2625:22309:15327,A00204:690:HYN52DSXY:3:2609:12952:15405,A00204:690:HYN52DSXY:3:2430:14859:4429,A00204:690:HYN52DSXY:3:1111:7283:35556,A00204:690:HYN52DSXY:3:1503:28601:1673,A00204:690:HYN52DSXY:3:1265:32687:29888,A00204:690:HYN52DSXY:3:1575:3269:28291,A00204:690:HYN52DSXY:3:2407:8675:14857,A0020…	322	A352-16	A352-16	LUAD	55	platelet	female	C6P	12:45945249|45951727	hsa_circ_0025971	chr12:46339031-46345510-	NM_004719	75.78	100	100	322	1	244	244	244	1	1.52e-125	451	TATGTATCCA...AAGCCAGTGT	ACACTGGCTT...TGGATACATA
70812	70812	12:45945249|45964188	12	45945249	45964188	120	5_27_41	269	0.472	exon	SCAF11,	-	A00204:690:HYN52DSXY:3:2268:8278:24471,A00204:690:HYN52DSXY:3:2522:10899:10755,A00204:690:HYN52DSXY:3:2613:28962:31610,A00204:690:HYN52DSXY:3:1118:14624:1266,A00204:690:HYN52DSXY:3:1118:16016:1329,A00204:690:HYN52DSXY:3:1234:8314:25535,A00204:690:HYN52DSXY:3:1442:2211:28181,A00204:690:HYN52DSXY:3:1513:8576:14653,A00204:690:HYN52DSXY:3:1546:24053:32221,A00204:690:HYN52DSXY:3:2166:10601:25958,A0020…	2841	A352-16	A352-16	LUAD	55	platelet	female	C6P	12:45945249|45964188	hsa_circ_0025971	chr12:46339031-46345510-	NM_004719	8.59	100	100	2840	1	244	244	244	1	1.45e-124	451	TATGTATCCA...AAAGGGTTTC	ACACTGGCTT...TGGATACATA
70813	70813	12:45948437|45951727	12	45948437	45951727	22	3_2_9	361	0.109	exon	SCAF11,	-	A00204:690:HYN52DSXY:3:2509:16577:2394,A00204:690:HYN52DSXY:3:2317:21233:17065,A00204:690:HYN52DSXY:3:2436:13241:19069,A00204:690:HYN52DSXY:3:1473:27787:13667,A00204:690:HYN52DSXY:3:1314:28311:19805,A00204:690:HYN52DSXY:3:2161:25970:26772,A00204:690:HYN52DSXY:3:2675:7509:9549,A00204:690:HYN52DSXY:3:2124:2537:7294,A00204:690:HYN52DSXY:3:2235:14624:23312,A00204:690:HYN52DSXY:3:2364:20636:2722,A0020…	257	A352-16	A352-16	LUAD	55	platelet	female	C6P	12:45948437|45951727	hsa_circ_0098622	chr12:46342219-46345510-	NM_004719	69.65	100	100	257	1	179	179	179	1	1.62e-89	331	CTTATACAGC...AAGCCAGTGT	ACACTGGCTT...GCTGTATAAG
70814	70814	12:45955636|45956192	12	45955636	45956192	3	1_2_1	0	1	exon	SCAF11,	-	A00204:690:HYN52DSXY:3:2552:20609:36182,A00204:690:HYN52DSXY:3:1515:28556:12273,A00204:690:HYN52DSXY:3:1561:7835:3912,	558	A352-16	A352-16	LUAD	55	platelet	female	C6P	NA	NA	NA	NA	NA	NA	NA	NA	NA	NA	NA	NA	NA	NA	NA	NA	NA
70815	70815	12:46229153|46243314	12	46229153	46243314	22	2_5_5	25	0.638	exon	SLC38A1,	-	A00204:690:HYN52DSXY:3:2371:11586:22185,A00204:690:HYN52DSXY:3:2363:8287:23547,A00204:690:HYN52DSXY:3:1453:3260:26490,A00204:690:HYN52DSXY:3:2210:10013:34961,A00204:690:HYN52DSXY:3:2245:14344:34037,A00204:690:HYN52DSXY:3:2426:24243:18677,A00204:690:HYN52DSXY:3:2548:15365:7905,A00204:690:HYN52DSXY:3:1201:25762:12352,A00204:690:HYN52DSXY:3:2339:3775:35023,A00204:690:HYN52DSXY:3:1631:20754:12540,A00…	525	A352-16	A352-16	LUAD	55	platelet	female	C6P	12:46229153|46243314	hsa_circ_0000396	chr12:46622935-46637097-	NM_030674	100	100	99.62	524	1	524	522	522	1	0	955	AGAAAAAGTA...CAATAAATAT	ATATTTATTG...TACTTTTTCT
70816	70816	12:46229153|46254936	12	46229153	46254936	5	1_3_2	9	0.526	exon	SLC38A1,	-	A00204:690:HYN52DSXY:3:2354:17662:11099,A00204:690:HYN52DSXY:3:2278:1172:12164,A00204:690:HYN52DSXY:3:2159:9588:30749,A00204:690:HYN52DSXY:3:2509:25663:22138,A00204:690:HYN52DSXY:3:1164:9896:5478,	648	A352-16	A352-16	LUAD	55	platelet	female	C6P	12:46229153|46254936	hsa_circ_0000396	chr12:46622935-46637097-	NM_030674	80.99	100	99.62	647	1	524	522	522	1	0	955	AGAAAAAGTA...TTCCTTGACT	ATATTTATTG...TACTTTTTCT
70817	70817	12:46239679|46243314	12	46239679	46243314	6	1_3_3	35	0.255	exon	SLC38A1,	-	A00204:690:HYN52DSXY:3:1468:3667:9909,A00204:690:HYN52DSXY:3:2367:11433:28025,A00204:690:HYN52DSXY:3:2538:27335:2331,A00204:690:HYN52DSXY:3:2632:19190:1658,A00204:690:HYN52DSXY:3:2237:29441:27993,A00204:690:HYN52DSXY:3:2168:10954:4993,	333	A352-16	A352-16	LUAD	55	platelet	female	C6P	12:46239679|46243314	hsa_circ_0000398	chr12:46633461-46637097-	NM_030674	100	100	99.4	332	1	332	330	330	1	1.48e-170	601	CTATTTATCT...CAATAAATAT	ATATTTATTG...AGATAAATAG
70818	70818	12:46363726|46364556	12	46363726	46364556	11	4_5_1	170	0.115	exon	SLC38A2,	-	A00204:690:HYN52DSXY:3:1209:20880:5682,A00204:690:HYN52DSXY:3:1647:6497:29152,A00204:690:HYN52DSXY:3:1441:8983:20964,A00204:690:HYN52DSXY:3:1124:10357:21465,A00204:690:HYN52DSXY:3:1218:25979:24064,A00204:690:HYN52DSXY:3:1209:20916:5682,A00204:690:HYN52DSXY:3:1647:6479:29246,A00204:690:HYN52DSXY:3:2421:23158:26600,A00204:690:HYN52DSXY:3:1226:25907:7654,A00204:690:HYN52DSXY:3:1522:7265:14231,A00204…	350	A352-16	A352-16	LUAD	55	platelet	female	C6P	12:46363726|46364556	hsa_circ_0025995	chr12:46757706-46758339-	NM_018976	71.06	100	100	349	102	349	248	248	1	9.92e-128	459	CGTAAAATGT...TGCAAATGAC	GTCATTTGCA...AACTGAAAGA
70819	70819	12:46442198|46444361	12	46442198	46444361	3	2_0_1	25	0.194	intergenic_region	n/a	+	A00204:690:HYN52DSXY:3:1223:27091:28682,A00204:690:HYN52DSXY:3:1237:32606:29277,A00204:690:HYN52DSXY:3:2538:5285:6543,	2164	A352-16	A352-16	LUAD	55	platelet	female	C6P	NA	NA	NA	NA	NA	NA	NA	NA	NA	NA	NA	NA	NA	NA	NA	NA	NA
70820	70820	12:46442612|46444361	12	46442612	46444361	9	5_0_5	30	0.375	intergenic_region	n/a	+	A00204:690:HYN52DSXY:3:1577:4670:29121,A00204:690:HYN52DSXY:3:2370:31720:26490,A00204:690:HYN52DSXY:3:2515:30201:33473,A00204:690:HYN52DSXY:3:2370:30635:23202,A00204:690:HYN52DSXY:3:2370:31747:27602,A00204:690:HYN52DSXY:3:2370:31042:26256,A00204:690:HYN52DSXY:3:1259:7283:33270,A00204:690:HYN52DSXY:3:2372:12002:31454,A00204:690:HYN52DSXY:3:2175:11333:35744,	1750	A352-16	A352-16	LUAD	55	platelet	female	C6P	NA	NA	NA	NA	NA	NA	NA	NA	NA	NA	NA	NA	NA	NA	NA	NA	NA
70822	70822	12:46650492|46652552	12	46650492	46652552	6	0_2_2	86	0.122	intergenic_region	n/a	+	A00204:690:HYN52DSXY:3:1451:2392:16626,A00204:690:HYN52DSXY:3:2227:2564:26913,A00204:690:HYN52DSXY:3:1632:16721:4460,A00204:690:HYN52DSXY:3:2110:21974:27305,A00204:690:HYN52DSXY:3:2364:27651:7232,A00204:690:HYN52DSXY:3:1110:23990:29700,	2061	A352-16	A352-16	LUAD	55	platelet	female	C6P	NA	NA	NA	NA	NA	NA	NA	NA	NA	NA	NA	NA	NA	NA	NA	NA	NA
70823	70823	12:46651023|46652552	12	46651023	46652552	6	2_2_1	88	0.12	intergenic_region	n/a	+	A00204:690:HYN52DSXY:3:2478:8712:21746,A00204:690:HYN52DSXY:3:1631:23692:29277,A00204:690:HYN52DSXY:3:1461:29848:35305,A00204:690:HYN52DSXY:3:2478:8639:24189,A00204:690:HYN52DSXY:3:2468:29044:20948,A00204:690:HYN52DSXY:3:1403:5222:5869,	1530	A352-16	A352-16	LUAD	55	platelet	female	C6P	NA	NA	NA	NA	NA	NA	NA	NA	NA	NA	NA	NA	NA	NA	NA	NA	NA
70824	70824	12:46651790|46652552	12	46651790	46652552	9	5_9_4	102	0.15	intergenic_region	n/a	+	A00204:690:HYN52DSXY:3:1437:7048:13823,A00204:690:HYN52DSXY:3:2451:2003:1016,A00204:690:HYN52DSXY:3:2565:17879:34084,A00204:690:HYN52DSXY:3:2211:19931:15781,A00204:690:HYN52DSXY:3:1657:10384:27524,A00204:690:HYN52DSXY:3:2538:24505:24580,A00204:690:HYN52DSXY:3:1553:17752:16297,A00204:690:HYN52DSXY:3:2534:26910:13808,A00204:690:HYN52DSXY:3:1141:21820:27445,	763	A352-16	A352-16	LUAD	55	platelet	female	C6P	NA	NA	NA	NA	NA	NA	NA	NA	NA	NA	NA	NA	NA	NA	NA	NA	NA
70825	70825	12:46651790|46654632	12	46651790	46654632	9	2_0_4	37	0.327	intergenic_region	n/a	+	A00204:690:HYN52DSXY:3:1226:8594:15436,A00204:690:HYN52DSXY:3:2142:25238:36777,A00204:690:HYN52DSXY:3:2152:6659:11616,A00204:690:HYN52DSXY:3:2303:22842:19914,A00204:690:HYN52DSXY:3:1152:8630:21355,A00204:690:HYN52DSXY:3:2626:22245:24392,A00204:690:HYN52DSXY:3:2626:22625:28682,A00204:690:HYN52DSXY:3:1415:16315:15562,A00204:690:HYN52DSXY:3:2409:12120:8672,	2843	A352-16	A352-16	LUAD	55	platelet	female	C6P	NA	NA	NA	NA	NA	NA	NA	NA	NA	NA	NA	NA	NA	NA	NA	NA	NA
70828	70828	12:47666980|47667851	12	47666980	47667851	10	0_4_7	92	0.179	exon	RPAP3,	-	A00204:690:HYN52DSXY:3:1124:10239:32471,A00204:690:HYN52DSXY:3:2106:28574:22701,A00204:690:HYN52DSXY:3:2106:29776:23312,A00204:690:HYN52DSXY:3:1406:32741:3239,A00204:690:HYN52DSXY:3:1659:29188:25363,A00204:690:HYN52DSXY:3:1659:29333:25426,A00204:690:HYN52DSXY:3:1659:28944:26913,A00204:690:HYN52DSXY:3:2504:7048:29418,A00204:690:HYN52DSXY:3:1123:9778:24471,A00204:690:HYN52DSXY:3:1546:19226:28307,	200	A352-16	A352-16	LUAD	55	platelet	female	C6P	12:47666980|47667851	hsa_circ_0098644	chr12:48060762-48061634-	NM_024604	100	100	100	199	1	199	199	199	1	9.24e-101	368	TCTTTTTCTC...GTTCAATTTG	CAAATTGAAC...GAGAAAAAGA
70829	70829	12:47681696|47702846	12	47681696	47702846	20	5_7_2	197	0.169	exon	RPAP3,	-	A00204:690:HYN52DSXY:3:2532:20555:35086,A00204:690:HYN52DSXY:3:1570:7337:2300,A00204:690:HYN52DSXY:3:1609:2799:31641,A00204:690:HYN52DSXY:3:2432:3784:34945,A00204:690:HYN52DSXY:3:2434:28610:21699,A00204:690:HYN52DSXY:3:2532:20564:36511,A00204:690:HYN52DSXY:3:2570:28311:16110,A00204:690:HYN52DSXY:3:1249:12246:28119,A00204:690:HYN52DSXY:3:1121:28176:10144,A00204:690:HYN52DSXY:3:1314:32253:15859,A00…	1121	A352-16	A352-16	LUAD	55	platelet	female	C6P	12:47681696|47702846	hsa_circ_0026004	chr12:48084300-48090186-	NM_024604	22.32	100	100	1120	448	697	250	250	1	2.6e-128	462	CTTGTTTTGC...TCATTATGGT	GGCAATAAAT...GCCAAAAAAG
70830	70830	12:48063710|48101516	12	48063710	48101516	17	4_1_8	154	0.181	exon	SENP1,	-	A00204:690:HYN52DSXY:3:2227:23936:33865,A00204:690:HYN52DSXY:3:2506:15727:2425,A00204:690:HYN52DSXY:3:2468:32714:5102,A00204:690:HYN52DSXY:3:2674:21441:25974,A00204:690:HYN52DSXY:3:2269:13512:25081,A00204:690:HYN52DSXY:3:1341:25527:2801,A00204:690:HYN52DSXY:3:2657:18168:27696,A00204:690:HYN52DSXY:3:1631:11288:1094,A00204:690:HYN52DSXY:3:2572:19786:15843,A00204:690:HYN52DSXY:3:2421:9715:11459,A002…	1676	A352-16	A352-16	LUAD	55	platelet	female	C6P	12:48063710|48101516	hsa_circ_0098653	chr12:48457492-48491907-	ENST00000339976.6	91.58	100	100	1675	1	1534	1534	1534	1	0	2833	CTCATCATTG...ATACAAAGTC	ATGATATTGC...CAATGATGAG
70831	70831	12:48071667|48074793	12	48071667	48074793	60	1_15_21	274	0.305	exon	SENP1,	-	A00204:690:HYN52DSXY:3:2238:11695:12320,A00204:690:HYN52DSXY:3:2242:5782:18176,A00204:690:HYN52DSXY:3:2337:13006:16250,A00204:690:HYN52DSXY:3:2337:12879:18004,A00204:690:HYN52DSXY:3:2350:6632:25848,A00204:690:HYN52DSXY:3:2437:25771:8641,A00204:690:HYN52DSXY:3:2566:30029:29262,A00204:690:HYN52DSXY:3:2566:30038:29434,A00204:690:HYN52DSXY:3:1208:16658:21261,A00204:690:HYN52DSXY:3:1434:19271:36057,A0…	444	A352-16	A352-16	LUAD	55	platelet	female	C6P	12:48071667|48074793	hsa_circ_0007838	chr12:48465449-48468576-	NM_014554	100	100	100	443	1	443	443	443	1	0	819	CTGGGAGTTG...CTTGAACTGT	ACAGTTCAAG...CAACTCCCAG
70832	70832	12:48074324|48074793	12	48074324	48074793	55	10_17_12	250	0.306	exon	SENP1,	-	A00204:690:HYN52DSXY:3:2360:1579:14967,A00204:690:HYN52DSXY:3:2604:24957:2284,A00204:690:HYN52DSXY:3:1207:27995:25269,A00204:690:HYN52DSXY:3:1220:21061:26005,A00204:690:HYN52DSXY:3:1252:13937:27602,A00204:690:HYN52DSXY:3:1275:16749:15562,A00204:690:HYN52DSXY:3:1648:30174:26162,A00204:690:HYN52DSXY:3:1656:30553:16955,A00204:690:HYN52DSXY:3:2340:9281:17848,A00204:690:HYN52DSXY:3:2340:8142:21073,A00…	389	A352-16	A352-16	LUAD	55	platelet	female	C6P	12:48074324|48074793	hsa_circ_0098656	chr12:48468106-48468576-	ENST00000339976.6	100	100	100	388	1	388	388	388	1	0	717	CTTCAGATTG...CTTGAACTGT	ACAGTTCAAG...CAATCTGAAG
70833	70833	12:48083591|48098124	12	48083591	48098124	16	1_5_6	291	0.099	exon	SENP1,	-	A00204:690:HYN52DSXY:3:1453:3640:34663,A00204:690:HYN52DSXY:3:2176:9281:28588,A00204:690:HYN52DSXY:3:2215:20745:35039,A00204:690:HYN52DSXY:3:2539:27190:14857,A00204:690:HYN52DSXY:3:1551:8070:32628,A00204:690:HYN52DSXY:3:1228:25427:12336,A00204:690:HYN52DSXY:3:1568:3341:35618,A00204:690:HYN52DSXY:3:2641:18774:16063,A00204:690:HYN52DSXY:3:2259:20184:11271,A00204:690:HYN52DSXY:3:2349:21215:20541,A00…	680	A352-16	A352-16	LUAD	55	platelet	female	C6P	12:48083591|48098124	hsa_circ_0098657	chr12:48477373-48495299-	ENST00000339976.6	100	93.4	100	679	1	679	727	727	49	0	1254	CTCTTCTGCT...GCAATATCAT	GACTTTGTAT...AGCAGAAGAG
70835	70835	12:48662560|48667789	12	48662560	48667789	8	1_3_3	1	0.941	exon	KANSL2,	-	A00204:690:HYN52DSXY:3:2261:10113:8797,A00204:690:HYN52DSXY:3:1666:27218:22827,A00204:690:HYN52DSXY:3:2170:12292:6402,A00204:690:HYN52DSXY:3:2202:16504:1767,A00204:690:HYN52DSXY:3:1230:7536:8688,A00204:690:HYN52DSXY:3:1666:27163:22326,A00204:690:HYN52DSXY:3:1568:14308:10269,A00204:690:HYN52DSXY:3:1136:3170:19445,	193	A352-16	A352-16	LUAD	55	platelet	female	C6P	12:48662560|48667789	hsa_circ_0026039	chr12:49061475-49061572-	NM_017822	50.52	100	100	192	96	192	97	97	1	4.46e-44	180	AACTAGAGTC...TGGTATGGGC	GCCCATACCA...TGCCTTACCC
70836	70836	12:48698138|48701073	12	48698138	48701073	3	1_0_3	8	0.429	exon	CCNT1,	-	A00204:690:HYN52DSXY:3:1461:26395:29919,A00204:690:HYN52DSXY:3:2437:22914:29966,A00204:690:HYN52DSXY:3:1305:15573:25426,	171	A352-16	A352-16	LUAD	55	platelet	female	C6P	12:48698138|48701073	hsa_circ_0026046	chr12:49091920-49094856-	NM_001240	100	100	100	170	1	170	170	170	1	1.02e-84	315	CTGTTGGTTG...GCAAATAAGC	GCTTATTTGC...CAACCAACAG
70837	70837	12:48699778|48701073	12	48699778	48701073	6	1_1_2	9	0.571	exon	CCNT1,	-	A00204:690:HYN52DSXY:3:1320:13530:7513,A00204:690:HYN52DSXY:3:1513:18584:33270,A00204:690:HYN52DSXY:3:2337:27914:10755,A00204:690:HYN52DSXY:3:2451:27254:13933,A00204:690:HYN52DSXY:3:2413:9670:30639,A00204:690:HYN52DSXY:3:1362:23601:9048,	125	A352-16	A352-16	LUAD	55	platelet	female	C6P	12:48699778|48701073	hsa_circ_0026047	chr12:49093560-49094856-	NM_001240	100	100	100	124	1	124	124	124	1	2.6e-59	230	CTCGAACAAG...GCAAATAAGC	GCTTATTTGC...CTTGTTCGAG
70838	70838	12:48768937|48770970	12	48768937	48770970	4	1_2_1	75	0.096	exon	ADCY6,	-	A00204:690:HYN52DSXY:3:2110:23140:36307,A00204:690:HYN52DSXY:3:2111:24035:2347,A00204:690:HYN52DSXY:3:2362:23791:10911,A00204:690:HYN52DSXY:3:2315:29478:28150,	331	A352-16	A352-16	LUAD	55	platelet	female	C6P	NA	NA	NA	NA	NA	NA	NA	NA	NA	NA	NA	NA	NA	NA	NA	NA	NA
70839	70839	12:48773469|48774098	12	48773469	48774098	47	9_12_6	41	0.696	exon	ADCY6,	-	A00204:690:HYN52DSXY:3:2228:29695:35947,A00204:690:HYN52DSXY:3:2362:22028:25175,A00204:690:HYN52DSXY:3:2409:20627:36777,A00204:690:HYN52DSXY:3:2505:14398:15718,A00204:690:HYN52DSXY:3:2605:17490:8766,A00204:690:HYN52DSXY:3:1164:7139:25128,A00204:690:HYN52DSXY:3:2233:6090:32424,A00204:690:HYN52DSXY:3:2342:22869:32988,A00204:690:HYN52DSXY:3:2410:19569:1063,A00204:690:HYN52DSXY:3:2413:22001:2707,A002…	339	A352-16	A352-16	LUAD	55	platelet	female	C6P	12:48773469|48774098	hsa_circ_0026053	chr12:49167251-49167881-	NM_015270	100	100	100	338	1	338	338	338	1	8.92e-178	625	AAGCCATGGA...TACAGGTGAA	TTCACCTGTA...TCCATGGCTT
70840	70840	12:48773469|48774518	12	48773469	48774518	3	1_2_1	46	0.115	exon	ADCY6,	-	A00204:690:HYN52DSXY:3:1519:23240:11052,A00204:690:HYN52DSXY:3:2444:5855:29105,A00204:690:HYN52DSXY:3:1519:22444:10989,	456	A352-16	A352-16	LUAD	55	platelet	female	C6P	12:48773469|48774518	hsa_circ_0026053	chr12:49167251-49167881-	NM_015270	74.29	100	100	455	1	338	338	338	1	1.23e-177	625	AAGCCATGGA...TAGGGAACAG	TTCACCTGTA...TCCATGGCTT
70841	70841	12:48774691|48775054	12	48774691	48775054	6	0_2_3	27	0.308	exon	ADCY6,	-	A00204:690:HYN52DSXY:3:1545:32208:27555,A00204:690:HYN52DSXY:3:2332:11460:21402,A00204:690:HYN52DSXY:3:2228:8603:14763,A00204:690:HYN52DSXY:3:2245:29839:3881,A00204:690:HYN52DSXY:3:2228:8883:11584,A00204:690:HYN52DSXY:3:2416:8079:1830,	187	A352-16	A352-16	LUAD	55	platelet	female	C6P	12:48774691|48775054	hsa_circ_0026055	chr12:49168473-49168837-	NM_015270	100	100	100	186	1	186	186	186	1	1.44e-93	344	AGAACCACAG...TCCGGGAGTA	TACTCCCGGA...CTGTGGTTCT
70842	70842	12:49328927|49329454	12	49328927	49329454	4	1_2_1	0	1	exon	TROAP,	+	A00204:690:HYN52DSXY:3:1277:18774:4194,A00204:690:HYN52DSXY:3:1667:1787:29606,A00204:690:HYN52DSXY:3:2212:18032:31062,A00204:690:HYN52DSXY:3:2165:1561:6950,	339	A352-16	A352-16	LUAD	55	platelet	female	C6P	12:49328927|49329454	hsa_circ_0026143	chr12:49722709-49723237+	NM_005480	82.3	100	97.85	339	1	279	273	1	273	2.65e-133	477	GACAGCCATG...CCTGCCCTGG	GACAGCCATG...CCTGCCCTGG
70843	70843	12:49371228|49490731	12	49371228	49490731	5	2_1_4	61	0.141	exon	SPATS2,	+	A00204:690:HYN52DSXY:3:1414:29894:4319,A00204:690:HYN52DSXY:3:2253:14968:7874,A00204:690:HYN52DSXY:3:2255:12427:16689,A00204:690:HYN52DSXY:3:1203:14705:9486,A00204:690:HYN52DSXY:3:1512:26829:8061,	2450	A352-16	A352-16	LUAD	55	platelet	female	C6P	12:49371228|49490731	hsa_circ_0098692	chr12:49854552-49854820+	NM_023071	10.94	100	100	2449	489	756	268	1	268	5.68e-138	496	CTGCTGGCTA...CAAGAAAAAG	AATCTCCCTG...AACCAGAAGG
70844	70844	12:49460770|49490731	12	49460770	49490731	99	29_1_26	90	0.688	exon	SPATS2,	+	A00204:690:HYN52DSXY:3:2238:23918:28009,A00204:690:HYN52DSXY:3:2255:16260:12680,A00204:690:HYN52DSXY:3:2305:19271:24345,A00204:690:HYN52DSXY:3:2349:13196:8907,A00204:690:HYN52DSXY:3:2461:16839:24518,A00204:690:HYN52DSXY:3:2471:27407:19272,A00204:690:HYN52DSXY:3:2529:18186:22968,A00204:690:HYN52DSXY:3:1109:11442:24095,A00204:690:HYN52DSXY:3:1203:11279:1235,A00204:690:HYN52DSXY:3:1235:31376:30436,A…	1962	A352-16	A352-16	LUAD	55	platelet	female	C6P	12:49460770|49490731	hsa_circ_0098692	chr12:49854552-49854820+	NM_023071	13.67	100	100	1961	1	268	268	1	268	4.53e-138	496	AATCTCCCTG...CAAGAAAAAG	AATCTCCCTG...AACCAGAAGG
70845	70845	12:49460770|49500205	12	49460770	49500205	17	7_2_7	82	0.293	exon	SPATS2,	+	A00204:690:HYN52DSXY:3:1567:11379:34695,A00204:690:HYN52DSXY:3:2243:4345:5447,A00204:690:HYN52DSXY:3:1132:30291:3192,A00204:690:HYN52DSXY:3:2629:15483:34695,A00204:690:HYN52DSXY:3:2115:29225:20447,A00204:690:HYN52DSXY:3:2425:27941:34225,A00204:690:HYN52DSXY:3:1106:27145:28181,A00204:690:HYN52DSXY:3:1354:6958:19930,A00204:690:HYN52DSXY:3:1504:7075:18537,A00204:690:HYN52DSXY:3:2665:31331:13041,A002…	2537	A352-16	A352-16	LUAD	55	platelet	female	C6P	12:49460770|49500205	hsa_circ_0098694	chr12:49883247-49893988+	NM_023071	28.94	100	100	2536	1803	2536	734	1	734	0	1356	AATCTCCCTG...TGGAGAGCTG	ATAAATGCGG...TGGAGAGCTG
70846	70846	12:49486250|49490731	12	49486250	49490731	5	2_0_2	43	0.189	exon	SPATS2,	+	A00204:690:HYN52DSXY:3:1663:18837:36871,A00204:690:HYN52DSXY:3:2663:12608:26584,A00204:690:HYN52DSXY:3:2663:12717:26804,A00204:690:HYN52DSXY:3:2655:31277:10347,A00204:690:HYN52DSXY:3:1652:6506:7216,	259	A352-16	A352-16	LUAD	55	platelet	female	C6P	12:49486250|49490731	hsa_circ_0026153	chr12:49883247-49884514+	NM_023071	61.63	100	100	258	100	258	159	1	159	2.13e-78	294	GCTGGAGTGC...CAAGAAAAAG	ATAAATGCGG...CAAGAAAAAG
70847	70847	12:49489465|49490731	12	49489465	49490731	47	10_3_14	166	0.362	exon	SPATS2,	+	A00204:690:HYN52DSXY:3:2371:5891:19617,A00204:690:HYN52DSXY:3:1136:20030:4210,A00204:690:HYN52DSXY:3:2349:25644:18317,A00204:690:HYN52DSXY:3:1150:27453:11710,A00204:690:HYN52DSXY:3:1158:6451:21778,A00204:690:HYN52DSXY:3:1324:3775:28479,A00204:690:HYN52DSXY:3:2108:14696:23030,A00204:690:HYN52DSXY:3:2352:19831:9064,A00204:690:HYN52DSXY:3:1424:17752:25034,A00204:690:HYN52DSXY:3:2108:14904:22952,A002…	160	A352-16	A352-16	LUAD	55	platelet	female	C6P	12:49489465|49490731	hsa_circ_0026153	chr12:49883247-49884514+	NM_023071	100	100	100	159	1	159	159	1	159	1.22e-78	294	ATAAATGCGG...CAAGAAAAAG	ATAAATGCGG...CAAGAAAAAG
70848	70848	12:49494741|49500205	12	49494741	49500205	23	8_2_5	72	0.39	exon	SPATS2,	+	A00204:690:HYN52DSXY:3:2309:15881:33692,A00204:690:HYN52DSXY:3:1445:12002:14105,A00204:690:HYN52DSXY:3:2546:21856:11725,A00204:690:HYN52DSXY:3:2672:6804:14058,A00204:690:HYN52DSXY:3:2117:4978:2848,A00204:690:HYN52DSXY:3:2201:18855:20212,A00204:690:HYN52DSXY:3:2546:22083:11866,A00204:690:HYN52DSXY:3:1137:26585:18129,A00204:690:HYN52DSXY:3:1378:17173:14700,A00204:690:HYN52DSXY:3:2136:9706:13322,A00…	576	A352-16	A352-16	LUAD	55	platelet	female	C6P	12:49494741|49500205	hsa_circ_0006238	chr12:49888523-49893988+	NM_023071	100	100	100	575	1	575	575	1	575	0	1062	AACAAAAAGA...TGGAGAGCTG	AACAAAAAGA...TGGAGAGCTG
70850	70850	12:49496833|49500205	12	49496833	49500205	119	36_14_22	137	0.635	exon	SPATS2,	+	A00204:690:HYN52DSXY:3:2257:22815:21997,A00204:690:HYN52DSXY:3:2415:20464:10974,A00204:690:HYN52DSXY:3:2541:31792:14246,A00204:690:HYN52DSXY:3:2628:10863:4711,A00204:690:HYN52DSXY:3:2633:13946:8829,A00204:690:HYN52DSXY:3:2665:29306:8719,A00204:690:HYN52DSXY:3:1232:1208:35712,A00204:690:HYN52DSXY:3:1241:14507:27211,A00204:690:HYN52DSXY:3:1318:7988:6339,A00204:690:HYN52DSXY:3:1332:12843:12806,A0020…	314	A352-16	A352-16	LUAD	55	platelet	female	C6P	12:49496833|49500205	hsa_circ_0026154	chr12:49890615-49893988+	NM_023071	100	100	100	313	1	313	313	1	313	6.48e-164	579	GATCCATGCT...TGGAGAGCTG	GATCCATGCT...TGGAGAGCTG
70851	70851	12:49656404|49657190	12	49656404	49657190	10	0_4_5	55	0.267	exon	FMNL3,	-	A00204:690:HYN52DSXY:3:2466:23023:29058,A00204:690:HYN52DSXY:3:2519:17761:12618,A00204:690:HYN52DSXY:3:2602:11415:16125,A00204:690:HYN52DSXY:3:2602:10267:21339,A00204:690:HYN52DSXY:3:2576:23068:29857,A00204:690:HYN52DSXY:3:1121:7437:33630,A00204:690:HYN52DSXY:3:1237:29053:36025,A00204:690:HYN52DSXY:3:2575:27444:30483,A00204:690:HYN52DSXY:3:1541:6198:26819,A00204:690:HYN52DSXY:3:2575:27199:32095,	281	A352-16	A352-16	LUAD	55	platelet	female	C6P	12:49656404|49657190	hsa_circ_0026173	chr12:50050186-50050973-	NM_175736	100	100	100	280	1	280	280	280	1	1.27e-145	518	CTCTTTGAAA...AGTGCTATAC	GTATAGCACT...TTTCAAAGAG
[truncated: 19,365 more rows]
