# Supplementary material for: Comprehensive circRNA profiling of platelets and exosomes identifies hsa_circ_0061274 as a novel biomarker for lung adenocarcinoma
Source: Front Immunol. 2026 Mar 18;17:1761129. doi: 10.3389/fimmu.2026.1761129 (PMC13038969; doi:10.3389/fimmu.2026.1761129)
Supplement: Supplementary Table 5 — CirRna count and length 5. [file Table5.xlsx]

## Sheet: Sheet1
	X	circRNA_ID	chr	circRNA_start	circRNA_end	X.junction_reads	SM_MS_SMS	X.non_junction_reads	junction_reads_ratio	circRNA_type	gene_id	strand	junction_reads_ID	length	sample	id	pathology	age	type	gender	nid	X.query	name	pos	pos_gene	query_Coverage	db_Coverage	Similarity	query_length	query_start	query_end	db_length	db_start	db_end	e.value	bit_score	query_seq	db_seq
93172	93172	15:40985338|40987974	15	40985338	40987974	2	0_2_2	16	0.2	exon	INO80,	-	A00202:904:HLWKMDSX2:3:2130:5122:1501,A00202:904:HLWKMDSX2:3:1414:9616:30890,	352	A352-19	A352-19	LUAD	60	platelet	male	C7P	15:40985338|40987974	hsa_circ_0103447	chr15:41277535-41280172-	ENST00000361937.3	100	100	100	351	1	351	351	351	1	0	649	CTTCTCTGCA...AGAAAATCAC	GTGATTTTCT...TGCAGAGAAG
93173	93173	15:40987091|40987974	15	40987091	40987974	5	0_2_1	36	0.217	exon	INO80,	-	A00202:904:HLWKMDSX2:3:2539:10800:6167,A00202:904:HLWKMDSX2:3:2539:11180:6574,A00202:904:HLWKMDSX2:3:2465:10031:32550,A00202:904:HLWKMDSX2:3:2652:30120:18803,A00202:904:HLWKMDSX2:3:2457:31575:3756,	263	A352-19	A352-19	LUAD	60	platelet	male	C7P	15:40987091|40987974	hsa_circ_0034651	chr15:41279288-41280172-	NM_017553	100	100	100	262	1	262	262	262	1	1.2e-135	484	GTTTCTTCTC...AGAAAATCAC	GTGATTTTCT...GAGAAGAAAC
93174	93174	15:41047408|41050102	15	41047408	41050102	30	3_10_7	50	0.545	exon	INO80,	-	A00202:904:HLWKMDSX2:3:1625:6406:3724,A00202:904:HLWKMDSX2:3:2661:25581:4554,A00202:904:HLWKMDSX2:3:1235:5421:19805,A00202:904:HLWKMDSX2:3:1541:13331:22733,A00202:904:HLWKMDSX2:3:2478:5077:13291,A00202:904:HLWKMDSX2:3:1514:32588:16313,A00202:904:HLWKMDSX2:3:2146:13304:11757,A00202:904:HLWKMDSX2:3:2223:21658:31798,A00202:904:HLWKMDSX2:3:2333:23104:25942,A00202:904:HLWKMDSX2:3:2168:17589:35368,A002…	462	A352-19	A352-19	LUAD	60	platelet	male	C7P	15:41047408|41050102	hsa_circ_0103455	chr15:41339605-41342300-	ENST00000361937.3	100	100	100	461	1	461	461	461	1	0	852	CTGGCCAAAA...GAATCTCAAT	ATTGAGATTC...TTTTGGCCAG
93175	93175	15:41047408|41056706	15	41047408	41056706	16	4_5_2	46	0.41	exon	INO80,	-	A00202:904:HLWKMDSX2:3:2261:4453:24987,A00202:904:HLWKMDSX2:3:2209:8675:12414,A00202:904:HLWKMDSX2:3:1209:30309:1125,A00202:904:HLWKMDSX2:3:1629:3378:33708,A00202:904:HLWKMDSX2:3:1629:2564:32581,A00202:904:HLWKMDSX2:3:2374:3649:13041,A00202:904:HLWKMDSX2:3:2208:28655:21872,A00202:904:HLWKMDSX2:3:1361:12246:14497,A00202:904:HLWKMDSX2:3:1631:11948:27070,A00202:904:HLWKMDSX2:3:2209:9372:14810,A00202…	751	A352-19	A352-19	LUAD	60	platelet	male	C7P	15:41047408|41056706	hsa_circ_0034662	chr15:41339605-41348904-	NM_017553	100	100	100	750	1	750	750	750	1	0	1386	CTGGCCAAAA...CCAACGAACA	TGTTCGTTGG...TTTTGGCCAG
93176	93176	15:41049935|41055364	15	41049935	41055364	7	0_2_1	64	0.179	exon	INO80,	-	A00202:904:HLWKMDSX2:3:2428:14027:30827,A00202:904:HLWKMDSX2:3:2428:13973:30859,A00202:904:HLWKMDSX2:3:1343:30626:32581,A00202:904:HLWKMDSX2:3:1343:30807:32675,A00202:904:HLWKMDSX2:3:2628:12726:23876,A00202:904:HLWKMDSX2:3:1638:4029:27696,A00202:904:HLWKMDSX2:3:2211:6361:34679,	373	A352-19	A352-19	LUAD	60	platelet	male	C7P	15:41049935|41055364	hsa_circ_0034667	chr15:41346126-41347562-	NM_017553	54.84	100	100	372	169	372	204	204	1	3.06e-103	377	CTTCCTAAAC...GAGCCCAAAG	CTTTGGGCTC...ATCTGACAAG
93177	93177	15:41053929|41056706	15	41053929	41056706	6	0_1_2	43	0.218	exon	INO80,	-	A00202:904:HLWKMDSX2:3:1120:32280:26647,A00202:904:HLWKMDSX2:3:1133:19741:20525,A00202:904:HLWKMDSX2:3:1113:31557:18349,A00202:904:HLWKMDSX2:3:1327:19316:35227,A00202:904:HLWKMDSX2:3:1248:29017:4492,A00202:904:HLWKMDSX2:3:2327:20311:29653,	290	A352-19	A352-19	LUAD	60	platelet	male	C7P	15:41053929|41056706	hsa_circ_0034668	chr15:41346126-41348904-	NM_017553	100	100	100	289	1	289	289	289	1	1.3e-150	534	CTTGTCAGAT...CCAACGAACA	TGTTCGTTGG...ATCTGACAAG
93178	93178	15:41055247|41056706	15	41055247	41056706	81	10_32_25	52	0.757	exon	INO80,	-	A00202:904:HLWKMDSX2:3:2171:23547:16407,A00202:904:HLWKMDSX2:3:2345:12617:4867,A00202:904:HLWKMDSX2:3:2351:19036:28040,A00202:904:HLWKMDSX2:3:2520:4327:11522,A00202:904:HLWKMDSX2:3:2659:19090:28385,A00202:904:HLWKMDSX2:3:2673:24659:7686,A00202:904:HLWKMDSX2:3:1264:21459:22404,A00202:904:HLWKMDSX2:3:1377:27001:18537,A00202:904:HLWKMDSX2:3:1538:29333:7670,A00202:904:HLWKMDSX2:3:1632:19687:20212,A00…	204	A352-19	A352-19	LUAD	60	platelet	male	C7P	15:41055247|41056706	hsa_circ_0005632	chr15:41347444-41348904-	NM_017553	100	100	100	203	1	203	203	203	1	5.65e-103	375	TCTCATCAAT...CCAACGAACA	TGTTCGTTGG...ATTGATGAGA
93179	93179	15:41069570|41070547	15	41069570	41070547	116	9_28_30	84	0.734	exon	INO80,	-	A00202:904:HLWKMDSX2:3:2511:9923:8124,A00202:904:HLWKMDSX2:3:1149:27859:10128,A00202:904:HLWKMDSX2:3:1149:4381:25958,A00202:904:HLWKMDSX2:3:1167:1344:35477,A00202:904:HLWKMDSX2:3:1337:20274:5134,A00202:904:HLWKMDSX2:3:1347:30147:12273,A00202:904:HLWKMDSX2:3:1652:30110:34037,A00202:904:HLWKMDSX2:3:2116:10990:34460,A00202:904:HLWKMDSX2:3:2116:11406:34992,A00202:904:HLWKMDSX2:3:1347:29595:12633,A002…	178	A352-19	A352-19	LUAD	60	platelet	male	C7P	15:41069570|41070547	hsa_circ_0007489	chr15:41361767-41362745-	NM_017553	100	100	100	177	1	177	177	177	1	1.37e-88	327	CTTAAATTTA...CATTAATACC	GGTATTAATG...TAAATTTAAG
93180	93180	15:41069570|41072058	15	41069570	41072058	47	4_13_10	27	0.777	exon	INO80,	-	A00202:904:HLWKMDSX2:3:2177:25663:27774,A00202:904:HLWKMDSX2:3:2221:29089:8249,A00202:904:HLWKMDSX2:3:2325:18927:10817,A00202:904:HLWKMDSX2:3:2458:32262:2534,A00202:904:HLWKMDSX2:3:1278:14470:33098,A00202:904:HLWKMDSX2:3:1345:22715:33755,A00202:904:HLWKMDSX2:3:2434:2094:27445,A00202:904:HLWKMDSX2:3:2509:20419:35383,A00202:904:HLWKMDSX2:3:2540:3757:32925,A00202:904:HLWKMDSX2:3:1205:27977:30561,A00…	388	A352-19	A352-19	LUAD	60	platelet	male	C7P	15:41069570|41072058	hsa_circ_0103462	chr15:41361767-41364256-	ENST00000361937.3	100	100	100	387	1	387	387	387	1	0	715	CTTAAATTTA...ATGACCTTGT	ACAAGGTCAT...TAAATTTAAG
93181	93181	15:41069570|41074565	15	41069570	41074565	11	1_4_2	72	0.234	exon	INO80,	-	A00202:904:HLWKMDSX2:3:2374:22941:18208,A00202:904:HLWKMDSX2:3:2374:22589:18443,A00202:904:HLWKMDSX2:3:2374:22733:18129,A00202:904:HLWKMDSX2:3:2657:17517:13072,A00202:904:HLWKMDSX2:3:2272:7057:30874,A00202:904:HLWKMDSX2:3:2511:24261:30796,A00202:904:HLWKMDSX2:3:2176:14172:32863,A00202:904:HLWKMDSX2:3:2334:4788:16297,A00202:904:HLWKMDSX2:3:2374:22697:18349,A00202:904:HLWKMDSX2:3:2664:20690:20854,A…	652	A352-19	A352-19	LUAD	60	platelet	male	C7P	15:41069570|41074565	hsa_circ_0006525	chr15:41361767-41366763-	NM_017553	100	100	100	651	1	651	651	651	1	0	1203	CTTAAATTTA...GCCTCTTGGC	GCCAAGAGGC...TAAATTTAAG
93182	93182	15:41069570|41079904	15	41069570	41079904	5	0_2_1	33	0.233	exon	INO80,	-	A00202:904:HLWKMDSX2:3:1127:9209:17127,A00202:904:HLWKMDSX2:3:1515:28284:24205,A00202:904:HLWKMDSX2:3:1651:21757:34444,A00202:904:HLWKMDSX2:3:1623:1181:6104,A00202:904:HLWKMDSX2:3:1350:12066:3161,	856	A352-19	A352-19	LUAD	60	platelet	male	C7P	15:41069570|41079904	hsa_circ_0103463	chr15:41361767-41372102-	ENST00000361937.3	100	100	100	855	1	855	855	855	1	0	1580	CTTAAATTTA...GGTGAGCAAG	CTTGCTCACC...TAAATTTAAG
93183	93183	15:41071849|41072058	15	41071849	41072058	6	1_2_1	95	0.112	exon	INO80,	-	A00202:904:HLWKMDSX2:3:1416:14335:21371,A00202:904:HLWKMDSX2:3:2319:18530:10379,A00202:904:HLWKMDSX2:3:2625:7193:4241,A00202:904:HLWKMDSX2:3:2104:30553:34240,A00202:904:HLWKMDSX2:3:1357:25147:25034,A00202:904:HLWKMDSX2:3:1339:29080:30123,	211	A352-19	A352-19	LUAD	60	platelet	male	C7P	NA	NA	NA	NA	NA	NA	NA	NA	NA	NA	NA	NA	NA	NA	NA	NA	NA
93184	93184	15:41073428|41074565	15	41073428	41074565	7	0_4_5	83	0.144	exon	INO80,	-	A00202:904:HLWKMDSX2:3:2615:12798:30702,A00202:904:HLWKMDSX2:3:1659:8115:31391,A00202:904:HLWKMDSX2:3:1659:7988:31610,A00202:904:HLWKMDSX2:3:2230:17915:31579,A00202:904:HLWKMDSX2:3:2639:19352:23140,A00202:904:HLWKMDSX2:3:1521:13494:31970,A00202:904:HLWKMDSX2:3:2217:16071:27633,	265	A352-19	A352-19	LUAD	60	platelet	male	C7P	15:41073428|41074565	hsa_circ_0034677	chr15:41365625-41366763-	NM_017553	100	100	100	264	1	264	264	264	1	9.35e-137	488	CCGAGCTTGG...GCCTCTTGGC	GCCAAGAGGC...CCAAGCTCGG
93185	93185	15:41073428|41079904	15	41073428	41079904	8	0_2_2	44	0.267	exon	INO80,	-	A00202:904:HLWKMDSX2:3:2165:24713:11005,A00202:904:HLWKMDSX2:3:2431:11379:16344,A00202:904:HLWKMDSX2:3:2626:26585:13432,A00202:904:HLWKMDSX2:3:1134:23556:18584,A00202:904:HLWKMDSX2:3:2169:14778:11209,A00202:904:HLWKMDSX2:3:2644:8531:34992,A00202:904:HLWKMDSX2:3:2509:18231:23390,A00202:904:HLWKMDSX2:3:2135:15700:4069,	469	A352-19	A352-19	LUAD	60	platelet	male	C7P	15:41073428|41079904	hsa_circ_0034677	chr15:41365625-41366763-	NM_017553	56.41	100	100	468	1	264	264	264	1	1.73e-136	488	CCGAGCTTGG...GGTGAGCAAG	GCCAAGAGGC...CCAAGCTCGG
93186	93186	15:41079701|41087682	15	41079701	41087682	10	2_2_2	103	0.163	exon	INO80,	-	A00202:904:HLWKMDSX2:3:2268:13530:4445,A00202:904:HLWKMDSX2:3:2530:6017:26475,A00202:904:HLWKMDSX2:3:1409:31015:35196,A00202:904:HLWKMDSX2:3:2421:19542:19961,A00202:904:HLWKMDSX2:3:1271:2880:15843,A00202:904:HLWKMDSX2:3:1567:7084:16016,A00202:904:HLWKMDSX2:3:1567:7437:15875,A00202:904:HLWKMDSX2:3:2623:6081:26083,A00202:904:HLWKMDSX2:3:2555:14950:17832,A00202:904:HLWKMDSX2:3:2376:11071:27743,	595	A352-19	A352-19	LUAD	60	platelet	male	C7P	15:41079701|41087682	hsa_circ_0034678	chr15:41371898-41379880-	NM_017553	100	100	100	594	1	594	594	594	1	0	1098	CTCCCGCATT...ATTGCTGCAA	TTGCAGCAAT...AATGCGGGAG
93187	93187	15:41081020|41085583	15	41081020	41085583	21	0_10_9	184	0.186	exon	INO80,	-	A00202:904:HLWKMDSX2:3:2354:2365:36432,A00202:904:HLWKMDSX2:3:2559:28320:33724,A00202:904:HLWKMDSX2:3:2170:8296:25661,A00202:904:HLWKMDSX2:3:2642:22272:6621,A00202:904:HLWKMDSX2:3:1113:6605:31970,A00202:904:HLWKMDSX2:3:1309:22670:32550,A00202:904:HLWKMDSX2:3:2236:14931:22999,A00202:904:HLWKMDSX2:3:2236:15112:28948,A00202:904:HLWKMDSX2:3:2615:4752:30264,A00202:904:HLWKMDSX2:3:1116:31684:23171,A002…	270	A352-19	A352-19	LUAD	60	platelet	male	C7P	NA	NA	NA	NA	NA	NA	NA	NA	NA	NA	NA	NA	NA	NA	NA	NA	NA
93188	93188	15:41081020|41087682	15	41081020	41087682	68	2_21_25	80	0.63	exon	INO80,	-	A00202:904:HLWKMDSX2:3:2216:8612:19852,A00202:904:HLWKMDSX2:3:2156:22489:19523,A00202:904:HLWKMDSX2:3:1264:19705:3583,A00202:904:HLWKMDSX2:3:1525:13178:15170,A00202:904:HLWKMDSX2:3:2307:15637:16986,A00202:904:HLWKMDSX2:3:2224:23466:11162,A00202:904:HLWKMDSX2:3:2228:10637:16250,A00202:904:HLWKMDSX2:3:2307:15591:16720,A00202:904:HLWKMDSX2:3:2319:26901:1642,A00202:904:HLWKMDSX2:3:2352:3947:25927,A00…	391	A352-19	A352-19	LUAD	60	platelet	male	C7P	15:41081020|41087682	hsa_circ_0007993	chr15:41373217-41379880-	NM_017553	100	100	100	390	1	390	390	390	1	0	721	CTTTCGGCTA...ATTGCTGCAA	TTGCAGCAAT...TAGCCGAAAG
93189	93189	15:41085369|41087682	15	41085369	41087682	136	14_34_32	67	0.802	exon	INO80,	-	A00202:904:HLWKMDSX2:3:2218:22941:24659,A00202:904:HLWKMDSX2:3:2356:19434:12571,A00202:904:HLWKMDSX2:3:2427:6234:34460,A00202:904:HLWKMDSX2:3:2647:31448:29966,A00202:904:HLWKMDSX2:3:2672:8278:2112,A00202:904:HLWKMDSX2:3:1167:14714:29105,A00202:904:HLWKMDSX2:3:1548:12301:3349,A00202:904:HLWKMDSX2:3:1570:31096:10942,A00202:904:HLWKMDSX2:3:2463:24514:13228,A00202:904:HLWKMDSX2:3:1546:25464:13808,A00…	337	A352-19	A352-19	LUAD	60	platelet	male	C7P	15:41085369|41087682	hsa_circ_0004279	chr15:41377566-41379880-	NM_017553	100	100	100	336	1	336	336	336	1	1.15e-176	621	CTTTGGTAGT...ATTGCTGCAA	TTGCAGCAAT...ACTACCAAAG
93191	93191	15:41243667|41262883	15	41243667	41262883	13	1_1_3	82	0.241	exon	CHP1,	+	A00202:904:HLWKMDSX2:3:2323:17698:2143,A00202:904:HLWKMDSX2:3:2622:16396:35368,A00202:904:HLWKMDSX2:3:2323:18719:2127,A00202:904:HLWKMDSX2:3:1610:18864:20196,A00202:904:HLWKMDSX2:3:2244:2184:22435,A00202:904:HLWKMDSX2:3:2348:1606:8719,A00202:904:HLWKMDSX2:3:1246:3504:29199,A00202:904:HLWKMDSX2:3:1148:5150:4147,A00202:904:HLWKMDSX2:3:2147:4399:33661,A00202:904:HLWKMDSX2:3:2572:24424:1235,A00202:90…	283	A352-19	A352-19	LUAD	60	platelet	male	C7P	15:41243667|41262883	hsa_circ_0034682	chr15:41535864-41555081+	NM_007236	100	100	100	282	1	282	282	1	282	9.88e-147	521	TTTCCCACAG...AAACTGCACT	TTTCCCACAG...AAACTGCACT
93192	93192	15:41264165|41270618	15	41264165	41270618	5	1_0_2	31	0.244	exon	CHP1,	+	A00202:904:HLWKMDSX2:3:2403:27064:6934,A00202:904:HLWKMDSX2:3:2403:28221:5744,A00202:904:HLWKMDSX2:3:2612:8901:19382,A00202:904:HLWKMDSX2:3:1348:22372:23296,A00202:904:HLWKMDSX2:3:2659:5231:21230,	134	A352-19	A352-19	LUAD	60	platelet	male	C7P	NA	NA	NA	NA	NA	NA	NA	NA	NA	NA	NA	NA	NA	NA	NA	NA	NA
93193	93193	15:41356039|41358258	15	41356039	41358258	8	4_1_3	70	0.186	exon	NUSAP1,AC087721.2,	+	A00202:904:HLWKMDSX2:3:2226:29143:22404,A00202:904:HLWKMDSX2:3:2358:4453:16157,A00202:904:HLWKMDSX2:3:2657:27615:9486,A00202:904:HLWKMDSX2:3:2611:31738:13150,A00202:904:HLWKMDSX2:3:1635:8079:13636,A00202:904:HLWKMDSX2:3:1674:2365:27007,A00202:904:HLWKMDSX2:3:2172:32506:24345,A00202:904:HLWKMDSX2:3:2610:22724:11224,	213	A352-19	A352-19	LUAD	60	platelet	male	C7P	15:41356039|41358258	hsa_circ_0034693	chr15:41648236-41650456+	NM_016359	100	100	100	212	1	212	212	1	212	5.9e-108	392	GTAACAGAGA...TGAACTGAAG	GTAACAGAGA...TGAACTGAAG
93194	93194	15:41356039|41365589	15	41356039	41365589	4	2_1_1	73	0.099	exon	NUSAP1,AC087721.2,	+	A00202:904:HLWKMDSX2:3:1303:28592:19946,A00202:904:HLWKMDSX2:3:1620:31810:20322,A00202:904:HLWKMDSX2:3:2330:19958:6778,A00202:904:HLWKMDSX2:3:1669:6352:5415,	401	A352-19	A352-19	LUAD	60	platelet	male	C7P	15:41356039|41365589	hsa_circ_0034694	chr15:41648236-41657787+	NM_016359	100	100	100	400	1	400	400	1	400	0	739	GTAACAGAGA...CGGGTGTCAG	GTAACAGAGA...CGGGTGTCAG
93195	93195	15:41356039|41377304	15	41356039	41377304	22	6_4_5	50	0.468	exon	NUSAP1,AC087721.2,	+	A00202:904:HLWKMDSX2:3:2336:10276:11083,A00202:904:HLWKMDSX2:3:2358:24560:11083,A00202:904:HLWKMDSX2:3:1148:16631:13479,A00202:904:HLWKMDSX2:3:2336:8829:11741,A00202:904:HLWKMDSX2:3:2444:9869:16924,A00202:904:HLWKMDSX2:3:2545:32307:8656,A00202:904:HLWKMDSX2:3:2438:28809:35446,A00202:904:HLWKMDSX2:3:2576:21594:1438,A00202:904:HLWKMDSX2:3:2576:21612:1438,A00202:904:HLWKMDSX2:3:2526:1108:17127,A0020…	833	A352-19	A352-19	LUAD	60	platelet	male	C7P	15:41356039|41377304	hsa_circ_0034694	chr15:41648236-41657787+	NM_016359	48.08	100	100	832	1	400	400	1	400	0	739	GTAACAGAGA...TCCAGACAAA	GTAACAGAGA...CGGGTGTCAG
93196	93196	15:41375712|41377304	15	41375712	41377304	196	36_14_32	203	0.659	exon	NUSAP1,AC087721.2,	+	A00202:904:HLWKMDSX2:3:2224:31702:25363,A00202:904:HLWKMDSX2:3:2365:20961:13777,A00202:904:HLWKMDSX2:3:2370:16333:25457,A00202:904:HLWKMDSX2:3:2474:30029:9565,A00202:904:HLWKMDSX2:3:2550:12979:3020,A00202:904:HLWKMDSX2:3:2618:6262:18098,A00202:904:HLWKMDSX2:3:2654:16333:4413,A00202:904:HLWKMDSX2:3:1129:24840:2675,A00202:904:HLWKMDSX2:3:1174:7907:4319,A00202:904:HLWKMDSX2:3:1204:24659:32393,A00202…	227	A352-19	A352-19	LUAD	60	platelet	male	C7P	15:41375712|41377304	hsa_circ_0002124	chr15:41667909-41669502+	NM_016359	100	100	100	226	1	226	226	1	226	1.05e-115	418	TTATTACCCC...TCCAGACAAA	TTATTACCCC...TCCAGACAAA
93197	93197	15:41438321|41457876	15	41438321	41457876	16	1_1_3	232	0.121	exon	RTF1,	+	A00202:904:HLWKMDSX2:3:1248:13693:29716,A00202:904:HLWKMDSX2:3:2340:13512:9518,A00202:904:HLWKMDSX2:3:2514:5466:12774,A00202:904:HLWKMDSX2:3:2514:6289:14011,A00202:904:HLWKMDSX2:3:2175:6442:31814,A00202:904:HLWKMDSX2:3:2619:5963:13103,A00202:904:HLWKMDSX2:3:1441:11831:14090,A00202:904:HLWKMDSX2:3:2404:7898:1266,A00202:904:HLWKMDSX2:3:1162:6849:26725,A00202:904:HLWKMDSX2:3:1403:7943:31000,A00202:9…	465	A352-19	A352-19	LUAD	60	platelet	male	C7P	15:41438321|41457876	hsa_circ_0103477	chr15:41745098-41750074+	NM_015138	76.08	100	100	464	112	464	353	1	353	0	652	GAGCTCTTGT...TGAAAAGAAG	TGGACATTTG...TGAAAAGAAG
93198	93198	15:41452901|41457876	15	41452901	41457876	24	3_5_0	263	0.154	exon	RTF1,	+	A00202:904:HLWKMDSX2:3:2441:9570:1971,A00202:904:HLWKMDSX2:3:2657:31114:34741,A00202:904:HLWKMDSX2:3:2155:4652:15843,A00202:904:HLWKMDSX2:3:2431:32651:2018,A00202:904:HLWKMDSX2:3:2431:32633:2080,A00202:904:HLWKMDSX2:3:1426:13774:25316,A00202:904:HLWKMDSX2:3:2225:10149:15248,A00202:904:HLWKMDSX2:3:2330:30327:35509,A00202:904:HLWKMDSX2:3:1148:10384:10958,A00202:904:HLWKMDSX2:3:2653:1994:18098,A0020…	354	A352-19	A352-19	LUAD	60	platelet	male	C7P	15:41452901|41457876	hsa_circ_0103477	chr15:41745098-41750074+	NM_015138	100	100	100	353	1	353	353	1	353	0	652	TGGACATTTG...TGAAAAGAAG	TGGACATTTG...TGAAAAGAAG
93199	93199	15:41452901|41470392	15	41452901	41470392	17	7_5_2	150	0.185	exon	RTF1,	+	A00202:904:HLWKMDSX2:3:2666:30318:34961,A00202:904:HLWKMDSX2:3:1209:18647:18756,A00202:904:HLWKMDSX2:3:2422:20745:13338,A00202:904:HLWKMDSX2:3:1513:1461:14732,A00202:904:HLWKMDSX2:3:1541:23113:5760,A00202:904:HLWKMDSX2:3:2173:3052:15890,A00202:904:HLWKMDSX2:3:1266:29125:7059,A00202:904:HLWKMDSX2:3:1541:26042:8359,A00202:904:HLWKMDSX2:3:2424:29975:12759,A00202:904:HLWKMDSX2:3:2327:30056:27712,A002…	717	A352-19	A352-19	LUAD	60	platelet	male	C7P	15:41452901|41470392	hsa_circ_0034700	chr15:41749869-41758450+	NM_015138	60.34	100	100	716	149	580	432	1	432	0	798	TGGACATTTG...AAGAAGAGGA	GTGAAGTGTC...AACAGAACAG
93200	93200	15:41452901|41474702	15	41452901	41474702	9	2_0_2	164	0.099	exon	RTF1,	+	A00202:904:HLWKMDSX2:3:2317:19922:15890,A00202:904:HLWKMDSX2:3:2317:20392:16360,A00202:904:HLWKMDSX2:3:1266:9109:23688,A00202:904:HLWKMDSX2:3:1266:7211:24095,A00202:904:HLWKMDSX2:3:2317:20374:16360,A00202:904:HLWKMDSX2:3:2246:29595:5494,A00202:904:HLWKMDSX2:3:2317:20021:15937,A00202:904:HLWKMDSX2:3:1152:14624:16642,A00202:904:HLWKMDSX2:3:1266:9245:23516,	978	A352-19	A352-19	LUAD	60	platelet	male	C7P	15:41452901|41474702	hsa_circ_0034701	chr15:41749869-41767810+	NM_015138	84.85	90.4	100	977	149	977	917	1	829	0	1531	TGGACATTTG...TGCAACTACG	GTGAAGTGTC...GAAAGAAGCG
93201	93201	15:41464771|41466252	15	41464771	41466252	112	40_22_25	257	0.466	exon	RTF1,	+	A00202:904:HLWKMDSX2:3:2366:20989:22592,A00202:904:HLWKMDSX2:3:1360:27633:15154,A00202:904:HLWKMDSX2:3:1369:12689:7091,A00202:904:HLWKMDSX2:3:2422:18882:5509,A00202:904:HLWKMDSX2:3:2551:30834:18192,A00202:904:HLWKMDSX2:3:1147:31684:10739,A00202:904:HLWKMDSX2:3:2151:23059:30874,A00202:904:HLWKMDSX2:3:2347:9950:17284,A00202:904:HLWKMDSX2:3:2351:15664:3349,A00202:904:HLWKMDSX2:3:2418:23981:24298,A00…	228	A352-19	A352-19	LUAD	60	platelet	male	C7P	15:41464771|41466252	hsa_circ_0103478	chr15:41756968-41758450+	NM_015138	100	100	100	227	1	227	227	1	227	2.92e-116	420	ATTTGAAATC...AACAGAACAG	ATTTGAAATC...AACAGAACAG
93202	93202	15:41464771|41470392	15	41464771	41470392	16	5_5_2	185	0.147	exon	RTF1,	+	A00202:904:HLWKMDSX2:3:1336:24216:19507,A00202:904:HLWKMDSX2:3:2162:22562:17049,A00202:904:HLWKMDSX2:3:2323:16966:13338,A00202:904:HLWKMDSX2:3:1233:4001:28432,A00202:904:HLWKMDSX2:3:1564:9046:23422,A00202:904:HLWKMDSX2:3:1564:11297:25880,A00202:904:HLWKMDSX2:3:2323:16414:14231,A00202:904:HLWKMDSX2:3:2473:4146:23985,A00202:904:HLWKMDSX2:3:1109:22598:14074,A00202:904:HLWKMDSX2:3:1138:8133:7404,A002…	364	A352-19	A352-19	LUAD	60	platelet	male	C7P	15:41464771|41470392	hsa_circ_0103478	chr15:41756968-41758450+	NM_015138	62.53	100	100	363	1	227	227	1	227	4.88e-116	420	ATTTGAAATC...AAGAAGAGGA	ATTTGAAATC...AACAGAACAG
93203	93203	15:41464771|41471349	15	41464771	41471349	40	10_6_6	205	0.281	exon	RTF1,	+	A00202:904:HLWKMDSX2:3:2371:22824:19319,A00202:904:HLWKMDSX2:3:2454:23375:36495,A00202:904:HLWKMDSX2:3:1615:10592:9502,A00202:904:HLWKMDSX2:3:2177:7166:15843,A00202:904:HLWKMDSX2:3:2247:28501:10238,A00202:904:HLWKMDSX2:3:2520:22498:10551,A00202:904:HLWKMDSX2:3:2570:13268:31485,A00202:904:HLWKMDSX2:3:1454:6135:30530,A00202:904:HLWKMDSX2:3:2104:21522:32690,A00202:904:HLWKMDSX2:3:2653:16269:14857,A0…	542	A352-19	A352-19	LUAD	60	platelet	male	C7P	15:41464771|41471349	hsa_circ_0103479	chr15:41756968-41763547+	NM_015138	100	100	100	541	1	541	541	1	541	0	1000	ATTTGAAATC...AGTTTACCGG	ATTTGAAATC...AGTTTACCGG
93204	93204	15:41475525|41477515	15	41475525	41477515	8	3_1_5	57	0.219	exon	RTF1,	+	A00202:904:HLWKMDSX2:3:2513:32624:36980,A00202:904:HLWKMDSX2:3:1130:2899:25770,A00202:904:HLWKMDSX2:3:1370:14796:34976,A00202:904:HLWKMDSX2:3:2653:5791:24674,A00202:904:HLWKMDSX2:3:1371:13539:2268,A00202:904:HLWKMDSX2:3:2123:20229:5337,A00202:904:HLWKMDSX2:3:2425:28447:17754,A00202:904:HLWKMDSX2:3:2154:9489:35399,	512	A352-19	A352-19	LUAD	60	platelet	male	C7P	15:41475525|41477515	hsa_circ_0103482	chr15:41767722-41769713+	NM_015138	88.67	100	100	512	1	454	454	1	454	0	839	GCATGGCAAT...GGCCCTTGTG	GCATGGCAAT...GGCCCTTGTG
93205	93205	15:41668828|41669958	15	41668828	41669958	473	85_40_49	64	0.937	exon	MGA,	+	A00202:904:HLWKMDSX2:3:2173:8919:8735,A00202:904:HLWKMDSX2:3:2174:10041:2785,A00202:904:HLWKMDSX2:3:2235:25961:28260,A00202:904:HLWKMDSX2:3:2239:8386:9283,A00202:904:HLWKMDSX2:3:2264:6949:9674,A00202:904:HLWKMDSX2:3:2267:9525:31328,A00202:904:HLWKMDSX2:3:2325:8024:23657,A00202:904:HLWKMDSX2:3:2335:8648:29027,A00202:904:HLWKMDSX2:3:2350:12255:31485,A00202:904:HLWKMDSX2:3:2350:11632:31720,A00202:90…	1132	A352-19	A352-19	LUAD	60	platelet	male	C7P	15:41668828|41669958	hsa_circ_0000591	chr15:41961025-41962156+	NM_001164273	100	100	100	1131	1	1131	1131	1	1131	0	2089	GATGGGAAGG...TTTCTGAATG	GATGGGAAGG...TTTCTGAATG
93206	93206	15:41668828|41699159	15	41668828	41699159	7	2_1_0	55	0.203	exon	MGA,	+	A00202:904:HLWKMDSX2:3:2277:7437:1532,A00202:904:HLWKMDSX2:3:1608:32850:27038,A00202:904:HLWKMDSX2:3:2629:12192:25614,A00202:904:HLWKMDSX2:3:2576:23231:27539,A00202:904:HLWKMDSX2:3:1577:20121:3396,A00202:904:HLWKMDSX2:3:1176:21866:33191,A00202:904:HLWKMDSX2:3:1644:27335:10755,	2553	A352-19	A352-19	LUAD	60	platelet	male	C7P	15:41668828|41699159	hsa_circ_0000591	chr15:41961025-41962156+	NM_001164273	44.32	100	100	2552	1	1131	1131	1	1131	0	2089	GATGGGAAGG...CTTCAAGAAG	GATGGGAAGG...TTTCTGAATG
93207	93207	15:41696075|41697023	15	41696075	41697023	84	16_11_11	56	0.75	exon	MGA,	+	A00202:904:HLWKMDSX2:3:2158:16568:18912,A00202:904:HLWKMDSX2:3:2159:22607:28087,A00202:904:HLWKMDSX2:3:2177:14199:36072,A00202:904:HLWKMDSX2:3:2352:12961:22122,A00202:904:HLWKMDSX2:3:2463:31919:3411,A00202:904:HLWKMDSX2:3:2465:25220:1235,A00202:904:HLWKMDSX2:3:2648:27344:36605,A00202:904:HLWKMDSX2:3:1327:9462:34131,A00202:904:HLWKMDSX2:3:1355:28962:29575,A00202:904:HLWKMDSX2:3:1568:25644:15562,A0…	950	A352-19	A352-19	LUAD	60	platelet	male	C7P	15:41696075|41697023	hsa_circ_0034734	chr15:41988272-41989221+	NM_001164273	100	100	100	949	1	949	949	1	949	0	1753	TCTTATTGCC...TGAATCAAAG	TCTTATTGCC...TGAATCAAAG
93208	93208	15:41696075|41699159	15	41696075	41699159	55	17_6_11	23	0.827	exon	MGA,	+	A00202:904:HLWKMDSX2:3:2541:9218:27007,A00202:904:HLWKMDSX2:3:2665:27010:31140,A00202:904:HLWKMDSX2:3:1120:25473:6496,A00202:904:HLWKMDSX2:3:1408:31232:24987,A00202:904:HLWKMDSX2:3:1419:18123:8672,A00202:904:HLWKMDSX2:3:1558:5032:7827,A00202:904:HLWKMDSX2:3:2132:10827:29825,A00202:904:HLWKMDSX2:3:1136:10465:9126,A00202:904:HLWKMDSX2:3:1215:31403:21026,A00202:904:HLWKMDSX2:3:1206:32570:21104,A0020…	1125	A352-19	A352-19	LUAD	60	platelet	male	C7P	15:41696075|41699159	hsa_circ_0000592	chr15:41988272-41991357+	NM_001164273	100	100	100	1124	1	1124	1124	1	1124	0	2076	TCTTATTGCC...CTTCAAGAAG	TCTTATTGCC...CTTCAAGAAG
93209	93209	15:41696075|41713496	15	41696075	41713496	10	3_2_4	30	0.4	exon	MGA,	+	A00202:904:HLWKMDSX2:3:2627:31222:9846,A00202:904:HLWKMDSX2:3:2627:30761:9706,A00202:904:HLWKMDSX2:3:2627:28583:9909,A00202:904:HLWKMDSX2:3:1159:18557:13933,A00202:904:HLWKMDSX2:3:2350:14552:30483,A00202:904:HLWKMDSX2:3:1107:32353:8609,A00202:904:HLWKMDSX2:3:2660:8187:35274,A00202:904:HLWKMDSX2:3:1324:5448:36886,A00202:904:HLWKMDSX2:3:1660:6280:30530,A00202:904:HLWKMDSX2:3:1120:6415:28447,	2367	A352-19	A352-19	LUAD	60	platelet	male	C7P	15:41696075|41713496	hsa_circ_0000593	chr15:41988272-42005694+	NM_001164273	100	100	100	2366	1	2366	2366	1	2366	0	4370	TCTTATTGCC...CTAGAATACA	TCTTATTGCC...CTAGAATACA
93210	93210	15:41707728|41708208	15	41707728	41708208	12	5_0_5	23	0.511	exon	MGA,	+	A00202:904:HLWKMDSX2:3:2537:16414:25723,A00202:904:HLWKMDSX2:3:1523:26440:11021,A00202:904:HLWKMDSX2:3:1542:5801:24095,A00202:904:HLWKMDSX2:3:1653:7934:16235,A00202:904:HLWKMDSX2:3:1656:3803:22420,A00202:904:HLWKMDSX2:3:1250:32344:23187,A00202:904:HLWKMDSX2:3:2545:31458:19554,A00202:904:HLWKMDSX2:3:1256:27805:13542,A00202:904:HLWKMDSX2:3:1656:6063:22952,A00202:904:HLWKMDSX2:3:2127:30129:31375,A00…	238	A352-19	A352-19	LUAD	60	platelet	male	C7P	15:41707728|41708208	hsa_circ_0103488	chr15:41999925-42000406+	NM_001164273	100	100	100	237	1	237	237	1	237	8.47e-122	438	TGGGCTTAAA...AGGAATGAAG	TGGGCTTAAA...AGGAATGAAG
93211	93211	15:41707728|41713496	15	41707728	41713496	23	8_4_4	22	0.676	exon	MGA,	+	A00202:904:HLWKMDSX2:3:2436:13530:22138,A00202:904:HLWKMDSX2:3:2539:13060:10833,A00202:904:HLWKMDSX2:3:2539:13865:11162,A00202:904:HLWKMDSX2:3:1517:28176:26083,A00202:904:HLWKMDSX2:3:2658:16857:32315,A00202:904:HLWKMDSX2:3:2628:17056:1282,A00202:904:HLWKMDSX2:3:2147:29577:3709,A00202:904:HLWKMDSX2:3:1351:24768:28385,A00202:904:HLWKMDSX2:3:1318:17689:21574,A00202:904:HLWKMDSX2:3:1318:17635:21605,A…	1243	A352-19	A352-19	LUAD	60	platelet	male	C7P	15:41707728|41713496	hsa_circ_0103489	chr15:41999925-42005694+	NM_001164273	100	100	100	1242	1	1242	1242	1	1242	0	2294	TGGGCTTAAA...CTAGAATACA	TGGGCTTAAA...CTAGAATACA
93212	93212	15:41710691|41713496	15	41710691	41713496	3	1_2_1	38	0.136	exon	MGA,	+	A00202:904:HLWKMDSX2:3:1223:25084:22169,A00202:904:HLWKMDSX2:3:1319:2338:26334,A00202:904:HLWKMDSX2:3:1571:6045:11428,	1006	A352-19	A352-19	LUAD	60	platelet	male	C7P	NA	NA	NA	NA	NA	NA	NA	NA	NA	NA	NA	NA	NA	NA	NA	NA	NA
93213	93213	15:41743470|41743942	15	41743470	41743942	3	2_0_2	0	1	intron	MGA,	+	A00202:904:HLWKMDSX2:3:1420:5837:15984,A00202:904:HLWKMDSX2:3:2401:7401:9580,A00202:904:HLWKMDSX2:3:2404:1307:31970,	473	A352-19	A352-19	LUAD	60	platelet	male	C7P	NA	NA	NA	NA	NA	NA	NA	NA	NA	NA	NA	NA	NA	NA	NA	NA	NA
93214	93214	15:41754437|41762362	15	41754437	41762362	7	2_1_1	30	0.318	exon	MGA,	+	A00202:904:HLWKMDSX2:3:1667:23366:19413,A00202:904:HLWKMDSX2:3:2471:19687:2581,A00202:904:HLWKMDSX2:3:2614:9760:2926,A00202:904:HLWKMDSX2:3:1207:6813:2080,A00202:904:HLWKMDSX2:3:2319:19967:1720,A00202:904:HLWKMDSX2:3:1229:4408:26005,A00202:904:HLWKMDSX2:3:1454:24270:10833,	737	A352-19	A352-19	LUAD	60	platelet	male	C7P	15:41754437|41762362	hsa_circ_0103493	chr15:42046634-42054560+	NM_001164273	100	100	100	736	1	736	736	1	736	0	1360	AATAACTGTG...CAGGCCACAG	AATAACTGTG...CAGGCCACAG
93215	93215	15:41761739|41762362	15	41761739	41762362	9	2_2_2	4	0.818	exon	MGA,	+	A00202:904:HLWKMDSX2:3:1453:14850:28839,A00202:904:HLWKMDSX2:3:2461:28483:18818,A00202:904:HLWKMDSX2:3:1302:19533:11584,A00202:904:HLWKMDSX2:3:1620:27751:25692,A00202:904:HLWKMDSX2:3:1453:14814:28651,A00202:904:HLWKMDSX2:3:1566:4833:5228,A00202:904:HLWKMDSX2:3:1433:12852:28761,A00202:904:HLWKMDSX2:3:1559:20048:22279,A00202:904:HLWKMDSX2:3:2559:22381:15295,	347	A352-19	A352-19	LUAD	60	platelet	male	C7P	15:41761739|41762362	hsa_circ_0103494	chr15:42053936-42054560+	NM_001164273	100	100	100	346	1	346	346	1	346	0	640	GCCTTCAGTG...CAGGCCACAG	GCCTTCAGTG...CAGGCCACAG
93216	93216	15:42178218|42178570	15	42178218	42178570	7	0_2_3	109	0.114	exon	VPS39,	-	A00202:904:HLWKMDSX2:3:2338:22950:26616,A00202:904:HLWKMDSX2:3:2222:1181:25300,A00202:904:HLWKMDSX2:3:2503:32434:6245,A00202:904:HLWKMDSX2:3:1217:8612:16282,A00202:904:HLWKMDSX2:3:1548:14651:19695,A00202:904:HLWKMDSX2:3:1206:27796:6417,A00202:904:HLWKMDSX2:3:1215:25861:5353,	243	A352-19	A352-19	LUAD	60	platelet	male	C7P	15:42178218|42178570	hsa_circ_0034786	chr15:42470415-42470768-	NM_015289	100	100	100	242	1	242	242	242	1	1.44e-124	448	TGCGAGCTGC...GGCTGGTGCT	AGCACCAGCC...GCAGCTCGCA
93217	93217	15:42217803|42220135	15	42217803	42220135	4	1_0_3	15	0.348	exon	TMEM87A,	-	A00202:904:HLWKMDSX2:3:2222:12644:15029,A00202:904:HLWKMDSX2:3:2456:31494:22936,A00202:904:HLWKMDSX2:3:1416:9914:29872,A00202:904:HLWKMDSX2:3:2661:29875:13933,	224	A352-19	A352-19	LUAD	60	platelet	male	C7P	NA	NA	NA	NA	NA	NA	NA	NA	NA	NA	NA	NA	NA	NA	NA	NA	NA
93218	93218	15:42244050|42268032	15	42244050	42268032	17	3_4_4	37	0.479	exon	TMEM87A,	-	A00202:904:HLWKMDSX2:3:2470:13376:14011,A00202:904:HLWKMDSX2:3:2656:9290:8030,A00202:904:HLWKMDSX2:3:1563:27679:4773,A00202:904:HLWKMDSX2:3:2411:22019:15890,A00202:904:HLWKMDSX2:3:1611:17788:3959,A00202:904:HLWKMDSX2:3:2243:11803:27352,A00202:904:HLWKMDSX2:3:2404:7699:15389,A00202:904:HLWKMDSX2:3:2338:18810:27649,A00202:904:HLWKMDSX2:3:1261:27263:24064,A00202:904:HLWKMDSX2:3:2338:19379:27539,A002…	1595	A352-19	A352-19	LUAD	60	platelet	male	C7P	15:42244050|42268032	hsa_circ_0006343	chr15:42556287-42560230-	NM_015497	12.55	100	100	1594	1395	1594	200	200	1	2.32e-100	370	TGGTAAAAAG...TCTCCATCAA	TTGATGGAGA...TAAAACACAG
93219	93219	15:42260958|42268032	15	42260958	42268032	129	3_25_41	60	0.811	exon	TMEM87A,	-	A00202:904:HLWKMDSX2:3:2158:32181:36182,A00202:904:HLWKMDSX2:3:2257:18014:34882,A00202:904:HLWKMDSX2:3:2349:28800:26443,A00202:904:HLWKMDSX2:3:2359:1127:35884,A00202:904:HLWKMDSX2:3:2378:10285:29418,A00202:904:HLWKMDSX2:3:2556:5999:36057,A00202:904:HLWKMDSX2:3:2574:24722:7764,A00202:904:HLWKMDSX2:3:1130:17571:10473,A00202:904:HLWKMDSX2:3:1558:14109:12524,A00202:904:HLWKMDSX2:3:1619:3866:36119,A00…	421	A352-19	A352-19	LUAD	60	platelet	male	C7P	15:42260958|42268032	hsa_circ_0006343	chr15:42556287-42560230-	NM_015497	47.62	100	100	420	221	420	200	200	1	5.83e-101	370	GGTTTTGTCT...TCTCCATCAA	TTGATGGAGA...TAAAACACAG
93220	93220	15:42264090|42268032	15	42264090	42268032	9	1_4_3	155	0.104	exon	TMEM87A,	-	A00202:904:HLWKMDSX2:3:2229:24496:29042,A00202:904:HLWKMDSX2:3:2559:8712:25535,A00202:904:HLWKMDSX2:3:2521:3766:3317,A00202:904:HLWKMDSX2:3:2425:20392:30483,A00202:904:HLWKMDSX2:3:2535:28248:32158,A00202:904:HLWKMDSX2:3:1175:16052:32080,A00202:904:HLWKMDSX2:3:1466:2880:9236,A00202:904:HLWKMDSX2:3:1312:4300:34679,A00202:904:HLWKMDSX2:3:1555:14036:26052,	201	A352-19	A352-19	LUAD	60	platelet	male	C7P	15:42264090|42268032	hsa_circ_0006343	chr15:42556287-42560230-	NM_015497	100	100	100	200	1	200	200	200	1	2.58e-101	370	CTGTGTTTTA...TCTCCATCAA	TTGATGGAGA...TAAAACACAG
93221	93221	15:42321785|42330672	15	42321785	42330672	14	2_1_2	47	0.373	exon	GANC,	+	A00202:904:HLWKMDSX2:3:1630:2718:29528,A00202:904:HLWKMDSX2:3:2534:6867:6370,A00202:904:HLWKMDSX2:3:1575:14018:15843,A00202:904:HLWKMDSX2:3:2106:5312:2049,A00202:904:HLWKMDSX2:3:2263:17870:1282,A00202:904:HLWKMDSX2:3:2263:17427:2394,A00202:904:HLWKMDSX2:3:2137:18132:5243,A00202:904:HLWKMDSX2:3:1575:14895:15765,A00202:904:HLWKMDSX2:3:2544:18936:35759,A00202:904:HLWKMDSX2:3:2254:16938:5337,A00202:9…	685	A352-19	A352-19	LUAD	60	platelet	male	C7P	15:42321785|42330672	hsa_circ_0103500	chr15:42613982-42622870+	NM_198141	100	100	100	684	1	684	684	1	684	0	1264	GCACACAAGC...CAAAAGTATG	GCACACAAGC...CAAAAGTATG
93222	93222	15:42444202|42444981	15	42444202	42444981	14	0_3_3	27	0.509	exon	ZNF106,	-	A00202:904:HLWKMDSX2:3:2471:16649:2832,A00202:904:HLWKMDSX2:3:2667:29487:18646,A00202:904:HLWKMDSX2:3:1426:20292:21010,A00202:904:HLWKMDSX2:3:1472:17924:34006,A00202:904:HLWKMDSX2:3:2403:2600:19523,A00202:904:HLWKMDSX2:3:2344:29586:21042,A00202:904:HLWKMDSX2:3:2203:3007:11303,A00202:904:HLWKMDSX2:3:1249:22634:2613,A00202:904:HLWKMDSX2:3:2668:4381:7921,A00202:904:HLWKMDSX2:3:2410:10068:5744,A00202…	217	A352-19	A352-19	LUAD	60	platelet	male	C7P	15:42444202|42444981	hsa_circ_0103504	chr15:42736399-42737179-	ENST00000263805.4	100	100	100	216	1	216	216	216	1	3.6e-110	399	CTTGTAATCC...TGAGAACGTT	AACGTTCTCA...GGATTACAAG
93223	93223	15:42444202|42446658	15	42444202	42446658	19	1_4_6	33	0.535	exon	ZNF106,	-	A00202:904:HLWKMDSX2:3:2168:5611:8453,A00202:904:HLWKMDSX2:3:1623:17490:35540,A00202:904:HLWKMDSX2:3:1639:15031:36072,A00202:904:HLWKMDSX2:3:2471:21061:1955,A00202:904:HLWKMDSX2:3:1470:22679:32565,A00202:904:HLWKMDSX2:3:2264:8205:15671,A00202:904:HLWKMDSX2:3:2468:1081:2174,A00202:904:HLWKMDSX2:3:2332:11180:26960,A00202:904:HLWKMDSX2:3:1526:6641:23610,A00202:904:HLWKMDSX2:3:2276:3902:9752,A00202:9…	287	A352-19	A352-19	LUAD	60	platelet	male	C7P	15:42444202|42446658	hsa_circ_0034818	chr15:42736399-42738856-	NM_022473	100	100	100	286	1	286	286	286	1	5.99e-149	529	CTTGTAATCC...AAGATCCATC	GATGGATCTT...GGATTACAAG
93224	93224	15:42558198|42563857	15	42558198	42563857	5	2_1_1	21	0.323	exon	HAUS2,	+	A00202:904:HLWKMDSX2:3:1649:3125:25222,A00202:904:HLWKMDSX2:3:2472:20374:31735,A00202:904:HLWKMDSX2:3:2128:4689:20384,A00202:904:HLWKMDSX2:3:2517:18322:18505,A00202:904:HLWKMDSX2:3:2517:18855:18490,	780	A352-19	A352-19	LUAD	60	platelet	male	C7P	NA	NA	NA	NA	NA	NA	NA	NA	NA	NA	NA	NA	NA	NA	NA	NA	NA
93225	93225	15:42558198|42566706	15	42558198	42566706	5	2_0_4	4	0.714	exon	HAUS2,	+	A00202:904:HLWKMDSX2:3:2432:32362:36589,A00202:904:HLWKMDSX2:3:2478:15148:7936,A00202:904:HLWKMDSX2:3:1574:25572:18067,A00202:904:HLWKMDSX2:3:2210:8919:11929,A00202:904:HLWKMDSX2:3:1603:5701:25739,	909	A352-19	A352-19	LUAD	60	platelet	male	C7P	NA	NA	NA	NA	NA	NA	NA	NA	NA	NA	NA	NA	NA	NA	NA	NA	NA
93226	93226	15:42559339|42561402	15	42559339	42561402	8	2_1_4	103	0.134	exon	HAUS2,	+	A00202:904:HLWKMDSX2:3:2214:7129:10833,A00202:904:HLWKMDSX2:3:1110:20383:20102,A00202:904:HLWKMDSX2:3:2128:29107:10692,A00202:904:HLWKMDSX2:3:2139:20735:21371,A00202:904:HLWKMDSX2:3:1420:4264:1548,A00202:904:HLWKMDSX2:3:1154:25599:33395,A00202:904:HLWKMDSX2:3:1154:26648:36307,A00202:904:HLWKMDSX2:3:1166:2980:3458,	425	A352-19	A352-19	LUAD	60	platelet	male	C7P	NA	NA	NA	NA	NA	NA	NA	NA	NA	NA	NA	NA	NA	NA	NA	NA	NA
93227	93227	15:42559339|42563857	15	42559339	42563857	48	6_6_16	36	0.727	exon	HAUS2,	+	A00202:904:HLWKMDSX2:3:1572:3269:20619,A00202:904:HLWKMDSX2:3:2471:28067:12273,A00202:904:HLWKMDSX2:3:2533:10845:21402,A00202:904:HLWKMDSX2:3:1330:14380:23422,A00202:904:HLWKMDSX2:3:1669:3043:16407,A00202:904:HLWKMDSX2:3:2144:19913:3098,A00202:904:HLWKMDSX2:3:1121:30318:3991,A00202:904:HLWKMDSX2:3:1345:18213:14904,A00202:904:HLWKMDSX2:3:2238:28248:24330,A00202:904:HLWKMDSX2:3:1174:9010:22232,A002…	687	A352-19	A352-19	LUAD	60	platelet	male	C7P	NA	NA	NA	NA	NA	NA	NA	NA	NA	NA	NA	NA	NA	NA	NA	NA	NA
93228	93228	15:42561270|42563857	15	42561270	42563857	9	2_2_0	89	0.168	exon	HAUS2,	+	A00202:904:HLWKMDSX2:3:2354:23619:2816,A00202:904:HLWKMDSX2:3:2650:10348:21418,A00202:904:HLWKMDSX2:3:2658:21495:34272,A00202:904:HLWKMDSX2:3:1141:22218:31986,A00202:904:HLWKMDSX2:3:2634:6216:28604,A00202:904:HLWKMDSX2:3:1530:7184:12524,A00202:904:HLWKMDSX2:3:2467:18186:15327,A00202:904:HLWKMDSX2:3:2634:7654:27899,A00202:904:HLWKMDSX2:3:1433:2501:5134,	528	A352-19	A352-19	LUAD	60	platelet	male	C7P	NA	NA	NA	NA	NA	NA	NA	NA	NA	NA	NA	NA	NA	NA	NA	NA	NA
93229	93229	15:42794644|42817097	15	42794644	42817097	4	1_1_2	72	0.1	exon	TTBK2,	-	A00202:904:HLWKMDSX2:3:2345:13946:15311,A00202:904:HLWKMDSX2:3:1154:23285:5306,A00202:904:HLWKMDSX2:3:2172:4652:18035,A00202:904:HLWKMDSX2:3:1338:19452:23907,	1719	A352-19	A352-19	LUAD	60	platelet	male	C7P	15:42794644|42817097	hsa_circ_0005417	chr15:43102811-43109295-	NM_173500	16.59	100	100	1718	1434	1718	285	285	1	1.41e-147	527	CCAATTGCAG...CAGCTCGAGG	CCTCGAGCTG...AGACTACCAG
93230	93230	15:42794644|42830078	15	42794644	42830078	5	1_2_1	58	0.147	exon	TTBK2,	-	A00202:904:HLWKMDSX2:3:2203:28085:6261,A00202:904:HLWKMDSX2:3:2636:30897:19366,A00202:904:HLWKMDSX2:3:2233:24804:6120,A00202:904:HLWKMDSX2:3:2203:28131:5368,A00202:904:HLWKMDSX2:3:1616:24216:28557,	1965	A352-19	A352-19	LUAD	60	platelet	male	C7P	15:42794644|42830078	hsa_circ_0003334	chr15:43102811-43122276-	NM_173500	27.04	100	100	1964	1434	1964	531	531	1	0	981	CCAATTGCAG...GATTCCGACC	GGTCGGAATC...AGACTACCAG
93231	93231	15:42794644|42840433	15	42794644	42840433	3	3_2_1	39	0.133	exon	TTBK2,	-	A00202:904:HLWKMDSX2:3:1475:3088:36182,A00202:904:HLWKMDSX2:3:2358:17788:34460,A00202:904:HLWKMDSX2:3:1368:4734:36996,	2039	A352-19	A352-19	LUAD	60	platelet	male	C7P	15:42794644|42840433	hsa_circ_0002466	chr15:43102811-43132631-	NM_173500	29.69	100	100	2038	1434	2038	605	605	1	0	1118	CCAATTGCAG...TGGTCTTTCC	GGAAAGACCA...AGACTACCAG
93232	93232	15:42810614|42817097	15	42810614	42817097	13	4_6_2	82	0.241	exon	TTBK2,	-	A00202:904:HLWKMDSX2:3:1148:19226:4476,A00202:904:HLWKMDSX2:3:1540:18331:3145,A00202:904:HLWKMDSX2:3:2116:12102:3599,A00202:904:HLWKMDSX2:3:2569:32425:26271,A00202:904:HLWKMDSX2:3:2407:32642:22106,A00202:904:HLWKMDSX2:3:1215:15727:1517,A00202:904:HLWKMDSX2:3:2419:12698:13526,A00202:904:HLWKMDSX2:3:2578:17969:36714,A00202:904:HLWKMDSX2:3:1107:16052:22592,A00202:904:HLWKMDSX2:3:1148:19407:4351,A002…	286	A352-19	A352-19	LUAD	60	platelet	male	C7P	15:42810614|42817097	hsa_circ_0005417	chr15:43102811-43109295-	NM_173500	100	100	100	285	1	285	285	285	1	2.15e-148	527	CTGGTAGTCT...CAGCTCGAGG	CCTCGAGCTG...AGACTACCAG
93233	93233	15:42810614|42840433	15	42810614	42840433	8	0_3_3	49	0.246	exon	TTBK2,	-	A00202:904:HLWKMDSX2:3:2116:24768:3615,A00202:904:HLWKMDSX2:3:2119:27516:25254,A00202:904:HLWKMDSX2:3:2306:7274:36072,A00202:904:HLWKMDSX2:3:1336:14516:19304,A00202:904:HLWKMDSX2:3:1453:14597:9518,A00202:904:HLWKMDSX2:3:1323:28194:34100,A00202:904:HLWKMDSX2:3:2674:8874:10316,A00202:904:HLWKMDSX2:3:1657:29152:22795,	606	A352-19	A352-19	LUAD	60	platelet	male	C7P	15:42810614|42840433	hsa_circ_0002466	chr15:43102811-43132631-	NM_173500	100	100	100	605	1	605	605	605	1	0	1118	CTGGTAGTCT...TGGTCTTTCC	GGAAAGACCA...AGACTACCAG
93234	93234	15:42811688|42840433	15	42811688	42840433	7	0_3_4	58	0.194	exon	TTBK2,	-	A00202:904:HLWKMDSX2:3:2443:24325:33630,A00202:904:HLWKMDSX2:3:1265:14064:22373,A00202:904:HLWKMDSX2:3:2202:20048:31829,A00202:904:HLWKMDSX2:3:2124:9100:22576,A00202:904:HLWKMDSX2:3:1630:5873:4335,A00202:904:HLWKMDSX2:3:2165:9299:1658,A00202:904:HLWKMDSX2:3:1165:9507:7091,	480	A352-19	A352-19	LUAD	60	platelet	male	C7P	15:42811688|42840433	hsa_circ_0103529	chr15:43103885-43132631-	ENST00000267890.6	100	100	100	479	1	479	479	479	1	0	885	CTTGTCCTTT...TGGTCTTTCC	GGAAAGACCA...AAAGGACAAG
93235	93235	15:42817032|42840433	15	42817032	42840433	11	0_5_6	73	0.232	exon	TTBK2,	-	A00202:904:HLWKMDSX2:3:2352:2528:1485,A00202:904:HLWKMDSX2:3:1175:15474:19523,A00202:904:HLWKMDSX2:3:2521:8278:15327,A00202:904:HLWKMDSX2:3:1122:24514:20650,A00202:904:HLWKMDSX2:3:2371:14009:30420,A00202:904:HLWKMDSX2:3:1540:17183:1282,A00202:904:HLWKMDSX2:3:1547:18439:17550,A00202:904:HLWKMDSX2:3:1547:19714:17910,A00202:904:HLWKMDSX2:3:1539:16640:36104,A00202:904:HLWKMDSX2:3:1653:17210:6026,A002…	387	A352-19	A352-19	LUAD	60	platelet	male	C7P	15:42817032|42840433	hsa_circ_0034875	chr15:43109229-43132631-	NM_173500	100	100	100	386	1	386	386	386	1	0	713	CCTGTTCCGA...TGGTCTTTCC	GGAAAGACCA...TCGGAACAGG
93236	93236	15:42827928|42840433	15	42827928	42840433	201	10_30_48	95	0.809	exon	TTBK2,	-	A00202:904:HLWKMDSX2:3:2162:7916:23625,A00202:904:HLWKMDSX2:3:2267:11849:29089,A00202:904:HLWKMDSX2:3:2325:7952:34209,A00202:904:HLWKMDSX2:3:2345:23547:6073,A00202:904:HLWKMDSX2:3:2373:6967:30718,A00202:904:HLWKMDSX2:3:2438:7618:5572,A00202:904:HLWKMDSX2:3:2438:7581:5916,A00202:904:HLWKMDSX2:3:2456:24587:36683,A00202:904:HLWKMDSX2:3:2475:13169:7012,A00202:904:HLWKMDSX2:3:2570:25238:2049,A00202:90…	321	A352-19	A352-19	LUAD	60	platelet	male	C7P	15:42827928|42840433	hsa_circ_0008319	chr15:43120125-43132631-	NM_173500	100	100	100	320	1	320	320	320	1	8.53e-168	592	TGGTCTGACG...TGGTCTTTCC	GGAAAGACCA...CGTCAGACCA
93237	93237	15:42827928|42878684	15	42827928	42878684	26	3_11_9	103	0.335	exon	TTBK2,	-	A00202:904:HLWKMDSX2:3:2274:20961:22357,A00202:904:HLWKMDSX2:3:2360:13675:18756,A00202:904:HLWKMDSX2:3:2436:27995:27868,A00202:904:HLWKMDSX2:3:2618:31665:31782,A00202:904:HLWKMDSX2:3:2302:10176:21277,A00202:904:HLWKMDSX2:3:2164:3613:15139,A00202:904:HLWKMDSX2:3:2274:22688:22060,A00202:904:HLWKMDSX2:3:2657:4435:6104,A00202:904:HLWKMDSX2:3:1318:7428:16579,A00202:904:HLWKMDSX2:3:2412:27199:24987,A00…	605	A352-19	A352-19	LUAD	60	platelet	male	C7P	15:42827928|42878684	hsa_circ_0006297	chr15:43120125-43170882-	NM_173500	100	100	100	604	1	604	604	604	1	0	1116	TGGTCTGACG...TCCATTTAAC	GTTAAATGGA...CGTCAGACCA
93238	93238	15:42829938|42840433	15	42829938	42840433	9	1_0_2	126	0.125	exon	TTBK2,	-	A00202:904:HLWKMDSX2:3:2227:8811:5854,A00202:904:HLWKMDSX2:3:1257:12807:30279,A00202:904:HLWKMDSX2:3:2341:17635:1407,A00202:904:HLWKMDSX2:3:2341:17273:1752,A00202:904:HLWKMDSX2:3:2519:23466:15327,A00202:904:HLWKMDSX2:3:2227:8214:7764,A00202:904:HLWKMDSX2:3:2519:23384:15280,A00202:904:HLWKMDSX2:3:2519:27046:13667,A00202:904:HLWKMDSX2:3:1652:26802:13463,	216	A352-19	A352-19	LUAD	60	platelet	male	C7P	15:42829938|42840433	hsa_circ_0034878	chr15:43122135-43132631-	NM_173500	100	100	100	215	1	215	215	215	1	1.29e-109	398	CGGTTTGATG...TGGTCTTTCC	GGAAAGACCA...CATCAAACCG
93239	93239	15:42829938|42872758	15	42829938	42872758	15	2_5_2	100	0.231	exon	TTBK2,	-	A00202:904:HLWKMDSX2:3:1315:31060:23343,A00202:904:HLWKMDSX2:3:1129:4029:12383,A00202:904:HLWKMDSX2:3:2301:23836:29089,A00202:904:HLWKMDSX2:3:1654:14498:3991,A00202:904:HLWKMDSX2:3:2361:24334:20619,A00202:904:HLWKMDSX2:3:2218:22968:13777,A00202:904:HLWKMDSX2:3:2362:20292:33160,A00202:904:HLWKMDSX2:3:1149:6732:4476,A00202:904:HLWKMDSX2:3:1330:11749:21371,A00202:904:HLWKMDSX2:3:2218:23050:13980,A00…	364	A352-19	A352-19	LUAD	60	platelet	male	C7P	15:42829938|42872758	hsa_circ_0103532	chr15:43122135-43164956-	ENST00000267890.6	100	100	100	363	1	363	363	363	1	0	671	CGGTTTGATG...TCTTTCTCAA	TTGAGAAAGA...CATCAAACCG
93240	93240	15:42840360|42878684	15	42840360	42878684	15	3_4_1	90	0.25	exon	TTBK2,	-	A00202:904:HLWKMDSX2:3:2373:19967:22733,A00202:904:HLWKMDSX2:3:1644:4978:15280,A00202:904:HLWKMDSX2:3:2552:25364:15984,A00202:904:HLWKMDSX2:3:2206:2022:4805,A00202:904:HLWKMDSX2:3:1314:29161:23218,A00202:904:HLWKMDSX2:3:2437:29315:32033,A00202:904:HLWKMDSX2:3:2539:19605:34851,A00202:904:HLWKMDSX2:3:1137:8739:30906,A00202:904:HLWKMDSX2:3:1409:13738:24627,A00202:904:HLWKMDSX2:3:1646:30725:23484,A00…	359	A352-19	A352-19	LUAD	60	platelet	male	C7P	15:42840360|42878684	hsa_circ_0034879	chr15:43132557-43170882-	NM_173500	100	100	100	358	1	358	358	358	1	0	662	CTGCAACTGC...TCCATTTAAC	GTTAAATGGA...GCAGTTGCAG
93242	93242	15:42872611|42878684	15	42872611	42878684	61	6_17_11	53	0.697	exon	TTBK2,	-	A00202:904:HLWKMDSX2:3:2466:15257:11537,A00202:904:HLWKMDSX2:3:2508:23185:13902,A00202:904:HLWKMDSX2:3:2559:25274:25441,A00202:904:HLWKMDSX2:3:1237:21269:18944,A00202:904:HLWKMDSX2:3:1375:10022:30185,A00202:904:HLWKMDSX2:3:1475:14877:12289,A00202:904:HLWKMDSX2:3:1541:16071:28228,A00202:904:HLWKMDSX2:3:2115:26368:25801,A00202:904:HLWKMDSX2:3:2426:10556:20776,A00202:904:HLWKMDSX2:3:2353:7907:18599,…	285	A352-19	A352-19	LUAD	60	platelet	male	C7P	15:42872611|42878684	hsa_circ_0034880	chr15:43164808-43170882-	NM_173500	100	100	100	284	1	284	284	284	1	7.69e-148	525	CTTGCAGCTT...TCCATTTAAC	GTTAAATGGA...AAGCTGCAAG
93243	93243	15:42952509|42952823	15	42952509	42952823	3	2_1_0	0	1	intron	UBR1,	-	A00202:904:HLWKMDSX2:3:2268:29668:32017,A00202:904:HLWKMDSX2:3:2531:24975:3693,A00202:904:HLWKMDSX2:3:1576:8431:1658,	315	A352-19	A352-19	LUAD	60	platelet	male	C7P	NA	NA	NA	NA	NA	NA	NA	NA	NA	NA	NA	NA	NA	NA	NA	NA	NA
93244	93244	15:42963935|42977947	15	42963935	42977947	5	1_2_2	96	0.094	exon	UBR1,	-	A00202:904:HLWKMDSX2:3:1212:12283:20979,A00202:904:HLWKMDSX2:3:2223:29369:36135,A00202:904:HLWKMDSX2:3:1223:29631:32643,A00202:904:HLWKMDSX2:3:1633:16830:6778,A00202:904:HLWKMDSX2:3:2312:30942:3787,	551	A352-19	A352-19	LUAD	60	platelet	male	C7P	15:42963935|42977947	hsa_circ_0103537	chr15:43256132-43270145-	ENST00000290650.4	100	100	100	550	1	550	550	550	1	0	1016	CTCTGGAGCA...GGAAGAACAA	TTGTTCTTCC...TGCTCCAGAG
93245	93245	15:42966153|42970607	15	42966153	42970607	11	1_2_3	83	0.21	exon	UBR1,	-	A00202:904:HLWKMDSX2:3:2330:15980:6277,A00202:904:HLWKMDSX2:3:2214:7319:4022,A00202:904:HLWKMDSX2:3:2541:14561:1438,A00202:904:HLWKMDSX2:3:1138:1470:14653,A00202:904:HLWKMDSX2:3:2619:13413:36808,A00202:904:HLWKMDSX2:3:2533:14235:9111,A00202:904:HLWKMDSX2:3:1627:14407:32863,A00202:904:HLWKMDSX2:3:2214:6162:9846,A00202:904:HLWKMDSX2:3:1146:3360:14888,A00202:904:HLWKMDSX2:3:2631:3106:22247,A00202:90…	223	A352-19	A352-19	LUAD	60	platelet	male	C7P	15:42966153|42970607	hsa_circ_0103539	chr15:43258350-43262805-	ENST00000290650.4	100	100	100	222	1	222	222	222	1	1.72e-113	411	TGGTATGCAG...AGGGGTAGGC	GCCTACCCCT...CTGCATACCA
93246	93246	15:42976717|42990120	15	42976717	42990120	7	2_2_1	36	0.28	exon	UBR1,	-	A00202:904:HLWKMDSX2:3:2377:5457:36839,A00202:904:HLWKMDSX2:3:1413:17833:14779,A00202:904:HLWKMDSX2:3:2377:5782:36526,A00202:904:HLWKMDSX2:3:1123:28962:1955,A00202:904:HLWKMDSX2:3:1625:29270:24909,A00202:904:HLWKMDSX2:3:1625:31259:25003,A00202:904:HLWKMDSX2:3:1673:22553:11898,	613	A352-19	A352-19	LUAD	60	platelet	male	C7P	15:42976717|42990120	hsa_circ_0103540	chr15:43268914-43282318-	ENST00000290650.4	100	100	100	612	1	612	612	612	1	0	1131	CTGTGTCTAC...GGGTTTTCTC	GAGAAAACCC...GTAGACACAG
93247	93247	15:42983897|42990120	15	42983897	42990120	10	1_1_3	28	0.417	exon	UBR1,	-	A00202:904:HLWKMDSX2:3:1305:8585:2237,A00202:904:HLWKMDSX2:3:1423:24415:26960,A00202:904:HLWKMDSX2:3:2304:5882:35415,A00202:904:HLWKMDSX2:3:1324:9308:1642,A00202:904:HLWKMDSX2:3:1324:9769:1689,A00202:904:HLWKMDSX2:3:1330:3613:35430,A00202:904:HLWKMDSX2:3:1441:1886:13526,A00202:904:HLWKMDSX2:3:2241:30599:1783,A00202:904:HLWKMDSX2:3:1319:23647:26099,A00202:904:HLWKMDSX2:3:2232:12219:33771,	394	A352-19	A352-19	LUAD	60	platelet	male	C7P	15:42983897|42990120	hsa_circ_0034908	chr15:43276094-43282318-	NM_174916	100	100	100	393	1	393	393	393	1	0	726	CTGATAGAAG...GGGTTTTCTC	GAGAAAACCC...CTTCTATCAG
93248	93248	15:42983897|43025429	15	42983897	43025429	5	0_2_2	52	0.161	exon	UBR1,	-	A00202:904:HLWKMDSX2:3:2451:27136:13510,A00202:904:HLWKMDSX2:3:1511:16170:34569,A00202:904:HLWKMDSX2:3:2315:28501:27054,A00202:904:HLWKMDSX2:3:2169:9254:20243,A00202:904:HLWKMDSX2:3:1661:16315:34225,	1904	A352-19	A352-19	LUAD	60	platelet	male	C7P	15:42983897|43025429	hsa_circ_0103546	chr15:43281016-43299482-	ENST00000290650.4	41.39	100	100	1904	154	941	788	788	1	0	1456	CTGATAGAAG...TATGTTCAGC	CACCCCAGCA...CAGGCAATTG
93249	93249	15:42988819|43025429	15	42988819	43025429	9	3_1_3	71	0.202	exon	UBR1,	-	A00202:904:HLWKMDSX2:3:1342:7609:18490,A00202:904:HLWKMDSX2:3:1333:21820:32518,A00202:904:HLWKMDSX2:3:1357:13991:6778,A00202:904:HLWKMDSX2:3:2463:29243:11083,A00202:904:HLWKMDSX2:3:1128:26946:24706,A00202:904:HLWKMDSX2:3:1375:29550:21887,A00202:904:HLWKMDSX2:3:1410:2121:34475,A00202:904:HLWKMDSX2:3:1417:19479:31125,A00202:904:HLWKMDSX2:3:1417:18747:35243,	1751	A352-19	A352-19	LUAD	60	platelet	male	C7P	15:42988819|43025429	hsa_circ_0103546	chr15:43281016-43299482-	ENST00000290650.4	45	100	100	1751	1	788	788	788	1	0	1456	CAATTGCCTG...TATGTTCAGC	CACCCCAGCA...CAGGCAATTG
93250	93250	15:42998168|43017181	15	42998168	43017181	89	10_14_8	659	0.213	exon	UBR1,	-	A00202:904:HLWKMDSX2:3:2158:27868:12900,A00202:904:HLWKMDSX2:3:2243:28203:28166,A00202:904:HLWKMDSX2:3:2245:8856:17738,A00202:904:HLWKMDSX2:3:2345:25762:30859,A00202:904:HLWKMDSX2:3:2647:22408:36260,A00202:904:HLWKMDSX2:3:2662:15374:25175,A00202:904:HLWKMDSX2:3:2666:10827:30733,A00202:904:HLWKMDSX2:3:1115:22110:36902,A00202:904:HLWKMDSX2:3:1144:24379:11992,A00202:904:HLWKMDSX2:3:1442:32551:19883,…	850	A352-19	A352-19	LUAD	60	platelet	male	C7P	15:42998168|43017181	hsa_circ_0103550	chr15:43290365-43299482-	ENST00000290650.4	64.55	100	100	849	1	548	548	548	1	0	1013	CTTTAGCATG...TGTCAAACAT	CACCCCAGCA...CATGCTAAAG
93251	93251	15:43002555|43022801	15	43002555	43022801	13	2_3_2	175	0.129	exon	UBR1,	-	A00202:904:HLWKMDSX2:3:2641:11080:13072,A00202:904:HLWKMDSX2:3:1266:11523:16939,A00202:904:HLWKMDSX2:3:1305:13042:27806,A00202:904:HLWKMDSX2:3:1474:24876:5838,A00202:904:HLWKMDSX2:3:2351:25934:19883,A00202:904:HLWKMDSX2:3:2620:18819:25942,A00202:904:HLWKMDSX2:3:2549:15049:15812,A00202:904:HLWKMDSX2:3:1205:19054:20087,A00202:904:HLWKMDSX2:3:1630:5565:31955,A00202:904:HLWKMDSX2:3:2551:3170:16720,A0…	1147	A352-19	A352-19	LUAD	60	platelet	male	C7P	15:43002555|43022801	hsa_circ_0103555	chr15:43307885-43309379-	ENST00000290650.4	23.47	100	100	1146	483	751	269	269	1	7.3e-139	497	CTGTTTATCT...TATGAAAAGC	ATGTTTGACA...AGGAAGAGAG
93252	93252	15:43002555|43025429	15	43002555	43025429	39	7_5_10	61	0.561	exon	UBR1,	-	A00202:904:HLWKMDSX2:3:2306:6244:13495,A00202:904:HLWKMDSX2:3:1144:7139:14043,A00202:904:HLWKMDSX2:3:2641:2437:19492,A00202:904:HLWKMDSX2:3:2478:31006:23876,A00202:904:HLWKMDSX2:3:1656:24849:8046,A00202:904:HLWKMDSX2:3:2544:25581:14763,A00202:904:HLWKMDSX2:3:2365:20238:16063,A00202:904:HLWKMDSX2:3:2424:28854:33301,A00202:904:HLWKMDSX2:3:2618:27941:33035,A00202:904:HLWKMDSX2:3:2306:6099:12931,A002…	1413	A352-19	A352-19	LUAD	60	platelet	male	C7P	15:43002555|43025429	hsa_circ_0008984	chr15:43313472-43317627-	NM_174916	29.16	100	98.3	1413	946	1357	405	405	1	0	715	CTGTTTATCT...TATGTTCAGC	GCTGAACATA...GATACTTCAG
93253	93253	15:43007079|43025429	15	43007079	43025429	23	6_4_4	104	0.307	exon	UBR1,	-	A00202:904:HLWKMDSX2:3:2271:20202:18912,A00202:904:HLWKMDSX2:3:2428:13747:36824,A00202:904:HLWKMDSX2:3:1315:10990:17738,A00202:904:HLWKMDSX2:3:1623:8847:18505,A00202:904:HLWKMDSX2:3:2570:12707:27727,A00202:904:HLWKMDSX2:3:2565:11270:26866,A00202:904:HLWKMDSX2:3:2271:20338:18959,A00202:904:HLWKMDSX2:3:2327:32895:3474,A00202:904:HLWKMDSX2:3:2175:3821:7294,A00202:904:HLWKMDSX2:3:2334:30761:13526,A00…	1169	A352-19	A352-19	LUAD	60	platelet	male	C7P	15:43007079|43025429	hsa_circ_0008984	chr15:43313472-43317627-	NM_174916	35.24	100	98.3	1169	702	1113	405	405	1	0	715	CTCCTGAGAG...TATGTTCAGC	GCTGAACATA...GATACTTCAG
93254	93254	15:43015688|43022801	15	43015688	43022801	19	2_7_6	320	0.106	exon	UBR1,	-	A00202:904:HLWKMDSX2:3:1333:28411:16532,A00202:904:HLWKMDSX2:3:2151:24334:22623,A00202:904:HLWKMDSX2:3:2541:22200:9189,A00202:904:HLWKMDSX2:3:1617:22381:22811,A00202:904:HLWKMDSX2:3:2503:26910:22670,A00202:904:HLWKMDSX2:3:1607:18719:12774,A00202:904:HLWKMDSX2:3:1607:15194:24768,A00202:904:HLWKMDSX2:3:1605:19642:20979,A00202:904:HLWKMDSX2:3:1521:5339:26021,A00202:904:HLWKMDSX2:3:1171:9372:19257,A0…	665	A352-19	A352-19	LUAD	60	platelet	male	C7P	15:43015688|43022801	hsa_circ_0103555	chr15:43307885-43309379-	ENST00000290650.4	40.51	100	100	664	1	269	269	269	1	4.15e-139	497	CTCTCTTCCT...TATGAAAAGC	ATGTTTGACA...AGGAAGAGAG
93255	93255	15:43015688|43025429	15	43015688	43025429	40	6_5_5	207	0.279	exon	UBR1,	-	A00202:904:HLWKMDSX2:3:1368:20699:30264,A00202:904:HLWKMDSX2:3:1376:28420:11757,A00202:904:HLWKMDSX2:3:1376:28456:11788,A00202:904:HLWKMDSX2:3:1628:26268:29825,A00202:904:HLWKMDSX2:3:2254:2880:34663,A00202:904:HLWKMDSX2:3:1633:2609:17096,A00202:904:HLWKMDSX2:3:1460:4227:15922,A00202:904:HLWKMDSX2:3:2642:25482:23390,A00202:904:HLWKMDSX2:3:2563:1199:23077,A00202:904:HLWKMDSX2:3:1670:27697:4116,A002…	931	A352-19	A352-19	LUAD	60	platelet	male	C7P	15:43015688|43025429	hsa_circ_0008984	chr15:43313472-43317627-	NM_174916	44.25	100	98.3	931	464	875	405	405	1	0	715	CTCTCTTCCT...TATGTTCAGC	GCTGAACATA...GATACTTCAG
93256	93256	15:43021275|43025429	15	43021275	43025429	56	5_10_20	703	0.137	exon	UBR1,	-	A00202:904:HLWKMDSX2:3:2671:17318:19179,A00202:904:HLWKMDSX2:3:1345:11180:11835,A00202:904:HLWKMDSX2:3:1354:11134:11443,A00202:904:HLWKMDSX2:3:1136:3495:35070,A00202:904:HLWKMDSX2:3:1121:13105:37059,A00202:904:HLWKMDSX2:3:1135:9019:13573,A00202:904:HLWKMDSX2:3:1310:28339:16250,A00202:904:HLWKMDSX2:3:1157:14434:16752,A00202:904:HLWKMDSX2:3:2136:31485:36135,A00202:904:HLWKMDSX2:3:2141:5077:12070,A0…	468	A352-19	A352-19	LUAD	60	platelet	male	C7P	15:43021275|43025429	hsa_circ_0008984	chr15:43313472-43317627-	NM_174916	88.03	100	98.3	468	1	412	405	405	1	0	715	CTGAAGTATC...TATGTTCAGC	GCTGAACATA...GATACTTCAG
93257	93257	15:43024829|43025429	15	43024829	43025429	18	4_5_3	164	0.18	exon	UBR1,	-	A00202:904:HLWKMDSX2:3:1672:14488:7607,A00202:904:HLWKMDSX2:3:1317:2654:20807,A00202:904:HLWKMDSX2:3:1512:14407:34522,A00202:904:HLWKMDSX2:3:1558:15356:35415,A00202:904:HLWKMDSX2:3:2244:11098:25441,A00202:904:HLWKMDSX2:3:2414:30463:21465,A00202:904:HLWKMDSX2:3:1345:27434:24111,A00202:904:HLWKMDSX2:3:1535:17553:31767,A00202:904:HLWKMDSX2:3:1562:11966:26976,A00202:904:HLWKMDSX2:3:2140:21115:15640,A…	267	A352-19	A352-19	LUAD	60	platelet	male	C7P	15:43024829|43025429	hsa_circ_0034920	chr15:43317026-43317627-	NM_174916	79.03	100	96.68	267	1	211	204	204	1	2.17e-93	344	CATTTGGAGC...TATGTTCAGC	GCTGAACATA...GCTCCAAATG
93258	93258	15:43043215|43056442	15	43043215	43056442	10	1_2_1	46	0.303	exon	UBR1,	-	A00202:904:HLWKMDSX2:3:2314:6280:13526,A00202:904:HLWKMDSX2:3:1452:10203:27273,A00202:904:HLWKMDSX2:3:2649:6632:2206,A00202:904:HLWKMDSX2:3:2427:15293:16047,A00202:904:HLWKMDSX2:3:2314:4336:14732,A00202:904:HLWKMDSX2:3:2576:25744:21903,A00202:904:HLWKMDSX2:3:1230:20464:34272,A00202:904:HLWKMDSX2:3:2176:28682:35352,A00202:904:HLWKMDSX2:3:1519:14398:11428,A00202:904:HLWKMDSX2:3:1576:27118:25567,	668	A352-19	A352-19	LUAD	60	platelet	male	C7P	15:43043215|43056442	hsa_circ_0103558	chr15:43335412-43348640-	ENST00000290650.4	100	100	100	667	1	667	667	667	1	0	1232	CAGCAAGGGT...GTTTATAATA	TATTATAAAC...ACCCTTGCTG
93259	93259	15:43043215|43060114	15	43043215	43060114	9	2_2_0	40	0.31	exon	UBR1,	-	A00202:904:HLWKMDSX2:3:1476:25346:6339,A00202:904:HLWKMDSX2:3:1234:14606:2049,A00202:904:HLWKMDSX2:3:1656:29261:16720,A00202:904:HLWKMDSX2:3:2261:13819:6042,A00202:904:HLWKMDSX2:3:2439:6858:17660,A00202:904:HLWKMDSX2:3:1313:23122:18490,A00202:904:HLWKMDSX2:3:2374:4499:6934,A00202:904:HLWKMDSX2:3:2619:7798:13463,A00202:904:HLWKMDSX2:3:1210:30138:13730,	1052	A352-19	A352-19	LUAD	60	platelet	male	C7P	15:43043215|43060114	hsa_circ_0034928	chr15:43335412-43352312-	NM_174916	100	100	100	1051	1	1051	1051	1051	1	0	1941	CAGCAAGGGT...CCCGACGACC	GGTCGTCGGG...ACCCTTGCTG
93260	93260	15:43047161|43048491	15	43047161	43048491	44	3_11_10	52	0.629	exon	UBR1,	-	A00202:904:HLWKMDSX2:3:2177:1985:31986,A00202:904:HLWKMDSX2:3:2256:22263:16877,A00202:904:HLWKMDSX2:3:2656:2989:28494,A00202:904:HLWKMDSX2:3:1354:28935:34100,A00202:904:HLWKMDSX2:3:1354:28393:34757,A00202:904:HLWKMDSX2:3:1537:6280:8296,A00202:904:HLWKMDSX2:3:2451:5936:25739,A00202:904:HLWKMDSX2:3:2171:2682:35728,A00202:904:HLWKMDSX2:3:1340:26259:3944,A00202:904:HLWKMDSX2:3:2406:17002:13088,A00202…	230	A352-19	A352-19	LUAD	60	platelet	male	C7P	15:43047161|43048491	hsa_circ_0103559	chr15:43339358-43340689-	ENST00000290650.4	100	100	100	229	1	229	229	229	1	2.28e-117	424	ATCACAAGCA...CAGGATATAC	GTATATCCTG...TGCTTGTGAT
93261	93261	15:43047161|43054899	15	43047161	43054899	4	1_2_1	79	0.092	exon	UBR1,	-	A00202:904:HLWKMDSX2:3:2106:17309:34788,A00202:904:HLWKMDSX2:3:2633:27335:23782,A00202:904:HLWKMDSX2:3:1205:9019:16892,A00202:904:HLWKMDSX2:3:1308:4806:12759,	388	A352-19	A352-19	LUAD	60	platelet	male	C7P	15:43047161|43054899	hsa_circ_0103559	chr15:43339358-43340689-	ENST00000290650.4	59.17	100	100	387	1	229	229	229	1	4.04e-117	424	ATCACAAGCA...GATGTCGAGC	GTATATCCTG...TGCTTGTGAT
93262	93262	15:43047161|43056442	15	43047161	43056442	6	1_2_3	65	0.156	exon	UBR1,	-	A00202:904:HLWKMDSX2:3:2617:12020:17394,A00202:904:HLWKMDSX2:3:2520:32841:24455,A00202:904:HLWKMDSX2:3:1120:25165:30326,A00202:904:HLWKMDSX2:3:2436:8865:19413,A00202:904:HLWKMDSX2:3:2556:10474:30311,A00202:904:HLWKMDSX2:3:1442:17598:35227,	487	A352-19	A352-19	LUAD	60	platelet	male	C7P	15:43047161|43056442	hsa_circ_0103560	chr15:43339358-43348640-	ENST00000290650.4	100	100	100	486	1	486	486	486	1	0	898	ATCACAAGCA...GTTTATAATA	TATTATAAAC...TGCTTGTGAT
93263	93263	15:43054742|43060114	15	43054742	43060114	14	3_2_0	84	0.25	exon	UBR1,	-	A00202:904:HLWKMDSX2:3:2326:19199:11130,A00202:904:HLWKMDSX2:3:1524:9073:11663,A00202:904:HLWKMDSX2:3:1105:6225:14559,A00202:904:HLWKMDSX2:3:1415:2926:6496,A00202:904:HLWKMDSX2:3:2170:19669:27602,A00202:904:HLWKMDSX2:3:2519:9028:15029,A00202:904:HLWKMDSX2:3:1167:29116:29904,A00202:904:HLWKMDSX2:3:1671:10764:19351,A00202:904:HLWKMDSX2:3:2459:19795:8876,A00202:904:HLWKMDSX2:3:2622:21477:4899,A00202…	642	A352-19	A352-19	LUAD	60	platelet	male	C7P	15:43054742|43060114	hsa_circ_0103562	chr15:43346939-43352312-	ENST00000290650.4	100	100	100	641	1	641	641	641	1	0	1184	TTTAGGTCAC...CCCGACGACC	GGTCGTCGGG...GTGACCTAAA
93264	93264	15:43056344|43059192	15	43056344	43059192	18	1_7_7	99	0.267	exon	UBR1,	-	A00202:904:HLWKMDSX2:3:2506:7021:13902,A00202:904:HLWKMDSX2:3:2506:6569:14246,A00202:904:HLWKMDSX2:3:2118:26087:6590,A00202:904:HLWKMDSX2:3:2450:18692:6746,A00202:904:HLWKMDSX2:3:2303:32606:35728,A00202:904:HLWKMDSX2:3:2303:32253:36401,A00202:904:HLWKMDSX2:3:1621:18493:18521,A00202:904:HLWKMDSX2:3:1631:26811:32737,A00202:904:HLWKMDSX2:3:2442:23972:35180,A00202:904:HLWKMDSX2:3:2669:1063:23813,A002…	297	A352-19	A352-19	LUAD	60	platelet	male	C7P	15:43056344|43059192	hsa_circ_0103564	chr15:43348541-43351390-	ENST00000290650.4	100	100	100	296	1	296	296	296	1	1.72e-154	547	CAGAGTAGGA...CTAAAGTCAC	GTGACTTTAG...TCCTACTCTG
93265	93265	15:43134257|43160794	15	43134257	43160794	10	2_1_1	13	0.606	exon	TMEM62,	+	A00202:904:HLWKMDSX2:3:2206:9001:4022,A00202:904:HLWKMDSX2:3:1545:4915:13917,A00202:904:HLWKMDSX2:3:1638:12391:36448,A00202:904:HLWKMDSX2:3:1648:11360:8547,A00202:904:HLWKMDSX2:3:1648:11053:8641,A00202:904:HLWKMDSX2:3:2276:15365:8688,A00202:904:HLWKMDSX2:3:1205:10872:31313,A00202:904:HLWKMDSX2:3:1326:17074:28087,A00202:904:HLWKMDSX2:3:1457:25970:13557,A00202:904:HLWKMDSX2:3:1638:12400:36119,	1117	A352-19	A352-19	LUAD	60	platelet	male	C7P	15:43134257|43160794	hsa_circ_0034934	chr15:43426454-43461875+	NM_024956	100	92.92	100	1116	1	1116	1201	1	1116	0	2061	ATATCCGACA...CTACATCATG	ATATCCGACA...GAGCTTAAAG
93266	93266	15:43135512|43138619	15	43135512	43138619	7	2_0_2	44	0.241	exon	TMEM62,	+	A00202:904:HLWKMDSX2:3:2561:16125:33301,A00202:904:HLWKMDSX2:3:2429:28085:24424,A00202:904:HLWKMDSX2:3:1558:22652:4648,A00202:904:HLWKMDSX2:3:2429:29875:26678,A00202:904:HLWKMDSX2:3:1440:8748:10473,A00202:904:HLWKMDSX2:3:2674:7265:10097,A00202:904:HLWKMDSX2:3:1562:16342:2926,	185	A352-19	A352-19	LUAD	60	platelet	male	C7P	NA	NA	NA	NA	NA	NA	NA	NA	NA	NA	NA	NA	NA	NA	NA	NA	NA
93267	93267	15:43146493|43169677	15	43146493	43169677	5	4_0_4	11	0.476	exon	TMEM62,	+	A00202:904:HLWKMDSX2:3:2325:8440:15640,A00202:904:HLWKMDSX2:3:2258:26964:31720,A00202:904:HLWKMDSX2:3:2258:26377:32675,A00202:904:HLWKMDSX2:3:1353:29107:1892,A00202:904:HLWKMDSX2:3:1666:2465:9612,	906	A352-19	A352-19	LUAD	60	platelet	male	C7P	15:43146493|43169677	hsa_circ_0034940	chr15:43438690-43461875+	NM_024956	100	100	100	905	1	905	905	1	905	0	1672	GAAATATTCT...GAGCTTAAAG	GAAATATTCT...GAGCTTAAAG
93268	93268	15:43148755|43149151	15	43148755	43149151	22	3_2_2	75	0.37	exon	TMEM62,	+	A00202:904:HLWKMDSX2:3:2108:5764:25974,A00202:904:HLWKMDSX2:3:1116:32606:9706,A00202:904:HLWKMDSX2:3:2502:2157:13495,A00202:904:HLWKMDSX2:3:1336:11424:31892,A00202:904:HLWKMDSX2:3:2678:17761:35822,A00202:904:HLWKMDSX2:3:2115:31991:35070,A00202:904:HLWKMDSX2:3:2460:11731:35399,A00202:904:HLWKMDSX2:3:2625:17933:34679,A00202:904:HLWKMDSX2:3:2339:10628:24565,A00202:904:HLWKMDSX2:3:2572:13982:4069,A00…	249	A352-19	A352-19	LUAD	60	platelet	male	C7P	15:43148755|43149151	hsa_circ_0034942	chr15:43440952-43441349+	NM_024956	100	100	100	248	1	248	248	1	248	6.84e-128	459	AAAAAGATGG...ATAATAGGAG	AAAAAGATGG...ATAATAGGAG
93269	93269	15:43148755|43160794	15	43148755	43160794	7	2_1_1	68	0.171	exon	TMEM62,	+	A00202:904:HLWKMDSX2:3:1640:2510:34554,A00202:904:HLWKMDSX2:3:2303:13205:33755,A00202:904:HLWKMDSX2:3:1454:14208:32550,A00202:904:HLWKMDSX2:3:1640:2537:32597,A00202:904:HLWKMDSX2:3:2121:3007:8108,A00202:904:HLWKMDSX2:3:2453:4399:35133,A00202:904:HLWKMDSX2:3:2121:6632:9001,	679	A352-19	A352-19	LUAD	60	platelet	male	C7P	15:43148755|43160794	hsa_circ_0008575	chr15:43440952-43452992+	NM_024956	100	100	100	678	1	678	678	1	678	0	1253	AAAAAGATGG...CTACATCATG	AAAAAGATGG...CTACATCATG
93270	93270	15:43334945|43335826	15	43334945	43335826	58	18_2_15	99	0.54	exon	ADAL,	+	A00202:904:HLWKMDSX2:3:2346:20229:2300,A00202:904:HLWKMDSX2:3:2373:24288:15374,A00202:904:HLWKMDSX2:3:2474:4562:35978,A00202:904:HLWKMDSX2:3:1144:9679:7983,A00202:904:HLWKMDSX2:3:1176:9833:5713,A00202:904:HLWKMDSX2:3:1475:7139:26850,A00202:904:HLWKMDSX2:3:2161:21269:21574,A00202:904:HLWKMDSX2:3:2328:8196:1564,A00202:904:HLWKMDSX2:3:2239:15528:11725,A00202:904:HLWKMDSX2:3:2562:30608:6089,A00202:90…	358	A352-19	A352-19	LUAD	60	platelet	male	C7P	15:43334945|43335826	hsa_circ_0034947	chr15:43627142-43628024+	NM_001159280	100	100	100	357	1	357	357	1	357	0	660	GTGAAGCTGA...CTTTGGAAGA	GTGAAGCTGA...CTTTGGAAGA
93271	93271	15:43336626|43343075	15	43336626	43343075	3	2_0_3	39	0.133	exon	ADAL,	+	A00202:904:HLWKMDSX2:3:1202:7527:26209,A00202:904:HLWKMDSX2:3:1603:4725:10645,A00202:904:HLWKMDSX2:3:1336:1561:7701,	232	A352-19	A352-19	LUAD	60	platelet	male	C7P	NA	NA	NA	NA	NA	NA	NA	NA	NA	NA	NA	NA	NA	NA	NA	NA	NA
93272	93272	15:43361162|43361941	15	43361162	43361941	9	1_4_2	96	0.158	exon	ZSCAN29,	-	A00202:904:HLWKMDSX2:3:1377:16071:15734,A00202:904:HLWKMDSX2:3:1313:15555:33880,A00202:904:HLWKMDSX2:3:2324:15004:36526,A00202:904:HLWKMDSX2:3:2156:16694:27712,A00202:904:HLWKMDSX2:3:1377:16052:15765,A00202:904:HLWKMDSX2:3:1313:15781:33927,A00202:904:HLWKMDSX2:3:1133:6072:35368,A00202:904:HLWKMDSX2:3:1453:19244:35947,A00202:904:HLWKMDSX2:3:2340:11324:16188,	781	A352-19	A352-19	LUAD	60	platelet	male	C7P	NA	NA	NA	NA	NA	NA	NA	NA	NA	NA	NA	NA	NA	NA	NA	NA	NA
93273	93273	15:43380084|43383504	15	43380084	43383504	8	2_2_4	98	0.14	exon	TUBGCP4,	+	A00202:904:HLWKMDSX2:3:2329:3703:4899,A00202:904:HLWKMDSX2:3:2367:15555:12179,A00202:904:HLWKMDSX2:3:2156:28709:6997,A00202:904:HLWKMDSX2:3:2329:5900:9612,A00202:904:HLWKMDSX2:3:2329:6795:8813,A00202:904:HLWKMDSX2:3:1253:8576:9956,A00202:904:HLWKMDSX2:3:1506:29586:2879,A00202:904:HLWKMDSX2:3:1528:11116:8469,	283	A352-19	A352-19	LUAD	60	platelet	male	C7P	15:43380084|43383504	hsa_circ_0034962	chr15:43672281-43675702+	NM_014444	100	100	100	282	1	282	282	1	282	9.88e-147	521	ATTCATGGTT...GCAGGACTTG	ATTCATGGTT...GCAGGACTTG
93274	93274	15:43398038|43401850	15	43398038	43401850	18	6_3_3	95	0.275	exon	TUBGCP4,	+	A00202:904:HLWKMDSX2:3:1101:23348:18662,A00202:904:HLWKMDSX2:3:2533:25220:7404,A00202:904:HLWKMDSX2:3:1211:30617:7388,A00202:904:HLWKMDSX2:3:2626:14705:29747,A00202:904:HLWKMDSX2:3:2153:1506:23202,A00202:904:HLWKMDSX2:3:2248:18141:10551,A00202:904:HLWKMDSX2:3:2358:4517:2644,A00202:904:HLWKMDSX2:3:2523:26205:34319,A00202:904:HLWKMDSX2:3:2630:26169:27336,A00202:904:HLWKMDSX2:3:1564:15266:7701,A0020…	519	A352-19	A352-19	LUAD	60	platelet	male	C7P	15:43398038|43401850	hsa_circ_0034972	chr15:43692241-43694048+	NM_014444	60.42	100	100	518	206	518	313	1	313	1.11e-163	579	CAGATGCTAC...ATTGAAACCT	GTACAATGTT...ATTGAAACCT
93275	93275	15:43400044|43401850	15	43400044	43401850	207	49_20_36	114	0.784	exon	TUBGCP4,	+	A00202:904:HLWKMDSX2:3:2233:32461:30655,A00202:904:HLWKMDSX2:3:2301:27199:27148,A00202:904:HLWKMDSX2:3:2338:25970:23109,A00202:904:HLWKMDSX2:3:2374:2211:10895,A00202:904:HLWKMDSX2:3:2375:28022:36245,A00202:904:HLWKMDSX2:3:2433:10936:28948,A00202:904:HLWKMDSX2:3:2433:10655:29997,A00202:904:HLWKMDSX2:3:2448:1154:26788,A00202:904:HLWKMDSX2:3:2530:26775:24533,A00202:904:HLWKMDSX2:3:2533:27941:20228,A…	314	A352-19	A352-19	LUAD	60	platelet	male	C7P	15:43400044|43401850	hsa_circ_0034972	chr15:43692241-43694048+	NM_014444	100	100	100	313	1	313	313	1	313	6.48e-164	579	GTACAATGTT...ATTGAAACCT	GTACAATGTT...ATTGAAACCT
93276	93276	15:43400044|43404552	15	43400044	43404552	5	2_0_1	99	0.092	exon	TUBGCP4,	+	A00202:904:HLWKMDSX2:3:2268:21423:12821,A00202:904:HLWKMDSX2:3:2265:27109:21136,A00202:904:HLWKMDSX2:3:1651:31186:27978,A00202:904:HLWKMDSX2:3:2265:27245:20588,A00202:904:HLWKMDSX2:3:2117:14055:30185,	1805	A352-19	A352-19	LUAD	60	platelet	male	C7P	15:43400044|43404552	hsa_circ_0034972	chr15:43692241-43694048+	NM_014444	17.34	100	100	1805	1	313	313	1	313	4.02e-163	579	GTACAATGTT...CTCTGGGCAG	GTACAATGTT...ATTGAAACCT
93277	93277	15:43415594|43416416	15	43415594	43416416	2	2_1_0	0	1	exon	TP53BP1,	-	A00202:904:HLWKMDSX2:3:1152:17616:6637,A00202:904:HLWKMDSX2:3:2206:15248:33473,	409	A352-19	A352-19	LUAD	60	platelet	male	C7P	15:43415594|43416416	hsa_circ_0034982	chr15:43707791-43708614-	NM_005657	100	100	100	408	1	408	408	408	1	0	754	CAGGTTTTAC...TTCACCACTC	GAGTGGTGAA...GTAAAACCTG
93278	93278	15:43479397|43481022	15	43479397	43481022	3	1_3_2	33	0.154	exon	TP53BP1,	-	A00202:904:HLWKMDSX2:3:2441:25554:23672,A00202:904:HLWKMDSX2:3:2316:20184:4633,A00202:904:HLWKMDSX2:3:1224:7482:8688,	418	A352-19	A352-19	LUAD	60	platelet	male	C7P	15:43479397|43481022	hsa_circ_0034995	chr15:43771594-43773220-	NM_005657	100	100	100	417	1	417	417	417	1	0	771	CTTGCAGGTG...TCCCAGAACA	TGTTCTGGGA...CACCTGCAAG
93279	93279	15:43753824|43756766	15	43753824	43756766	140	19_18_19	12	0.959	exon	PDIA3,	+	A00202:904:HLWKMDSX2:3:2173:21115:17394,A00202:904:HLWKMDSX2:3:2309:22055:28761,A00202:904:HLWKMDSX2:3:2434:14778:22670,A00202:904:HLWKMDSX2:3:2443:26033:26725,A00202:904:HLWKMDSX2:3:2453:25762:18740,A00202:904:HLWKMDSX2:3:2458:29098:27868,A00202:904:HLWKMDSX2:3:2462:17535:12696,A00202:904:HLWKMDSX2:3:2476:12717:12493,A00202:904:HLWKMDSX2:3:2561:25427:12117,A00202:904:HLWKMDSX2:3:2561:22589:16438…	198	A352-19	A352-19	LUAD	60	platelet	male	C7P	15:43753824|43756766	hsa_circ_0002151	chr15:44046021-44048964+	NM_005313	100	100	100	197	1	197	197	1	197	1.18e-99	364	GTGTGGACAC...AGGACTGCTG	GTGTGGACAC...AGGACTGCTG
93280	93280	15:43753824|43761531	15	43753824	43761531	5	2_1_1	8	0.556	exon	PDIA3,	+	A00202:904:HLWKMDSX2:3:2413:14516:12540,A00202:904:HLWKMDSX2:3:2217:25301:11021,A00202:904:HLWKMDSX2:3:2217:25057:10911,A00202:904:HLWKMDSX2:3:2228:28628:2566,A00202:904:HLWKMDSX2:3:2236:16315:35697,	306	A352-19	A352-19	LUAD	60	platelet	male	C7P	15:43753824|43761531	hsa_circ_0002151	chr15:44046021-44048964+	NM_005313	64.59	100	100	305	1	197	197	1	197	1.92e-99	364	GTGTGGACAC...TCTATAGTAG	GTGTGGACAC...AGGACTGCTG
93281	93281	15:43753824|43766910	15	43753824	43766910	4	1_0_2	5	0.615	exon	PDIA3,	+	A00202:904:HLWKMDSX2:3:2208:24316:24502,A00202:904:HLWKMDSX2:3:1629:18701:19225,A00202:904:HLWKMDSX2:3:2230:25617:33833,A00202:904:HLWKMDSX2:3:2567:29116:10676,	862	A352-19	A352-19	LUAD	60	platelet	male	C7P	15:43753824|43766910	hsa_circ_0035027	chr15:44046021-44059108+	NM_005313	100	100	100	861	1	861	861	1	861	0	1591	GTGTGGACAC...AGGAGTTCTC	GTGTGGACAC...AGGAGTTCTC
93282	93282	15:43756649|43763206	15	43756649	43763206	184	46_19_36	19	0.951	exon	PDIA3,	+	A00202:904:HLWKMDSX2:3:2261:24379:7513,A00202:904:HLWKMDSX2:3:2317:13024:7764,A00202:904:HLWKMDSX2:3:2347:13078:20008,A00202:904:HLWKMDSX2:3:2348:13530:6699,A00202:904:HLWKMDSX2:3:2371:17164:2566,A00202:904:HLWKMDSX2:3:2372:14416:22639,A00202:904:HLWKMDSX2:3:2424:7346:12837,A00202:904:HLWKMDSX2:3:2459:18539:33254,A00202:904:HLWKMDSX2:3:2501:16884:26788,A00202:904:HLWKMDSX2:3:2504:17517:32330,A002…	357	A352-19	A352-19	LUAD	60	platelet	male	C7P	15:43756649|43763206	hsa_circ_0002891	chr15:44048846-44055404+	NM_005313	100	100	100	356	1	356	356	1	356	0	658	GTTGATTGCA...ATAATGGAGA	GTTGATTGCA...ATAATGGAGA
93283	93283	15:43761424|43763206	15	43761424	43763206	81	26_9_21	17	0.905	exon	PDIA3,	+	A00202:904:HLWKMDSX2:3:2171:13584:34788,A00202:904:HLWKMDSX2:3:2315:8974:6417,A00202:904:HLWKMDSX2:3:2344:8052:16219,A00202:904:HLWKMDSX2:3:2417:21875:9533,A00202:904:HLWKMDSX2:3:2561:18539:29904,A00202:904:HLWKMDSX2:3:2622:27154:28573,A00202:904:HLWKMDSX2:3:2622:26820:29653,A00202:904:HLWKMDSX2:3:2678:31467:8015,A00202:904:HLWKMDSX2:3:1477:24650:35352,A00202:904:HLWKMDSX2:3:1575:27552:19366,A002…	239	A352-19	A352-19	LUAD	60	platelet	male	C7P	15:43761424|43763206	hsa_circ_0003598	chr15:44053621-44055404+	NM_005313	100	100	100	238	1	238	238	1	238	2.37e-122	440	ATGGAATTGT...ATAATGGAGA	ATGGAATTGT...ATAATGGAGA
93284	93284	15:43763077|43765566	15	43763077	43765566	4	3_2_1	10	0.444	exon	PDIA3,	+	A00202:904:HLWKMDSX2:3:2251:11605:24784,A00202:904:HLWKMDSX2:3:2466:21630:28808,A00202:904:HLWKMDSX2:3:2676:17246:9690,A00202:904:HLWKMDSX2:3:2253:24677:7905,	248	A352-19	A352-19	LUAD	60	platelet	male	C7P	15:43763077|43765566	hsa_circ_0035031	chr15:44055274-44055404+	NM_005313	52.63	100	100	247	1	130	130	1	130	2.68e-62	241	GTTTTTTCGA...AGGAAAACAT	GTTTTTTCGA...ATAATGGAGA
93285	93285	15:43763077|43766012	15	43763077	43766012	6	1_2_0	9	0.571	exon	PDIA3,	+	A00202:904:HLWKMDSX2:3:1278:1678:29418,A00202:904:HLWKMDSX2:3:2352:7355:30013,A00202:904:HLWKMDSX2:3:2352:6506:32863,A00202:904:HLWKMDSX2:3:1205:9010:14434,A00202:904:HLWKMDSX2:3:1165:2130:36777,A00202:904:HLWKMDSX2:3:2552:21630:19570,	374	A352-19	A352-19	LUAD	60	platelet	male	C7P	15:43763077|43766012	hsa_circ_0035031	chr15:44055274-44055404+	NM_005313	34.85	100	100	373	1	130	130	1	130	4.2e-62	241	GTTTTTTCGA...GGAGAAACAG	GTTTTTTCGA...ATAATGGAGA
93286	93286	15:43765450|43766910	15	43765450	43766910	40	17_9_8	10	0.889	exon	PDIA3,	+	A00202:904:HLWKMDSX2:3:2161:20265:21809,A00202:904:HLWKMDSX2:3:2202:21920:22388,A00202:904:HLWKMDSX2:3:2254:22607:3035,A00202:904:HLWKMDSX2:3:2354:2040:8938,A00202:904:HLWKMDSX2:3:2631:32289:2394,A00202:904:HLWKMDSX2:3:1149:26368:5102,A00202:904:HLWKMDSX2:3:1267:24225:29700,A00202:904:HLWKMDSX2:3:1476:19859:14528,A00202:904:HLWKMDSX2:3:1556:25644:32784,A00202:904:HLWKMDSX2:3:1563:4806:17675,A0020…	427	A352-19	A352-19	LUAD	60	platelet	male	C7P	15:43765450|43766910	hsa_circ_0035034	chr15:44057647-44059108+	NM_005313	100	100	100	426	1	426	426	1	426	0	787	GGGTATCATC...AGGAGTTCTC	GGGTATCATC...AGGAGTTCTC
93287	93287	15:43809755|43813357	15	43809755	43813357	8	2_2_0	139	0.103	exon	MFAP1,	-	A00202:904:HLWKMDSX2:3:2434:14552:26475,A00202:904:HLWKMDSX2:3:2342:12409:15937,A00202:904:HLWKMDSX2:3:2647:21875:33238,A00202:904:HLWKMDSX2:3:2434:14742:25332,A00202:904:HLWKMDSX2:3:2437:5014:30091,A00202:904:HLWKMDSX2:3:1603:13150:31000,A00202:904:HLWKMDSX2:3:1539:30535:32675,A00202:904:HLWKMDSX2:3:2658:5177:22639,	431	A352-19	A352-19	LUAD	60	platelet	male	C7P	NA	NA	NA	NA	NA	NA	NA	NA	NA	NA	NA	NA	NA	NA	NA	NA	NA
93288	93288	15:43809755|43815074	15	43809755	43815074	31	6_9_4	182	0.254	exon	MFAP1,	-	A00202:904:HLWKMDSX2:3:2472:23873:11992,A00202:904:HLWKMDSX2:3:2664:14045:15890,A00202:904:HLWKMDSX2:3:1446:17083:30013,A00202:904:HLWKMDSX2:3:2413:15076:16924,A00202:904:HLWKMDSX2:3:2637:22480:27305,A00202:904:HLWKMDSX2:3:1347:19660:22200,A00202:904:HLWKMDSX2:3:2165:30635:33536,A00202:904:HLWKMDSX2:3:2231:2003:35274,A00202:904:HLWKMDSX2:3:2376:4137:24095,A00202:904:HLWKMDSX2:3:1147:30951:34428,A…	749	A352-19	A352-19	LUAD	60	platelet	male	C7P	NA	NA	NA	NA	NA	NA	NA	NA	NA	NA	NA	NA	NA	NA	NA	NA	NA
93289	93289	15:43809755|43817448	15	43809755	43817448	15	2_6_4	49	0.38	exon	MFAP1,	-	A00202:904:HLWKMDSX2:3:2234:2573:22921,A00202:904:HLWKMDSX2:3:2255:4390:36902,A00202:904:HLWKMDSX2:3:1461:29234:26850,A00202:904:HLWKMDSX2:3:1346:23484:8469,A00202:904:HLWKMDSX2:3:2658:4318:20776,A00202:904:HLWKMDSX2:3:2123:6488:25128,A00202:904:HLWKMDSX2:3:1316:4788:21652,A00202:904:HLWKMDSX2:3:1622:32479:8829,A00202:904:HLWKMDSX2:3:1671:28971:13213,A00202:904:HLWKMDSX2:3:2234:3296:32471,A00202:…	969	A352-19	A352-19	LUAD	60	platelet	male	C7P	15:43809755|43817448	hsa_circ_0035039	chr15:44105446-44109646-	NM_005926	66.84	100	100	968	322	968	647	647	1	0	1195	CATGAAGAAG...GAAATCTCAC	GTGAGATTTC...CACACTCAAG
93290	93290	15:43814501|43815074	15	43814501	43815074	387	37_87_60	311	0.713	exon	MFAP1,	-	A00202:904:HLWKMDSX2:3:2157:29469:5869,A00202:904:HLWKMDSX2:3:2159:15347:9064,A00202:904:HLWKMDSX2:3:2169:25581:4429,A00202:904:HLWKMDSX2:3:2174:23900:25504,A00202:904:HLWKMDSX2:3:2174:22426:26365,A00202:904:HLWKMDSX2:3:2213:10420:4946,A00202:904:HLWKMDSX2:3:2238:14163:4006,A00202:904:HLWKMDSX2:3:2255:8187:5400,A00202:904:HLWKMDSX2:3:2271:24668:8171,A00202:904:HLWKMDSX2:3:2301:16911:18881,A00202:…	319	A352-19	A352-19	LUAD	60	platelet	male	C7P	NA	NA	NA	NA	NA	NA	NA	NA	NA	NA	NA	NA	NA	NA	NA	NA	NA
93291	93291	15:43836161|43839728	15	43836161	43839728	20	3_4_5	47	0.46	exon	WDR76,	+	A00202:904:HLWKMDSX2:3:2338:15049:32753,A00202:904:HLWKMDSX2:3:2659:23140:20494,A00202:904:HLWKMDSX2:3:2559:18593:25520,A00202:904:HLWKMDSX2:3:2559:18656:28761,A00202:904:HLWKMDSX2:3:1340:4716:8093,A00202:904:HLWKMDSX2:3:2408:30355:36714,A00202:904:HLWKMDSX2:3:2447:32045:36417,A00202:904:HLWKMDSX2:3:1645:4408:8938,A00202:904:HLWKMDSX2:3:2345:32913:19038,A00202:904:HLWKMDSX2:3:1340:4878:7874,A0020…	181	A352-19	A352-19	LUAD	60	platelet	male	C7P	NA	NA	NA	NA	NA	NA	NA	NA	NA	NA	NA	NA	NA	NA	NA	NA	NA
93292	93292	15:43842415|43844054	15	43842415	43844054	31	5_6_9	63	0.496	exon	WDR76,	+	A00202:904:HLWKMDSX2:3:1465:10122:18928,A00202:904:HLWKMDSX2:3:2510:11388:6433,A00202:904:HLWKMDSX2:3:2642:15673:35399,A00202:904:HLWKMDSX2:3:2514:22092:19241,A00202:904:HLWKMDSX2:3:1374:4273:34287,A00202:904:HLWKMDSX2:3:2514:22119:18818,A00202:904:HLWKMDSX2:3:2515:8675:28260,A00202:904:HLWKMDSX2:3:2118:32868:7028,A00202:904:HLWKMDSX2:3:2453:3007:13745,A00202:904:HLWKMDSX2:3:1642:25192:35884,A002…	301	A352-19	A352-19	LUAD	60	platelet	male	C7P	15:43842415|43844054	hsa_circ_0035042	chr15:44134612-44136252+	NM_024908	100	100	100	300	1	300	300	1	300	1.04e-156	555	CCTTTGTTAC...TTGTGATTTG	CCTTTGTTAC...TTGTGATTTG
93293	93293	15:43842415|43851245	15	43842415	43851245	10	3_3_5	48	0.294	exon	WDR76,	+	A00202:904:HLWKMDSX2:3:2352:12653:14763,A00202:904:HLWKMDSX2:3:2312:22489:27853,A00202:904:HLWKMDSX2:3:2161:19262:22827,A00202:904:HLWKMDSX2:3:2429:6216:14606,A00202:904:HLWKMDSX2:3:1401:19307:32111,A00202:904:HLWKMDSX2:3:2161:20645:19523,A00202:904:HLWKMDSX2:3:2333:17011:7560,A00202:904:HLWKMDSX2:3:2429:6623:13620,A00202:904:HLWKMDSX2:3:1417:1832:22013,A00202:904:HLWKMDSX2:3:1203:8820:5932,	460	A352-19	A352-19	LUAD	60	platelet	male	C7P	15:43842415|43851245	hsa_circ_0103599	chr15:44134612-44143443+	NM_024908	100	100	100	459	1	459	459	1	459	0	848	CCTTTGTTAC...TTTTGAAGAG	CCTTTGTTAC...TTTTGAAGAG
93294	93294	15:43856946|43861386	15	43856946	43861386	4	1_0_2	0	1	exon	WDR76,	+	A00202:904:HLWKMDSX2:3:2246:11125:2472,A00202:904:HLWKMDSX2:3:2246:9670:2049,A00202:904:HLWKMDSX2:3:1177:7021:1564,A00202:904:HLWKMDSX2:3:1341:32036:13636,	426	A352-19	A352-19	LUAD	60	platelet	male	C7P	15:43856946|43861386	hsa_circ_0035047	chr15:44149143-44153584+	NM_024908	100	100	100	425	1	425	425	1	425	0	785	GTGTATAGAA...CCACCATCAG	GTGTATAGAA...CCACCATCAG
93295	93295	15:44322965|44332078	15	44322965	44332078	64	8_7_18	1004	0.113	exon	GOLM2,	+	A00202:904:HLWKMDSX2:3:2332:8558:35008,A00202:904:HLWKMDSX2:3:2466:30409:11757,A00202:904:HLWKMDSX2:3:1165:18819:7122,A00202:904:HLWKMDSX2:3:1470:30807:25692,A00202:904:HLWKMDSX2:3:1569:32823:22795,A00202:904:HLWKMDSX2:3:2468:31078:35243,A00202:904:HLWKMDSX2:3:1511:22670:11068,A00202:904:HLWKMDSX2:3:1449:23204:12994,A00202:904:HLWKMDSX2:3:1111:11740:9048,A00202:904:HLWKMDSX2:3:2534:3658:9706,A002…	250	A352-19	A352-19	LUAD	60	platelet	male	C7P	15:44322965|44332078	hsa_circ_0035050	chr15:44615162-44624276+	NM_138423	100	100	100	249	1	249	249	1	249	1.91e-128	460	GTTAAACTAC...GGAACAAAAG	GTTAAACTAC...GGAACAAAAG
93296	93296	15:44322965|44338317	15	44322965	44338317	79	5_10_11	321	0.33	exon	GOLM2,	+	A00202:904:HLWKMDSX2:3:1270:15013:11804,A00202:904:HLWKMDSX2:3:2115:15872:14763,A00202:904:HLWKMDSX2:3:1146:14290:17566,A00202:904:HLWKMDSX2:3:2266:25663:1595,A00202:904:HLWKMDSX2:3:2145:17092:23234,A00202:904:HLWKMDSX2:3:1123:20500:14199,A00202:904:HLWKMDSX2:3:1270:13856:12399,A00202:904:HLWKMDSX2:3:2165:30481:20650,A00202:904:HLWKMDSX2:3:2245:4273:4131,A00202:904:HLWKMDSX2:3:2306:13946:30718,A0…	476	A352-19	A352-19	LUAD	60	platelet	male	C7P	15:44322965|44338317	hsa_circ_0000595	chr15:44615162-44630515+	NM_138423	100	100	100	475	1	475	475	1	475	0	878	GTTAAACTAC...CTTCCCCCTG	GTTAAACTAC...CTTCCCCCTG
93297	93297	15:44328685|44332078	15	44328685	44332078	41	9_5_11	752	0.098	exon	GOLM2,	+	A00202:904:HLWKMDSX2:3:2459:30816:30154,A00202:904:HLWKMDSX2:3:1530:23303:8249,A00202:904:HLWKMDSX2:3:1620:17336:10034,A00202:904:HLWKMDSX2:3:2170:24451:20259,A00202:904:HLWKMDSX2:3:1433:11984:17206,A00202:904:HLWKMDSX2:3:2112:15772:11584,A00202:904:HLWKMDSX2:3:2662:12771:32440,A00202:904:HLWKMDSX2:3:2514:7817:10582,A00202:904:HLWKMDSX2:3:1237:17707:6010,A00202:904:HLWKMDSX2:3:1521:25753:31563,A0…	195	A352-19	A352-19	LUAD	60	platelet	male	C7P	15:44328685|44332078	hsa_circ_0004078	chr15:44620882-44624276+	NM_138423	100	100	100	194	1	194	194	1	194	5.4e-98	359	AGCAACTTGC...GGAACAAAAG	AGCAACTTGC...GGAACAAAAG
93298	93298	15:44328685|44338317	15	44328685	44338317	722	58_28_85	67	0.956	exon	GOLM2,	+	A00202:904:HLWKMDSX2:3:2174:14760:14685,A00202:904:HLWKMDSX2:3:2215:8359:21386,A00202:904:HLWKMDSX2:3:2223:7925:14685,A00202:904:HLWKMDSX2:3:2228:15510:13135,A00202:904:HLWKMDSX2:3:2228:4761:33755,A00202:904:HLWKMDSX2:3:2229:12662:7795,A00202:904:HLWKMDSX2:3:2240:16703:33990,A00202:904:HLWKMDSX2:3:2259:12735:8171,A00202:904:HLWKMDSX2:3:2271:17716:34115,A00202:904:HLWKMDSX2:3:2273:1696:18771,A0020…	421	A352-19	A352-19	LUAD	60	platelet	male	C7P	15:44328685|44338317	hsa_circ_0035051	chr15:44620882-44630515+	NM_138423	100	100	100	420	1	420	420	1	420	0	776	AGCAACTTGC...CTTCCCCCTG	AGCAACTTGC...CTTCCCCCTG
93300	93300	15:44328685|44380976	15	44328685	44380976	169	28_18_45	399	0.459	exon	GOLM2,	+	A00202:904:HLWKMDSX2:3:2167:7789:14481,A00202:904:HLWKMDSX2:3:2259:1895:22247,A00202:904:HLWKMDSX2:3:2440:23149:25708,A00202:904:HLWKMDSX2:3:2470:12328:12446,A00202:904:HLWKMDSX2:3:2474:8404:13009,A00202:904:HLWKMDSX2:3:2522:20247:24251,A00202:904:HLWKMDSX2:3:2551:29170:36605,A00202:904:HLWKMDSX2:3:2556:30987:25974,A00202:904:HLWKMDSX2:3:2663:13078:16689,A00202:904:HLWKMDSX2:3:1175:25590:6480,A00…	1067	A352-19	A352-19	LUAD	60	platelet	male	C7P	15:44328685|44380976	hsa_circ_0035051	chr15:44620882-44630515+	NM_138423	39.4	100	100	1066	1	420	420	1	420	0	776	AGCAACTTGC...TTGAAGCAAA	AGCAACTTGC...CTTCCCCCTG
93301	93301	15:44331988|44338317	15	44331988	44338317	564	67_45_88	117	0.906	exon	GOLM2,	+	A00202:904:HLWKMDSX2:3:2160:28031:15374,A00202:904:HLWKMDSX2:3:2167:31738:7733,A00202:904:HLWKMDSX2:3:2169:15790:11898,A00202:904:HLWKMDSX2:3:2176:30725:7639,A00202:904:HLWKMDSX2:3:2201:9037:22341,A00202:904:HLWKMDSX2:3:2238:21630:30874,A00202:904:HLWKMDSX2:3:2257:5701:13369,A00202:904:HLWKMDSX2:3:2267:19208:24486,A00202:904:HLWKMDSX2:3:2305:20320:31046,A00202:904:HLWKMDSX2:3:2305:31693:33896,A00…	318	A352-19	A352-19	LUAD	60	platelet	male	C7P	15:44331988|44338317	hsa_circ_0000596	chr15:44624185-44630515+	NM_138423	100	100	100	317	1	317	317	1	317	3.93e-166	586	TTTTCAGTGT...CTTCCCCCTG	TTTTCAGTGT...CTTCCCCCTG
93303	93303	15:44331988|44380976	15	44331988	44380976	117	25_18_23	452	0.341	exon	GOLM2,	+	A00202:904:HLWKMDSX2:3:2174:24053:22921,A00202:904:HLWKMDSX2:3:2343:22390:20134,A00202:904:HLWKMDSX2:3:2415:1967:32550,A00202:904:HLWKMDSX2:3:2455:2555:9361,A00202:904:HLWKMDSX2:3:1218:12093:16579,A00202:904:HLWKMDSX2:3:1249:24514:11725,A00202:904:HLWKMDSX2:3:1257:21206:25535,A00202:904:HLWKMDSX2:3:1270:19407:21449,A00202:904:HLWKMDSX2:3:1406:22679:32409,A00202:904:HLWKMDSX2:3:1451:20320:11350,A0…	964	A352-19	A352-19	LUAD	60	platelet	male	C7P	15:44331988|44380976	hsa_circ_0000596	chr15:44624185-44630515+	NM_138423	32.92	100	100	963	1	317	317	1	317	1.27e-165	586	TTTTCAGTGT...TTGAAGCAAA	TTTTCAGTGT...CTTCCCCCTG
93304	93304	15:44379690|44380976	15	44379690	44380976	75	17_11_15	383	0.281	exon	GOLM2,	+	A00202:904:HLWKMDSX2:3:2271:6894:5040,A00202:904:HLWKMDSX2:3:2356:1994:36166,A00202:904:HLWKMDSX2:3:2410:14624:3959,A00202:904:HLWKMDSX2:3:2473:20347:17096,A00202:904:HLWKMDSX2:3:2527:23050:9596,A00202:904:HLWKMDSX2:3:1263:4435:6543,A00202:904:HLWKMDSX2:3:1552:6533:18662,A00202:904:HLWKMDSX2:3:1156:25165:18865,A00202:904:HLWKMDSX2:3:1614:14299:14262,A00202:904:HLWKMDSX2:3:2451:5701:26240,A00202:9…	271	A352-19	A352-19	LUAD	60	platelet	male	C7P	15:44379690|44380976	hsa_circ_0003829	chr15:44671887-44673174+	NM_138423	100	100	100	270	1	270	270	1	270	4.43e-140	499	CTTTAAGGAA...TTGAAGCAAA	CTTTAAGGAA...TTGAAGCAAA
93305	93305	15:44458991|44459200	15	44458991	44459200	5	2_1_1	65	0.133	exon	CTDSPL2,	+	A00202:904:HLWKMDSX2:3:2143:14281:19116,A00202:904:HLWKMDSX2:3:1470:10619:14340,A00202:904:HLWKMDSX2:3:2446:18710:35650,A00202:904:HLWKMDSX2:3:2350:8739:35884,A00202:904:HLWKMDSX2:3:1446:20048:31861,	211	A352-19	A352-19	LUAD	60	platelet	male	C7P	15:44458991|44459200	hsa_circ_0103615	chr15:44751188-44751398+	ENST00000260327.4	100	100	100	210	1	210	210	1	210	7.54e-107	388	TTTTACATGT...CACACCTAAG	TTTTACATGT...CACACCTAAG
93306	93306	15:44458991|44490999	15	44458991	44490999	5	1_0_2	83	0.108	exon	CTDSPL2,	+	A00202:904:HLWKMDSX2:3:2328:20338:32111,A00202:904:HLWKMDSX2:3:2626:10945:21919,A00202:904:HLWKMDSX2:3:1303:6533:24392,A00202:904:HLWKMDSX2:3:1636:27615:2534,A00202:904:HLWKMDSX2:3:2404:25057:32769,	716	A352-19	A352-19	LUAD	60	platelet	male	C7P	15:44458991|44490999	hsa_circ_0035055	chr15:44751188-44783197+	NM_016396	100	100	100	715	1	715	715	1	715	0	1321	TTTTACATGT...CCCCTTACAG	TTTTACATGT...CCCCTTACAG
93307	93307	15:44484224|44486700	15	44484224	44486700	132	30_18_20	127	0.675	exon	CTDSPL2,	+	A00202:904:HLWKMDSX2:3:2256:24135:7435,A00202:904:HLWKMDSX2:3:2313:25147:4993,A00202:904:HLWKMDSX2:3:2335:26060:30655,A00202:904:HLWKMDSX2:3:2363:3929:2221,A00202:904:HLWKMDSX2:3:2452:25536:34225,A00202:904:HLWKMDSX2:3:2452:25319:35196,A00202:904:HLWKMDSX2:3:2463:21856:26631,A00202:904:HLWKMDSX2:3:2468:21983:28573,A00202:904:HLWKMDSX2:3:2558:28628:7858,A00202:904:HLWKMDSX2:3:1644:27389:32800,A002…	290	A352-19	A352-19	LUAD	60	platelet	male	C7P	15:44484224|44486700	hsa_circ_0103618	chr15:44776421-44778898+	ENST00000260327.4	100	100	100	289	1	289	289	1	289	1.3e-150	534	GAAGAGAGAG...AATAAAAATG	GAAGAGAGAG...AATAAAAATG
93308	93308	15:44484224|44490999	15	44484224	44490999	70	16_10_7	80	0.636	exon	CTDSPL2,	+	A00202:904:HLWKMDSX2:3:2459:1750:6339,A00202:904:HLWKMDSX2:3:2511:13783:15843,A00202:904:HLWKMDSX2:3:2623:20708:8108,A00202:904:HLWKMDSX2:3:1675:4960:13683,A00202:904:HLWKMDSX2:3:1315:3631:16736,A00202:904:HLWKMDSX2:3:1575:5828:19977,A00202:904:HLWKMDSX2:3:2248:29170:5729,A00202:904:HLWKMDSX2:3:2542:4951:34397,A00202:904:HLWKMDSX2:3:1144:5394:32597,A00202:904:HLWKMDSX2:3:2226:28845:8985,A00202:90…	506	A352-19	A352-19	LUAD	60	platelet	male	C7P	15:44484224|44490999	hsa_circ_0035057	chr15:44776421-44783197+	NM_016396	100	100	100	505	1	505	505	1	505	0	933	GAAGAGAGAG...CCCCTTACAG	GAAGAGAGAG...CCCCTTACAG
93309	93309	15:44484224|44496458	15	44484224	44496458	6	4_1_3	52	0.188	exon	CTDSPL2,	+	A00202:904:HLWKMDSX2:3:2169:11595:2190,A00202:904:HLWKMDSX2:3:1243:12120:27837,A00202:904:HLWKMDSX2:3:1243:10212:29262,A00202:904:HLWKMDSX2:3:2252:23204:32753,A00202:904:HLWKMDSX2:3:2654:31530:33520,A00202:904:HLWKMDSX2:3:1609:27932:24314,	585	A352-19	A352-19	LUAD	60	platelet	male	C7P	15:44484224|44496458	hsa_circ_0035057	chr15:44776421-44783197+	NM_016396	86.47	100	100	584	1	505	505	1	505	0	933	GAAGAGAGAG...TATTTGACCC	GAAGAGAGAG...CCCCTTACAG
93310	93310	15:44484224|44497138	15	44484224	44497138	5	2_2_0	59	0.145	exon	CTDSPL2,	+	A00202:904:HLWKMDSX2:3:1332:1660:34835,A00202:904:HLWKMDSX2:3:2648:6822:26991,A00202:904:HLWKMDSX2:3:2142:13693:14528,A00202:904:HLWKMDSX2:3:2142:13503:14732,A00202:904:HLWKMDSX2:3:2626:30996:11303,	697	A352-19	A352-19	LUAD	60	platelet	male	C7P	15:44484224|44497138	hsa_circ_0035057	chr15:44776421-44783197+	NM_016396	72.56	100	100	696	1	505	505	1	505	0	933	GAAGAGAGAG...TTTAGACTTG	GAAGAGAGAG...CCCCTTACAG
93311	93311	15:44484224|44499813	15	44484224	44499813	12	3_3_1	44	0.353	exon	CTDSPL2,	+	A00202:904:HLWKMDSX2:3:2613:14398:33880,A00202:904:HLWKMDSX2:3:1113:10917:7279,A00202:904:HLWKMDSX2:3:1468:32045:12399,A00202:904:HLWKMDSX2:3:1521:28131:28792,A00202:904:HLWKMDSX2:3:1538:6442:35258,A00202:904:HLWKMDSX2:3:1539:6171:1125,A00202:904:HLWKMDSX2:3:2311:8739:18380,A00202:904:HLWKMDSX2:3:1356:15519:26490,A00202:904:HLWKMDSX2:3:1353:11469:16313,A00202:904:HLWKMDSX2:3:1655:4291:2942,A00202…	784	A352-19	A352-19	LUAD	60	platelet	male	C7P	15:44484224|44499813	hsa_circ_0035058	chr15:44776421-44792011+	NM_016396	100	100	100	783	1	783	783	1	783	0	1447	GAAGAGAGAG...CATTTATCAG	GAAGAGAGAG...CATTTATCAG
93312	93312	15:44484224|44519295	15	44484224	44519295	8	2_1_0	43	0.271	exon	CTDSPL2,	+	A00202:904:HLWKMDSX2:3:2452:26295:9893,A00202:904:HLWKMDSX2:3:1615:17589:27633,A00202:904:HLWKMDSX2:3:2575:29866:3709,A00202:904:HLWKMDSX2:3:1654:27163:13683,A00202:904:HLWKMDSX2:3:2616:15763:2863,A00202:904:HLWKMDSX2:3:1223:7256:24612,A00202:904:HLWKMDSX2:3:1615:17101:28040,A00202:904:HLWKMDSX2:3:1444:22471:31422,	1352	A352-19	A352-19	LUAD	60	platelet	male	C7P	15:44484224|44519295	hsa_circ_0035058	chr15:44776421-44792011+	NM_016396	57.96	100	100	1351	1	783	783	1	783	0	1447	GAAGAGAGAG...TGCATATCAG	GAAGAGAGAG...CATTTATCAG
93313	93313	15:44490784|44490999	15	44490784	44490999	7	3_0_4	127	0.099	exon	CTDSPL2,	+	A00202:904:HLWKMDSX2:3:1368:21016:10864,A00202:904:HLWKMDSX2:3:1513:26567:9643,A00202:904:HLWKMDSX2:3:1575:15926:17863,A00202:904:HLWKMDSX2:3:2403:18665:2253,A00202:904:HLWKMDSX2:3:1513:25509:13228,A00202:904:HLWKMDSX2:3:1513:26765:9643,A00202:904:HLWKMDSX2:3:2439:20564:4570,	217	A352-19	A352-19	LUAD	60	platelet	male	C7P	NA	NA	NA	NA	NA	NA	NA	NA	NA	NA	NA	NA	NA	NA	NA	NA	NA
93314	93314	15:44496380|44497138	15	44496380	44497138	48	12_4_14	29	0.768	exon	CTDSPL2,	+	A00202:904:HLWKMDSX2:3:2336:8504:36135,A00202:904:HLWKMDSX2:3:2504:31665:27492,A00202:904:HLWKMDSX2:3:2577:10818:2127,A00202:904:HLWKMDSX2:3:1132:31349:2237,A00202:904:HLWKMDSX2:3:1204:28293:34929,A00202:904:HLWKMDSX2:3:1422:8919:23641,A00202:904:HLWKMDSX2:3:1458:16929:1720,A00202:904:HLWKMDSX2:3:1474:13178:7185,A00202:904:HLWKMDSX2:3:1659:19407:23484,A00202:904:HLWKMDSX2:3:1248:31593:2002,A00202…	192	A352-19	A352-19	LUAD	60	platelet	male	C7P	15:44496380|44497138	hsa_circ_0007705	chr15:44788577-44789336+	NM_016396	100	100	100	191	1	191	191	1	191	2.47e-96	353	CACCAGTAAC...TTTAGACTTG	CACCAGTAAC...TTTAGACTTG
93316	93316	15:44497027|44521406	15	44497027	44521406	5	1_1_2	22	0.312	exon	CTDSPL2,	+	A00202:904:HLWKMDSX2:3:2604:31322:2754,A00202:904:HLWKMDSX2:3:1314:28076:8124,A00202:904:HLWKMDSX2:3:1314:27905:7670,A00202:904:HLWKMDSX2:3:2646:29866:1172,A00202:904:HLWKMDSX2:3:1116:10954:9126,	864	A352-19	A352-19	LUAD	60	platelet	male	C7P	15:44497027|44521406	hsa_circ_0035067	chr15:44811366-44811493+	NM_016396	14.72	100	100	863	641	767	127	1	127	4.72e-60	235	CTATTATTTC...TGTAGAACTG	GCACCGGCTT...TGCATATCAG
93317	93317	15:44550876|44551522	15	44550876	44551522	1502	88_48_298	469	0.865	exon	EIF3J,	+	A00202:904:HLWKMDSX2:3:2363:24939:11209,A00202:904:HLWKMDSX2:3:2366:13250:25034,A00202:904:HLWKMDSX2:3:2460:3351:12774,A00202:904:HLWKMDSX2:3:2469:14055:2472,A00202:904:HLWKMDSX2:3:2475:30400:3818,A00202:904:HLWKMDSX2:3:2547:26838:16063,A00202:904:HLWKMDSX2:3:2567:3215:23187,A00202:904:HLWKMDSX2:3:2575:20925:34287,A00202:904:HLWKMDSX2:3:2626:29252:34585,A00202:904:HLWKMDSX2:3:2639:19190:6793,A002…
10300	A00202:904:HLWKMDSX2:3:2343:16667:15013	A00202:904:HLWKMDSX2:3:2354:3568:15029	A00202:904:HLWKMDSX2:3:2374:6786:1626	A00202:904:HLWKMDSX2:3:2419:2049:25645	A00202:904:HLWKMDSX2:3:2430:21323:25582	A00202:904:HLWKMDSX2:3:2437:6542:12007	A00202:904:HLWKMDSX2:3:2443:11026:19179	A00202:904:HLWKMDSX2:3:2454:13304:35524	A00202:904:HLWKMDSX2:3:2465:26684:8531	A00202:904:HLWKMDSX2:3:2466:22779:2832	A00202:904:HLWKMDSX2:3:2474:4924:22545	A00202:904:HLWKMDSX2:3:2508:8938:18787	A00202:904:HLWKMDSX2:3:2627:17951:11631	A00202:904:HLWKMDSX2:3:2631:31349:23688	A00202:904:HLWKMDSX2:3:2661:10402:9580	A00202:904:HLWKMDSX2:3:1102:25138:7012	A00202:904:HLWKMDSX2:3:1147:28447:15154	A00202:904:HLWKMDSX2:3:1157:4526:32722	A00202:904:HLWKMDSX2:3:1162:16649:24721	A00202:904:HLWKMDSX2:3:1205:17155:7404	A00202:904:HLWKMDSX2:3:1225:2428:14967	A00202:904:HLWKMDSX2:3:1248:10420:24048	A00202:904:HLWKMDSX2:3:1253:4119:20275	A00202:904:HLWKMDSX2:3:1311:29279:16000	A00202:904:HLWKMDSX2:3:1311:30409:23249	A00202:904:HLWKMDSX2:3:1333:26323:12007	A00202:904:HLWKMDSX2:3:1367:21549:5556	A00202:904:HLWKMDSX2:3:1419:16206:6010	A00202:904:HLWKMDSX2:3:1426:32316:19194	A00202:904:HLWKMDSX2:3:1436:32886:36808	A00202:904:HLWKMDSX2:3:1446:20998:12900	A00202:904:HLWKMDSX2:3:1454:25563:27070	A00202:904:HLWKMDSX2:3:1458:8974:10582	A00202:904:HLWKMDSX2:3:1459:22923:14137	A00202:904:HLWKMDSX2:3:1462:3233:8437	A00202:904:HLWKMDSX2:3:1465:3748:3599	A00202:904:HLWKMDSX2:3:1469:15474:8281	A00202:904:HLWKMDSX2:3:1501:24695:18114	A00202:904:HLWKMDSX2:3:1502:21350:31548
93318	93318	15:44550876|44554667	15	44550876	44554667	180	21_18_46	363	0.498	exon	EIF3J,	+	A00202:904:HLWKMDSX2:3:2576:22634:31704,A00202:904:HLWKMDSX2:3:2576:23068:32769,A00202:904:HLWKMDSX2:3:1675:10113:25582,A00202:904:HLWKMDSX2:3:2622:30888:17221,A00202:904:HLWKMDSX2:3:2669:19533:18756,A00202:904:HLWKMDSX2:3:1246:10348:4664,A00202:904:HLWKMDSX2:3:1352:14055:34569,A00202:904:HLWKMDSX2:3:1472:17201:17910,A00202:904:HLWKMDSX2:3:2154:20699:7404,A00202:904:HLWKMDSX2:3:2337:29134:3067,A0…	263	A352-19	A352-19	LUAD	60	platelet	male	C7P	NA	NA	NA	NA	NA	NA	NA	NA	NA	NA	NA	NA	NA	NA	NA	NA	NA
93319	93319	15:44550876|44557650	15	44550876	44557650	30	4_7_4	358	0.144	exon	EIF3J,	+	A00202:904:HLWKMDSX2:3:2630:18258:9439,A00202:904:HLWKMDSX2:3:1420:19524:19961,A00202:904:HLWKMDSX2:3:2453:15727:2268,A00202:904:HLWKMDSX2:3:2243:22806:25394,A00202:904:HLWKMDSX2:3:2631:6352:16908,A00202:904:HLWKMDSX2:3:1573:32570:18662,A00202:904:HLWKMDSX2:3:1666:6488:25379,A00202:904:HLWKMDSX2:3:2358:7934:8312,A00202:904:HLWKMDSX2:3:2631:7157:18521,A00202:904:HLWKMDSX2:3:2453:17779:2347,A00202:…	425	A352-19	A352-19	LUAD	60	platelet	male	C7P	15:44550876|44557650	hsa_circ_0103625	chr15:44846750-44849848+	ENST00000261868.5	65.33	100	100	424	148	424	277	1	277	9.25e-144	512	GATAACTGGG...TGTATTTCAT	TTAGAAGAAC...TGTATTTCAT
93320	93320	15:44554553|44555710	15	44554553	44555710	3	2_0_2	2	0.75	intron	EIF3J,	+	A00202:904:HLWKMDSX2:3:2132:26449:19429,A00202:904:HLWKMDSX2:3:2478:3631:26381,A00202:904:HLWKMDSX2:3:2170:19515:23296,	1158	A352-19	A352-19	LUAD	60	platelet	male	C7P	NA	NA	NA	NA	NA	NA	NA	NA	NA	NA	NA	NA	NA	NA	NA	NA	NA
93321	93321	15:44554553|44556484	15	44554553	44556484	23	9_7_2	2	0.958	intron	EIF3J,	+	A00202:904:HLWKMDSX2:3:2510:14516:21621,A00202:904:HLWKMDSX2:3:2639:32497:4789,A00202:904:HLWKMDSX2:3:1274:29604:13933,A00202:904:HLWKMDSX2:3:2314:3875:12774,A00202:904:HLWKMDSX2:3:2416:24225:34616,A00202:904:HLWKMDSX2:3:1556:12138:27305,A00202:904:HLWKMDSX2:3:2449:24397:13745,A00202:904:HLWKMDSX2:3:2559:3586:27179,A00202:904:HLWKMDSX2:3:2413:25870:8938,A00202:904:HLWKMDSX2:3:2358:29658:24142,A00…	1932	A352-19	A352-19	LUAD	60	platelet	male	C7P	15:44554553|44556484	hsa_circ_0103624	chr15:44846750-44848682+	ENST00000261868.5	100	100	100	1932	1	1932	1932	1	1932	0	3568	TTAGAAGAAC...AGGGCTACAG	TTAGAAGAAC...AGGGCTACAG
93322	93322	15:44554553|44557650	15	44554553	44557650	10	4_1_3	11	0.645	exon	EIF3J,	+	A00202:904:HLWKMDSX2:3:2611:9588:4194,A00202:904:HLWKMDSX2:3:2351:7346:18662,A00202:904:HLWKMDSX2:3:2641:28673:8531,A00202:904:HLWKMDSX2:3:1507:14488:18286,A00202:904:HLWKMDSX2:3:2611:9462:4038,A00202:904:HLWKMDSX2:3:2646:15474:24314,A00202:904:HLWKMDSX2:3:2166:18557:34256,A00202:904:HLWKMDSX2:3:2436:16369:19382,A00202:904:HLWKMDSX2:3:1305:21043:2738,A00202:904:HLWKMDSX2:3:1439:6524:13009,	278	A352-19	A352-19	LUAD	60	platelet	male	C7P	15:44554553|44557650	hsa_circ_0103625	chr15:44846750-44849848+	ENST00000261868.5	100	100	100	277	1	277	277	1	277	5.83e-144	512	TTAGAAGAAC...TGTATTTCAT	TTAGAAGAAC...TGTATTTCAT
93324	93324	15:44563126|44564698	15	44563126	44564698	7	1_4_3	26	0.35	exon	SPG11,	-	A00202:904:HLWKMDSX2:3:2612:16658:9737,A00202:904:HLWKMDSX2:3:1568:32642:20102,A00202:904:HLWKMDSX2:3:2612:17544:8860,A00202:904:HLWKMDSX2:3:2239:7337:26162,A00202:904:HLWKMDSX2:3:2316:10710:24612,A00202:904:HLWKMDSX2:3:1106:14109:2096,A00202:904:HLWKMDSX2:3:1508:32000:12978,	329	A352-19	A352-19	LUAD	60	platelet	male	C7P	15:44563126|44564698	hsa_circ_0103629	chr15:44855323-44856896-	NM_025137	100	100	100	328	1	328	328	328	1	3.13e-172	606	CTGCTAGCAT...CAATAGAAGC	GCTTCTATTG...ATGCTAGCAG
93325	93325	15:44565854|44569505	15	44565854	44569505	5	2_1_1	34	0.227	exon	SPG11,	-	A00202:904:HLWKMDSX2:3:2674:30590:31579,A00202:904:HLWKMDSX2:3:1138:27145:21919,A00202:904:HLWKMDSX2:3:1414:30608:20588,A00202:904:HLWKMDSX2:3:1138:26784:22639,A00202:904:HLWKMDSX2:3:1154:22815:19116,	523	A352-19	A352-19	LUAD	60	platelet	male	C7P	15:44565854|44569505	hsa_circ_0035072	chr15:44859621-44861703-	NM_025137	53.07	100	100	522	246	522	277	277	1	1.15e-143	512	CTGGTAGAAC...GGAGCCGTAC	GTACGGCTCC...CAGCCCTGGG
93326	93326	15:44567424|44569505	15	44567424	44569505	15	4_3_1	32	0.484	exon	SPG11,	-	A00202:904:HLWKMDSX2:3:2676:22435:8061,A00202:904:HLWKMDSX2:3:1213:25988:4946,A00202:904:HLWKMDSX2:3:1660:17146:6386,A00202:904:HLWKMDSX2:3:1202:10755:8155,A00202:904:HLWKMDSX2:3:2213:25708:10410,A00202:904:HLWKMDSX2:3:2462:10755:26256,A00202:904:HLWKMDSX2:3:1257:32479:12618,A00202:904:HLWKMDSX2:3:1327:14317:23343,A00202:904:HLWKMDSX2:3:1327:14407:23375,A00202:904:HLWKMDSX2:3:1376:29469:11913,A00…	278	A352-19	A352-19	LUAD	60	platelet	male	C7P	15:44567424|44569505	hsa_circ_0035072	chr15:44859621-44861703-	NM_025137	100	100	100	277	1	277	277	277	1	5.83e-144	512	CCCAGGGCTG...GGAGCCGTAC	GTACGGCTCC...CAGCCCTGGG
93327	93327	15:44569398|44570658	15	44569398	44570658	10	0_4_4	11	0.645	exon	SPG11,	-	A00202:904:HLWKMDSX2:3:2445:27227:17331,A00202:904:HLWKMDSX2:3:2670:16568:27743,A00202:904:HLWKMDSX2:3:2445:28266:16877,A00202:904:HLWKMDSX2:3:1532:15329:18270,A00202:904:HLWKMDSX2:3:2554:15121:19100,A00202:904:HLWKMDSX2:3:2233:3721:25316,A00202:904:HLWKMDSX2:3:2233:3477:25770,A00202:904:HLWKMDSX2:3:1240:14733:34835,A00202:904:HLWKMDSX2:3:1544:27353:34460,A00202:904:HLWKMDSX2:3:1418:23149:35509,	243	A352-19	A352-19	LUAD	60	platelet	male	C7P	15:44569398|44570658	hsa_circ_0000597	chr15:44861595-44862856-	NM_025137	100	100	100	242	1	242	242	242	1	1.44e-124	448	CGGATCCAAC...AGCTCTGTGG	CCACAGAGCT...GTTGGATCCG
93328	93328	15:44592331|44596943	15	44592331	44596943	3	0_1_2	29	0.171	exon	SPG11,	-	A00202:904:HLWKMDSX2:3:1177:11153:8750,A00202:904:HLWKMDSX2:3:1177:11306:8453,A00202:904:HLWKMDSX2:3:1473:12346:16360,	766	A352-19	A352-19	LUAD	60	platelet	male	C7P	15:44592331|44596943	hsa_circ_0035086	chr15:44884528-44889141-	NM_025137	100	100	96.99	765	1	765	742	742	1	0	1264	CGTTTCAAGG...ACTGGATAAC	GTTATCCAGT...CCTTGAAACG
93329	93329	15:44595259|44596943	15	44595259	44596943	6	1_3_2	36	0.25	exon	SPG11,	-	A00202:904:HLWKMDSX2:3:1435:20781:24236,A00202:904:HLWKMDSX2:3:2155:13566:10426,A00202:904:HLWKMDSX2:3:1262:29658:23766,A00202:904:HLWKMDSX2:3:1450:28483:21230,A00202:904:HLWKMDSX2:3:1329:25798:36088,A00202:904:HLWKMDSX2:3:2129:25644:9925,	658	A352-19	A352-19	LUAD	60	platelet	male	C7P	15:44595259|44596943	hsa_circ_0035089	chr15:44887456-44889141-	NM_025137	100	100	96.5	657	1	657	634	634	1	0	1064	CTTAAAGAAA...ACTGGATAAC	GTTATCCAGT...TTTCTTTAAG
93330	93330	15:44600467|44613536	15	44600467	44613536	4	1_2_1	30	0.211	exon	SPG11,	-	A00202:904:HLWKMDSX2:3:1628:5339:25927,A00202:904:HLWKMDSX2:3:2654:18159:29340,A00202:904:HLWKMDSX2:3:1628:5095:26005,A00202:904:HLWKMDSX2:3:1333:9625:7513,	742	A352-19	A352-19	LUAD	60	platelet	male	C7P	15:44600467|44613536	hsa_circ_0007457	chr15:44898222-44903183-	NM_025137	50.61	100	100	741	260	634	375	375	1	0	693	AGCTGCTTGG...AGGACTAAGT	ATCCCAAACT...GCTATAGGAG
93332	93332	15:44606025|44608605	15	44606025	44608605	25	0_10_7	187	0.211	exon	SPG11,	-	A00202:904:HLWKMDSX2:3:2649:17327:5635,A00202:904:HLWKMDSX2:3:1320:4345:34757,A00202:904:HLWKMDSX2:3:2463:31955:14121,A00202:904:HLWKMDSX2:3:2671:10511:28776,A00202:904:HLWKMDSX2:3:1320:4933:35806,A00202:904:HLWKMDSX2:3:2673:3522:26913,A00202:904:HLWKMDSX2:3:2149:9272:27946,A00202:904:HLWKMDSX2:3:1426:17029:13980,A00202:904:HLWKMDSX2:3:1247:22806:30311,A00202:904:HLWKMDSX2:3:1375:14823:34522,A002…	230	A352-19	A352-19	LUAD	60	platelet	male	C7P	15:44606025|44608605	hsa_circ_0035095	chr15:44898222-44900803-	NM_025137	100	100	100	229	1	229	229	229	1	2.28e-117	424	CTCCTATAGC...TCTGAACAAC	GTTGTTCAGA...GCTATAGGAG
93333	93333	15:44606025|44610985	15	44606025	44610985	28	0_5_8	114	0.329	exon	SPG11,	-	A00202:904:HLWKMDSX2:3:1120:7148:36573,A00202:904:HLWKMDSX2:3:2275:22634:15796,A00202:904:HLWKMDSX2:3:2275:23827:15953,A00202:904:HLWKMDSX2:3:2218:14000:9486,A00202:904:HLWKMDSX2:3:2452:28610:24048,A00202:904:HLWKMDSX2:3:2613:8359:13432,A00202:904:HLWKMDSX2:3:1637:1651:2973,A00202:904:HLWKMDSX2:3:2164:24903:23328,A00202:904:HLWKMDSX2:3:2675:28411:28588,A00202:904:HLWKMDSX2:3:1129:21133:32894,A002…	376	A352-19	A352-19	LUAD	60	platelet	male	C7P	15:44606025|44610985	hsa_circ_0007457	chr15:44898222-44903183-	NM_025137	100	100	100	375	1	375	375	375	1	0	693	CTCCTATAGC...AGTTTGGGAT	ATCCCAAACT...GCTATAGGAG
93334	93334	15:44606025|44613536	15	44606025	44613536	4	0_1_2	66	0.108	exon	SPG11,	-	A00202:904:HLWKMDSX2:3:1548:19099:27899,A00202:904:HLWKMDSX2:3:1501:26341:35180,A00202:904:HLWKMDSX2:3:1618:16297:13870,A00202:904:HLWKMDSX2:3:2508:28745:31641,	483	A352-19	A352-19	LUAD	60	platelet	male	C7P	15:44606025|44613536	hsa_circ_0007457	chr15:44898222-44903183-	NM_025137	77.8	100	100	482	1	375	375	375	1	0	693	CTCCTATAGC...AGGACTAAGT	ATCCCAAACT...GCTATAGGAG
93335	93335	15:44615363|44620403	15	44615363	44620403	172	24_39_20	109	0.759	exon	SPG11,	-	A00202:904:HLWKMDSX2:3:2329:31846:3662,A00202:904:HLWKMDSX2:3:2553:11451:15655,A00202:904:HLWKMDSX2:3:2562:16016:11130,A00202:904:HLWKMDSX2:3:2654:12626:6355,A00202:904:HLWKMDSX2:3:2657:23421:26991,A00202:904:HLWKMDSX2:3:1140:23294:12493,A00202:904:HLWKMDSX2:3:1328:10764:17472,A00202:904:HLWKMDSX2:3:1436:26196:17863,A00202:904:HLWKMDSX2:3:1463:28366:24408,A00202:904:HLWKMDSX2:3:1563:4237:26428,A0…	484	A352-19	A352-19	LUAD	60	platelet	male	C7P	15:44615363|44620403	hsa_circ_0035100	chr15:44907560-44907764-	NM_025137	42.24	100	100	483	1	204	204	204	1	4.05e-103	377	TTGTAACAGT...GATTTGTATT	GAATGGGGTT...ACTGTTACAA
93336	93336	15:44615363|44626507	15	44615363	44626507	9	1_2_1	99	0.154	exon	SPG11,	-	A00202:904:HLWKMDSX2:3:1438:9525:9565,A00202:904:HLWKMDSX2:3:1527:22706:5368,A00202:904:HLWKMDSX2:3:2373:19397:34147,A00202:904:HLWKMDSX2:3:2160:18403:3740,A00202:904:HLWKMDSX2:3:1455:2284:3756,A00202:904:HLWKMDSX2:3:1612:16432:24596,A00202:904:HLWKMDSX2:3:1156:22571:5353,A00202:904:HLWKMDSX2:3:1156:23194:7842,A00202:904:HLWKMDSX2:3:1612:16025:24455,	1289	A352-19	A352-19	LUAD	60	platelet	male	C7P	15:44615363|44626507	hsa_circ_0035100	chr15:44907560-44907764-	NM_025137	15.84	100	100	1288	1	204	204	204	1	1.12e-102	377	TTGTAACAGT...CAATAACTTC	GAATGGGGTT...ACTGTTACAA
93337	93337	15:44615363|44629388	15	44615363	44629388	8	1_2_1	123	0.115	exon	SPG11,	-	A00202:904:HLWKMDSX2:3:2415:7120:32393,A00202:904:HLWKMDSX2:3:2550:1090:28213,A00202:904:HLWKMDSX2:3:2348:22761:28980,A00202:904:HLWKMDSX2:3:2348:22525:29262,A00202:904:HLWKMDSX2:3:1164:5394:30812,A00202:904:HLWKMDSX2:3:1440:21450:23077,A00202:904:HLWKMDSX2:3:1440:21178:23390,A00202:904:HLWKMDSX2:3:1440:21178:23516,	1621	A352-19	A352-19	LUAD	60	platelet	male	C7P	15:44615363|44629388	hsa_circ_0103652	chr15:44918528-44921586-	NM_025137	31.42	100	100	1620	1112	1620	509	509	1	0	941	TTGTAACAGT...TCTTCCACAT	ATGTGGAAGA...GAAGAATATG
93338	93338	15:44615363|44657263	15	44615363	44657263	14	1_4_2	61	0.315	exon	SPG11,	-	A00202:904:HLWKMDSX2:3:2233:20889:20353,A00202:904:HLWKMDSX2:3:2263:22724:34334,A00202:904:HLWKMDSX2:3:2508:30752:4648,A00202:904:HLWKMDSX2:3:2301:19840:35759,A00202:904:HLWKMDSX2:3:1269:22571:36667,A00202:904:HLWKMDSX2:3:1313:31611:17597,A00202:904:HLWKMDSX2:3:1467:7708:5666,A00202:904:HLWKMDSX2:3:1302:24397:1814,A00202:904:HLWKMDSX2:3:1302:24451:1814,A00202:904:HLWKMDSX2:3:2233:20283:19085,A002…	2690	A352-19	A352-19	LUAD	60	platelet	male	C7P	15:44615363|44657263	hsa_circ_0103661	chr15:44925702-44949461-	NM_025137	38.48	100	100	2690	1656	2690	1035	1035	1	0	1912	TTGTAACAGT...TCCACATGAG	CTCATGTGGA...TATTTAAGAA
93339	93339	15:44626331|44629388	15	44626331	44629388	40	6_11_8	172	0.317	exon	SPG11,	-	A00202:904:HLWKMDSX2:3:2267:5529:5525,A00202:904:HLWKMDSX2:3:2552:26558:12759,A00202:904:HLWKMDSX2:3:2559:2962:30702,A00202:904:HLWKMDSX2:3:2578:24641:28447,A00202:904:HLWKMDSX2:3:1567:6804:7169,A00202:904:HLWKMDSX2:3:2367:4463:19492,A00202:904:HLWKMDSX2:3:2522:15393:10175,A00202:904:HLWKMDSX2:3:1617:15718:11866,A00202:904:HLWKMDSX2:3:2129:30843:8469,A00202:904:HLWKMDSX2:3:1548:19560:30514,A00202…	510	A352-19	A352-19	LUAD	60	platelet	male	C7P	15:44626331|44629388	hsa_circ_0103652	chr15:44918528-44921586-	NM_025137	100	100	100	509	1	509	509	509	1	0	941	CATATTCTTC...TCTTCCACAT	ATGTGGAAGA...GAAGAATATG
93340	93340	15:44626331|44657263	15	44626331	44657263	12	2_3_1	110	0.179	exon	SPG11,	-	A00202:904:HLWKMDSX2:3:2374:14904:23109,A00202:904:HLWKMDSX2:3:2504:29469:35086,A00202:904:HLWKMDSX2:3:2336:22218:3490,A00202:904:HLWKMDSX2:3:2336:22562:3771,A00202:904:HLWKMDSX2:3:2374:15600:28072,A00202:904:HLWKMDSX2:3:2436:20790:6151,A00202:904:HLWKMDSX2:3:1336:22553:8015,A00202:904:HLWKMDSX2:3:1345:16550:4758,A00202:904:HLWKMDSX2:3:1609:26829:31015,A00202:904:HLWKMDSX2:3:2607:4761:8923,A00202…	1579	A352-19	A352-19	LUAD	60	platelet	male	C7P	15:44626331|44657263	hsa_circ_0103661	chr15:44925702-44949461-	NM_025137	65.55	100	100	1579	545	1579	1035	1035	1	0	1912	CATATTCTTC...TCCACATGAG	CTCATGTGGA...TATTTAAGAA
93341	93341	15:44628669|44660616	15	44628669	44660616	16	2_3_1	134	0.193	exon	SPG11,	-	A00202:904:HLWKMDSX2:3:1272:7925:18537,A00202:904:HLWKMDSX2:3:2336:20193:16485,A00202:904:HLWKMDSX2:3:1510:23637:32127,A00202:904:HLWKMDSX2:3:2355:14778:12493,A00202:904:HLWKMDSX2:3:1442:22119:3630,A00202:904:HLWKMDSX2:3:1442:19190:3724,A00202:904:HLWKMDSX2:3:2555:3423:3818,A00202:904:HLWKMDSX2:3:1163:21423:29700,A00202:904:HLWKMDSX2:3:1578:8314:19335,A00202:904:HLWKMDSX2:3:1425:2121:19539,A00202…	1846	A352-19	A352-19	LUAD	60	platelet	male	C7P	15:44628669|44660616	hsa_circ_0103662	chr15:44925702-44952814-	NM_025137	80.11	100	100	1845	368	1845	1478	1478	1	0	2730	CTCAAAGCTG...CCATAGAAAG	CTTTCTATGG...TATTTAAGAA
93342	93342	15:44633505|44657263	15	44633505	44657263	28	3_6_5	150	0.272	exon	SPG11,	-	A00202:904:HLWKMDSX2:3:2217:2528:35681,A00202:904:HLWKMDSX2:3:2514:24831:4570,A00202:904:HLWKMDSX2:3:2659:25626:20353,A00202:904:HLWKMDSX2:3:1144:31539:18411,A00202:904:HLWKMDSX2:3:1177:5321:15655,A00202:904:HLWKMDSX2:3:1643:21377:7075,A00202:904:HLWKMDSX2:3:2117:4969:19210,A00202:904:HLWKMDSX2:3:2644:17201:21887,A00202:904:HLWKMDSX2:3:2653:15835:15734,A00202:904:HLWKMDSX2:3:2152:3170:32816,A0020…	1035	A352-19	A352-19	LUAD	60	platelet	male	C7P	15:44633505|44657263	hsa_circ_0103661	chr15:44925702-44949461-	NM_025137	100	100	100	1035	1	1035	1035	1035	1	0	1912	TTCTTAAATA...TCCACATGAG	CTCATGTGGA...TATTTAAGAA
93343	93343	15:44633505|44660616	15	44633505	44660616	12	1_4_1	165	0.127	exon	SPG11,	-	A00202:904:HLWKMDSX2:3:2429:13196:1767,A00202:904:HLWKMDSX2:3:2623:19940:5744,A00202:904:HLWKMDSX2:3:2110:23827:19993,A00202:904:HLWKMDSX2:3:1535:6894:19539,A00202:904:HLWKMDSX2:3:1169:32551:19883,A00202:904:HLWKMDSX2:3:2678:5801:21339,A00202:904:HLWKMDSX2:3:2130:12301:8703,A00202:904:HLWKMDSX2:3:2302:2853:26569,A00202:904:HLWKMDSX2:3:2338:8079:13072,A00202:904:HLWKMDSX2:3:2566:28592:1344,A00202:…	1479	A352-19	A352-19	LUAD	60	platelet	male	C7P	15:44633505|44660616	hsa_circ_0103662	chr15:44925702-44952814-	NM_025137	100	100	100	1478	1	1478	1478	1478	1	0	2730	TTCTTAAATA...CCATAGAAAG	CTTTCTATGG...TATTTAAGAA
93344	93344	15:44648866|44652266	15	44648866	44652266	39	11_12_5	270	0.224	exon	SPG11,	-	A00202:904:HLWKMDSX2:3:2337:9236:30765,A00202:904:HLWKMDSX2:3:2641:15962:22529,A00202:904:HLWKMDSX2:3:1158:7265:17738,A00202:904:HLWKMDSX2:3:1209:10248:27070,A00202:904:HLWKMDSX2:3:1346:14163:26209,A00202:904:HLWKMDSX2:3:1428:9100:10488,A00202:904:HLWKMDSX2:3:2572:32181:25786,A00202:904:HLWKMDSX2:3:1209:10402:27492,A00202:904:HLWKMDSX2:3:2253:26549:7576,A00202:904:HLWKMDSX2:3:2253:17535:21559,A00…	734	A352-19	A352-19	LUAD	60	platelet	male	C7P	15:44648866|44652266	hsa_circ_0103664	chr15:44941063-44944464-	NM_025137	100	100	100	733	1	733	733	733	1	0	1354	CTCTAGTGCA...TGGGTGTTGC	GCAACACCCA...TGCACTAGAG
93345	93345	15:44648866|44657263	15	44648866	44657263	9	2_2_0	177	0.092	exon	SPG11,	-	A00202:904:HLWKMDSX2:3:2567:4906:25770,A00202:904:HLWKMDSX2:3:2633:3812:5400,A00202:904:HLWKMDSX2:3:1475:11776:9392,A00202:904:HLWKMDSX2:3:1162:22363:13322,A00202:904:HLWKMDSX2:3:1271:30544:1564,A00202:904:HLWKMDSX2:3:1341:8730:21371,A00202:904:HLWKMDSX2:3:1341:8386:21433,A00202:904:HLWKMDSX2:3:1475:10728:9612,A00202:904:HLWKMDSX2:3:1137:5348:29418,	902	A352-19	A352-19	LUAD	60	platelet	male	C7P	15:44648866|44657263	hsa_circ_0103665	chr15:44941063-44949461-	NM_025137	100	100	100	902	1	902	902	902	1	0	1666	CTCTAGTGCA...TCCACATGAG	CTCATGTGGA...TGCACTAGAG
93346	93346	15:44648866|44660616	15	44648866	44660616	46	3_10_5	192	0.324	exon	SPG11,	-	A00202:904:HLWKMDSX2:3:2173:18023:3583,A00202:904:HLWKMDSX2:3:2173:19162:3709,A00202:904:HLWKMDSX2:3:2562:18575:12336,A00202:904:HLWKMDSX2:3:2645:19506:10441,A00202:904:HLWKMDSX2:3:1170:24722:23265,A00202:904:HLWKMDSX2:3:2645:18629:8108,A00202:904:HLWKMDSX2:3:2232:15022:21997,A00202:904:HLWKMDSX2:3:1371:10737:33708,A00202:904:HLWKMDSX2:3:2113:16450:17487,A00202:904:HLWKMDSX2:3:2554:17969:33238,A0…	1346	A352-19	A352-19	LUAD	60	platelet	male	C7P	15:44648866|44660616	hsa_circ_0035104	chr15:44941063-44952814-	NM_025137	100	100	100	1345	1	1345	1345	1345	1	0	2484	CTCTAGTGCA...CCATAGAAAG	CTTTCTATGG...TGCACTAGAG
93347	93347	15:44651491|44660616	15	44651491	44660616	18	3_4_2	191	0.159	exon	SPG11,	-	A00202:904:HLWKMDSX2:3:2377:30996:10207,A00202:904:HLWKMDSX2:3:2432:28357:15530,A00202:904:HLWKMDSX2:3:2546:17743:14121,A00202:904:HLWKMDSX2:3:2605:28004:21809,A00202:904:HLWKMDSX2:3:1271:23158:35336,A00202:904:HLWKMDSX2:3:1341:1823:10097,A00202:904:HLWKMDSX2:3:1578:6234:35086,A00202:904:HLWKMDSX2:3:2546:18530:10410,A00202:904:HLWKMDSX2:3:2606:16622:6793,A00202:904:HLWKMDSX2:3:2546:17770:14137,A0…	1200	A352-19	A352-19	LUAD	60	platelet	male	C7P	15:44651491|44660616	hsa_circ_0035106	chr15:44943688-44951501-	NM_025137	84.57	100	100	1199	1	1014	1014	1014	1	0	1873	CTGTCAAAAC...CCATAGAAAG	GTATTTCCTT...GTTTTGACAG
93348	93348	15:44767231|44767595	15	44767231	44767595	5	2_0_2	1	0.909	exon	TRIM69,	+	A00202:904:HLWKMDSX2:3:2646:14633:29872,A00202:904:HLWKMDSX2:3:1521:24722:32002,A00202:904:HLWKMDSX2:3:2646:14624:29669,A00202:904:HLWKMDSX2:3:2525:30969:25817,A00202:904:HLWKMDSX2:3:1521:24677:32017,	578	A352-19	A352-19	LUAD	60	platelet	male	C7P	15:44767231|44767595	hsa_circ_0103668	chr15:45059428-45059793+	TRIM69-203.1	63.15	100	100	578	214	578	365	1	365	0	675	GCCTGTCTCC...CCTCGACAAG	GCCTGTCTCC...CCTCGACAAG
93349	93349	15:48151473|48151942	15	48151473	48151942	4	0_1_2	11	0.421	exon	MYEF2,	-	A00202:904:HLWKMDSX2:3:1533:14841:22842,A00202:904:HLWKMDSX2:3:2472:21052:30248,A00202:904:HLWKMDSX2:3:1129:26775:30796,A00202:904:HLWKMDSX2:3:2562:11351:27853,	169	A352-19	A352-19	LUAD	60	platelet	male	C7P	NA	NA	NA	NA	NA	NA	NA	NA	NA	NA	NA	NA	NA	NA	NA	NA	NA
93350	93350	15:48153792|48168839	15	48153792	48168839	4	1_2_1	9	0.471	exon	MYEF2,	-	A00202:904:HLWKMDSX2:3:1139:6126:26944,A00202:904:HLWKMDSX2:3:2671:28140:30655,A00202:904:HLWKMDSX2:3:2575:14931:34679,A00202:904:HLWKMDSX2:3:2432:13584:15906,	1111	A352-19	A352-19	LUAD	60	platelet	male	C7P	15:48153792|48168839	hsa_circ_0035129	chr15:48458129-48461036-	NM_016132	33.6	100	97.59	1110	738	1110	364	364	1	6.67e-179	630	CACCTGGACC...ATCATTCTCC	GGAGAATGAT...TATTAAAGAG
93351	93351	15:48160320|48162893	15	48160320	48162893	4	0_2_2	1	0.889	intron	MYEF2,	-	A00202:904:HLWKMDSX2:3:1310:11369:16172,A00202:904:HLWKMDSX2:3:1256:19063:21950,A00202:904:HLWKMDSX2:3:1265:8449:8296,A00202:904:HLWKMDSX2:3:1636:11062:3145,	2574	A352-19	A352-19	LUAD	60	platelet	male	C7P	NA	NA	NA	NA	NA	NA	NA	NA	NA	NA	NA	NA	NA	NA	NA	NA	NA
93352	93352	15:48165933|48168839	15	48165933	48168839	36	4_9_5	23	0.758	exon	MYEF2,	-	A00202:904:HLWKMDSX2:3:1442:9643:1689,A00202:904:HLWKMDSX2:3:2503:31566:13573,A00202:904:HLWKMDSX2:3:1165:23240:14278,A00202:904:HLWKMDSX2:3:1661:1380:21605,A00202:904:HLWKMDSX2:3:2314:24017:17221,A00202:904:HLWKMDSX2:3:2558:19488:7623,A00202:904:HLWKMDSX2:3:1155:19000:7153,A00202:904:HLWKMDSX2:3:2565:15655:12195,A00202:904:HLWKMDSX2:3:1431:12780:24408,A00202:904:HLWKMDSX2:3:1324:18611:30499,A002…	374	A352-19	A352-19	LUAD	60	platelet	male	C7P	15:48165933|48168839	hsa_circ_0035129	chr15:48458129-48461036-	NM_016132	100	100	97.59	373	1	373	364	364	1	2.13e-179	630	CTCTTTAATA...ATCATTCTCC	GGAGAATGAT...TATTAAAGAG
93353	93353	15:48168631|48168839	15	48168631	48168839	4	1_2_1	32	0.2	exon	MYEF2,	-	A00202:904:HLWKMDSX2:3:1166:2636:5055,A00202:904:HLWKMDSX2:3:1125:31910:4899,A00202:904:HLWKMDSX2:3:1638:18936:9424,A00202:904:HLWKMDSX2:3:1443:15203:33332,	210	A352-19	A352-19	LUAD	60	platelet	male	C7P	15:48168631|48168839	hsa_circ_0103706	chr15:48460827-48461036-	ENST00000324324.7	100	100	100	209	1	209	209	209	1	2.7e-106	387	CTTTCTCTCT...ATCATTCTCC	GGAGAATGAT...AGAGAGAAAG
93356	93356	15:48755903|48756553	15	48755903	48756553	6	0_2_2	68	0.15	exon	CEP152,	-	A00202:904:HLWKMDSX2:3:1154:13566:16313,A00202:904:HLWKMDSX2:3:2312:30065:2926,A00202:904:HLWKMDSX2:3:2342:18783:5400,A00202:904:HLWKMDSX2:3:2645:22001:24846,A00202:904:HLWKMDSX2:3:1574:17481:34585,A00202:904:HLWKMDSX2:3:2171:6596:36370,	652	A352-19	A352-19	LUAD	60	platelet	male	C7P	NA	NA	NA	NA	NA	NA	NA	NA	NA	NA	NA	NA	NA	NA	NA	NA	NA
93357	93357	15:48772487|48791376	15	48772487	48791376	4	0_2_2	7	0.533	exon	CEP152,	-	A00202:904:HLWKMDSX2:3:2666:15293:28541,A00202:904:HLWKMDSX2:3:2172:26856:9956,A00202:904:HLWKMDSX2:3:2241:19687:4805,A00202:904:HLWKMDSX2:3:1475:10402:14090,	951	A352-19	A352-19	LUAD	60	platelet	male	C7P	15:48772487|48791376	hsa_circ_0035179	chr15:49064683-49083573-	NM_001194998	100	100	100	950	1	950	950	950	1	0	1755	CTCAACCTCA...TCCTTTTCAT	ATGAAAAGGA...TGAGGTTGAG
93358	93358	15:49011731|49027480	15	49011731	49027480	18	0_2_4	357	0.092	exon	SECISBP2L,	-	A00202:904:HLWKMDSX2:3:2115:29586:35884,A00202:904:HLWKMDSX2:3:2441:8540:4006,A00202:904:HLWKMDSX2:3:1226:32877:13683,A00202:904:HLWKMDSX2:3:2259:16595:21934,A00202:904:HLWKMDSX2:3:1415:12518:21418,A00202:904:HLWKMDSX2:3:1178:15420:10974,A00202:904:HLWKMDSX2:3:1207:15971:31344,A00202:904:HLWKMDSX2:3:2356:10113:29496,A00202:904:HLWKMDSX2:3:2415:11026:24189,A00202:904:HLWKMDSX2:3:1341:16957:27727,A…	946	A352-19	A352-19	LUAD	60	platelet	male	C7P	15:49011731|49027480	hsa_circ_0035183	chr15:49303927-49319677-	NM_001193489	100	100	100	945	1	945	945	945	1	0	1746	CTTCCTGGGA...TTTACACCAC	GTGGTGTAAA...TCCCAGGAAG
93359	93359	15:49027365|49028682	15	49027365	49028682	30	5_14_12	572	0.095	exon	SECISBP2L,	-	A00202:904:HLWKMDSX2:3:2344:2808:7952,A00202:904:HLWKMDSX2:3:1157:1741:29528,A00202:904:HLWKMDSX2:3:2135:15772:20885,A00202:904:HLWKMDSX2:3:2301:11026:2425,A00202:904:HLWKMDSX2:3:2260:31358:36573,A00202:904:HLWKMDSX2:3:2450:32127:18834,A00202:904:HLWKMDSX2:3:2622:15808:31876,A00202:904:HLWKMDSX2:3:1418:6198:35211,A00202:904:HLWKMDSX2:3:2676:29776:13917,A00202:904:HLWKMDSX2:3:2135:16712:23390,A002…	372	A352-19	A352-19	LUAD	60	platelet	male	C7P	15:49027365|49028682	hsa_circ_0035184	chr15:49319561-49320879-	NM_001193489	100	100	100	371	1	371	371	371	1	0	686	CTGTGAATTA...GATGGGAAAT	ATTTCCCATC...TAATTCACAG
93360	93360	15:49129477|49130816	15	49129477	49130816	63	7_20_15	367	0.256	exon	COPS2,	-	A00202:904:HLWKMDSX2:3:1631:22788:16908,A00202:904:HLWKMDSX2:3:1665:23990:29262,A00202:904:HLWKMDSX2:3:2168:21206:22247,A00202:904:HLWKMDSX2:3:2556:16957:9940,A00202:904:HLWKMDSX2:3:2557:23538:24032,A00202:904:HLWKMDSX2:3:2628:7202:17472,A00202:904:HLWKMDSX2:3:1327:12970:7263,A00202:904:HLWKMDSX2:3:1667:31702:9392,A00202:904:HLWKMDSX2:3:2205:32895:33849,A00202:904:HLWKMDSX2:3:2643:9317:8265,A0020…	182	A352-19	A352-19	LUAD	60	platelet	male	C7P	15:49129477|49130816	hsa_circ_0103723	chr15:49421673-49423013-	NM_001143887	100	100	100	181	1	181	181	181	1	8.4e-91	335	CTTAGAAATA...CTGATAGGCA	TGCCTATCAG...TATTTCTAAG
93361	93361	15:49129477|49139653	15	49129477	49139653	46	2_12_11	338	0.214	exon	COPS2,	-	A00202:904:HLWKMDSX2:3:2225:6189:30091,A00202:904:HLWKMDSX2:3:2372:22742:15859,A00202:904:HLWKMDSX2:3:2446:15167:32612,A00202:904:HLWKMDSX2:3:2654:11071:30091,A00202:904:HLWKMDSX2:3:2674:17155:13698,A00202:904:HLWKMDSX2:3:1346:15619:11162,A00202:904:HLWKMDSX2:3:1514:27624:31829,A00202:904:HLWKMDSX2:3:1562:22797:26694,A00202:904:HLWKMDSX2:3:1661:24089:24799,A00202:904:HLWKMDSX2:3:2403:10493:25363,…	904	A352-19	A352-19	LUAD	60	platelet	male	C7P	15:49129477|49139653	hsa_circ_0103724	chr15:49421673-49431850-	NM_001143887	100	100	100	903	1	903	903	903	1	0	1668	CTTAGAAATA...GAAAGTTTGT	ACAAACTTTC...TATTTCTAAG
93362	93362	15:49137150|49139653	15	49137150	49139653	100	0_21_33	346	0.366	exon	COPS2,	-	A00202:904:HLWKMDSX2:3:2247:7500:23281,A00202:904:HLWKMDSX2:3:2256:32759:4586,A00202:904:HLWKMDSX2:3:2359:26350:15749,A00202:904:HLWKMDSX2:3:1229:28311:2394,A00202:904:HLWKMDSX2:3:1425:23628:20525,A00202:904:HLWKMDSX2:3:1469:30300:5556,A00202:904:HLWKMDSX2:3:1107:30798:34663,A00202:904:HLWKMDSX2:3:2249:4191:29199,A00202:904:HLWKMDSX2:3:2249:5294:29387,A00202:904:HLWKMDSX2:3:2667:12961:11882,A0020…	316	A352-19	A352-19	LUAD	60	platelet	male	C7P	15:49137150|49139653	hsa_circ_0103726	chr15:49429346-49431850-	NM_001143887	100	100	100	315	1	315	315	315	1	5.04e-165	582	CTGGCACGAC...GAAAGTTTGT	ACAAACTTTC...GTCGTGCCAG
93363	93363	15:49225205|49239367	15	49225205	49239367	14	5_1_4	147	0.16	exon	GALK2,	+	A00202:904:HLWKMDSX2:3:2255:9787:11866,A00202:904:HLWKMDSX2:3:2351:9344:30545,A00202:904:HLWKMDSX2:3:2550:24614:24205,A00202:904:HLWKMDSX2:3:1125:14172:7936,A00202:904:HLWKMDSX2:3:1125:14624:8030,A00202:904:HLWKMDSX2:3:2512:23719:23187,A00202:904:HLWKMDSX2:3:2101:13404:18380,A00202:904:HLWKMDSX2:3:1255:9878:8954,A00202:904:HLWKMDSX2:3:1474:20808:24189,A00202:904:HLWKMDSX2:3:2144:24532:3521,A00202…	499	A352-19	A352-19	LUAD	60	platelet	male	C7P	15:49225205|49239367	hsa_circ_0008488	chr15:49528047-49531564+	NM_001001556	47.79	100	100	498	261	498	238	1	238	5.25e-122	440	GTCTTCCGGG...TCTATCCAAG	GGACTTCAGT...TCTATCCAAG
93364	93364	15:49235851|49239367	15	49235851	49239367	446	54_24_67	246	0.784	exon	GALK2,	+	A00202:904:HLWKMDSX2:3:2161:32416:20650,A00202:904:HLWKMDSX2:3:2171:26277:15781,A00202:904:HLWKMDSX2:3:2258:18819:23312,A00202:904:HLWKMDSX2:3:2270:21567:16016,A00202:904:HLWKMDSX2:3:2275:31647:13056,A00202:904:HLWKMDSX2:3:2319:9570:20603,A00202:904:HLWKMDSX2:3:2332:1307:36824,A00202:904:HLWKMDSX2:3:2362:5222:16892,A00202:904:HLWKMDSX2:3:2365:9534:17253,A00202:904:HLWKMDSX2:3:2366:14271:27993,A00…	239	A352-19	A352-19	LUAD	60	platelet	male	C7P	15:49235851|49239367	hsa_circ_0008488	chr15:49528047-49531564+	NM_001001556	100	100	100	238	1	238	238	1	238	2.37e-122	440	GGACTTCAGT...TCTATCCAAG	GGACTTCAGT...TCTATCCAAG
93365	93365	15:49235851|49292537	15	49235851	49292537	45	8_6_7	149	0.377	exon	GALK2,	+	A00202:904:HLWKMDSX2:3:2263:18774:32064,A00202:904:HLWKMDSX2:3:2360:28194:12868,A00202:904:HLWKMDSX2:3:2620:25952:26083,A00202:904:HLWKMDSX2:3:1148:1967:4711,A00202:904:HLWKMDSX2:3:2269:7238:17691,A00202:904:HLWKMDSX2:3:2360:28239:12790,A00202:904:HLWKMDSX2:3:2360:28194:13369,A00202:904:HLWKMDSX2:3:2649:5403:22028,A00202:904:HLWKMDSX2:3:1102:15962:35368,A00202:904:HLWKMDSX2:3:2246:14190:35430,A00…	702	A352-19	A352-19	LUAD	60	platelet	male	C7P	15:49235851|49292537	hsa_circ_0035189	chr15:49528047-49584734+	NM_001001556	100	100	100	701	1	701	701	1	701	0	1295	GGACTTCAGT...ACTCAAGATG	GGACTTCAGT...ACTCAAGATG
93367	93367	15:49575011|49590007	15	49575011	49590007	11	1_4_2	45	0.328	exon	FAM227B,	-	A00202:904:HLWKMDSX2:3:1139:25500:1157,A00202:904:HLWKMDSX2:3:1174:3947:14434,A00202:904:HLWKMDSX2:3:1308:11822:27978,A00202:904:HLWKMDSX2:3:2563:18511:35368,A00202:904:HLWKMDSX2:3:1141:17897:6151,A00202:904:HLWKMDSX2:3:1174:4779:13651,A00202:904:HLWKMDSX2:3:1377:32398:11913,A00202:904:HLWKMDSX2:3:1506:8043:8970,A00202:904:HLWKMDSX2:3:2216:30942:9111,A00202:904:HLWKMDSX2:3:1266:4951:25066,A00202:…	1280	A352-19	A352-19	LUAD	60	platelet	male	C7P	15:49575011|49590007	hsa_circ_0103734	chr15:49880212-49882204-	ENST00000299338.6	23.46	100	100	1279	980	1279	300	300	1	4.78e-156	555	CCTAAATTTA...GCCAATAATC	GATTATTGGC...AAAGATAATG
93368	93368	15:49588016|49590007	15	49588016	49590007	8	0_2_5	97	0.142	exon	FAM227B,	-	A00202:904:HLWKMDSX2:3:2528:4951:21214,A00202:904:HLWKMDSX2:3:2556:15492:6527,A00202:904:HLWKMDSX2:3:1110:32841:33035,A00202:904:HLWKMDSX2:3:1359:12219:7247,A00202:904:HLWKMDSX2:3:2124:7681:8844,A00202:904:HLWKMDSX2:3:2534:27706:25175,A00202:904:HLWKMDSX2:3:1354:21522:36385,A00202:904:HLWKMDSX2:3:2358:3866:16736,	301	A352-19	A352-19	LUAD	60	platelet	male	C7P	15:49588016|49590007	hsa_circ_0103734	chr15:49880212-49882204-	ENST00000299338.6	100	100	100	300	1	300	300	300	1	1.04e-156	555	CATTATCTTT...GCCAATAATC	GATTATTGGC...AAAGATAATG
93369	93369	15:49625113|49634794	15	49625113	49634794	36	12_3_5	35	0.673	exon	DTWD1,	+	A00202:904:HLWKMDSX2:3:1566:26133:2503,A00202:904:HLWKMDSX2:3:1101:9751:18192,A00202:904:HLWKMDSX2:3:1604:16532:9455,A00202:904:HLWKMDSX2:3:2537:12698:1783,A00202:904:HLWKMDSX2:3:1366:13123:18176,A00202:904:HLWKMDSX2:3:1503:3522:13479,A00202:904:HLWKMDSX2:3:1346:21260:22999,A00202:904:HLWKMDSX2:3:1404:29188:22013,A00202:904:HLWKMDSX2:3:1329:14253:13338,A00202:904:HLWKMDSX2:3:1518:9860:35916,A0020…	1450	A352-19	A352-19	LUAD	60	platelet	male	C7P	NA	NA	NA	NA	NA	NA	NA	NA	NA	NA	NA	NA	NA	NA	NA	NA	NA
93370	93370	15:49632159|49634794	15	49632159	49634794	26	10_1_5	101	0.34	exon	DTWD1,	+	A00202:904:HLWKMDSX2:3:1264:28031:18286,A00202:904:HLWKMDSX2:3:2605:4336:4429,A00202:904:HLWKMDSX2:3:2503:1732:15734,A00202:904:HLWKMDSX2:3:1619:10719:23938,A00202:904:HLWKMDSX2:3:2258:13630:17143,A00202:904:HLWKMDSX2:3:1610:19976:20650,A00202:904:HLWKMDSX2:3:2132:28366:28072,A00202:904:HLWKMDSX2:3:2258:14290:18035,A00202:904:HLWKMDSX2:3:1155:19750:31093,A00202:904:HLWKMDSX2:3:1264:27787:17362,A0…	497	A352-19	A352-19	LUAD	60	platelet	male	C7P	NA	NA	NA	NA	NA	NA	NA	NA	NA	NA	NA	NA	NA	NA	NA	NA	NA
93371	93371	15:49876278|49879459	15	49876278	49879459	11	1_5_5	5	0.815	exon	ATP8B4,	-	A00202:904:HLWKMDSX2:3:2569:17806:24220,A00202:904:HLWKMDSX2:3:2604:11026:22435,A00202:904:HLWKMDSX2:3:2371:16803:20697,A00202:904:HLWKMDSX2:3:2507:3640:7357,A00202:904:HLWKMDSX2:3:2516:23701:11631,A00202:904:HLWKMDSX2:3:1351:31006:9064,A00202:904:HLWKMDSX2:3:1341:19009:9956,A00202:904:HLWKMDSX2:3:2569:17870:24862,A00202:904:HLWKMDSX2:3:1325:29351:33724,A00202:904:HLWKMDSX2:3:2303:1606:25379,A002…	331	A352-19	A352-19	LUAD	60	platelet	male	C7P	15:49876278|49879459	hsa_circ_0035196	chr15:50168474-50171656-	NM_024837	100	100	100	330	1	330	330	330	1	2.43e-173	610	CTGCACACTG...CATAAACAGT	ACTGTTTATG...CAGTGTGCAG
93372	93372	15:49987391|50010917	15	49987391	50010917	9	2_2_1	14	0.562	exon	ATP8B4,	-	A00202:904:HLWKMDSX2:3:2450:13847:29450,A00202:904:HLWKMDSX2:3:2656:15212:6887,A00202:904:HLWKMDSX2:3:1207:28339:28401,A00202:904:HLWKMDSX2:3:2270:17354:34303,A00202:904:HLWKMDSX2:3:1207:25834:27602,A00202:904:HLWKMDSX2:3:1450:14434:22921,A00202:904:HLWKMDSX2:3:2135:26142:19805,A00202:904:HLWKMDSX2:3:1410:18014:26897,A00202:904:HLWKMDSX2:3:1103:32036:31610,	792	A352-19	A352-19	LUAD	60	platelet	male	C7P	NA	NA	NA	NA	NA	NA	NA	NA	NA	NA	NA	NA	NA	NA	NA	NA	NA
93373	93373	15:50002153|50018976	15	50002153	50018976	3	0_2_2	9	0.4	exon	ATP8B4,	-	A00202:904:HLWKMDSX2:3:2525:11360:34851,A00202:904:HLWKMDSX2:3:1110:11939:12273,A00202:904:HLWKMDSX2:3:2327:29523:30671,	638	A352-19	A352-19	LUAD	60	platelet	male	C7P	NA	NA	NA	NA	NA	NA	NA	NA	NA	NA	NA	NA	NA	NA	NA	NA	NA
93374	93374	15:50002153|50047464	15	50002153	50047464	8	1_3_3	39	0.291	exon	ATP8B4,	-	A00202:904:HLWKMDSX2:3:2546:16541:22341,A00202:904:HLWKMDSX2:3:1369:24668:10864,A00202:904:HLWKMDSX2:3:2546:14299:20400,A00202:904:HLWKMDSX2:3:1106:29957:20087,A00202:904:HLWKMDSX2:3:2465:12961:21527,A00202:904:HLWKMDSX2:3:2609:19208:28056,A00202:904:HLWKMDSX2:3:2259:26530:26271,A00202:904:HLWKMDSX2:3:1215:14235:2628,	913	A352-19	A352-19	LUAD	60	platelet	male	C7P	15:50002153|50047464	hsa_circ_0035197	chr15:50330964-50339661-	NM_024837	30.15	100	100	912	638	912	275	275	1	2.66e-142	508	CCATCAAGCT...TACGATTATC	GATAATCGTA...TCAACAGCAA
93375	93375	15:50010845|50047464	15	50010845	50047464	7	1_1_1	47	0.23	exon	ATP8B4,	-	A00202:904:HLWKMDSX2:3:1630:23619:21324,A00202:904:HLWKMDSX2:3:2519:12671:15765,A00202:904:HLWKMDSX2:3:1328:32696:9549,A00202:904:HLWKMDSX2:3:2237:26955:26882,A00202:904:HLWKMDSX2:3:1266:32226:22921,A00202:904:HLWKMDSX2:3:1639:10113:19727,A00202:904:HLWKMDSX2:3:2536:29315:22576,	437	A352-19	A352-19	LUAD	60	platelet	male	C7P	15:50010845|50047464	hsa_circ_0035197	chr15:50330964-50339661-	NM_024837	63.07	100	100	436	162	436	275	275	1	1.23e-142	508	AGCAACAAAT...TACGATTATC	GATAATCGTA...TCAACAGCAA
93376	93376	15:50010845|50074185	15	50010845	50074185	7	0_2_2	24	0.368	exon	ATP8B4,	-	A00202:904:HLWKMDSX2:3:2534:31720:12148,A00202:904:HLWKMDSX2:3:2652:12807:1908,A00202:904:HLWKMDSX2:3:1651:15112:27383,A00202:904:HLWKMDSX2:3:1429:1994:22764,A00202:904:HLWKMDSX2:3:2652:12897:2159,A00202:904:HLWKMDSX2:3:1224:28700:1720,A00202:904:HLWKMDSX2:3:1636:13214:2957,	496	A352-19	A352-19	LUAD	60	platelet	male	C7P	15:50010845|50074185	hsa_circ_0035198	chr15:50330964-50366382-	NM_024837	67.47	100	100	495	162	495	334	334	1	2.25e-175	617	AGCAACAAAT...CGTTCCACTT	AAGTGGAACG...TCAACAGCAA
93377	93377	15:50038768|50047464	15	50038768	50047464	28	2_6_9	45	0.554	exon	ATP8B4,	-	A00202:904:HLWKMDSX2:3:1117:18412:36354,A00202:904:HLWKMDSX2:3:2624:17273:32221,A00202:904:HLWKMDSX2:3:2441:10809:36401,A00202:904:HLWKMDSX2:3:2466:30843:21872,A00202:904:HLWKMDSX2:3:2117:27236:25801,A00202:904:HLWKMDSX2:3:2466:30472:21418,A00202:904:HLWKMDSX2:3:2509:22950:32409,A00202:904:HLWKMDSX2:3:2624:17309:32221,A00202:904:HLWKMDSX2:3:1259:31756:2785,A00202:904:HLWKMDSX2:3:2135:30264:32080,…	276	A352-19	A352-19	LUAD	60	platelet	male	C7P	15:50038768|50047464	hsa_circ_0035197	chr15:50330964-50339661-	NM_024837	100	100	100	275	1	275	275	275	1	7.51e-143	508	TTGCTGTTGA...TACGATTATC	GATAATCGTA...TCAACAGCAA
93378	93378	15:50038768|50074185	15	50038768	50074185	12	1_1_5	22	0.522	exon	ATP8B4,	-	A00202:904:HLWKMDSX2:3:2449:22245:5134,A00202:904:HLWKMDSX2:3:1469:11623:5243,A00202:904:HLWKMDSX2:3:1448:21206:33802,A00202:904:HLWKMDSX2:3:1339:3278:4570,A00202:904:HLWKMDSX2:3:2432:8802:29606,A00202:904:HLWKMDSX2:3:1156:32344:28886,A00202:904:HLWKMDSX2:3:1156:32506:28541,A00202:904:HLWKMDSX2:3:2255:23665:13416,A00202:904:HLWKMDSX2:3:2543:30210:11443,A00202:904:HLWKMDSX2:3:1106:14208:22435,A002…	335	A352-19	A352-19	LUAD	60	platelet	male	C7P	15:50038768|50074185	hsa_circ_0035198	chr15:50330964-50366382-	NM_024837	100	100	100	334	1	334	334	334	1	1.47e-175	617	TTGCTGTTGA...CGTTCCACTT	AAGTGGAACG...TCAACAGCAA
93379	93379	15:50038768|50107008	15	50038768	50107008	43	1_10_12	19	0.819	exon	ATP8B4,	-	A00202:904:HLWKMDSX2:3:2259:9778:7842,A00202:904:HLWKMDSX2:3:2619:11180:34131,A00202:904:HLWKMDSX2:3:1125:15745:35211,A00202:904:HLWKMDSX2:3:1127:9507:7279,A00202:904:HLWKMDSX2:3:1272:26838:18975,A00202:904:HLWKMDSX2:3:2445:32723:19366,A00202:904:HLWKMDSX2:3:2574:5999:26757,A00202:904:HLWKMDSX2:3:2270:3504:17018,A00202:904:HLWKMDSX2:3:1272:27010:16329,A00202:904:HLWKMDSX2:3:1108:16622:2879,A00202…	405	A352-19	A352-19	LUAD	60	platelet	male	C7P	15:50038768|50107008	hsa_circ_0035199	chr15:50330964-50399205-	NM_024837	100	100	100	404	1	404	404	404	1	0	747	TTGCTGTTGA...GGTGGCCTAC	GTAGGCCACC...TCAACAGCAA
93380	93380	15:50289483|50289668	15	50289483	50289668	10	0_4_5	49	0.29	exon	GABPB1,	-	A00202:904:HLWKMDSX2:3:2359:22272:28541,A00202:904:HLWKMDSX2:3:2508:27706:27336,A00202:904:HLWKMDSX2:3:2601:10655:33254,A00202:904:HLWKMDSX2:3:2628:6497:5478,A00202:904:HLWKMDSX2:3:2659:31051:18944,A00202:904:HLWKMDSX2:3:2518:9408:22670,A00202:904:HLWKMDSX2:3:2518:8703:21292,A00202:904:HLWKMDSX2:3:2601:10375:34397,A00202:904:HLWKMDSX2:3:1377:6298:8265,A00202:904:HLWKMDSX2:3:1627:4227:32988,	187	A352-19	A352-19	LUAD	60	platelet	male	C7P	NA	NA	NA	NA	NA	NA	NA	NA	NA	NA	NA	NA	NA	NA	NA	NA	NA
93381	93381	15:50300789|50301368	15	50300789	50301368	263	17_49_47	219	0.706	exon	GABPB1,	-	A00202:904:HLWKMDSX2:3:2231:5882:14904,A00202:904:HLWKMDSX2:3:2236:13928:5666,A00202:904:HLWKMDSX2:3:2345:18774:10645,A00202:904:HLWKMDSX2:3:2370:2022:18771,A00202:904:HLWKMDSX2:3:2413:8721:29309,A00202:904:HLWKMDSX2:3:2434:32199:29888,A00202:904:HLWKMDSX2:3:2436:8386:19116,A00202:904:HLWKMDSX2:3:2470:26413:6151,A00202:904:HLWKMDSX2:3:2508:30716:24878,A00202:904:HLWKMDSX2:3:2511:32542:32675,A0020…	263	A352-19	A352-19	LUAD	60	platelet	male	C7P	15:50300789|50301368	hsa_circ_0002551	chr15:50592985-50593565-	NM_005254	100	100	100	262	1	262	262	262	1	1.2e-135	484	CTGGAGTTTC...GCATAGCAAT	ATTGCTATGC...GAAACTCCAG
93382	93382	15:50300789|50304133	15	50300789	50304133	17	3_4_1	132	0.205	exon	GABPB1,	-	A00202:904:HLWKMDSX2:3:2172:13494:1689,A00202:904:HLWKMDSX2:3:2363:24243:11475,A00202:904:HLWKMDSX2:3:1339:27317:7717,A00202:904:HLWKMDSX2:3:2603:13078:28150,A00202:904:HLWKMDSX2:3:2337:10854:10833,A00202:904:HLWKMDSX2:3:2637:5493:33865,A00202:904:HLWKMDSX2:3:1675:1895:19586,A00202:904:HLWKMDSX2:3:2310:4092:6480,A00202:904:HLWKMDSX2:3:2269:2311:11068,A00202:904:HLWKMDSX2:3:1170:23656:21010,A00202…	626	A352-19	A352-19	LUAD	60	platelet	male	C7P	15:50300789|50304133	hsa_circ_0007983	chr15:50592985-50596330-	NM_005254	100	100	100	625	1	625	625	625	1	0	1155	CTGGAGTTTC...AAGTTCCCAG	CTGGGAACTT...GAAACTCCAG
93383	93383	15:50300789|50309798	15	50300789	50309798	78	12_15_8	87	0.642	exon	GABPB1,	-	A00202:904:HLWKMDSX2:3:2201:15745:23907,A00202:904:HLWKMDSX2:3:2334:17128:16407,A00202:904:HLWKMDSX2:3:1563:31584:9502,A00202:904:HLWKMDSX2:3:1548:10908:6918,A00202:904:HLWKMDSX2:3:2451:13169:33379,A00202:904:HLWKMDSX2:3:2678:6668:29731,A00202:904:HLWKMDSX2:3:2451:12988:33599,A00202:904:HLWKMDSX2:3:1101:22851:7592,A00202:904:HLWKMDSX2:3:1219:22453:17112,A00202:904:HLWKMDSX2:3:1509:10095:7639,A002…	734	A352-19	A352-19	LUAD	60	platelet	male	C7P	15:50300789|50309798	hsa_circ_0003501	chr15:50592985-50601995-	NM_005254	100	100	100	733	1	733	733	733	1	0	1354	CTGGAGTTTC...CCAGGGACAT	ATGTCCCTGG...GAAACTCCAG
93384	93384	15:50300789|50314670	15	50300789	50314670	14	1_3_4	49	0.364	exon	GABPB1,	-	A00202:904:HLWKMDSX2:3:2259:8404:23938,A00202:904:HLWKMDSX2:3:1652:31530:18897,A00202:904:HLWKMDSX2:3:2259:8458:23907,A00202:904:HLWKMDSX2:3:1259:10574:17707,A00202:904:HLWKMDSX2:3:1407:24306:28682,A00202:904:HLWKMDSX2:3:2177:28393:31438,A00202:904:HLWKMDSX2:3:2355:14922:30154,A00202:904:HLWKMDSX2:3:2355:15311:30013,A00202:904:HLWKMDSX2:3:1342:26992:21026,A00202:904:HLWKMDSX2:3:2606:10610:1799,A0…	989	A352-19	A352-19	LUAD	60	platelet	male	C7P	15:50300789|50314670	hsa_circ_0003501	chr15:50592985-50601995-	NM_005254	74.19	100	100	988	1	733	733	733	1	0	1354	CTGGAGTTTC...GGGAATAATC	ATGTCCCTGG...GAAACTCCAG
93385	93385	15:50300789|50346395	15	50300789	50346395	7	1_0_2	58	0.194	exon	GABPB1,	-	A00202:904:HLWKMDSX2:3:2163:12246:12962,A00202:904:HLWKMDSX2:3:2177:11279:7968,A00202:904:HLWKMDSX2:3:2660:27163:21919,A00202:904:HLWKMDSX2:3:2426:31647:22639,A00202:904:HLWKMDSX2:3:2532:26675:29309,A00202:904:HLWKMDSX2:3:1656:16351:5321,A00202:904:HLWKMDSX2:3:2231:1958:36292,	1150	A352-19	A352-19	LUAD	60	platelet	male	C7P	15:50300789|50346395	hsa_circ_0003501	chr15:50592985-50601995-	NM_005254	63.79	100	100	1149	1	733	733	733	1	0	1354	CTGGAGTTTC...ATGCTGTGAC	ATGTCCCTGG...GAAACTCCAG
93386	93386	15:50303966|50309798	15	50303966	50309798	21	4_6_7	150	0.219	exon	GABPB1,	-	A00202:904:HLWKMDSX2:3:2462:4517:10441,A00202:904:HLWKMDSX2:3:2510:18421:27978,A00202:904:HLWKMDSX2:3:1545:17897:25410,A00202:904:HLWKMDSX2:3:1560:7310:27712,A00202:904:HLWKMDSX2:3:1659:5556:27586,A00202:904:HLWKMDSX2:3:2211:1524:32816,A00202:904:HLWKMDSX2:3:1309:31855:17362,A00202:904:HLWKMDSX2:3:2163:29387:12618,A00202:904:HLWKMDSX2:3:1103:31015:35603,A00202:904:HLWKMDSX2:3:2163:30779:10019,A00…	277	A352-19	A352-19	LUAD	60	platelet	male	C7P	15:50303966|50309798	hsa_circ_0035209	chr15:50596162-50601995-	NM_005254	100	100	100	276	1	276	276	276	1	2.1e-143	510	CTTAAGTAAA...CCAGGGACAT	ATGTCCCTGG...TTTACTTAAG
93388	93388	15:50432338|50439177	15	50432338	50439177	15	4_1_5	71	0.297	exon	USP8,	+	A00202:904:HLWKMDSX2:3:2422:9037:32424,A00202:904:HLWKMDSX2:3:2333:19443:36605,A00202:904:HLWKMDSX2:3:2333:19018:36432,A00202:904:HLWKMDSX2:3:2575:1334:2988,A00202:904:HLWKMDSX2:3:1210:28474:17644,A00202:904:HLWKMDSX2:3:2267:32741:12571,A00202:904:HLWKMDSX2:3:2269:5674:16611,A00202:904:HLWKMDSX2:3:2575:24514:21245,A00202:904:HLWKMDSX2:3:1129:18403:25974,A00202:904:HLWKMDSX2:3:2466:24162:23422,A00…	332	A352-19	A352-19	LUAD	60	platelet	male	C7P	15:50432338|50439177	hsa_circ_0103751	chr15:50724534-50731374+	NM_001128611	100	100	100	331	1	331	331	1	331	6.79e-174	612	GCAACAACAA...GCACTAAGAG	GCAACAACAA...GCACTAAGAG
93389	93389	15:50432338|50459162	15	50432338	50459162	7	2_0_2	71	0.165	exon	USP8,	+	A00202:904:HLWKMDSX2:3:1531:25599:10755,A00202:904:HLWKMDSX2:3:1531:25708:10629,A00202:904:HLWKMDSX2:3:2645:19985:29183,A00202:904:HLWKMDSX2:3:1145:19425:21950,A00202:904:HLWKMDSX2:3:2225:28067:20917,A00202:904:HLWKMDSX2:3:1531:25518:10175,A00202:904:HLWKMDSX2:3:2145:15492:14168,	726	A352-19	A352-19	LUAD	60	platelet	male	C7P	15:50432338|50459162	hsa_circ_0035211	chr15:50724534-50741682+	NM_001128611	77.52	100	100	725	1	562	562	1	562	0	1038	GCAACAACAA...AACCCAAAAG	GCAACAACAA...TTAAATTAAG
93390	93390	15:50439009|50449485	15	50439009	50449485	28	7_1_5	317	0.15	exon	USP8,	+	A00202:904:HLWKMDSX2:3:2312:21468:1282,A00202:904:HLWKMDSX2:3:1269:10746:30906,A00202:904:HLWKMDSX2:3:1442:8965:17300,A00202:904:HLWKMDSX2:3:2417:3766:26553,A00202:904:HLWKMDSX2:3:2524:17020:33285,A00202:904:HLWKMDSX2:3:2172:16260:19100,A00202:904:HLWKMDSX2:3:2677:25319:36010,A00202:904:HLWKMDSX2:3:1436:11035:34601,A00202:904:HLWKMDSX2:3:2417:3965:26897,A00202:904:HLWKMDSX2:3:1631:31024:12571,A00…	401	A352-19	A352-19	LUAD	60	platelet	male	C7P	15:50439009|50449485	hsa_circ_0103753	chr15:50731205-50741682+	NM_001128611	100	100	100	400	1	400	400	1	400	0	739	GAAAGAAGCA...TTAAATTAAG	GAAAGAAGCA...TTAAATTAAG
93391	93391	15:50449400|50459162	15	50449400	50459162	281	39_27_69	279	0.668	exon	USP8,	+	A00202:904:HLWKMDSX2:3:2255:21477:25285,A00202:904:HLWKMDSX2:3:2263:24080:25441,A00202:904:HLWKMDSX2:3:2270:17445:16172,A00202:904:HLWKMDSX2:3:2330:32669:30984,A00202:904:HLWKMDSX2:3:2456:20383:27524,A00202:904:HLWKMDSX2:3:2665:24316:23030,A00202:904:HLWKMDSX2:3:2671:28221:34679,A00202:904:HLWKMDSX2:3:1161:20889:25175,A00202:904:HLWKMDSX2:3:1209:22598:8688,A00202:904:HLWKMDSX2:3:1223:29839:13213,…	250	A352-19	A352-19	LUAD	60	platelet	male	C7P	15:50449400|50459162	hsa_circ_0035214	chr15:50741596-50751359+	NM_001128611	100	100	100	249	1	249	249	1	249	1.91e-128	460	GATTATTTCC...AACCCAAAAG	GATTATTTCC...AACCCAAAAG
93393	93393	15:50458973|50459162	15	50458973	50459162	3	2_2_0	55	0.098	intron	USP8,	+	A00202:904:HLWKMDSX2:3:2232:26232:25316,A00202:904:HLWKMDSX2:3:1517:23755:11694,A00202:904:HLWKMDSX2:3:1250:15519:4726,	190	A352-19	A352-19	LUAD	60	platelet	male	C7P	NA	NA	NA	NA	NA	NA	NA	NA	NA	NA	NA	NA	NA	NA	NA	NA	NA
93394	93394	15:50459000|50459162	15	50459000	50459162	90	34_15_29	239	0.43	exon	USP8,	+	A00202:904:HLWKMDSX2:3:2172:25970:27618,A00202:904:HLWKMDSX2:3:2465:28999:14544,A00202:904:HLWKMDSX2:3:1369:17409:9439,A00202:904:HLWKMDSX2:3:1654:24352:20212,A00202:904:HLWKMDSX2:3:2319:22390:31407,A00202:904:HLWKMDSX2:3:2404:20247:36276,A00202:904:HLWKMDSX2:3:2545:11234:27211,A00202:904:HLWKMDSX2:3:2672:5276:31955,A00202:904:HLWKMDSX2:3:1620:25364:3928,A00202:904:HLWKMDSX2:3:2307:16712:36198,A0…	164	A352-19	A352-19	LUAD	60	platelet	male	C7P	NA	NA	NA	NA	NA	NA	NA	NA	NA	NA	NA	NA	NA	NA	NA	NA	NA
93395	93395	15:50459000|50462322	15	50459000	50462322	74	17_0_9	191	0.437	exon	USP8,	+	A00202:904:HLWKMDSX2:3:1217:16414:22968,A00202:904:HLWKMDSX2:3:1414:18159:23797,A00202:904:HLWKMDSX2:3:2453:21314:34115,A00202:904:HLWKMDSX2:3:2370:26196:28009,A00202:904:HLWKMDSX2:3:1625:8404:28260,A00202:904:HLWKMDSX2:3:2345:4797:8641,A00202:904:HLWKMDSX2:3:1122:22453:19617,A00202:904:HLWKMDSX2:3:1204:19171:20353,A00202:904:HLWKMDSX2:3:1459:2627:18317,A00202:904:HLWKMDSX2:3:2458:29649:28635,A00…	207	A352-19	A352-19	LUAD	60	platelet	male	C7P	NA	NA	NA	NA	NA	NA	NA	NA	NA	NA	NA	NA	NA	NA	NA	NA	NA
93396	93396	15:50465047|50471795	15	50465047	50471795	35	11_7_5	94	0.427	exon	USP8,	+	A00202:904:HLWKMDSX2:3:2264:9028:30029,A00202:904:HLWKMDSX2:3:2650:13386:32878,A00202:904:HLWKMDSX2:3:1252:12355:31782,A00202:904:HLWKMDSX2:3:1257:26539:14982,A00202:904:HLWKMDSX2:3:1448:5150:28510,A00202:904:HLWKMDSX2:3:1648:16297:29528,A00202:904:HLWKMDSX2:3:2163:30897:12477,A00202:904:HLWKMDSX2:3:1257:26639:17754,A00202:904:HLWKMDSX2:3:2524:26775:27164,A00202:904:HLWKMDSX2:3:2108:6081:6543,A00…	309	A352-19	A352-19	LUAD	60	platelet	male	C7P	15:50465047|50471795	hsa_circ_0035216	chr15:50757243-50763992+	NM_001128611	100	100	100	308	1	308	308	1	308	3.83e-161	569	GAGCAATCAC...ACTTTTCAAG	GAGCAATCAC...ACTTTTCAAG
93397	93397	15:50471633|50477499	15	50471633	50477499	55	15_11_5	112	0.495	exon	USP8,	+	A00202:904:HLWKMDSX2:3:2178:20256:4445,A00202:904:HLWKMDSX2:3:2441:24053:3380,A00202:904:HLWKMDSX2:3:2456:26422:2284,A00202:904:HLWKMDSX2:3:2463:13901:24095,A00202:904:HLWKMDSX2:3:2638:25635:23343,A00202:904:HLWKMDSX2:3:2642:25346:11318,A00202:904:HLWKMDSX2:3:1120:1922:4507,A00202:904:HLWKMDSX2:3:1219:24008:20275,A00202:904:HLWKMDSX2:3:1246:20943:15781,A00202:904:HLWKMDSX2:3:1464:1515:34460,A0020…	537	A352-19	A352-19	LUAD	60	platelet	male	C7P	15:50471633|50477499	hsa_circ_0003879	chr15:50763829-50769696+	NM_001128611	100	100	99.25	536	1	536	532	1	532	0	965	AGTCACTGCT...TGTTCCACAG	AGTCACTGCT...TGTTCCACAG
93398	93398	15:50471633|50484361	15	50471633	50484361	24	6_1_5	37	0.565	exon	USP8,	+	A00202:904:HLWKMDSX2:3:2355:24343:10989,A00202:904:HLWKMDSX2:3:2461:24379:21543,A00202:904:HLWKMDSX2:3:2659:23366:6042,A00202:904:HLWKMDSX2:3:1253:11143:1626,A00202:904:HLWKMDSX2:3:1570:15248:31219,A00202:904:HLWKMDSX2:3:2340:8440:10285,A00202:904:HLWKMDSX2:3:1324:2248:18474,A00202:904:HLWKMDSX2:3:1570:14687:31501,A00202:904:HLWKMDSX2:3:2659:23502:5556,A00202:904:HLWKMDSX2:3:2255:5104:23390,A0020…	1209	A352-19	A352-19	LUAD	60	platelet	male	C7P	15:50471633|50484361	hsa_circ_0035220	chr15:50773677-50776558+	NM_001128611	55.63	99.85	99.85	1208	537	1208	672	1	672	0	1236	AGTCACTGCT...AAGAAATAAA	ATTGATCGTA...AAGAAATAAA
93399	93399	15:50481481|50484361	15	50481481	50484361	13	3_1_2	55	0.321	exon	USP8,	+	A00202:904:HLWKMDSX2:3:2174:32344:8500,A00202:904:HLWKMDSX2:3:1469:7943:31970,A00202:904:HLWKMDSX2:3:1469:6867:33739,A00202:904:HLWKMDSX2:3:1317:26440:24455,A00202:904:HLWKMDSX2:3:1319:13621:28776,A00202:904:HLWKMDSX2:3:1674:6668:15671,A00202:904:HLWKMDSX2:3:1114:15628:3380,A00202:904:HLWKMDSX2:3:1472:9769:1752,A00202:904:HLWKMDSX2:3:2358:24614:24956,A00202:904:HLWKMDSX2:3:2165:10122:10661,A00202…	673	A352-19	A352-19	LUAD	60	platelet	male	C7P	15:50481481|50484361	hsa_circ_0035220	chr15:50773677-50776558+	NM_001128611	100	99.85	99.85	672	1	672	672	1	672	0	1236	ATTGATCGTA...AAGAAATAAA	ATTGATCGTA...AAGAAATAAA
93400	93400	15:50489801|50490525	15	50489801	50490525	7	1_1_3	12	0.538	exon	USP8,	+	A00202:904:HLWKMDSX2:3:1428:16902:16611,A00202:904:HLWKMDSX2:3:2531:21432:26428,A00202:904:HLWKMDSX2:3:1428:16884:17049,A00202:904:HLWKMDSX2:3:2531:21884:25927,A00202:904:HLWKMDSX2:3:1262:26684:20369,A00202:904:HLWKMDSX2:3:1426:16233:19366,A00202:904:HLWKMDSX2:3:1171:28872:20650,	345	A352-19	A352-19	LUAD	60	platelet	male	C7P	15:50489801|50490525	hsa_circ_0035221	chr15:50781997-50782722+	NM_001128611	100	100	100	344	1	344	344	1	344	0	636	GCTCAACGAG...GGGAAAACAA	GCTCAACGAG...GGGAAAACAA
93401	93401	15:50568515|50570155	15	50568515	50570155	8	2_1_1	103	0.134	intron	TRPM7,	-	A00202:904:HLWKMDSX2:3:1156:23800:30185,A00202:904:HLWKMDSX2:3:2666:8947:8656,A00202:904:HLWKMDSX2:3:1107:14760:15248,A00202:904:HLWKMDSX2:3:1213:4598:13808,A00202:904:HLWKMDSX2:3:2213:7211:7153,A00202:904:HLWKMDSX2:3:2161:27416:34068,A00202:904:HLWKMDSX2:3:1177:29125:26537,A00202:904:HLWKMDSX2:3:1254:3812:10254,	1641	A352-19	A352-19	LUAD	60	platelet	male	C7P	NA	NA	NA	NA	NA	NA	NA	NA	NA	NA	NA	NA	NA	NA	NA	NA	NA
93402	93402	15:50569887|50575919	15	50569887	50575919	10	2_0_2	89	0.183	exon	TRPM7,	-	A00202:904:HLWKMDSX2:3:2670:2953:6981,A00202:904:HLWKMDSX2:3:1501:14561:22921,A00202:904:HLWKMDSX2:3:2473:17743:28369,A00202:904:HLWKMDSX2:3:2473:18394:28588,A00202:904:HLWKMDSX2:3:2159:19162:15013,A00202:904:HLWKMDSX2:3:2331:24831:5603,A00202:904:HLWKMDSX2:3:2454:24957:33974,A00202:904:HLWKMDSX2:3:1157:31376:6918,A00202:904:HLWKMDSX2:3:2344:3757:10410,A00202:904:HLWKMDSX2:3:2170:2609:24706,	850	A352-19	A352-19	LUAD	60	platelet	male	C7P	15:50569887|50575919	hsa_circ_0000600	chr15:50862083-50867986-	NM_017672	93.99	100	100	849	1	798	798	798	1	0	1474	CTGGAAGTTT...GAAGTGAGAC	CTGTGGAAAG...AAACTTCCAG
93404	93404	15:50570104|50575789	15	50570104	50575789	20	0_2_5	185	0.178	exon	TRPM7,	-	A00202:904:HLWKMDSX2:3:1457:20039:19351,A00202:904:HLWKMDSX2:3:2373:4797:18380,A00202:904:HLWKMDSX2:3:1119:15881:1532,A00202:904:HLWKMDSX2:3:1118:15447:36980,A00202:904:HLWKMDSX2:3:1369:23014:18239,A00202:904:HLWKMDSX2:3:2139:14452:4194,A00202:904:HLWKMDSX2:3:2275:20537:35086,A00202:904:HLWKMDSX2:3:1119:15872:1548,A00202:904:HLWKMDSX2:3:1457:20112:20948,A00202:904:HLWKMDSX2:3:2333:13693:7388,A002…	692	A352-19	A352-19	LUAD	60	platelet	male	C7P	15:50570104|50575789	hsa_circ_0103762	chr15:50866470-50867986-	NM_017672	92.47	100	100	691	53	691	639	639	1	0	1181	CTCTTTTCTT...CTTTCCACAG	CTGTGGAAAG...GATTTGCAAG
93405	93405	15:50574274|50575789	15	50574274	50575789	18	1_2_4	228	0.136	exon	TRPM7,	-	A00202:904:HLWKMDSX2:3:1407:32506:19272,A00202:904:HLWKMDSX2:3:1407:30960:19413,A00202:904:HLWKMDSX2:3:1466:12789:32377,A00202:904:HLWKMDSX2:3:1314:13548:23797,A00202:904:HLWKMDSX2:3:1204:2184:15483,A00202:904:HLWKMDSX2:3:1263:5538:1188,A00202:904:HLWKMDSX2:3:1542:25120:31751,A00202:904:HLWKMDSX2:3:1543:23936:21465,A00202:904:HLWKMDSX2:3:2368:11388:9408,A00202:904:HLWKMDSX2:3:1225:11849:35728,A00…	640	A352-19	A352-19	LUAD	60	platelet	male	C7P	15:50574274|50575789	hsa_circ_0103762	chr15:50866470-50867986-	NM_017672	100	100	100	639	1	639	639	639	1	0	1181	CTTGCAAATC...CTTTCCACAG	CTGTGGAAAG...GATTTGCAAG
93406	93406	15:50574274|50578664	15	50574274	50578664	17	2_1_5	169	0.167	exon	TRPM7,	-	A00202:904:HLWKMDSX2:3:1214:13196:27070,A00202:904:HLWKMDSX2:3:1320:18566:18991,A00202:904:HLWKMDSX2:3:2208:12870:21840,A00202:904:HLWKMDSX2:3:2506:6017:24690,A00202:904:HLWKMDSX2:3:2506:6641:25708,A00202:904:HLWKMDSX2:3:1205:16685:34522,A00202:904:HLWKMDSX2:3:1312:30147:3662,A00202:904:HLWKMDSX2:3:1348:11216:29089,A00202:904:HLWKMDSX2:3:1366:26087:2112,A00202:904:HLWKMDSX2:3:2459:14805:12320,A00…	717	A352-19	A352-19	LUAD	60	platelet	male	C7P	15:50574274|50578664	hsa_circ_0103762	chr15:50866470-50867986-	NM_017672	89.25	100	100	716	1	639	639	639	1	0	1181	CTTGCAAATC...TTCAGATGGC	CTGTGGAAAG...GATTTGCAAG
93407	93407	15:50574274|50580908	15	50574274	50580908	10	1_1_2	147	0.12	exon	TRPM7,	-	A00202:904:HLWKMDSX2:3:2576:18873:36432,A00202:904:HLWKMDSX2:3:1470:29722:11287,A00202:904:HLWKMDSX2:3:1243:6524:16767,A00202:904:HLWKMDSX2:3:2270:2428:16250,A00202:904:HLWKMDSX2:3:1231:27362:11584,A00202:904:HLWKMDSX2:3:1243:6949:17378,A00202:904:HLWKMDSX2:3:1243:5972:16564,A00202:904:HLWKMDSX2:3:2558:14253:11710,A00202:904:HLWKMDSX2:3:1243:6768:16939,A00202:904:HLWKMDSX2:3:2133:27841:34303,	752	A352-19	A352-19	LUAD	60	platelet	male	C7P	15:50574274|50580908	hsa_circ_0103766	chr15:50866470-50875353-	ENST00000560955.1	100	91.7	100	751	1	751	819	819	69	0	1387	CTTGCAAATC...GTAACCAATC	AAAAAATCAG...GATTTGCAAG
93408	93408	15:50574274|50583159	15	50574274	50583159	29	2_2_5	194	0.23	exon	TRPM7,	-	A00202:904:HLWKMDSX2:3:2221:24722:6887,A00202:904:HLWKMDSX2:3:1309:28465:22952,A00202:904:HLWKMDSX2:3:1532:4119:7717,A00202:904:HLWKMDSX2:3:2643:15447:35070,A00202:904:HLWKMDSX2:3:1165:3468:4867,A00202:904:HLWKMDSX2:3:1532:3034:7341,A00202:904:HLWKMDSX2:3:2221:24542:7138,A00202:904:HLWKMDSX2:3:1256:17192:3239,A00202:904:HLWKMDSX2:3:2104:32796:16611,A00202:904:HLWKMDSX2:3:2256:17616:10582,A00202:9…	823	A352-19	A352-19	LUAD	60	platelet	male	C7P	15:50574274|50583159	hsa_circ_0103767	chr15:50866470-50875356-	NM_017672	100	100	100	822	1	822	822	822	1	0	1519	CTTGCAAATC...ATTTTTTCTG	CAGAAAAAAT...GATTTGCAAG
93409	93409	15:50574852|50575789	15	50574852	50575789	63	3_5_13	197	0.39	exon	TRPM7,	-	A00202:904:HLWKMDSX2:3:2159:21142:10958,A00202:904:HLWKMDSX2:3:1262:2582:5400,A00202:904:HLWKMDSX2:3:1638:5041:15796,A00202:904:HLWKMDSX2:3:1643:9182:21809,A00202:904:HLWKMDSX2:3:1660:24216:23077,A00202:904:HLWKMDSX2:3:2137:9127:18051,A00202:904:HLWKMDSX2:3:1574:31331:27070,A00202:904:HLWKMDSX2:3:1428:4327:30812,A00202:904:HLWKMDSX2:3:1312:14895:22811,A00202:904:HLWKMDSX2:3:2352:29342:33113,A0020…	351	A352-19	A352-19	LUAD	60	platelet	male	C7P	15:50574852|50575789	hsa_circ_0008693	chr15:50867048-50867986-	NM_017672	100	100	100	350	1	350	350	350	1	0	647	TCTCAGACAG...CTTTCCACAG	CTGTGGAAAG...CTGTCTGAGA
93410	93410	15:50580874|50592626	15	50580874	50592626	10	0_3_4	86	0.189	exon	TRPM7,	-	A00202:904:HLWKMDSX2:3:1514:18629:30968,A00202:904:HLWKMDSX2:3:1509:1226:13416,A00202:904:HLWKMDSX2:3:2119:32000:24251,A00202:904:HLWKMDSX2:3:1509:1732:12320,A00202:904:HLWKMDSX2:3:2460:1642:7811,A00202:904:HLWKMDSX2:3:2672:30273:24862,A00202:904:HLWKMDSX2:3:1320:25527:6464,A00202:904:HLWKMDSX2:3:1455:26196:31297,A00202:904:HLWKMDSX2:3:1172:12002:30358,A00202:904:HLWKMDSX2:3:1509:1542:11209,	985	A352-19	A352-19	LUAD	60	platelet	male	C7P	15:50580874|50592626	hsa_circ_0035228	chr15:50875285-50884823-	NM_017672	96.44	100	100	984	36	984	949	949	1	0	1753	ATTTCTCTGT...CTGTTCCACT	AGTGGAACAG...TTTAATACCG
93412	93412	15:50583089|50586488	15	50583089	50586488	48	6_11_18	224	0.3	exon	TRPM7,	-	A00202:904:HLWKMDSX2:3:2250:6985:4476,A00202:904:HLWKMDSX2:3:2464:1886:22013,A00202:904:HLWKMDSX2:3:2558:17680:29951,A00202:904:HLWKMDSX2:3:1340:4508:1595,A00202:904:HLWKMDSX2:3:1463:26793:8281,A00202:904:HLWKMDSX2:3:1463:26087:9095,A00202:904:HLWKMDSX2:3:1463:25934:10833,A00202:904:HLWKMDSX2:3:2366:3812:2613,A00202:904:HLWKMDSX2:3:2535:27227:32706,A00202:904:HLWKMDSX2:3:2571:20717:1799,A00202:90…	169	A352-19	A352-19	LUAD	60	platelet	male	C7P	15:50583089|50586488	hsa_circ_0035226	chr15:50875285-50878685-	NM_017672	100	100	100	168	1	168	168	168	1	1.3e-83	311	CGGTATTAAA...TATTGTTATT	AATAACAATA...TTTAATACCG
93413	93413	15:50583089|50589656	15	50583089	50589656	17	0_2_5	242	0.123	exon	TRPM7,	-	A00202:904:HLWKMDSX2:3:1354:20256:2597,A00202:904:HLWKMDSX2:3:2443:5086:1814,A00202:904:HLWKMDSX2:3:1353:21169:36714,A00202:904:HLWKMDSX2:3:1354:20518:2832,A00202:904:HLWKMDSX2:3:1651:28519:30655,A00202:904:HLWKMDSX2:3:1340:31421:30827,A00202:904:HLWKMDSX2:3:2571:2157:3035,A00202:904:HLWKMDSX2:3:1336:25265:3349,A00202:904:HLWKMDSX2:3:2111:14027:2738,A00202:904:HLWKMDSX2:3:2453:28700:2691,A00202:9…	234	A352-19	A352-19	LUAD	60	platelet	male	C7P	15:50583089|50589656	hsa_circ_0035227	chr15:50875285-50881853-	NM_017672	100	100	100	233	1	233	233	233	1	1.39e-119	431	CGGTATTAAA...TCTCTGTGTC	GACACAGAGA...TTTAATACCG
93414	93414	15:50583089|50592626	15	50583089	50592626	257	6_57_62	99	0.838	exon	TRPM7,	-	A00202:904:HLWKMDSX2:3:2170:22110:34741,A00202:904:HLWKMDSX2:3:2228:31891:36933,A00202:904:HLWKMDSX2:3:2346:8495:31986,A00202:904:HLWKMDSX2:3:2358:21667:21104,A00202:904:HLWKMDSX2:3:2411:23357:21308,A00202:904:HLWKMDSX2:3:2451:28330:12038,A00202:904:HLWKMDSX2:3:2474:4933:17581,A00202:904:HLWKMDSX2:3:2474:5023:17613,A00202:904:HLWKMDSX2:3:2478:23836:19633,A00202:904:HLWKMDSX2:3:2517:28357:32283,A0…	950	A352-19	A352-19	LUAD	60	platelet	male	C7P	15:50583089|50592626	hsa_circ_0035228	chr15:50875285-50884823-	NM_017672	100	100	100	949	1	949	949	949	1	0	1753	CGGTATTAAA...CTGTTCCACT	AGTGGAACAG...TTTAATACCG
93415	93415	15:50586392|50592626	15	50586392	50592626	17	1_5_4	145	0.19	exon	TRPM7,	-	A00202:904:HLWKMDSX2:3:2506:8160:17284,A00202:904:HLWKMDSX2:3:2555:20672:1720,A00202:904:HLWKMDSX2:3:2406:16396:27007,A00202:904:HLWKMDSX2:3:1506:11288:23766,A00202:904:HLWKMDSX2:3:2273:6876:21418,A00202:904:HLWKMDSX2:3:2519:3378:13573,A00202:904:HLWKMDSX2:3:2654:23393:33552,A00202:904:HLWKMDSX2:3:2406:16758:26694,A00202:904:HLWKMDSX2:3:2249:26187:15687,A00202:904:HLWKMDSX2:3:2125:9498:20948,A002…	879	A352-19	A352-19	LUAD	60	platelet	male	C7P	15:50586392|50592626	hsa_circ_0103771	chr15:50878588-50884823-	NM_017672	100	100	100	878	1	878	878	878	1	0	1622	CTTGTTTTGA...CTGTTCCACT	AGTGGAACAG...TCAAAACAAG
93416	93416	15:50591911|50592626	15	50591911	50592626	31	3_9_5	289	0.177	exon	TRPM7,	-	A00202:904:HLWKMDSX2:3:2633:11243:5274,A00202:904:HLWKMDSX2:3:1438:11252:33442,A00202:904:HLWKMDSX2:3:1227:7401:27492,A00202:904:HLWKMDSX2:3:2473:5782:13636,A00202:904:HLWKMDSX2:3:2537:16306:18239,A00202:904:HLWKMDSX2:3:1607:16812:27539,A00202:904:HLWKMDSX2:3:1455:24795:10645,A00202:904:HLWKMDSX2:3:1473:6912:9737,A00202:904:HLWKMDSX2:3:2473:6361:14544,A00202:904:HLWKMDSX2:3:1438:11234:33505,A0020…	717	A352-19	A352-19	LUAD	60	platelet	male	C7P	15:50591911|50592626	hsa_circ_0103772	chr15:50884107-50884823-	NM_017672	100	100	100	716	1	716	716	716	1	0	1323	CTACAAATGC...CTGTTCCACT	AGTGGAACAG...GCATTTGTAG
93417	93417	15:50599122|50609724	15	50599122	50609724	4	1_2_1	32	0.2	exon	TRPM7,	-	A00202:904:HLWKMDSX2:3:1521:15374:1752,A00202:904:HLWKMDSX2:3:1404:19325:17957,A00202:904:HLWKMDSX2:3:2520:1163:2785,A00202:904:HLWKMDSX2:3:1404:19361:18239,	1647	A352-19	A352-19	LUAD	60	platelet	male	C7P	NA	NA	NA	NA	NA	NA	NA	NA	NA	NA	NA	NA	NA	NA	NA	NA	NA
93418	93418	15:50609581|50609724	15	50609581	50609724	111	9_36_39	23	0.906	exon	TRPM7,	-	A00202:904:HLWKMDSX2:3:2320:13340:33332,A00202:904:HLWKMDSX2:3:2342:23601:14935,A00202:904:HLWKMDSX2:3:1152:16975:23938,A00202:904:HLWKMDSX2:3:1446:5520:14246,A00202:904:HLWKMDSX2:3:2408:16450:9345,A00202:904:HLWKMDSX2:3:2656:17680:23688,A00202:904:HLWKMDSX2:3:1135:1389:21746,A00202:904:HLWKMDSX2:3:1210:28058:20964,A00202:904:HLWKMDSX2:3:2104:21269:30561,A00202:904:HLWKMDSX2:3:2144:3007:7388,A002…	145	A352-19	A352-19	LUAD	60	platelet	male	C7P	15:50609581|50609724	hsa_circ_0103774	chr15:50901777-50901921-	NM_017672	100	100	100	144	1	144	144	144	1	2.37e-70	267	CGTGTTAAAC...TAAACACTTC	GAAGTGTTTA...GTTTAACACG
93419	93419	15:50612549|50619798	15	50612549	50619798	8	2_1_4	24	0.4	exon	TRPM7,	-	A00202:904:HLWKMDSX2:3:2368:20112:2910,A00202:904:HLWKMDSX2:3:2472:23981:24768,A00202:904:HLWKMDSX2:3:2472:23619:22795,A00202:904:HLWKMDSX2:3:1214:11424:11068,A00202:904:HLWKMDSX2:3:1506:19262:28839,A00202:904:HLWKMDSX2:3:1443:3269:15107,A00202:904:HLWKMDSX2:3:1561:9173:10802,A00202:904:HLWKMDSX2:3:1561:9588:10895,	612	A352-19	A352-19	LUAD	60	platelet	male	C7P	NA	NA	NA	NA	NA	NA	NA	NA	NA	NA	NA	NA	NA	NA	NA	NA	NA
93420	93420	15:50619745|50634556	15	50619745	50634556	8	0_2_2	56	0.222	exon	TRPM7,	-	A00202:904:HLWKMDSX2:3:2603:15492:6183,A00202:904:HLWKMDSX2:3:1509:21838:30420,A00202:904:HLWKMDSX2:3:2138:20726:36072,A00202:904:HLWKMDSX2:3:1630:29451:20964,A00202:904:HLWKMDSX2:3:2202:19642:32597,A00202:904:HLWKMDSX2:3:1630:29026:21449,A00202:904:HLWKMDSX2:3:2138:20528:35415,A00202:904:HLWKMDSX2:3:2202:18096:34773,	663	A352-19	A352-19	LUAD	60	platelet	male	C7P	15:50619745|50634556	hsa_circ_0035245	chr15:50911941-50926753-	NM_017672	100	100	100	662	1	662	662	662	1	0	1223	CTGTTTGACG...TGGCCAATCC	GGATTGGCCA...CGTCAAACAG
93421	93421	15:50631417|50632992	15	50631417	50632992	4	0_2_2	69	0.104	exon	TRPM7,	-	A00202:904:HLWKMDSX2:3:1638:28031:19445,A00202:904:HLWKMDSX2:3:2659:10773:5838,A00202:904:HLWKMDSX2:3:1535:4652:1532,A00202:904:HLWKMDSX2:3:1638:28565:18584,	198	A352-19	A352-19	LUAD	60	platelet	male	C7P	15:50631417|50632992	hsa_circ_0035247	chr15:50923613-50925189-	NM_017672	100	100	100	197	1	197	197	197	1	1.18e-99	364	CTTTTAGCAG...AGGAAGATTC	GAATCTTCCT...CTGCTAAAAG
93422	93422	15:50631417|50663046	15	50631417	50663046	31	1_4_8	21	0.747	exon	TRPM7,	-	A00202:904:HLWKMDSX2:3:2461:13973:9064,A00202:904:HLWKMDSX2:3:2471:9263:34037,A00202:904:HLWKMDSX2:3:1203:9127:19742,A00202:904:HLWKMDSX2:3:1208:31503:31156,A00202:904:HLWKMDSX2:3:1265:25491:21966,A00202:904:HLWKMDSX2:3:1577:32461:6793,A00202:904:HLWKMDSX2:3:1612:23773:23500,A00202:904:HLWKMDSX2:3:2417:21215:35102,A00202:904:HLWKMDSX2:3:2651:10755:9439,A00202:904:HLWKMDSX2:3:1349:30707:11146,A002…	1202	A352-19	A352-19	LUAD	60	platelet	male	C7P	15:50631417|50663046	hsa_circ_0035249	chr15:50923613-50955243-	NM_017672	100	100	100	1201	1	1201	1201	1201	1	0	2218	CTTTTAGCAG...ATTTCTGGGA	TCCCAGAAAT...CTGCTAAAAG
93424	93424	15:50637422|50639548	15	50637422	50639548	40	6_14_11	181	0.307	exon	TRPM7,	-	A00202:904:HLWKMDSX2:3:2371:9353:24079,A00202:904:HLWKMDSX2:3:1611:14787:2206,A00202:904:HLWKMDSX2:3:1359:25319:20666,A00202:904:HLWKMDSX2:3:1370:18150:36558,A00202:904:HLWKMDSX2:3:2611:24532:18270,A00202:904:HLWKMDSX2:3:2226:19144:2080,A00202:904:HLWKMDSX2:3:2556:21386:25222,A00202:904:HLWKMDSX2:3:1235:32497:4601,A00202:904:HLWKMDSX2:3:1449:4083:24721,A00202:904:HLWKMDSX2:3:2526:4246:29857,A0020…	298	A352-19	A352-19	LUAD	60	platelet	male	C7P	15:50637422|50639548	hsa_circ_0007206	chr15:50929618-50931745-	NM_017672	100	100	100	297	1	297	297	297	1	4.8e-155	549	TAGCATGAAT...TTTGCCACAC	GTGTGGCAAA...ATTCATGCTA
93425	93425	15:50637422|50648885	15	50637422	50648885	13	3_7_5	211	0.11	exon	TRPM7,	-	A00202:904:HLWKMDSX2:3:2407:15203:14168,A00202:904:HLWKMDSX2:3:2477:23882:20838,A00202:904:HLWKMDSX2:3:1259:19217:5368,A00202:904:HLWKMDSX2:3:1241:30219:8296,A00202:904:HLWKMDSX2:3:1268:23963:28181,A00202:904:HLWKMDSX2:3:2209:25491:31892,A00202:904:HLWKMDSX2:3:2208:21685:5760,A00202:904:HLWKMDSX2:3:1261:25527:26036,A00202:904:HLWKMDSX2:3:2423:29387:33473,A00202:904:HLWKMDSX2:3:2235:1353:33771,A00…	711	A352-19	A352-19	LUAD	60	platelet	male	C7P	15:50637422|50648885	hsa_circ_0000601	chr15:50929618-50941082-	NM_017672	100	100	100	710	1	710	710	710	1	0	1312	TAGCATGAAT...ACAAAAACAC	GTGTTTTTGT...ATTCATGCTA
93426	93426	15:50637422|50663046	15	50637422	50663046	4	1_1_2	58	0.121	exon	TRPM7,	-	A00202:904:HLWKMDSX2:3:2618:20130:28150,A00202:904:HLWKMDSX2:3:2548:15528:29136,A00202:904:HLWKMDSX2:3:2548:15808:29810,A00202:904:HLWKMDSX2:3:2548:14552:25598,	830	A352-19	A352-19	LUAD	60	platelet	male	C7P	15:50637422|50663046	hsa_circ_0103785	chr15:50929618-50955243-	NM_017672	100	100	100	829	1	829	829	829	1	0	1531	TAGCATGAAT...ATTTCTGGGA	TCCCAGAAAT...ATTCATGCTA
93427	93427	15:50643340|50663046	15	50643340	50663046	21	6_6_8	133	0.24	exon	TRPM7,	-	A00202:904:HLWKMDSX2:3:2429:23737:28667,A00202:904:HLWKMDSX2:3:2604:27787:33332,A00202:904:HLWKMDSX2:3:1250:32506:24001,A00202:904:HLWKMDSX2:3:1530:9100:26365,A00202:904:HLWKMDSX2:3:1673:9453:33426,A00202:904:HLWKMDSX2:3:2355:31711:3677,A00202:904:HLWKMDSX2:3:2644:31982:23594,A00202:904:HLWKMDSX2:3:2516:20112:23610,A00202:904:HLWKMDSX2:3:2601:4906:27211,A00202:904:HLWKMDSX2:3:2516:20437:23797,A00…	533	A352-19	A352-19	LUAD	60	platelet	male	C7P	15:50643340|50663046	hsa_circ_0004951	chr15:50935536-50955243-	NM_017672	100	100	100	532	1	532	532	532	1	0	983	CTGTGTTTAC...ATTTCTGGGA	TCCCAGAAAT...GTAAACACAG
93428	93428	15:50648687|50663046	15	50648687	50663046	61	9_7_17	104	0.54	exon	TRPM7,	-	A00202:904:HLWKMDSX2:3:2254:24740:18881,A00202:904:HLWKMDSX2:3:2332:17725:6042,A00202:904:HLWKMDSX2:3:1549:29839:6449,A00202:904:HLWKMDSX2:3:2667:27326:14716,A00202:904:HLWKMDSX2:3:2141:3269:11600,A00202:904:HLWKMDSX2:3:2512:2284:8547,A00202:904:HLWKMDSX2:3:1112:31765:35681,A00202:904:HLWKMDSX2:3:2154:32262:24173,A00202:904:HLWKMDSX2:3:1418:26503:10661,A00202:904:HLWKMDSX2:3:2537:21721:6856,A0020…	319	A352-19	A352-19	LUAD	60	platelet	male	C7P	15:50648687|50663046	hsa_circ_0007775	chr15:50940883-50955243-	NM_017672	100	100	100	318	1	318	318	318	1	1.1e-166	588	CTTAGCTCTG...ATTTCTGGGA	TCCCAGAAAT...CAGAGCTAAG
93429	93429	15:50725221|50726377	15	50725221	50726377	12	1_1_3	2	0.923	exon	SPPL2A,	-	A00202:904:HLWKMDSX2:3:2227:3495:8265,A00202:904:HLWKMDSX2:3:2148:19334:18818,A00202:904:HLWKMDSX2:3:2146:20112:23422,A00202:904:HLWKMDSX2:3:1302:26856:7106,A00202:904:HLWKMDSX2:3:1315:13169:36573,A00202:904:HLWKMDSX2:3:1365:30807:18865,A00202:904:HLWKMDSX2:3:1248:18295:17300,A00202:904:HLWKMDSX2:3:1667:2392:28870,A00202:904:HLWKMDSX2:3:2352:27715:23469,A00202:904:HLWKMDSX2:3:1302:27073:6324,A002…	215	A352-19	A352-19	LUAD	60	platelet	male	C7P	15:50725221|50726377	hsa_circ_0035259	chr15:51018517-51018574-	NM_032802	26.64	100	100	214	158	214	57	57	1	8.69e-22	106	CTGGTACAAT...TCTCACCATT	AATGGTGAGA...TAATGAAAAG
93430	93430	15:50736101|50739828	15	50736101	50739828	11	1_1_1	8	0.733	exon	SPPL2A,	-	A00202:904:HLWKMDSX2:3:2218:21296:18239,A00202:904:HLWKMDSX2:3:2562:32136:7357,A00202:904:HLWKMDSX2:3:1313:4237:23891,A00202:904:HLWKMDSX2:3:2144:26675:4758,A00202:904:HLWKMDSX2:3:1313:3351:23641,A00202:904:HLWKMDSX2:3:1478:4074:7044,A00202:904:HLWKMDSX2:3:2230:22028:35196,A00202:904:HLWKMDSX2:3:2144:26458:4601,A00202:904:HLWKMDSX2:3:2309:10158:6934,A00202:904:HLWKMDSX2:3:1478:4047:7091,A00202:90…	349	A352-19	A352-19	LUAD	60	platelet	male	C7P	NA	NA	NA	NA	NA	NA	NA	NA	NA	NA	NA	NA	NA	NA	NA	NA	NA
93431	93431	15:50736101|50749746	15	50736101	50749746	7	1_1_2	19	0.424	exon	SPPL2A,	-	A00202:904:HLWKMDSX2:3:1301:13630:22153,A00202:904:HLWKMDSX2:3:2251:2365:8813,A00202:904:HLWKMDSX2:3:1562:3748:20509,A00202:904:HLWKMDSX2:3:2209:29035:13761,A00202:904:HLWKMDSX2:3:2457:6831:1955,A00202:904:HLWKMDSX2:3:1336:10303:28009,A00202:904:HLWKMDSX2:3:1234:12888:25880,	867	A352-19	A352-19	LUAD	60	platelet	male	C7P	15:50736101|50749746	hsa_circ_0103797	chr15:51028297-51041943-	ENST00000261854.5	100	100	100	866	1	866	866	866	1	0	1600	CTGTCTTCAT...GAGCGGCTGT	ACAGCCGCTC...ATGAAGACAG
93432	93432	15:50739680|50748870	15	50739680	50748870	13	2_4_2	24	0.52	exon	SPPL2A,	-	A00202:904:HLWKMDSX2:3:2561:27109:37043,A00202:904:HLWKMDSX2:3:2335:11270:11240,A00202:904:HLWKMDSX2:3:1224:24135:33113,A00202:904:HLWKMDSX2:3:2539:3577:10911,A00202:904:HLWKMDSX2:3:1164:22535:6261,A00202:904:HLWKMDSX2:3:1405:28366:22905,A00202:904:HLWKMDSX2:3:2473:14009:17801,A00202:904:HLWKMDSX2:3:1368:19949:30874,A00202:904:HLWKMDSX2:3:1251:20265:22811,A00202:904:HLWKMDSX2:3:2225:23050:11475,A…	557	A352-19	A352-19	LUAD	60	platelet	male	C7P	15:50739680|50748870	hsa_circ_0103799	chr15:51031876-51041067-	ENST00000261854.5	100	100	100	556	1	556	556	556	1	0	1027	CCAACCATTT...TAATGGAAGT	ACTTCCATTA...AAATGGTTGG
93433	93433	15:50747495|50748870	15	50747495	50748870	36	2_9_6	28	0.72	exon	SPPL2A,	-	A00202:904:HLWKMDSX2:3:2651:30047:1924,A00202:904:HLWKMDSX2:3:2105:32922:19899,A00202:904:HLWKMDSX2:3:2120:7111:19664,A00202:904:HLWKMDSX2:3:2259:12011:25363,A00202:904:HLWKMDSX2:3:2651:30056:1939,A00202:904:HLWKMDSX2:3:2364:21043:35462,A00202:904:HLWKMDSX2:3:1453:7645:34115,A00202:904:HLWKMDSX2:3:2108:17987:4178,A00202:904:HLWKMDSX2:3:1678:14868:7200,A00202:904:HLWKMDSX2:3:2404:12608:31313,A0020…	408	A352-19	A352-19	LUAD	60	platelet	male	C7P	15:50747495|50748870	hsa_circ_0103800	chr15:51039691-51041067-	ENST00000261854.5	100	100	100	407	1	407	407	407	1	0	752	AATTCAACTA...TAATGGAAGT	ACTTCCATTA...TAGTTGAATT
93434	93434	15:50912078|50915571	15	50912078	50915571	15	3_1_4	19	0.612	exon	AP4E1,	+	A00202:904:HLWKMDSX2:3:2343:2736:4914,A00202:904:HLWKMDSX2:3:2259:16459:23422,A00202:904:HLWKMDSX2:3:2259:15402:24439,A00202:904:HLWKMDSX2:3:2556:31412:21699,A00202:904:HLWKMDSX2:3:1324:10872:28401,A00202:904:HLWKMDSX2:3:1324:10863:25285,A00202:904:HLWKMDSX2:3:2425:8938:15186,A00202:904:HLWKMDSX2:3:2343:2175:4319,A00202:904:HLWKMDSX2:3:2338:4309:26929,A00202:904:HLWKMDSX2:3:2343:2528:4272,A00202:…	220	A352-19	A352-19	LUAD	60	platelet	male	C7P	15:50912078|50915571	hsa_circ_0103801	chr15:51204274-51207768+	NM_001252127	100	100	100	219	1	219	219	1	219	7.86e-112	405	GAAGAAGAAA...AAAAGAGTAG	GAAGAAGAAA...AAAAGAGTAG
93435	93435	15:50912078|50930971	15	50912078	50930971	14	5_4_3	51	0.354	exon	AP4E1,	+	A00202:904:HLWKMDSX2:3:1425:16604:34788,A00202:904:HLWKMDSX2:3:1506:10963:33129,A00202:904:HLWKMDSX2:3:1140:5602:7028,A00202:904:HLWKMDSX2:3:2553:23357:31422,A00202:904:HLWKMDSX2:3:1452:16116:20791,A00202:904:HLWKMDSX2:3:2452:12400:36558,A00202:904:HLWKMDSX2:3:1677:17065:24940,A00202:904:HLWKMDSX2:3:2553:19750:17722,A00202:904:HLWKMDSX2:3:2163:14841:5087,A00202:904:HLWKMDSX2:3:2426:16712:2378,A00…	743	A352-19	A352-19	LUAD	60	platelet	male	C7P	15:50912078|50930971	hsa_circ_0103802	chr15:51204274-51223168+	NM_001252127	100	100	100	742	1	742	742	1	742	0	1371	GAAGAAGAAA...ATGATCAAAG	GAAGAAGAAA...ATGATCAAAG
93436	93436	15:50912078|50934697	15	50912078	50934697	6	2_0_2	39	0.235	exon	AP4E1,	+	A00202:904:HLWKMDSX2:3:1216:14922:20384,A00202:904:HLWKMDSX2:3:1538:21947:4742,A00202:904:HLWKMDSX2:3:1538:21956:4758,A00202:904:HLWKMDSX2:3:1538:21929:4773,A00202:904:HLWKMDSX2:3:1514:14253:24643,A00202:904:HLWKMDSX2:3:2116:20672:11992,	905	A352-19	A352-19	LUAD	60	platelet	male	C7P	15:50912078|50934697	hsa_circ_0103802	chr15:51204274-51223168+	NM_001252127	82.08	100	100	904	1	742	742	1	742	0	1371	GAAGAAGAAA...GTCACATATG	GAAGAAGAAA...ATGATCAAAG
93437	93437	15:50912078|50958794	15	50912078	50958794	6	0_1_2	8	0.6	exon	AP4E1,	+	A00202:904:HLWKMDSX2:3:1634:26738:35806,A00202:904:HLWKMDSX2:3:1376:30789:32957,A00202:904:HLWKMDSX2:3:1376:29514:33223,A00202:904:HLWKMDSX2:3:2424:10086:1517,A00202:904:HLWKMDSX2:3:2255:26024:14622,A00202:904:HLWKMDSX2:3:2675:9426:34006,	1815	A352-19	A352-19	LUAD	60	platelet	male	C7P	15:50912078|50958794	hsa_circ_0103805	chr15:51233638-51250991+	NM_001252127	50.17	100	99.78	1814	905	1814	908	1	908	0	1668	GAAGAAGAAA...AGACTTGGTG	CTATTTTGTT...AGACTTGGTG
93438	93438	15:50941442|50950169	15	50941442	50950169	3	1_1_1	40	0.13	exon	AP4E1,	+	A00202:904:HLWKMDSX2:3:2402:27398:32002,A00202:904:HLWKMDSX2:3:1631:22164:23375,A00202:904:HLWKMDSX2:3:1203:25039:20212,	608	A352-19	A352-19	LUAD	60	platelet	male	C7P	15:50941442|50950169	hsa_circ_0103806	chr15:51240216-51242366+	NM_001252127	61.61	100	99.47	607	234	607	372	1	372	0	678	CTATTTTGTT...TATGAGTTGG	ACTCTGGAAC...TATGAGTTGG
93439	93439	15:50948020|50950169	15	50948020	50950169	44	13_6_7	58	0.603	exon	AP4E1,	+	A00202:904:HLWKMDSX2:3:2450:27534:15608,A00202:904:HLWKMDSX2:3:2456:7798:15060,A00202:904:HLWKMDSX2:3:2511:8151:10034,A00202:904:HLWKMDSX2:3:2511:8314:10066,A00202:904:HLWKMDSX2:3:1118:24921:2065,A00202:904:HLWKMDSX2:3:1161:6451:34178,A00202:904:HLWKMDSX2:3:1236:28113:28698,A00202:904:HLWKMDSX2:3:1271:5213:9768,A00202:904:HLWKMDSX2:3:1560:30951:27602,A00202:904:HLWKMDSX2:3:1566:28438:5995,A00202:…	375	A352-19	A352-19	LUAD	60	platelet	male	C7P	15:50948020|50950169	hsa_circ_0103806	chr15:51240216-51242366+	NM_001252127	100	100	99.47	374	1	374	372	1	372	0	678	ACTCTGGAAC...TATGAGTTGG	ACTCTGGAAC...TATGAGTTGG
93440	93440	15:50948020|50958794	15	50948020	50958794	32	12_5_7	40	0.615	exon	AP4E1,	+	A00202:904:HLWKMDSX2:3:2506:32353:14372,A00202:904:HLWKMDSX2:3:1671:27019:18255,A00202:904:HLWKMDSX2:3:1206:3179:20306,A00202:904:HLWKMDSX2:3:2376:16025:17597,A00202:904:HLWKMDSX2:3:1250:10836:15405,A00202:904:HLWKMDSX2:3:1626:18403:2738,A00202:904:HLWKMDSX2:3:2254:29631:35869,A00202:904:HLWKMDSX2:3:2423:17228:1799,A00202:904:HLWKMDSX2:3:2437:18719:27336,A00202:904:HLWKMDSX2:3:2506:30906:12336,A0…	678	A352-19	A352-19	LUAD	60	platelet	male	C7P	15:50948020|50958794	hsa_circ_0035269	chr15:51240216-51250991+	NM_001252127	100	100	99.7	677	1	677	675	1	675	0	1238	ACTCTGGAAC...AGACTTGGTG	ACTCTGGAAC...AGACTTGGTG
93441	93441	15:50949879|50968377	15	50949879	50968377	5	1_3_1	53	0.159	exon	AP4E1,	+	A00202:904:HLWKMDSX2:3:2307:11496:3521,A00202:904:HLWKMDSX2:3:2212:5602:36338,A00202:904:HLWKMDSX2:3:2370:5258:26349,A00202:904:HLWKMDSX2:3:1435:20817:34695,A00202:904:HLWKMDSX2:3:2370:5321:25332,	598	A352-19	A352-19	LUAD	60	platelet	male	C7P	15:50949879|50968377	hsa_circ_0103809	chr15:51242247-51250991+	NM_001252127	70.69	100	100	597	61	482	422	1	422	0	780	TAGGAGGAGA...CAGGAAAAAG	GTTTTGATGA...AGACTTGGTG
93442	93442	15:51456066|51464876	15	51456066	51464876	6	1_2_1	6	0.667	exon	DMXL2,	-	A00202:904:HLWKMDSX2:3:2635:19515:33786,A00202:904:HLWKMDSX2:3:2235:28754:14841,A00202:904:HLWKMDSX2:3:1435:19000:2832,A00202:904:HLWKMDSX2:3:1623:11487:7420,A00202:904:HLWKMDSX2:3:1406:24442:8312,A00202:904:HLWKMDSX2:3:1411:21721:27618,	921	A352-19	A352-19	LUAD	60	platelet	male	C7P	15:51456066|51464876	hsa_circ_0103817	chr15:51756871-51756980-	ENST00000251076.5	11.85	100	100	920	719	827	109	109	1	5.11e-50	202	CTTGTTGCCT...ACAGGCAGCT	GTCCACCCCC...CCCCATTCAA
93444	93444	15:51781044|51782828	15	51781044	51782828	12	4_2_2	2	0.923	exon	TMOD2,	+	A00202:904:HLWKMDSX2:3:2423:8892:14982,A00202:904:HLWKMDSX2:3:2528:7355:16767,A00202:904:HLWKMDSX2:3:2531:19651:34115,A00202:904:HLWKMDSX2:3:1372:28393:25488,A00202:904:HLWKMDSX2:3:1457:15374:34381,A00202:904:HLWKMDSX2:3:2531:21025:31328,A00202:904:HLWKMDSX2:3:2531:19723:34272,A00202:904:HLWKMDSX2:3:1538:17255:10457,A00202:904:HLWKMDSX2:3:1538:15609:10802,A00202:904:HLWKMDSX2:3:1575:7916:32174,A0…	240	A352-19	A352-19	LUAD	60	platelet	male	C7P	15:51781044|51782828	hsa_circ_0005566	chr15:52073240-52075025+	NM_014548	100	100	100	239	1	239	239	1	239	6.61e-123	442	ATGTTGTCAA...TGTGGCCATT	ATGTTGTCAA...TGTGGCCATT
93445	93445	15:51869217|51902036	15	51869217	51902036	795	121_68_92	5740	0.217	exon	TMOD3,	+	A00202:904:HLWKMDSX2:3:2157:16749:22326,A00202:904:HLWKMDSX2:3:2160:30427:29982,A00202:904:HLWKMDSX2:3:2166:11623:9126,A00202:904:HLWKMDSX2:3:2177:4020:21543,A00202:904:HLWKMDSX2:3:2224:22715:1689,A00202:904:HLWKMDSX2:3:2236:23493:6136,A00202:904:HLWKMDSX2:3:2243:20103:3991,A00202:904:HLWKMDSX2:3:2274:13910:5008,A00202:904:HLWKMDSX2:3:2329:28320:24142,A00202:904:HLWKMDSX2:3:2333:27308:29653,A0020…	1144	A352-19	A352-19	LUAD	60	platelet	male	C7P	15:51869217|51902036	hsa_circ_0035294	chr15:52179785-52194233+	NM_014547	64.83	100	100	1143	403	1143	741	1	741	0	1369	AATGCCCTTC...AATGACTTAG	GGAAAATATT...AATGACTTAG
93446	93446	15:51926778|51929478	15	51926778	51929478	17	1_6_5	0	1	intron	TMOD3,	-	A00202:904:HLWKMDSX2:3:1267:11451:7200,A00202:904:HLWKMDSX2:3:1612:10248:7717,A00202:904:HLWKMDSX2:3:1131:21468:35884,A00202:904:HLWKMDSX2:3:2362:3197:35712,A00202:904:HLWKMDSX2:3:2416:11957:16939,A00202:904:HLWKMDSX2:3:1111:10863:35180,A00202:904:HLWKMDSX2:3:1131:20464:35963,A00202:904:HLWKMDSX2:3:2563:4110:17628,A00202:904:HLWKMDSX2:3:1141:27787:33113,A00202:904:HLWKMDSX2:3:1212:2031:27868,A002…	2701	A352-19	A352-19	LUAD	60	platelet	male	C7P	15:51926778|51929478	hsa_circ_0103868	chr15:52218974-52221675-	None	100	100	100	2701	1	2701	2701	2701	1	0	4988	CTTCTGTCTG...CATGTTCATC	GATGAACATG...CAGACAGAAG
93447	93447	15:51928209|51929478	15	51928209	51929478	9	0_2_2	2	0.9	intron	TMOD3,	-	A00202:904:HLWKMDSX2:3:2418:10131:19758,A00202:904:HLWKMDSX2:3:2547:13937:36119,A00202:904:HLWKMDSX2:3:2465:14100:10379,A00202:904:HLWKMDSX2:3:2353:1497:6997,A00202:904:HLWKMDSX2:3:2465:13982:10394,A00202:904:HLWKMDSX2:3:2633:5086:25551,A00202:904:HLWKMDSX2:3:2353:1045:4147,A00202:904:HLWKMDSX2:3:1560:24288:26616,A00202:904:HLWKMDSX2:3:2547:14498:35963,	1270	A352-19	A352-19	LUAD	60	platelet	male	C7P	NA	NA	NA	NA	NA	NA	NA	NA	NA	NA	NA	NA	NA	NA	NA	NA	NA
93448	93448	15:51947292|51958826	15	51947292	51958826	23	1_2_3	35	0.568	exon	LEO1,	-	A00202:904:HLWKMDSX2:3:1232:17806:8093,A00202:904:HLWKMDSX2:3:1232:17960:8516,A00202:904:HLWKMDSX2:3:2353:6596:4335,A00202:904:HLWKMDSX2:3:1406:18340:35728,A00202:904:HLWKMDSX2:3:1433:17544:34319,A00202:904:HLWKMDSX2:3:2271:23475:9236,A00202:904:HLWKMDSX2:3:1232:17743:8359,A00202:904:HLWKMDSX2:3:2411:15221:20369,A00202:904:HLWKMDSX2:3:1232:17969:8563,A00202:904:HLWKMDSX2:3:1317:2166:36714,A00202:…	737	A352-19	A352-19	LUAD	60	platelet	male	C7P	NA	NA	NA	NA	NA	NA	NA	NA	NA	NA	NA	NA	NA	NA	NA	NA	NA
93449	93449	15:51949808|51958826	15	51949808	51958826	6	0_1_3	28	0.3	exon	LEO1,	-	A00202:904:HLWKMDSX2:3:1462:25120:2848,A00202:904:HLWKMDSX2:3:2464:17038:6887,A00202:904:HLWKMDSX2:3:2450:31584:33207,A00202:904:HLWKMDSX2:3:2136:8549:8155,A00202:904:HLWKMDSX2:3:2301:8178:36793,A00202:904:HLWKMDSX2:3:2301:8594:36730,	639	A352-19	A352-19	LUAD	60	platelet	male	C7P	NA	NA	NA	NA	NA	NA	NA	NA	NA	NA	NA	NA	NA	NA	NA	NA	NA
93450	93450	15:51954481|51958810	15	51954481	51958810	10	2_2_3	45	0.308	exon	LEO1,	-	A00202:904:HLWKMDSX2:3:1173:1895:12947,A00202:904:HLWKMDSX2:3:1173:2745:14262,A00202:904:HLWKMDSX2:3:2437:13349:16250,A00202:904:HLWKMDSX2:3:2437:13178:16047,A00202:904:HLWKMDSX2:3:2430:5538:5666,A00202:904:HLWKMDSX2:3:1461:12852:4961,A00202:904:HLWKMDSX2:3:2430:5376:5948,A00202:904:HLWKMDSX2:3:1606:20039:19664,A00202:904:HLWKMDSX2:3:1112:5403:22279,A00202:904:HLWKMDSX2:3:1576:19307:16454,	164	A352-19	A352-19	LUAD	60	platelet	male	C7P	NA	NA	NA	NA	NA	NA	NA	NA	NA	NA	NA	NA	NA	NA	NA	NA	NA
93451	93451	15:51954481|51958826	15	51954481	51958826	12	2_4_7	32	0.429	exon	LEO1,	-	A00202:904:HLWKMDSX2:3:2652:6976:35744,A00202:904:HLWKMDSX2:3:2372:14344:28181,A00202:904:HLWKMDSX2:3:2374:2383:31360,A00202:904:HLWKMDSX2:3:2255:26115:17378,A00202:904:HLWKMDSX2:3:2660:15519:5635,A00202:904:HLWKMDSX2:3:2660:9498:6073,A00202:904:HLWKMDSX2:3:1370:9950:20165,A00202:904:HLWKMDSX2:3:1103:22625:31970,A00202:904:HLWKMDSX2:3:2250:30906:12085,A00202:904:HLWKMDSX2:3:2150:21341:2347,A00202…	181	A352-19	A352-19	LUAD	60	platelet	male	C7P	NA	NA	NA	NA	NA	NA	NA	NA	NA	NA	NA	NA	NA	NA	NA	NA	NA
93452	93452	15:52045830|52050137	15	52045830	52050137	10	6_4_2	91	0.18	exon	MAPK6,	+	A00202:904:HLWKMDSX2:3:1168:16631:34522,A00202:904:HLWKMDSX2:3:1331:28890:26757,A00202:904:HLWKMDSX2:3:1367:19859:5259,A00202:904:HLWKMDSX2:3:1620:15103:25927,A00202:904:HLWKMDSX2:3:1624:30581:7106,A00202:904:HLWKMDSX2:3:2224:6723:35556,A00202:904:HLWKMDSX2:3:1270:25382:18771,A00202:904:HLWKMDSX2:3:1367:20320:5588,A00202:904:HLWKMDSX2:3:1367:17915:6464,A00202:904:HLWKMDSX2:3:1314:28122:1157,	1332	A352-19	A352-19	LUAD	60	platelet	male	C7P	15:52045830|52050137	hsa_circ_0035302	chr15:52338026-52339212+	NM_002748	89.11	100	100	1331	1	1186	1186	1	1186	0	2191	GTTGTATCAG...CTTTTTGCAG	GTTGTATCAG...TTCCCATAAG
93453	93453	15:52058633|52061500	15	52058633	52061500	4	3_0_4	64	0.111	exon	MAPK6,	+	A00202:904:HLWKMDSX2:3:2124:9335:23797,A00202:904:HLWKMDSX2:3:2418:16206:5541,A00202:904:HLWKMDSX2:3:2158:30689:5760,A00202:904:HLWKMDSX2:3:1553:26214:23312,	368	A352-19	A352-19	LUAD	60	platelet	male	C7P	15:52058633|52061500	hsa_circ_0035309	chr15:52353495-52353697+	NM_002748	55.04	100	100	367	166	367	202	1	202	3.9e-102	374	GTGCACATGA...ACTGGGAAAG	CACTGGATTT...ACTGGGAAAG
93454	93454	15:52061299|52061500	15	52061299	52061500	8	2_2_0	72	0.182	exon	MAPK6,	+	A00202:904:HLWKMDSX2:3:2222:5638:19304,A00202:904:HLWKMDSX2:3:2516:5538:5666,A00202:904:HLWKMDSX2:3:1332:10429:11725,A00202:904:HLWKMDSX2:3:2516:3866:5776,A00202:904:HLWKMDSX2:3:1332:10149:11334,A00202:904:HLWKMDSX2:3:1674:9715:16814,A00202:904:HLWKMDSX2:3:2258:29595:3427,A00202:904:HLWKMDSX2:3:2527:6470:28134,	203	A352-19	A352-19	LUAD	60	platelet	male	C7P	15:52061299|52061500	hsa_circ_0035309	chr15:52353495-52353697+	NM_002748	100	100	100	202	1	202	202	1	202	2.02e-102	374	CACTGGATTT...ACTGGGAAAG	CACTGGATTT...ACTGGGAAAG
93455	93455	15:52224901|52239879	15	52224901	52239879	11	0_2_2	11	0.667	exon	MYO5C,	-	A00202:904:HLWKMDSX2:3:1227:31711:23970,A00202:904:HLWKMDSX2:3:1329:17915:25567,A00202:904:HLWKMDSX2:3:2562:4517:13041,A00202:904:HLWKMDSX2:3:2640:27398:16595,A00202:904:HLWKMDSX2:3:2562:4038:14246,A00202:904:HLWKMDSX2:3:1315:29704:18709,A00202:904:HLWKMDSX2:3:2160:18069:5196,A00202:904:HLWKMDSX2:3:2562:4526:13182,A00202:904:HLWKMDSX2:3:2555:23366:27743,A00202:904:HLWKMDSX2:3:2678:1551:35712,A002…	891	A352-19	A352-19	LUAD	60	platelet	male	C7P	NA	NA	NA	NA	NA	NA	NA	NA	NA	NA	NA	NA	NA	NA	NA	NA	NA
93456	93456	15:52387829|52389363	15	52387829	52389363	24	0_9_10	124	0.279	exon	MYO5A,	-	A00202:904:HLWKMDSX2:3:2239:13114:7795,A00202:904:HLWKMDSX2:3:2531:23312:13996,A00202:904:HLWKMDSX2:3:2647:18973:23891,A00202:904:HLWKMDSX2:3:2229:32850:30639,A00202:904:HLWKMDSX2:3:2377:16071:36276,A00202:904:HLWKMDSX2:3:2366:26069:20619,A00202:904:HLWKMDSX2:3:2412:16504:16986,A00202:904:HLWKMDSX2:3:2378:19696:9267,A00202:904:HLWKMDSX2:3:2412:14154:16705,A00202:904:HLWKMDSX2:3:2658:23303:16297,A…	211	A352-19	A352-19	LUAD	60	platelet	male	C7P	15:52387829|52389363	hsa_circ_0103882	chr15:52680025-52681560-	NM_000259	100	100	100	210	1	210	210	210	1	7.54e-107	388	CTTGCTTGAT...CTTTAGGCAT	ATGCCTAAAG...ATCAAGCAAG
93457	93457	15:52405287|52410476	15	52405287	52410476	53	6_11_6	163	0.394	exon	MYO5A,	-	A00202:904:HLWKMDSX2:3:2456:1931:2425,A00202:904:HLWKMDSX2:3:1219:27814:2409,A00202:904:HLWKMDSX2:3:1368:13386:36292,A00202:904:HLWKMDSX2:3:1424:15103:20102,A00202:904:HLWKMDSX2:3:2616:19479:28526,A00202:904:HLWKMDSX2:3:2548:10619:28087,A00202:904:HLWKMDSX2:3:2246:7925:8641,A00202:904:HLWKMDSX2:3:2320:22028:8453,A00202:904:HLWKMDSX2:3:2342:16432:34428,A00202:904:HLWKMDSX2:3:1335:14588:19554,A0020…	442	A352-19	A352-19	LUAD	60	platelet	male	C7P	15:52405287|52410476	hsa_circ_0035336	chr15:52697483-52702673-	NM_000259	100	100	100	441	1	441	441	441	1	0	815	AGGTATTGTG...TTCCAATGGA	TCCATTGGAA...CACAATACCT
93458	93458	15:52405287|52433285	15	52405287	52433285	61	5_12_13	118	0.508	exon	MYO5A,	-	A00202:904:HLWKMDSX2:3:2357:20491:9017,A00202:904:HLWKMDSX2:3:1145:29613:13228,A00202:904:HLWKMDSX2:3:1229:2645:25551,A00202:904:HLWKMDSX2:3:1368:28131:16611,A00202:904:HLWKMDSX2:3:1450:3694:27117,A00202:904:HLWKMDSX2:3:1651:30291:7639,A00202:904:HLWKMDSX2:3:2517:30110:30123,A00202:904:HLWKMDSX2:3:2629:5448:9298,A00202:904:HLWKMDSX2:3:2532:20934:2644,A00202:904:HLWKMDSX2:3:1238:13322:2268,A00202:…	1027	A352-19	A352-19	LUAD	60	platelet	male	C7P	15:52405287|52433285	hsa_circ_0035338	chr15:52697483-52725482-	NM_000259	100	100	100	1026	1	1026	1026	1026	1	0	1895	AGGTATTGTG...CCCTGGCAAA	TTTGCCAGGG...CACAATACCT
93459	93459	15:52425830|52433285	15	52425830	52433285	61	9_12_13	145	0.457	exon	MYO5A,	-	A00202:904:HLWKMDSX2:3:2375:23882:32706,A00202:904:HLWKMDSX2:3:2562:21197:32910,A00202:904:HLWKMDSX2:3:1101:3893:9455,A00202:904:HLWKMDSX2:3:1169:11767:22811,A00202:904:HLWKMDSX2:3:2405:28067:10207,A00202:904:HLWKMDSX2:3:2536:2365:11256,A00202:904:HLWKMDSX2:3:2145:3748:5729,A00202:904:HLWKMDSX2:3:2458:28212:24925,A00202:904:HLWKMDSX2:3:2408:28953:9079,A00202:904:HLWKMDSX2:3:1169:15754:22451,A0020…	429	A352-19	A352-19	LUAD	60	platelet	male	C7P	15:52425830|52433285	hsa_circ_0002207	chr15:52718026-52725482-	NM_000259	100	100	100	428	1	428	428	428	1	0	791	CTGGCCATTT...CCCTGGCAAA	TTTGCCAGGG...AAATGGCCAG
93460	93460	15:52584745|52593736	15	52584745	52593736	146	2_36_32	74	0.798	exon	FAM214A,	-	A00202:904:HLWKMDSX2:3:2305:12201:15828,A00202:904:HLWKMDSX2:3:2420:28103:25300,A00202:904:HLWKMDSX2:3:2428:5936:14810,A00202:904:HLWKMDSX2:3:2556:17996:19100,A00202:904:HLWKMDSX2:3:2572:15049:5697,A00202:904:HLWKMDSX2:3:2619:5692:5995,A00202:904:HLWKMDSX2:3:2652:19994:4836,A00202:904:HLWKMDSX2:3:2661:6587:27211,A00202:904:HLWKMDSX2:3:1226:29586:6793,A00202:904:HLWKMDSX2:3:1314:22480:20228,A00202…	524	A352-19	A352-19	LUAD	60	platelet	male	C7P	NA	NA	NA	NA	NA	NA	NA	NA	NA	NA	NA	NA	NA	NA	NA	NA	NA
93461	93461	15:52605133|52613857	15	52605133	52613857	6	1_2_1	12	0.5	exon	FAM214A,	-	A00202:904:HLWKMDSX2:3:1276:21459:32800,A00202:904:HLWKMDSX2:3:1668:22842:32941,A00202:904:HLWKMDSX2:3:2366:15944:17801,A00202:904:HLWKMDSX2:3:2366:16215:18458,A00202:904:HLWKMDSX2:3:2638:25346:24095,A00202:904:HLWKMDSX2:3:1540:30282:8437,	2445	A352-19	A352-19	LUAD	60	platelet	male	C7P	15:52605133|52613857	hsa_circ_0103893	chr15:52897329-52906054-	ENST00000261844.7	100	100	100	2444	1	2444	2444	2444	1	0	4514	AGGGCTTGAA...TCCAGAGTAT	ATACTCTGGA...TTCAAGCCCT
93462	93462	15:55205499|55314154	15	55205499	55314154	7	1_2_1	32	0.304	exon	RAB27A,	-	A00202:904:HLWKMDSX2:3:2220:17870:23422,A00202:904:HLWKMDSX2:3:2523:5556:10895,A00202:904:HLWKMDSX2:3:2555:3983:21637,A00202:904:HLWKMDSX2:3:1663:17309:30499,A00202:904:HLWKMDSX2:3:2132:4643:8531,A00202:904:HLWKMDSX2:3:1254:3468:29199,A00202:904:HLWKMDSX2:3:2464:14606:3020,	1697	A352-19	A352-19	LUAD	60	platelet	male	C7P	15:55205499|55314154	hsa_circ_0003863	chr15:55516086-55527154-	NM_004580	28.82	100	100	1697	208	696	489	489	1	0	904	TTGACTTCTC...CACAGCGAGA	GTGAACTACT...AGAAATATGG
93463	93463	15:55223889|55234956	15	55223889	55234956	6	0_4_4	51	0.19	exon	RAB27A,	-	A00202:904:HLWKMDSX2:3:1520:20419:5760,A00202:904:HLWKMDSX2:3:1462:29405:8077,A00202:904:HLWKMDSX2:3:2129:17327:17096,A00202:904:HLWKMDSX2:3:2162:19813:10316,A00202:904:HLWKMDSX2:3:1449:25292:25974,A00202:904:HLWKMDSX2:3:1349:4797:9111,	490	A352-19	A352-19	LUAD	60	platelet	male	C7P	15:55223889|55234956	hsa_circ_0003863	chr15:55516086-55527154-	NM_004580	100	100	100	489	1	489	489	489	1	0	904	CCATATTTCT...AGTAGTTCAC	GTGAACTACT...AGAAATATGG
93466	93466	15:55320275|55321390	15	55320275	55321390	6	3_1_2	9	0.571	exon	PIGB,	+	A00202:904:HLWKMDSX2:3:2667:18611:9424,A00202:904:HLWKMDSX2:3:2667:18530:9659,A00202:904:HLWKMDSX2:3:1310:20726:33098,A00202:904:HLWKMDSX2:3:1458:13946:20165,A00202:904:HLWKMDSX2:3:2638:7265:4554,A00202:904:HLWKMDSX2:3:1310:19614:33395,	258	A352-19	A352-19	LUAD	60	platelet	male	C7P	NA	NA	NA	NA	NA	NA	NA	NA	NA	NA	NA	NA	NA	NA	NA	NA	NA
93467	93467	15:55324358|55324834	15	55324358	55324834	6	1_2_1	8	0.6	intron	PIGB,	+	A00202:904:HLWKMDSX2:3:2224:7057:16939,A00202:904:HLWKMDSX2:3:2605:19633:31015,A00202:904:HLWKMDSX2:3:1151:21323:8328,A00202:904:HLWKMDSX2:3:1225:27453:25645,A00202:904:HLWKMDSX2:3:1514:11107:10081,A00202:904:HLWKMDSX2:3:2224:6488:16391,	477	A352-19	A352-19	LUAD	60	platelet	male	C7P	NA	NA	NA	NA	NA	NA	NA	NA	NA	NA	NA	NA	NA	NA	NA	NA	NA
93469	93469	15:55327531|55334007	15	55327531	55334007	40	10_5_7	52	0.606	exon	PIGB,	+	A00202:904:HLWKMDSX2:3:2442:32814:19648,A00202:904:HLWKMDSX2:3:2570:6750:8860,A00202:904:HLWKMDSX2:3:1159:12680:26866,A00202:904:HLWKMDSX2:3:1221:22507:12101,A00202:904:HLWKMDSX2:3:1237:31702:9580,A00202:904:HLWKMDSX2:3:1257:30120:17926,A00202:904:HLWKMDSX2:3:1609:1841:18427,A00202:904:HLWKMDSX2:3:1646:23610:27195,A00202:904:HLWKMDSX2:3:2542:25807:21637,A00202:904:HLWKMDSX2:3:2427:2528:9471,A0020…	378	A352-19	A352-19	LUAD	60	platelet	male	C7P	15:55327531|55334007	hsa_circ_0103914	chr15:55619728-55626205+	NM_004855	100	100	100	377	1	377	377	1	377	0	697	ATTTGGATTC...TACCTGTAGG	ATTTGGATTC...TACCTGTAGG
93471	93471	15:55348332|55348725	15	55348332	55348725	82	13_23_9	25	0.868	intron	PIGB,CCPG1,	-	A00202:904:HLWKMDSX2:3:2238:26232:25379,A00202:904:HLWKMDSX2:3:2252:2781:27978,A00202:904:HLWKMDSX2:3:2267:6623:30968,A00202:904:HLWKMDSX2:3:2335:2591:9330,A00202:904:HLWKMDSX2:3:2415:13521:1172,A00202:904:HLWKMDSX2:3:2421:25717:28995,A00202:904:HLWKMDSX2:3:2469:10484:12571,A00202:904:HLWKMDSX2:3:2478:16143:15264,A00202:904:HLWKMDSX2:3:2555:10484:26475,A00202:904:HLWKMDSX2:3:1120:31720:8609,A0020…	394	A352-19	A352-19	LUAD	60	platelet	male	C7P	15:55348332|55348725	hsa_circ_0103916	chr15:55640529-55640923-	CCPG1-205.1	100	100	100	394	1	394	394	394	1	0	728	CTTGTAAGTA...CTTGTACAAC	GTTGTACAAG...TACTTACAAG
93472	93472	15:55833008|55834286	15	55833008	55834286	19	1_1_6	44	0.463	exon	NEDD4,	-	A00202:904:HLWKMDSX2:3:1669:31765:6120,A00202:904:HLWKMDSX2:3:1530:13196:35462,A00202:904:HLWKMDSX2:3:2476:9173:7482,A00202:904:HLWKMDSX2:3:1669:31250:6918,A00202:904:HLWKMDSX2:3:2323:27624:6339,A00202:904:HLWKMDSX2:3:2552:27263:5682,A00202:904:HLWKMDSX2:3:1252:29984:30091,A00202:904:HLWKMDSX2:3:1669:31403:6026,A00202:904:HLWKMDSX2:3:1649:20564:9768,A00202:904:HLWKMDSX2:3:1278:22535:13651,A00202:…	266	A352-19	A352-19	LUAD	60	platelet	male	C7P	NA	NA	NA	NA	NA	NA	NA	NA	NA	NA	NA	NA	NA	NA	NA	NA	NA
93473	93473	15:55838107|55840517	15	55838107	55840517	8	0_1_2	64	0.2	exon	NEDD4,	-	A00202:904:HLWKMDSX2:3:1263:2618:12383,A00202:904:HLWKMDSX2:3:1602:18222:1110,A00202:904:HLWKMDSX2:3:1501:10583:15311,A00202:904:HLWKMDSX2:3:1674:18186:24784,A00202:904:HLWKMDSX2:3:2349:10890:12712,A00202:904:HLWKMDSX2:3:2349:10917:12665,A00202:904:HLWKMDSX2:3:1229:26603:32315,A00202:904:HLWKMDSX2:3:1518:12870:5713,	242	A352-19	A352-19	LUAD	60	platelet	male	C7P	NA	NA	NA	NA	NA	NA	NA	NA	NA	NA	NA	NA	NA	NA	NA	NA	NA
93474	93474	15:55850542|55852543	15	55850542	55852543	17	3_3_1	124	0.215	exon	NEDD4,	-	A00202:904:HLWKMDSX2:3:1429:31982:7247,A00202:904:HLWKMDSX2:3:2329:23411:5619,A00202:904:HLWKMDSX2:3:1269:30346:21605,A00202:904:HLWKMDSX2:3:2566:15130:13260,A00202:904:HLWKMDSX2:3:2453:28420:17707,A00202:904:HLWKMDSX2:3:2468:28384:16579,A00202:904:HLWKMDSX2:3:1203:24216:36636,A00202:904:HLWKMDSX2:3:1328:13150:2879,A00202:904:HLWKMDSX2:3:1429:31503:7263,A00202:904:HLWKMDSX2:3:1432:13503:5118,A002…	322	A352-19	A352-19	LUAD	60	platelet	male	C7P	15:55850542|55852543	hsa_circ_0035390	chr15:56142739-56144741-	NM_198400	100	100	100	321	1	321	321	321	1	2.38e-168	593	CCAGGTGGTG...TAGGCAAAAG	CTTTTGCCTA...CACCACCTGG
93475	93475	15:55856131|55874008	15	55856131	55874008	5	1_0_2	75	0.118	exon	NEDD4,	-	A00202:904:HLWKMDSX2:3:1171:25247:20165,A00202:904:HLWKMDSX2:3:1231:6623:30342,A00202:904:HLWKMDSX2:3:2232:21432:29559,A00202:904:HLWKMDSX2:3:2337:21097:26537,A00202:904:HLWKMDSX2:3:1171:24352:22404,	736	A352-19	A352-19	LUAD	60	platelet	male	C7P	15:55856131|55874008	hsa_circ_0035394	chr15:56148328-56164674-	NM_006154	93.06	100	100	735	1	684	684	684	1	0	1264	CACAGGAAGT...CATCTCTTGT	ACAGAAAATC...ACTTCCTGTG
93476	93476	15:55860407|55869681	15	55860407	55869681	5	1_2_1	68	0.128	exon	NEDD4,	-	A00202:904:HLWKMDSX2:3:2641:10022:34162,A00202:904:HLWKMDSX2:3:2506:26115:7827,A00202:904:HLWKMDSX2:3:1528:4761:22764,A00202:904:HLWKMDSX2:3:2461:26675:6574,A00202:904:HLWKMDSX2:3:1528:5186:23625,	557	A352-19	A352-19	LUAD	60	platelet	male	C7P	NA	NA	NA	NA	NA	NA	NA	NA	NA	NA	NA	NA	NA	NA	NA	NA	NA
93477	93477	15:55860407|55872476	15	55860407	55872476	4	2_1_0	60	0.118	exon	NEDD4,	-	A00202:904:HLWKMDSX2:3:1277:5990:5854,A00202:904:HLWKMDSX2:3:2366:19488:18396,A00202:904:HLWKMDSX2:3:1202:12436:11788,A00202:904:HLWKMDSX2:3:2604:16224:14340,	619	A352-19	A352-19	LUAD	60	platelet	male	C7P	15:55860407|55872476	hsa_circ_0035395	chr15:56152604-56164674-	NM_006154	100	100	100	618	1	618	618	618	1	0	1142	TGAGCTCGAT...GATTTTCTGT	ACAGAAAATC...ATCGAGCTCA
93478	93478	15:55924646|55966546	15	55924646	55966546	10	0_5_5	110	0.154	exon	NEDD4,	-	A00202:904:HLWKMDSX2:3:2266:14841:22842,A00202:904:HLWKMDSX2:3:2476:3287:29074,A00202:904:HLWKMDSX2:3:1305:17327:1564,A00202:904:HLWKMDSX2:3:2104:10773:2957,A00202:904:HLWKMDSX2:3:1118:8522:28714,A00202:904:HLWKMDSX2:3:1157:3748:2879,A00202:904:HLWKMDSX2:3:1355:30852:35947,A00202:904:HLWKMDSX2:3:1355:31322:36229,A00202:904:HLWKMDSX2:3:2470:22779:28228,A00202:904:HLWKMDSX2:3:2656:17472:22263,	272	A352-19	A352-19	LUAD	60	platelet	male	C7P	NA	NA	NA	NA	NA	NA	NA	NA	NA	NA	NA	NA	NA	NA	NA	NA	NA
93480	93480	15:55951376|55966546	15	55951376	55966546	234	4_47_70	118	0.799	exon	NEDD4,	-	A00202:904:HLWKMDSX2:3:2170:24632:27524,A00202:904:HLWKMDSX2:3:2264:15673:35243,A00202:904:HLWKMDSX2:3:2267:9272:22529,A00202:904:HLWKMDSX2:3:2267:9082:25144,A00202:904:HLWKMDSX2:3:2272:18584:11945,A00202:904:HLWKMDSX2:3:2344:4670:17691,A00202:904:HLWKMDSX2:3:2368:11659:20149,A00202:904:HLWKMDSX2:3:2475:31693:30796,A00202:904:HLWKMDSX2:3:2525:7572:6997,A00202:904:HLWKMDSX2:3:2640:26874:17879,A002…	218	A352-19	A352-19	LUAD	60	platelet	male	C7P	NA	NA	NA	NA	NA	NA	NA	NA	NA	NA	NA	NA	NA	NA	NA	NA	NA
93481	93481	15:56142778|56144483	15	56142778	56144483	42	6_11_10	63	0.571	exon	RFX7,	-	A00202:904:HLWKMDSX2:3:2525:8413:7858,A00202:904:HLWKMDSX2:3:2554:19280:25050,A00202:904:HLWKMDSX2:3:1154:29613:28510,A00202:904:HLWKMDSX2:3:2244:4933:5149,A00202:904:HLWKMDSX2:3:2156:8214:15217,A00202:904:HLWKMDSX2:3:2517:6551:24298,A00202:904:HLWKMDSX2:3:2664:20781:13964,A00202:904:HLWKMDSX2:3:2361:12680:10520,A00202:904:HLWKMDSX2:3:1549:28772:16626,A00202:904:HLWKMDSX2:3:2156:6207:14685,A00202…	207	A352-19	A352-19	LUAD	60	platelet	male	C7P	15:56142778|56144483	hsa_circ_0103941	chr15:56434975-56436681-	NM_022841	100	100	100	206	1	206	206	206	1	1.23e-104	381	TTGTACTCAT...CAACTTCTTG	CAAGAAGTTG...ATGAGTACAA
93482	93482	15:56142778|56179303	15	56142778	56179303	27	9_3_12	58	0.482	exon	RFX7,	-	A00202:904:HLWKMDSX2:3:1401:24089:18756,A00202:904:HLWKMDSX2:3:1462:23927:23046,A00202:904:HLWKMDSX2:3:2539:11559:12931,A00202:904:HLWKMDSX2:3:2556:21721:31438,A00202:904:HLWKMDSX2:3:2144:23366:4163,A00202:904:HLWKMDSX2:3:1343:4264:15076,A00202:904:HLWKMDSX2:3:2302:2654:9533,A00202:904:HLWKMDSX2:3:2637:29658:23985,A00202:904:HLWKMDSX2:3:1546:25753:11898,A00202:904:HLWKMDSX2:3:2330:22191:33630,A00…	348	A352-19	A352-19	LUAD	60	platelet	male	C7P	15:56142778|56179303	hsa_circ_0103941	chr15:56434975-56436681-	NM_022841	59.37	100	100	347	1	206	206	206	1	2.19e-104	381	TTGTACTCAT...TACAGTTTTG	CAAGAAGTTG...ATGAGTACAA
93483	93483	15:56142778|56243287	15	56142778	56243287	8	0_2_2	25	0.39	exon	RFX7,	-	A00202:904:HLWKMDSX2:3:1140:15835:27508,A00202:904:HLWKMDSX2:3:2460:20989:7968,A00202:904:HLWKMDSX2:3:1269:29704:18051,A00202:904:HLWKMDSX2:3:1348:29234:10128,A00202:904:HLWKMDSX2:3:1533:17870:23829,A00202:904:HLWKMDSX2:3:1661:10348:25144,A00202:904:HLWKMDSX2:3:1132:15492:16611,A00202:904:HLWKMDSX2:3:1643:12084:31093,	609	A352-19	A352-19	LUAD	60	platelet	male	C7P	15:56142778|56243287	hsa_circ_0103941	chr15:56434975-56436681-	NM_022841	33.88	100	100	608	1	206	206	206	1	3.98e-104	381	TTGTACTCAT...TCTGCCATCG	CAAGAAGTTG...ATGAGTACAA
93484	93484	15:56179059|56179303	15	56179059	56179303	14	6_2_8	51	0.354	exon	RFX7,	-	A00202:904:HLWKMDSX2:3:1338:4155:1423,A00202:904:HLWKMDSX2:3:2128:15962:5494,A00202:904:HLWKMDSX2:3:2425:16649:22780,A00202:904:HLWKMDSX2:3:2208:20609:12821,A00202:904:HLWKMDSX2:3:1221:21847:21574,A00202:904:HLWKMDSX2:3:2547:23619:14591,A00202:904:HLWKMDSX2:3:1664:11098:10254,A00202:904:HLWKMDSX2:3:1123:3784:3850,A00202:904:HLWKMDSX2:3:1206:31756:2722,A00202:904:HLWKMDSX2:3:1511:11812:1157,A00202…	110	A352-19	A352-19	LUAD	60	platelet	male	C7P	NA	NA	NA	NA	NA	NA	NA	NA	NA	NA	NA	NA	NA	NA	NA	NA	NA
93485	93485	15:56179270|56181554	15	56179270	56181554	4	0_4_4	45	0.151	intron	RFX7,	-	A00202:904:HLWKMDSX2:3:2237:2067:2190,A00202:904:HLWKMDSX2:3:2651:20853:18944,A00202:904:HLWKMDSX2:3:2355:2546:13730,A00202:904:HLWKMDSX2:3:1440:24912:21872,	2285	A352-19	A352-19	LUAD	60	platelet	male	C7P	NA	NA	NA	NA	NA	NA	NA	NA	NA	NA	NA	NA	NA	NA	NA	NA	NA
93487	93487	15:56388472|56394834	15	56388472	56394834	324	16_26_52	360	0.643	exon	TEX9,	+	A00202:904:HLWKMDSX2:3:2216:13630:12790,A00202:904:HLWKMDSX2:3:2245:24108:32252,A00202:904:HLWKMDSX2:3:2258:26666:5650,A00202:904:HLWKMDSX2:3:2331:10411:34491,A00202:904:HLWKMDSX2:3:2352:14118:16705,A00202:904:HLWKMDSX2:3:2359:6189:13369,A00202:904:HLWKMDSX2:3:2448:21169:21652,A00202:904:HLWKMDSX2:3:2526:22336:22388,A00202:904:HLWKMDSX2:3:2536:20609:19210,A00202:904:HLWKMDSX2:3:2558:11704:8891,A0…	739	A352-19	A352-19	LUAD	60	platelet	male	C7P	15:56388472|56394834	hsa_circ_0000603	chr15:56680669-56687032+	NM_198524	76.45	100	100	739	1	565	565	1	565	0	1044	AGGTCTGTTA...AGTAGAAAGG	AGGTCTGTTA...AGTAGAAAGG
93488	93488	15:56391243|56394834	15	56391243	56394834	35	6_1_6	649	0.097	exon	TEX9,	+	A00202:904:HLWKMDSX2:3:2662:8775:14121,A00202:904:HLWKMDSX2:3:1232:28492:22905,A00202:904:HLWKMDSX2:3:1368:12744:33646,A00202:904:HLWKMDSX2:3:1208:30707:29622,A00202:904:HLWKMDSX2:3:2257:27190:12132,A00202:904:HLWKMDSX2:3:2569:23628:27414,A00202:904:HLWKMDSX2:3:1208:30535:29700,A00202:904:HLWKMDSX2:3:1236:28944:6903,A00202:904:HLWKMDSX2:3:2463:32262:14121,A00202:904:HLWKMDSX2:3:2524:29279:30530,A…	607	A352-19	A352-19	LUAD	60	platelet	male	C7P	15:56391243|56394834	hsa_circ_0103950	chr15:56683440-56687032+	ENST00000537232.1	71.33	100	100	607	1	433	433	1	433	0	800	TGTTAAATTG...AGTAGAAAGG	TGTTAAATTG...AGTAGAAAGG
93489	93489	15:56394165|56394834	15	56394165	56394834	66	17_5_23	443	0.23	exon	TEX9,	+	A00202:904:HLWKMDSX2:3:2169:12581:6339,A00202:904:HLWKMDSX2:3:2535:16188:27555,A00202:904:HLWKMDSX2:3:1150:4155:6840,A00202:904:HLWKMDSX2:3:1154:29785:11741,A00202:904:HLWKMDSX2:3:1272:6370:28087,A00202:904:HLWKMDSX2:3:1666:32108:20838,A00202:904:HLWKMDSX2:3:2627:6189:12774,A00202:904:HLWKMDSX2:3:1113:32271:10066,A00202:904:HLWKMDSX2:3:2148:19732:34538,A00202:904:HLWKMDSX2:3:2169:11794:3067,A0020…	431	A352-19	A352-19	LUAD	60	platelet	male	C7P	15:56394165|56394834	hsa_circ_0103953	chr15:56686362-56687032+	ENST00000537232.1	59.63	100	100	431	1	257	257	1	257	1.24e-132	475	AAGCACAGAT...AGTAGAAAGG	AAGCACAGAT...AGTAGAAAGG
93490	93490	15:56429086|56434395	15	56429086	56434395	4	0_2_1	63	0.113	exon	MNS1,	-	A00202:904:HLWKMDSX2:3:1601:22363:8531,A00202:904:HLWKMDSX2:3:2156:21450:21010,A00202:904:HLWKMDSX2:3:1216:15854:18897,A00202:904:HLWKMDSX2:3:2258:19352:36918,	1422	A352-19	A352-19	LUAD	60	platelet	male	C7P	NA	NA	NA	NA	NA	NA	NA	NA	NA	NA	NA	NA	NA	NA	NA	NA	NA
93491	93491	15:56631438|56635250	15	56631438	56635250	19	2_3_4	28	0.576	exon	ZNF280D,	-	A00202:904:HLWKMDSX2:3:2275:32117:2534,A00202:904:HLWKMDSX2:3:2616:32316:14152,A00202:904:HLWKMDSX2:3:1205:28782:28197,A00202:904:HLWKMDSX2:3:2274:31575:36824,A00202:904:HLWKMDSX2:3:2559:23059:27461,A00202:904:HLWKMDSX2:3:1666:12102:24737,A00202:904:HLWKMDSX2:3:1348:8865:16188,A00202:904:HLWKMDSX2:3:2254:10981:1407,A00202:904:HLWKMDSX2:3:2421:31213:7701,A00202:904:HLWKMDSX2:3:2559:23791:29637,A00…	742	A352-19	A352-19	LUAD	60	platelet	male	C7P	15:56631438|56635250	hsa_circ_0103959	chr15:56923635-56927448-	ENST00000559237.1	100	100	100	741	1	741	741	741	1	0	1369	CTGATAGCAC...TTGCAATTTC	GAAATTGCAA...GTGCTATCAG
93492	93492	15:56658424|56682477	15	56658424	56682477	11	2_3_1	54	0.289	exon	ZNF280D,AC090517.4,	-	A00202:904:HLWKMDSX2:3:2303:31855:12164,A00202:904:HLWKMDSX2:3:1428:27163:14152,A00202:904:HLWKMDSX2:3:1646:19434:13479,A00202:904:HLWKMDSX2:3:2239:28176:27555,A00202:904:HLWKMDSX2:3:2259:25681:18411,A00202:904:HLWKMDSX2:3:2303:31774:11710,A00202:904:HLWKMDSX2:3:2259:26449:19899,A00202:904:HLWKMDSX2:3:2259:25165:21997,A00202:904:HLWKMDSX2:3:2646:19633:20337,A00202:904:HLWKMDSX2:3:2303:31873:11945…	1523	A352-19	A352-19	LUAD	60	platelet	male	C7P	15:56658424|56682477	hsa_circ_0103970	chr15:56968867-56971019-	ENST00000559237.1	26.68	100	100	1522	893	1298	406	406	1	0	750	CGGAGATTTT...GACAACAATA	GTTTATGAAC...GAAGCATCAG
93493	93493	15:56666395|56682477	15	56666395	56682477	11	2_3_2	60	0.268	exon	ZNF280D,AC090517.4,	-	A00202:904:HLWKMDSX2:3:1354:6677:19820,A00202:904:HLWKMDSX2:3:1203:19859:36699,A00202:904:HLWKMDSX2:3:2642:32868:19586,A00202:904:HLWKMDSX2:3:2439:9480:8265,A00202:904:HLWKMDSX2:3:2642:32597:19993,A00202:904:HLWKMDSX2:3:2249:11035:19069,A00202:904:HLWKMDSX2:3:2249:11360:18818,A00202:904:HLWKMDSX2:3:2352:8241:35775,A00202:904:HLWKMDSX2:3:2527:18258:36558,A00202:904:HLWKMDSX2:3:2527:17861:36965,A00…	1460	A352-19	A352-19	LUAD	60	platelet	male	C7P	15:56666395|56682477	hsa_circ_0103970	chr15:56968867-56971019-	ENST00000559237.1	27.83	100	100	1459	830	1235	406	406	1	0	750	CTCATCATAT...GACAACAATA	GTTTATGAAC...GAAGCATCAG
93494	93494	15:56678664|56682477	15	56678664	56682477	15	1_8_7	72	0.294	exon	ZNF280D,AC090517.4,	-	A00202:904:HLWKMDSX2:3:2167:8847:22545,A00202:904:HLWKMDSX2:3:1412:30761:12994,A00202:904:HLWKMDSX2:3:1478:9634:13917,A00202:904:HLWKMDSX2:3:2361:24433:27680,A00202:904:HLWKMDSX2:3:2344:24605:21997,A00202:904:HLWKMDSX2:3:1412:29668:12821,A00202:904:HLWKMDSX2:3:1343:5466:14090,A00202:904:HLWKMDSX2:3:1344:18846:28119,A00202:904:HLWKMDSX2:3:1544:29695:33692,A00202:904:HLWKMDSX2:3:1651:7084:7654,A002…	383	A352-19	A352-19	LUAD	60	platelet	male	C7P	15:56678664|56682477	hsa_circ_0103972	chr15:56970861-56974675-	ENST00000559237.1	100	100	100	382	1	382	382	382	1	0	706	TAGAAAATTC...GACAACAATA	TATTGTTGTC...GAATTTTCTA
93495	93495	15:56682254|56682477	15	56682254	56682477	7	1_2_1	92	0.132	exon	ZNF280D,AC090517.4,	-	A00202:904:HLWKMDSX2:3:2628:9462:16313,A00202:904:HLWKMDSX2:3:1263:20582:16250,A00202:904:HLWKMDSX2:3:2509:18059:19742,A00202:904:HLWKMDSX2:3:2465:5150:3396,A00202:904:HLWKMDSX2:3:2103:9923:13354,A00202:904:HLWKMDSX2:3:1245:1108:30154,A00202:904:HLWKMDSX2:3:2244:15628:12618,	225	A352-19	A352-19	LUAD	60	platelet	male	C7P	NA	NA	NA	NA	NA	NA	NA	NA	NA	NA	NA	NA	NA	NA	NA	NA	NA
93496	93496	15:56689041|56693215	15	56689041	56693215	9	2_2_0	69	0.207	exon	ZNF280D,AC090517.4,	-	A00202:904:HLWKMDSX2:3:1575:1325:22952,A00202:904:HLWKMDSX2:3:2533:24551:32769,A00202:904:HLWKMDSX2:3:1545:30825:3709,A00202:904:HLWKMDSX2:3:1442:16378:20118,A00202:904:HLWKMDSX2:3:2533:22878:33191,A00202:904:HLWKMDSX2:3:2545:11948:2018,A00202:904:HLWKMDSX2:3:1667:19352:23171,A00202:904:HLWKMDSX2:3:2303:14452:18192,A00202:904:HLWKMDSX2:3:1667:20175:23625,	400	A352-19	A352-19	LUAD	60	platelet	male	C7P	15:56689041|56693215	hsa_circ_0008004	chr15:56981238-56985413-	NM_017661	100	100	100	399	1	399	399	399	1	0	737	CTTCATGTGA...TTATATAACC	GGTTATATAA...TCACATGAAG
93498	93498	15:56700933|56701238	15	56700933	56701238	15	3_2_5	59	0.337	exon	ZNF280D,AC090517.4,	-	A00202:904:HLWKMDSX2:3:1257:24921:4413,A00202:904:HLWKMDSX2:3:2421:28339:8359,A00202:904:HLWKMDSX2:3:2317:3025:17910,A00202:904:HLWKMDSX2:3:2652:16260:30749,A00202:904:HLWKMDSX2:3:2163:21233:15280,A00202:904:HLWKMDSX2:3:2224:14326:36479,A00202:904:HLWKMDSX2:3:1361:7274:22576,A00202:904:HLWKMDSX2:3:1603:6262:16658,A00202:904:HLWKMDSX2:3:2135:20473:30091,A00202:904:HLWKMDSX2:3:2135:20934:30326,A002…	207	A352-19	A352-19	LUAD	60	platelet	male	C7P	15:56700933|56701238	hsa_circ_0006356	chr15:56993130-56993436-	NM_017661	100	100	100	206	1	206	206	206	1	1.23e-104	381	AGGTTTAGAA...TTCAAAATAT	ATATTTTGAA...TTCTAAACCT
93499	93499	15:56700933|56707306	15	56700933	56707306	27	0_1_9	44	0.551	exon	ZNF280D,AC090517.4,	-	A00202:904:HLWKMDSX2:3:2407:6352:18912,A00202:904:HLWKMDSX2:3:1235:26205:19257,A00202:904:HLWKMDSX2:3:1104:12527:3771,A00202:904:HLWKMDSX2:3:2318:15221:2331,A00202:904:HLWKMDSX2:3:2551:8070:10551,A00202:904:HLWKMDSX2:3:2615:12057:27571,A00202:904:HLWKMDSX2:3:1164:26368:25300,A00202:904:HLWKMDSX2:3:1466:8540:25081,A00202:904:HLWKMDSX2:3:1469:21377:9580,A00202:904:HLWKMDSX2:3:1660:24650:26772,A0020…	510	A352-19	A352-19	LUAD	60	platelet	male	C7P	15:56700933|56707306	hsa_circ_0103976	chr15:56993130-56999504-	NM_017661	91.37	100	100	510	1	466	466	466	1	0	861	AGGTTTAGAA...GTTTTCCTTC	GAAGGAAAAC...TTCTAAACCT
93500	93500	15:56701173|56707306	15	56701173	56707306	9	1_0_2	71	0.202	exon	ZNF280D,AC090517.4,	-	A00202:904:HLWKMDSX2:3:2469:19533:20917,A00202:904:HLWKMDSX2:3:1103:32208:25645,A00202:904:HLWKMDSX2:3:1534:22978:21277,A00202:904:HLWKMDSX2:3:2651:21142:22576,A00202:904:HLWKMDSX2:3:2551:19054:2206,A00202:904:HLWKMDSX2:3:2551:18466:2002,A00202:904:HLWKMDSX2:3:1237:8088:3192,A00202:904:HLWKMDSX2:3:2313:29478:8547,A00202:904:HLWKMDSX2:3:1212:9579:31391,	370	A352-19	A352-19	LUAD	60	platelet	male	C7P	NA	NA	NA	NA	NA	NA	NA	NA	NA	NA	NA	NA	NA	NA	NA	NA	NA
93501	93501	15:56704121|56707306	15	56704121	56707306	9	1_0_3	73	0.198	exon	ZNF280D,AC090517.4,	-	A00202:904:HLWKMDSX2:3:1515:9182:33332,A00202:904:HLWKMDSX2:3:2262:21513:7968,A00202:904:HLWKMDSX2:3:1262:23231:2613,A00202:904:HLWKMDSX2:3:1628:14353:12571,A00202:904:HLWKMDSX2:3:2438:21567:2707,A00202:904:HLWKMDSX2:3:2534:5665:18035,A00202:904:HLWKMDSX2:3:1164:17598:36542,A00202:904:HLWKMDSX2:3:1151:26711:32127,A00202:904:HLWKMDSX2:3:1205:16514:30718,	304	A352-19	A352-19	LUAD	60	platelet	male	C7P	NA	NA	NA	NA	NA	NA	NA	NA	NA	NA	NA	NA	NA	NA	NA	NA	NA
93502	93502	15:56827524|56847481	15	56827524	56847481	4	2_1_0	42	0.16	exon	AC090517.4,	-	A00202:904:HLWKMDSX2:3:1510:10248:28667,A00202:904:HLWKMDSX2:3:2460:5168:14450,A00202:904:HLWKMDSX2:3:2131:11460:14763,A00202:904:HLWKMDSX2:3:2536:4652:35164,	287	A352-19	A352-19	LUAD	60	platelet	male	C7P	15:56827524|56847481	hsa_circ_0103979	chr15:57119721-57139679-	ENST00000559000.1	100	100	100	286	1	286	286	286	1	5.99e-149	529	CCAAAGAGGT...TCACCAACAC	GTGTTGGTGA...ACCTCTTTGG
93504	93504	15:56847324|56850186	15	56847324	56850186	8	0_2_2	26	0.381	intron	AC090517.4,	-	A00202:904:HLWKMDSX2:3:2422:18611:12743,A00202:904:HLWKMDSX2:3:1338:16062:14278,A00202:904:HLWKMDSX2:3:2433:29134:31031,A00202:904:HLWKMDSX2:3:1422:19669:5901,A00202:904:HLWKMDSX2:3:1370:20003:18035,A00202:904:HLWKMDSX2:3:1503:6804:21104,A00202:904:HLWKMDSX2:3:2433:29215:31328,A00202:904:HLWKMDSX2:3:1376:30707:36980,	2863	A352-19	A352-19	LUAD	60	platelet	male	C7P	15:56847324|56850186	hsa_circ_0103981	chr15:57119721-57142384-	ENST00000559000.1	100	95.72	100	2863	1	2863	2991	2863	1	0	5288	CTTTGGGTAG...AAGGAGGACT	AGTCCTCCTT...ACCTCTTTGG
93506	93506	15:56890014|56892300	15	56890014	56892300	7	3_4_1	13	0.519	intron	AC090517.4,	-	A00202:904:HLWKMDSX2:3:2402:16107:36965,A00202:904:HLWKMDSX2:3:2610:16984:25520,A00202:904:HLWKMDSX2:3:2508:19967:9236,A00202:904:HLWKMDSX2:3:2639:29306:22999,A00202:904:HLWKMDSX2:3:1474:19162:15640,A00202:904:HLWKMDSX2:3:2639:28501:23484,A00202:904:HLWKMDSX2:3:1501:23556:27508,	2287	A352-19	A352-19	LUAD	60	platelet	male	C7P	15:56890014|56892300	hsa_circ_0103986	chr15:57182211-57184498-	ENST00000559000.1	100	100	100	2287	1	2287	2287	2287	1	0	4224	CTGAAAAGTT...TTATTGCAGC	GCTGCAATAA...AACTTTTCAG
93507	93507	15:57044614|57045452	15	57044614	57045452	2	1_0_2	28	0.125	intron	TCF12,	+	A00202:904:HLWKMDSX2:3:1309:14326:16094,A00202:904:HLWKMDSX2:3:1670:15682:23202,	839	A352-19	A352-19	LUAD	60	platelet	male	C7P	NA	NA	NA	NA	NA	NA	NA	NA	NA	NA	NA	NA	NA	NA	NA	NA	NA
93510	93510	15:57072653|57091891	15	57072653	57091891	17	4_1_7	150	0.185	exon	TCF12,	+	A00202:904:HLWKMDSX2:3:2249:23475:1814,A00202:904:HLWKMDSX2:3:2535:11098:18677,A00202:904:HLWKMDSX2:3:1133:10122:14982,A00202:904:HLWKMDSX2:3:1129:19768:36198,A00202:904:HLWKMDSX2:3:1416:2627:8985,A00202:904:HLWKMDSX2:3:1572:8666:34225,A00202:904:HLWKMDSX2:3:2168:10764:30499,A00202:904:HLWKMDSX2:3:2571:20799:30436,A00202:904:HLWKMDSX2:3:2572:9136:30686,A00202:904:HLWKMDSX2:3:1634:14425:5556,A0020…	166	A352-19	A352-19	LUAD	60	platelet	male	C7P	NA	NA	NA	NA	NA	NA	NA	NA	NA	NA	NA	NA	NA	NA	NA	NA	NA
93513	93513	15:57093491|57095163	15	57093491	57095163	6	4_0_5	78	0.133	intron	TCF12,	+	A00202:904:HLWKMDSX2:3:1566:10086:3709,A00202:904:HLWKMDSX2:3:2476:10366:35509,A00202:904:HLWKMDSX2:3:1213:11288:25551,A00202:904:HLWKMDSX2:3:1358:7708:7106,A00202:904:HLWKMDSX2:3:1647:7111:5572,A00202:904:HLWKMDSX2:3:1624:4047:4429,	1673	A352-19	A352-19	LUAD	60	platelet	male	C7P	NA	NA	NA	NA	NA	NA	NA	NA	NA	NA	NA	NA	NA	NA	NA	NA	NA
93516	93516	15:57231152|57234107	15	57231152	57234107	8	3_0_3	95	0.144	exon	TCF12,	+	A00202:904:HLWKMDSX2:3:1164:14136:8375,A00202:904:HLWKMDSX2:3:2178:27371:34053,A00202:904:HLWKMDSX2:3:2577:32027:30342,A00202:904:HLWKMDSX2:3:1308:24867:14465,A00202:904:HLWKMDSX2:3:1340:31774:29935,A00202:904:HLWKMDSX2:3:1601:30355:6934,A00202:904:HLWKMDSX2:3:2334:15212:34319,A00202:904:HLWKMDSX2:3:2335:16514:3223,	457	A352-19	A352-19	LUAD	60	platelet	male	C7P	15:57231152|57234107	hsa_circ_0006380	chr15:57523349-57526305+	NM_207037	100	100	100	456	1	456	456	1	456	0	843	GTATATGCAC...TTTGGCATCT	GTATATGCAC...TTTGGCATCT
93517	93517	15:57251350|57253468	15	57251350	57253468	6	1_1_1	99	0.108	exon	TCF12,	+	A00202:904:HLWKMDSX2:3:1409:27118:26193,A00202:904:HLWKMDSX2:3:2552:21341:32878,A00202:904:HLWKMDSX2:3:1442:19759:25441,A00202:904:HLWKMDSX2:3:2310:15004:11193,A00202:904:HLWKMDSX2:3:1214:19271:21245,A00202:904:HLWKMDSX2:3:2125:27995:31876,	354	A352-19	A352-19	LUAD	60	platelet	male	C7P	15:57251350|57253468	hsa_circ_0035427	chr15:57543547-57545666+	NM_207037	100	100	100	353	1	353	353	1	353	0	652	GTACCAGTCA...AGCTTCAATG	GTACCAGTCA...AGCTTCAATG
93518	93518	15:58621471|58643978	15	58621471	58643978	89	11_11_25	937	0.16	exon	ADAM10,	-	A00202:904:HLWKMDSX2:3:2311:19895:22733,A00202:904:HLWKMDSX2:3:2666:29830:35744,A00202:904:HLWKMDSX2:3:1139:25536:24925,A00202:904:HLWKMDSX2:3:1673:20717:13009,A00202:904:HLWKMDSX2:3:2621:15139:34381,A00202:904:HLWKMDSX2:3:1145:14479:29731,A00202:904:HLWKMDSX2:3:2236:29414:24596,A00202:904:HLWKMDSX2:3:2268:15619:1485,A00202:904:HLWKMDSX2:3:2332:4444:32362,A00202:904:HLWKMDSX2:3:2561:2772:22263,A0…	777	A352-19	A352-19	LUAD	60	platelet	male	C7P	15:58621471|58643978	hsa_circ_0005678	chr15:58913669-58936177-	NM_001110	100	100	100	776	1	776	776	776	1	0	1434	CTGCACTGTT...GACTGGATAT	ATATCCAGTC...AACAGTGCAG
93519	93519	15:58674568|58675588	15	58674568	58675588	17	4_2_6	6	0.85	intron	ADAM10,	-	A00202:904:HLWKMDSX2:3:1576:20961:2534,A00202:904:HLWKMDSX2:3:2328:30508:16031,A00202:904:HLWKMDSX2:3:2175:6723:30044,A00202:904:HLWKMDSX2:3:1457:15664:2096,A00202:904:HLWKMDSX2:3:1678:5656:34397,A00202:904:HLWKMDSX2:3:2513:10791:4116,A00202:904:HLWKMDSX2:3:1168:26449:29857,A00202:904:HLWKMDSX2:3:1617:28546:28197,A00202:904:HLWKMDSX2:3:2166:31882:2973,A00202:904:HLWKMDSX2:3:2669:26946:7169,A00202…	1021	A352-19	A352-19	LUAD	60	platelet	male	C7P	NA	NA	NA	NA	NA	NA	NA	NA	NA	NA	NA	NA	NA	NA	NA	NA	NA
93520	93520	15:58787906|58802377	15	58787906	58802377	11	1_0_3	43	0.338	exon	MINDY2,	+	A00202:904:HLWKMDSX2:3:2433:19777:31297,A00202:904:HLWKMDSX2:3:1652:1859:29731,A00202:904:HLWKMDSX2:3:1433:20247:27070,A00202:904:HLWKMDSX2:3:2433:19452:31391,A00202:904:HLWKMDSX2:3:1177:28565:30358,A00202:904:HLWKMDSX2:3:1209:3965:28870,A00202:904:HLWKMDSX2:3:2455:9326:6809,A00202:904:HLWKMDSX2:3:1247:8024:23563,A00202:904:HLWKMDSX2:3:2631:3414:3583,A00202:904:HLWKMDSX2:3:1630:3007:31751,A00202:…	124	A352-19	A352-19	LUAD	60	platelet	male	C7P	NA	NA	NA	NA	NA	NA	NA	NA	NA	NA	NA	NA	NA	NA	NA	NA	NA
93521	93521	15:58851771|58851965	15	58851771	58851965	74	21_12_9	210	0.413	exon	MINDY2,	+	A00202:904:HLWKMDSX2:3:2461:23511:4570,A00202:904:HLWKMDSX2:3:2633:16179:21903,A00202:904:HLWKMDSX2:3:1234:27163:10520,A00202:904:HLWKMDSX2:3:1469:12156:14779,A00202:904:HLWKMDSX2:3:2255:22516:31720,A00202:904:HLWKMDSX2:3:2275:18493:17143,A00202:904:HLWKMDSX2:3:2343:13286:18396,A00202:904:HLWKMDSX2:3:2666:3215:35806,A00202:904:HLWKMDSX2:3:1153:16957:16047,A00202:904:HLWKMDSX2:3:1544:31485:25394,A…	196	A352-19	A352-19	LUAD	60	platelet	male	C7P	15:58851771|58851965	hsa_circ_0003254	chr15:59143969-59144164+	NM_001040450	100	100	100	195	1	195	195	1	195	1.51e-98	361	GATTATCTTA...ACAGGCTCAG	GATTATCTTA...ACAGGCTCAG
93522	93522	15:58886975|58887540	15	58886975	58887540	57	7_20_13	188	0.377	exon	SLTM,	-	A00202:904:HLWKMDSX2:3:2156:25771:22482,A00202:904:HLWKMDSX2:3:2430:24623:24815,A00202:904:HLWKMDSX2:3:2449:20916:4335,A00202:904:HLWKMDSX2:3:2548:13232:7404,A00202:904:HLWKMDSX2:3:2663:20374:24752,A00202:904:HLWKMDSX2:3:2674:15745:18928,A00202:904:HLWKMDSX2:3:1329:27199:4288,A00202:904:HLWKMDSX2:3:1403:11993:4789,A00202:904:HLWKMDSX2:3:1416:25518:24768,A00202:904:HLWKMDSX2:3:2225:17101:18333,A00…	461	A352-19	A352-19	LUAD	60	platelet	male	C7P	15:58886975|58887540	hsa_circ_0000604	chr15:59179173-59179739-	NM_024755	100	100	100	460	1	460	460	460	1	0	850	CTGTGATCCA...GCGATCCCGC	GCGGGATCGC...TGGATCACAG
93523	93523	15:58897115|58901287	15	58897115	58901287	25	2_1_9	299	0.143	exon	SLTM,	-	A00202:904:HLWKMDSX2:3:1560:25852:18521,A00202:904:HLWKMDSX2:3:2255:8757:22106,A00202:904:HLWKMDSX2:3:2337:10366:27837,A00202:904:HLWKMDSX2:3:2337:9290:29136,A00202:904:HLWKMDSX2:3:2255:11632:24925,A00202:904:HLWKMDSX2:3:2255:13494:23265,A00202:904:HLWKMDSX2:3:2622:31485:17472,A00202:904:HLWKMDSX2:3:1125:25030:18693,A00202:904:HLWKMDSX2:3:2144:1515:19210,A00202:904:HLWKMDSX2:3:1444:7808:16235,A00…	667	A352-19	A352-19	LUAD	60	platelet	male	C7P	15:58897115|58901287	hsa_circ_0035470	chr15:59189313-59193486-	NM_024755	100	100	100	666	1	666	666	666	1	0	1230	CTTTCCATAT...CCTCACCATC	GATGGTGAGG...ATATGGAAAG
93524	93524	15:58912563|58913696	15	58912563	58913696	831	15_117_136	4060	0.29	exon	SLTM,	-	A00202:904:HLWKMDSX2:3:2154:21441:22968,A00202:904:HLWKMDSX2:3:2157:22923:19366,A00202:904:HLWKMDSX2:3:2164:32217:16830,A00202:904:HLWKMDSX2:3:2170:8223:15358,A00202:904:HLWKMDSX2:3:2170:31313:28823,A00202:904:HLWKMDSX2:3:2175:7175:34460,A00202:904:HLWKMDSX2:3:2175:8097:34992,A00202:904:HLWKMDSX2:3:2342:14380:8453,A00202:904:HLWKMDSX2:3:2363:1542:4852,A00202:904:HLWKMDSX2:3:2375:15013:18630,A0020…
6982:20071	,247,A352-19"	A352-19	LUAD	60	platelet	male	C7P	15:58912563|58913696	hsa_circ_0003713	chr15:59204761-59205895-	NM_024755	100	100	100	246	1	246	246	246	1	8.77e-127	455	TTGGGCTGTT...ATTCACAGTC	GACTGTGAAT...AACAGCCCAA
93525	93525	15:58912563|58916999	15	58912563	58916999	5777	44_97_416	1685	0.873	exon	SLTM,	-	A00202:904:HLWKMDSX2:3:2157:17409:17957,A00202:904:HLWKMDSX2:3:2168:21404:35931,A00202:904:HLWKMDSX2:3:2169:31602:4993,A00202:904:HLWKMDSX2:3:2175:20582:22764,A00202:904:HLWKMDSX2:3:2175:32642:34131,A00202:904:HLWKMDSX2:3:2228:6804:25269,A00202:904:HLWKMDSX2:3:2231:25870:3051,A00202:904:HLWKMDSX2:3:2237:8838:1110,A00202:904:HLWKMDSX2:3:2237:14588:7467,A00202:904:HLWKMDSX2:3:2248:23999:16376,A0020…
2:3:2473:20537:28385	A00202:904:HLWKMDSX2:3:2476:29812:10629	A00202:904:HLWKMDSX2:3:2501:14380:25614	A00202:904:HLWKMDSX2:3:2504:3784:16877	A00202:904:HLWKMDSX2:3:2505:29460:25363	A00202:904:HLWKMDSX2:3:2510:14064:30358	A00202:904:HLWKMDSX2:3:2511:27751:16986	A00202:904:HLWKMDSX2:3:2525:24650:36229	A00202:904:HLWKMDSX2:3:2526:14461:10379	A00202:904:HLWKMDSX2:3:2527:8477:32925	A00202:904:HLWKMDSX2:3:2530:1099:6057	A00202:904:HLWKMDSX2:3:2537:17797:15906	A00202:904:HLWKMDSX2:3:2543:27516:23469	A00202:904:HLWKMDSX2:3:2548:20763:29559	A00202:904:HLWKMDSX2:3:2549:20871:34162	A00202:904:HLWKMDSX2:3:2555:32344:21151	A00202:904:HLWKMDSX2:3:2562:24478:11537	A00202:904:HLWKMDSX2:3:2564:19804:34413	A00202:904:HLWKMDSX2:3:2565:20726:20948	A00202:904:HLWKMDSX2:3:2566:30517:11631	A00202:904:HLWKMDSX2:3:2567:8070:36010	A00202:904:HLWKMDSX2:3:2568:14950:35587	A00202:904:HLWKMDSX2:3:2571:31864:2597	A00202:904:HLWKMDSX2:3:2605:28194:16470	A00202:904:HLWKMDSX2:3:2606:18114:12602	A00202:904:HLWKMDSX2:3:2612:31928:11631	A00202:904:HLWKMDSX2:3:2615:27651:23797	A00202:904:HLWKMDSX2:3:2616:28474:17801	A00202:904:HLWKMDSX2:3:2623:10221:18380	A00202:904:HLWKMDSX2:3:2625:2871:18991	A00202:904:HLWKMDSX2:3:2626:31114:27602	A00202:904:HLWKMDSX2:3:2628:10303:16579	A00202:904:HLWKMDSX2:3:2630:27416:33692	A00202:904:HLWKMDSX2:3:2640:28031:21104	A00202:904:HLWKMDSX2:3:2645:25473:15984	A00202:904:HLWKMDSX2:3:2648:15700:6073	A00202:904:HLWKMDSX2:3:2653:27642:13009	A00202:904:HLWKMDSX2:3:2656:1072:22889	A00202:904:HLWKMDSX2:3:2657:31159:9267	A00202:904:HLWKMDSX2:3:2663:5430:17221
93526	93526	15:58912563|58917020	15	58912563	58917020	92	3_14_30	561	0.247	exon	SLTM,	-	A00202:904:HLWKMDSX2:3:1472:10908:28275,A00202:904:HLWKMDSX2:3:2132:32642:35446,A00202:904:HLWKMDSX2:3:2237:30246:6965,A00202:904:HLWKMDSX2:3:2531:21115:5776,A00202:904:HLWKMDSX2:3:1144:27877:10410,A00202:904:HLWKMDSX2:3:1413:19877:29215,A00202:904:HLWKMDSX2:3:2132:32117:32189,A00202:904:HLWKMDSX2:3:2151:30418:21136,A00202:904:HLWKMDSX2:3:2328:20184:25457,A00202:904:HLWKMDSX2:3:2432:30237:17190,A…	333	A352-19	A352-19	LUAD	60	platelet	male	C7P	15:58912563|58917020	hsa_circ_0000605	chr15:59204761-59209198-	NM_024755	93.67	100	100	332	1	311	311	311	1	8.94e-163	575	TTGGGCTGTT...GGAAAATGGG	GTAAAAAACA...AACAGCCCAA
93528	93528	15:58912563|58921584	15	58912563	58921584	128	1_31_36	531	0.325	exon	SLTM,	-	A00202:904:HLWKMDSX2:3:2157:24650:1532,A00202:904:HLWKMDSX2:3:2234:18882:27054,A00202:904:HLWKMDSX2:3:2262:10619:21731,A00202:904:HLWKMDSX2:3:1436:5900:5885,A00202:904:HLWKMDSX2:3:2552:24035:22263,A00202:904:HLWKMDSX2:3:2462:24017:24768,A00202:904:HLWKMDSX2:3:1148:16459:28087,A00202:904:HLWKMDSX2:3:1602:31503:20102,A00202:904:HLWKMDSX2:3:2107:32054:21339,A00202:904:HLWKMDSX2:3:2146:11695:3521,A00…	472	A352-19	A352-19	LUAD	60	platelet	male	C7P	15:58912563|58921584	hsa_circ_0000605	chr15:59204761-59209198-	NM_024755	66.03	100	100	471	1	311	311	311	1	1.3e-162	575	TTGGGCTGTT...AGCTTGTAAT	GTAAAAAACA...AACAGCCCAA
93531	93531	15:59030804|59031702	15	59030804	59031702	13	6_3_3	19	0.578	exon	RNF111,	+	A00202:904:HLWKMDSX2:3:1443:24144:8359,A00202:904:HLWKMDSX2:3:2123:14724:25269,A00202:904:HLWKMDSX2:3:2206:12373:8923,A00202:904:HLWKMDSX2:3:2615:15157:4570,A00202:904:HLWKMDSX2:3:1123:17933:29606,A00202:904:HLWKMDSX2:3:1218:19859:24205,A00202:904:HLWKMDSX2:3:2123:15094:25097,A00202:904:HLWKMDSX2:3:1316:1877:8531,A00202:904:HLWKMDSX2:3:1229:25843:20353,A00202:904:HLWKMDSX2:3:1265:4535:9533,A00202…	900	A352-19	A352-19	LUAD	60	platelet	male	C7P	15:59030804|59031702	hsa_circ_0001982	chr15:59323002-59323901+	NM_017610	100	100	100	899	1	899	899	1	899	0	1661	GCTTTCCTTA...GTTCCCTCAG	GCTTTCCTTA...GTTCCCTCAG
93532	93532	15:59030804|59058550	15	59030804	59058550	3	2_1_1	6	0.5	exon	RNF111,	+	A00202:904:HLWKMDSX2:3:2507:26874:13777,A00202:904:HLWKMDSX2:3:2559:2989:9925,A00202:904:HLWKMDSX2:3:1436:4761:30812,	1580	A352-19	A352-19	LUAD	60	platelet	male	C7P	15:59030804|59058550	hsa_circ_0035472	chr15:59323002-59350749+	NM_017610	87.66	100	100	1580	1	1385	1385	1	1385	0	2558	GCTTTCCTTA...TCTATAGGAG	GCTTTCCTTA...TCTATAGGAG
93533	93533	15:59080936|59085785	15	59080936	59085785	9	3_2_1	81	0.182	exon	RNF111,	+	A00202:904:HLWKMDSX2:3:2528:6515:36198,A00202:904:HLWKMDSX2:3:2563:21531:3082,A00202:904:HLWKMDSX2:3:1375:12726:8249,A00202:904:HLWKMDSX2:3:2475:2908:11381,A00202:904:HLWKMDSX2:3:1319:1823:29951,A00202:904:HLWKMDSX2:3:2528:6406:36198,A00202:904:HLWKMDSX2:3:1301:16260:29653,A00202:904:HLWKMDSX2:3:1125:30029:10285,A00202:904:HLWKMDSX2:3:1244:27887:7576,	630	A352-19	A352-19	LUAD	60	platelet	male	C7P	15:59080936|59085785	hsa_circ_0035479	chr15:59373134-59373483+	NM_017610	55.48	100	100	629	1	349	349	1	349	0	645	ATGCCTCTTT...TCCTTTAATG	ATGCCTCTTT...AGCATCCAAC
93534	93534	15:59091059|59092640	15	59091059	59092640	211	33_22_42	35	0.923	exon	RNF111,	+	A00202:904:HLWKMDSX2:3:2154:13422:31093,A00202:904:HLWKMDSX2:3:2259:9833:35994,A00202:904:HLWKMDSX2:3:2260:12246:4257,A00202:904:HLWKMDSX2:3:2269:13141:3709,A00202:904:HLWKMDSX2:3:2349:18747:21559,A00202:904:HLWKMDSX2:3:2448:19171:12085,A00202:904:HLWKMDSX2:3:2451:19840:14184,A00202:904:HLWKMDSX2:3:2507:11695:21057,A00202:904:HLWKMDSX2:3:2632:18186:15139,A00202:904:HLWKMDSX2:3:1154:22932:19132,A0…	225	A352-19	A352-19	LUAD	60	platelet	male	C7P	15:59091059|59092640	hsa_circ_0104021	chr15:59383257-59384839+	ENST00000434298.1	100	100	100	224	1	224	224	1	224	1.34e-114	414	GAACTGATTC...AAGATGTGAG	GAACTGATTC...AAGATGTGAG
93535	93535	15:59188118|59214720	15	59188118	59214720	2	0_1_2	40	0.091	exon	MYO1E,	-	A00202:904:HLWKMDSX2:3:2264:6931:30968,A00202:904:HLWKMDSX2:3:2349:11288:24205,	2544	A352-19	A352-19	LUAD	60	platelet	male	C7P	15:59188118|59214720	hsa_circ_0035521	chr15:59480316-59494606-	NM_004998	11.33	100	100	2543	1	288	288	288	1	4.5e-149	532	CTCTGTAGGA...TATTGATGGA	GCCTTTCATA...TCCTACAGAG
93536	93536	15:59650669|59652326	15	59650669	59652326	20	1_5_6	114	0.26	exon	GTF2A2,	-	A00202:904:HLWKMDSX2:3:2336:21911:3552,A00202:904:HLWKMDSX2:3:2647:2880:17347,A00202:904:HLWKMDSX2:3:2458:3965:25269,A00202:904:HLWKMDSX2:3:2668:6741:4429,A00202:904:HLWKMDSX2:3:2336:25066:8891,A00202:904:HLWKMDSX2:3:2458:2148:27258,A00202:904:HLWKMDSX2:3:2354:11044:10160,A00202:904:HLWKMDSX2:3:1573:3577:16016,A00202:904:HLWKMDSX2:3:1623:24135:24126,A00202:904:HLWKMDSX2:3:1163:14064:36683,A00202:…	227	A352-19	A352-19	LUAD	60	platelet	male	C7P	15:59650669|59652326	hsa_circ_0035534	chr15:59942867-59942972-	NM_004492	46.46	100	100	226	1	105	105	105	1	1.92e-48	195	CCTGAAATTG...CATTGATGTC	TCTCAACAGA...CAATTTCAGG
93537	93537	15:59671183|59680308	15	59671183	59680308	323	17_17_61	2836	0.186	exon	BNIP2,	-	A00202:904:HLWKMDSX2:3:2159:23375:33677,A00202:904:HLWKMDSX2:3:2161:8603:23563,A00202:904:HLWKMDSX2:3:2231:29315:34601,A00202:904:HLWKMDSX2:3:2276:15257:7717,A00202:904:HLWKMDSX2:3:2364:25771:8015,A00202:904:HLWKMDSX2:3:2375:3929:20165,A00202:904:HLWKMDSX2:3:2465:26476:26647,A00202:904:HLWKMDSX2:3:2623:28845:13808,A00202:904:HLWKMDSX2:3:2627:32253:8656,A00202:904:HLWKMDSX2:3:2627:9064:25676,A0020…	745	A352-19	A352-19	LUAD	60	platelet	male	C7P	15:59671183|59680308	hsa_circ_0035538	chr15:59971790-59972507-	NM_004330	32.93	100	100	744	500	744	245	245	1	1.03e-125	453	CTTCTATCAA...TGGTAAAGGT	ACCTTTACCA...GAGTGGGAAG
93538	93538	15:60431934|60448145	15	60431934	60448145	13	0_3_1	9	0.743	exon	ICE2,	-	A00202:904:HLWKMDSX2:3:2415:8585:17863,A00202:904:HLWKMDSX2:3:2415:8558:17910,A00202:904:HLWKMDSX2:3:1323:26133:11960,A00202:904:HLWKMDSX2:3:1339:32488:14544,A00202:904:HLWKMDSX2:3:2613:22959:17237,A00202:904:HLWKMDSX2:3:1662:28691:33959,A00202:904:HLWKMDSX2:3:2377:2654:32612,A00202:904:HLWKMDSX2:3:2150:30237:11647,A00202:904:HLWKMDSX2:3:2551:21567:15013,A00202:904:HLWKMDSX2:3:2377:2555:32784,A00…	443	A352-19	A352-19	LUAD	60	platelet	male	C7P	15:60431934|60448145	hsa_circ_0035569	chr15:60724132-60740344-	NM_024611	100	100	100	442	1	442	442	442	1	0	817	CTACTTAGTT...TATGGCAATC	GATTGCCATA...AACTAAGTAG
93542	93542	15:60453603|60455442	15	60453603	60455442	3	1_1_2	33	0.154	exon	ICE2,	-	A00202:904:HLWKMDSX2:3:2155:20844:18051,A00202:904:HLWKMDSX2:3:2669:10402:11678,A00202:904:HLWKMDSX2:3:2155:20690:20071,	460	A352-19	A352-19	LUAD	60	platelet	male	C7P	NA	NA	NA	NA	NA	NA	NA	NA	NA	NA	NA	NA	NA	NA	NA	NA	NA
93543	93543	15:60453603|60466713	15	60453603	60466713	56	8_9_8	23	0.83	exon	ICE2,	-	A00202:904:HLWKMDSX2:3:2411:2609:6480,A00202:904:HLWKMDSX2:3:2222:8540:33254,A00202:904:HLWKMDSX2:3:2171:31611:1438,A00202:904:HLWKMDSX2:3:2274:14922:19413,A00202:904:HLWKMDSX2:3:2532:26711:30467,A00202:904:HLWKMDSX2:3:1633:1443:5650,A00202:904:HLWKMDSX2:3:2170:31042:36871,A00202:904:HLWKMDSX2:3:2555:7708:15655,A00202:904:HLWKMDSX2:3:1321:9525:28948,A00202:904:HLWKMDSX2:3:2203:16278:22075,A00202:…	718	A352-19	A352-19	LUAD	60	platelet	male	C7P	15:60453603|60466713	hsa_circ_0035575	chr15:60745801-60758912-	NM_024611	100	100	100	717	1	717	717	717	1	0	1325	GTCCATTTCA...TTTTCATATC	GATATGAAAA...TGAAATGGAC
93544	93544	15:61856286|61863528	15	61856286	61863528	5	1_2_1	23	0.303	exon	VPS13C,	-	A00202:904:HLWKMDSX2:3:1339:14145:29246,A00202:904:HLWKMDSX2:3:1370:23773:15765,A00202:904:HLWKMDSX2:3:2658:2085:4601,A00202:904:HLWKMDSX2:3:2645:26612:30201,A00202:904:HLWKMDSX2:3:1438:6144:33426,	214	A352-19	A352-19	LUAD	60	platelet	male	C7P	NA	NA	NA	NA	NA	NA	NA	NA	NA	NA	NA	NA	NA	NA	NA	NA	NA
93545	93545	15:61871989|61874951	15	61871989	61874951	5	0_2_4	96	0.094	exon	VPS13C,	-	A00202:904:HLWKMDSX2:3:1408:3332:13182,A00202:904:HLWKMDSX2:3:2653:25798:15608,A00202:904:HLWKMDSX2:3:2346:16062:21355,A00202:904:HLWKMDSX2:3:2103:8630:26177,A00202:904:HLWKMDSX2:3:1113:14904:11240,	287	A352-19	A352-19	LUAD	60	platelet	male	C7P	NA	NA	NA	NA	NA	NA	NA	NA	NA	NA	NA	NA	NA	NA	NA	NA	NA
93546	93546	15:61929501|61931259	15	61929501	61931259	68	6_19_13	65	0.677	exon	VPS13C,	-	A00202:904:HLWKMDSX2:3:2160:4942:33880,A00202:904:HLWKMDSX2:3:2328:25789:32064,A00202:904:HLWKMDSX2:3:2418:7880:7686,A00202:904:HLWKMDSX2:3:2478:9742:16485,A00202:904:HLWKMDSX2:3:2628:12653:36996,A00202:904:HLWKMDSX2:3:1272:31476:27477,A00202:904:HLWKMDSX2:3:1567:27995:6543,A00202:904:HLWKMDSX2:3:1640:24831:15875,A00202:904:HLWKMDSX2:3:1640:24370:16141,A00202:904:HLWKMDSX2:3:2102:5267:19664,A0020…	419	A352-19	A352-19	LUAD	60	platelet	male	C7P	15:61929501|61931259	hsa_circ_0004456	chr15:62221699-62223458-	NM_001018088	100	100	100	418	1	418	418	418	1	0	773	CTTTCTCTAT...CTCCAGATTC	GAATCTGGAG...ATAGAGAAAG
93548	93548	15:61972625|61981478	15	61972625	61981478	12	3_7_5	139	0.147	exon	VPS13C,	-	A00202:904:HLWKMDSX2:3:2674:13774:15358,A00202:904:HLWKMDSX2:3:2145:31684:23641,A00202:904:HLWKMDSX2:3:1329:14760:25708,A00202:904:HLWKMDSX2:3:1251:29288:23563,A00202:904:HLWKMDSX2:3:2614:20862:20713,A00202:904:HLWKMDSX2:3:2445:26395:26882,A00202:904:HLWKMDSX2:3:1273:20302:18584,A00202:904:HLWKMDSX2:3:1641:12509:30890,A00202:904:HLWKMDSX2:3:1241:32163:24752,A00202:904:HLWKMDSX2:3:2445:26747:27367…	729	A352-19	A352-19	LUAD	60	platelet	male	C7P	15:61972625|61981478	hsa_circ_0104075	chr15:62264823-62273677-	NM_001018088	100	100	100	728	1	728	728	728	1	0	1345	TTCTTTAATT...TGTGTAAGTC	GACTTACACA...AATTAAAGAA
93549	93549	15:62000564|62035052	15	62000564	62035052	24	1_4_6	278	0.147	exon	VPS13C,	-	A00202:904:HLWKMDSX2:3:1170:2103:34507,A00202:904:HLWKMDSX2:3:1477:26087:34021,A00202:904:HLWKMDSX2:3:2623:19379:12915,A00202:904:HLWKMDSX2:3:2325:21522:27931,A00202:904:HLWKMDSX2:3:2325:21531:27915,A00202:904:HLWKMDSX2:3:1215:8513:11318,A00202:904:HLWKMDSX2:3:2476:31946:31767,A00202:904:HLWKMDSX2:3:1272:31006:27946,A00202:904:HLWKMDSX2:3:1215:7844:11287,A00202:904:HLWKMDSX2:3:2346:5954:27618,A00…	1167	A352-19	A352-19	LUAD	60	platelet	male	C7P	15:62000564|62035052	hsa_circ_0104085	chr15:62292762-62327251-	NM_001018088	100	100	100	1166	1	1166	1166	1166	1	0	2154	CTCAACTTGT...GTTAATTTAT	ATAAATTAAC...ACAAGTTGAG
93550	93550	15:62007308|62013992	15	62007308	62013992	1874	70_64_166	334	0.918	exon	VPS13C,	-	A00202:904:HLWKMDSX2:3:2161:18032:31313,A00202:904:HLWKMDSX2:3:2175:7383:34100,A00202:904:HLWKMDSX2:3:2211:4562:27273,A00202:904:HLWKMDSX2:3:2219:11568:8813,A00202:904:HLWKMDSX2:3:2224:12924:22435,A00202:904:HLWKMDSX2:3:2232:9887:36902,A00202:904:HLWKMDSX2:3:2233:14181:18944,A00202:904:HLWKMDSX2:3:2235:4318:11318,A00202:904:HLWKMDSX2:3:2235:27010:25003,A00202:904:HLWKMDSX2:3:2238:32786:25019,A002…
2558:16179:36370	A00202:904:HLWKMDSX2:3:2563:19741:21778	A00202:904:HLWKMDSX2:3:2568:10348:17127	A00202:904:HLWKMDSX2:3:2576:7943:3850	A00202:904:HLWKMDSX2:3:2614:22616:2863	A00202:904:HLWKMDSX2:3:2616:21676:12759	A00202:904:HLWKMDSX2:3:2629:32090:1861	A00202:904:HLWKMDSX2:3:2629:14461:2707	A00202:904:HLWKMDSX2:3:2638:4806:4930	A00202:904:HLWKMDSX2:3:2650:11577:4539	A00202:904:HLWKMDSX2:3:2654:2501:17284	A00202:904:HLWKMDSX2:3:2655:23656:31688	A00202:904:HLWKMDSX2:3:2657:29351:24455	A00202:904:HLWKMDSX2:3:2658:20645:12853	A00202:904:HLWKMDSX2:3:2659:8657:35806	A00202:904:HLWKMDSX2:3:2665:28375:15060	A00202:904:HLWKMDSX2:3:2667:18005:20431	A00202:904:HLWKMDSX2:3:2669:30445:19742	A00202:904:HLWKMDSX2:3:2669:15329:30827	A00202:904:HLWKMDSX2:3:2670:32262:3818	A00202:904:HLWKMDSX2:3:2671:18945:5243	A00202:904:HLWKMDSX2:3:2672:22010:9580	A00202:904:HLWKMDSX2:3:2672:13530:9862	A00202:904:HLWKMDSX2:3:2673:32072:24126	A00202:904:HLWKMDSX2:3:2676:14778:30279	A00202:904:HLWKMDSX2:3:2678:11822:3646	A00202:904:HLWKMDSX2:3:1101:30219:36417	A00202:904:HLWKMDSX2:3:1103:8070:8077	A00202:904:HLWKMDSX2:3:1119:3685:1705	A00202:904:HLWKMDSX2:3:1120:25590:10113	A00202:904:HLWKMDSX2:3:1120:27715:14043	A00202:904:HLWKMDSX2:3:1123:2935:13777	A00202:904:HLWKMDSX2:3:1126:18078:26162	A00202:904:HLWKMDSX2:3:1127:8992:33317	A00202:904:HLWKMDSX2:3:1128:29215:13260	A00202:904:HLWKMDSX2:3:1132:16821:30185	A00202:904:HLWKMDSX2:3:1134:24813:24455	A00202:904:HLWKMDSX2:3:1135:2392:15499	A00202:904:HLWKMDSX2:3:1136:16929:7138	A00202:904:HLWKMDSX2:3:1137:16098:11835
93551	93551	15:62020479|62044255	15	62020479	62044255	96	0_5_21	239	0.445	exon	VPS13C,	-	A00202:904:HLWKMDSX2:3:2305:20347:20415,A00202:904:HLWKMDSX2:3:2411:7934:34303,A00202:904:HLWKMDSX2:3:2527:32262:35477,A00202:904:HLWKMDSX2:3:2539:17897:22654,A00202:904:HLWKMDSX2:3:2553:11939:29997,A00202:904:HLWKMDSX2:3:2675:14588:10817,A00202:904:HLWKMDSX2:3:2675:14624:11224,A00202:904:HLWKMDSX2:3:1170:23592:3583,A00202:904:HLWKMDSX2:3:1423:25762:33144,A00202:904:HLWKMDSX2:3:1456:21875:16767,A…	585	A352-19	A352-19	LUAD	60	platelet	male	C7P	15:62020479|62044255	hsa_circ_0000608	chr15:62312677-62336454-	NM_020821	100	100	100	584	1	584	584	584	1	0	1079	CAGTAGACTA...GCCACATTTC	GAAATGTGGC...TAGTCTACTG
93552	93552	15:62033441|62044255	15	62033441	62044255	114	12_14_35	231	0.497	exon	VPS13C,	-	A00202:904:HLWKMDSX2:3:2170:11496:4147,A00202:904:HLWKMDSX2:3:2253:2013:6981,A00202:904:HLWKMDSX2:3:2359:2239:6778,A00202:904:HLWKMDSX2:3:2161:6479:9017,A00202:904:HLWKMDSX2:3:2233:14145:10708,A00202:904:HLWKMDSX2:3:1154:20094:35759,A00202:904:HLWKMDSX2:3:2449:4951:19398,A00202:904:HLWKMDSX2:3:1112:22761:33082,A00202:904:HLWKMDSX2:3:1164:8666:27586,A00202:904:HLWKMDSX2:3:1210:30156:30044,A00202:9…	286	A352-19	A352-19	LUAD	60	platelet	male	C7P	15:62033441|62044255	hsa_circ_0005761	chr15:62325639-62336454-	NM_001018088	100	100	100	285	1	285	285	285	1	2.15e-148	527	CTTTTTCTGC...GCCACATTTC	GAAATGTGGC...GCAGAAAAAG
93554	93554	15:63126859|63129650	15	63126859	63129650	5	2_0_2	36	0.217	exon	LACTB,	+	A00202:904:HLWKMDSX2:3:1450:17906:31062,A00202:904:HLWKMDSX2:3:2443:2935:5979,A00202:904:HLWKMDSX2:3:2403:4607:25942,A00202:904:HLWKMDSX2:3:1450:19488:31610,A00202:904:HLWKMDSX2:3:2218:1642:1110,	860	A352-19	A352-19	LUAD	60	platelet	male	C7P	15:63126859|63129650	hsa_circ_0104103	chr15:63419057-63421849+	ENST00000261893.4	80.7	100	100	860	1	694	694	1	694	0	1282	GTTTAGGTTA...ATAGAGCAAG	GTTTAGGTTA...ATAGAGCAAG
93555	93555	15:63223042|63249705	15	63223042	63249705	68	0_7_25	989	0.121	exon	RAB8B,	+	A00202:904:HLWKMDSX2:3:1204:24424:17206,A00202:904:HLWKMDSX2:3:1418:19479:15843,A00202:904:HLWKMDSX2:3:1639:32560:36119,A00202:904:HLWKMDSX2:3:2211:5529:32424,A00202:904:HLWKMDSX2:3:2449:9118:28025,A00202:904:HLWKMDSX2:3:1106:9769:31876,A00202:904:HLWKMDSX2:3:1310:30156:21339,A00202:904:HLWKMDSX2:3:2417:5782:5776,A00202:904:HLWKMDSX2:3:2449:9263:28181,A00202:904:HLWKMDSX2:3:2466:3857:18223,A00202…	287	A352-19	A352-19	LUAD	60	platelet	male	C7P	15:63223042|63249705	hsa_circ_0035630	chr15:63536954-63541904+	NM_016530	42.66	100	100	286	165	286	122	1	122	8.81e-58	226	AGCAACTTCC...AGGAGCCATG	GAATTGATTT...AGGAGCCATG
93556	93556	15:63529014|63537156	15	63529014	63537156	11	3_2_1	199	0.1	exon	USP3,	+	A00202:904:HLWKMDSX2:3:2632:12210:10175,A00202:904:HLWKMDSX2:3:1436:9733:33473,A00202:904:HLWKMDSX2:3:1536:7120:19460,A00202:904:HLWKMDSX2:3:2302:13521:31203,A00202:904:HLWKMDSX2:3:2376:17237:2159,A00202:904:HLWKMDSX2:3:2124:3549:14027,A00202:904:HLWKMDSX2:3:2341:25409:18192,A00202:904:HLWKMDSX2:3:2365:6307:29136,A00202:904:HLWKMDSX2:3:1104:28655:25128,A00202:904:HLWKMDSX2:3:1154:29478:26490,A002…	697	A352-19	A352-19	LUAD	60	platelet	male	C7P	15:63529014|63537156	hsa_circ_0035652	chr15:63829223-63829355+	NM_006537	18.97	100	100	696	565	696	132	1	132	6.27e-63	244	CCTTCAAATG...GTACATACTG	GTATGTGAAT...GTACATACTG
93557	93557	15:63529014|63574403	15	63529014	63574403	21	3_0_3	28	0.6	exon	USP3,	+	A00202:904:HLWKMDSX2:3:1377:30481:33520,A00202:904:HLWKMDSX2:3:1404:17544:25426,A00202:904:HLWKMDSX2:3:2340:4698:12446,A00202:904:HLWKMDSX2:3:1521:29903:28948,A00202:904:HLWKMDSX2:3:2424:20618:23202,A00202:904:HLWKMDSX2:3:1420:19280:24643,A00202:904:HLWKMDSX2:3:2202:25093:4022,A00202:904:HLWKMDSX2:3:2424:21061:23187,A00202:904:HLWKMDSX2:3:1323:24288:20353,A00202:904:HLWKMDSX2:3:2342:19452:34992,A…	1751	A352-19	A352-19	LUAD	60	platelet	male	C7P	15:63529014|63574403	hsa_circ_0035654	chr15:63845913-63866602+	NM_006537	46.4	100	100	1750	939	1750	812	1	812	0	1500	CCTTCAAATG...TCGTTACGAG	TTATCGCTGT...TCGTTACGAG
93558	93558	15:63532647|63559970	15	63532647	63559970	18	1_5_11	220	0.141	exon	USP3,	+	A00202:904:HLWKMDSX2:3:2328:24903:30217,A00202:904:HLWKMDSX2:3:2362:32497:3161,A00202:904:HLWKMDSX2:3:1631:28980:4586,A00202:904:HLWKMDSX2:3:2371:29080:10300,A00202:904:HLWKMDSX2:3:1504:16233:34554,A00202:904:HLWKMDSX2:3:1529:26295:32659,A00202:904:HLWKMDSX2:3:2356:27434:32972,A00202:904:HLWKMDSX2:3:2418:28438:23657,A00202:904:HLWKMDSX2:3:2465:8549:4711,A00202:904:HLWKMDSX2:3:1631:29405:2691,A002…	915	A352-19	A352-19	LUAD	60	platelet	male	C7P	15:63532647|63559970	hsa_circ_0000613	chr15:63845913-63852169+	NM_006537	39.72	100	100	914	552	914	363	1	363	0	671	TGTGCCGGTC...ATAACAATGT	TTATCGCTGT...ATAACAATGT
93559	93559	15:63532647|63563008	15	63532647	63563008	118	13_14_34	140	0.628	exon	USP3,	+	A00202:904:HLWKMDSX2:3:2427:2971:17033,A00202:904:HLWKMDSX2:3:2443:11035:8077,A00202:904:HLWKMDSX2:3:2567:18105:32534,A00202:904:HLWKMDSX2:3:1224:4960:13933,A00202:904:HLWKMDSX2:3:1369:27299:30326,A00202:904:HLWKMDSX2:3:1372:24424:17049,A00202:904:HLWKMDSX2:3:2437:9787:4038,A00202:904:HLWKMDSX2:3:2565:4463:6026,A00202:904:HLWKMDSX2:3:2340:4435:7889,A00202:904:HLWKMDSX2:3:2513:3558:16078,A00202:90…	1029	A352-19	A352-19	LUAD	60	platelet	male	C7P	15:63532647|63563008	hsa_circ_0008153	chr15:63845913-63855207+	NM_006537	46.4	100	100	1028	552	1028	477	1	477	0	881	TGTGCCGGTC...CAAACTTTAG	TTATCGCTGT...CAAACTTTAG
93560	93560	15:63532647|63574403	15	63532647	63574403	11	1_1_4	89	0.198	exon	USP3,	+	A00202:904:HLWKMDSX2:3:2369:28845:28119,A00202:904:HLWKMDSX2:3:2317:13367:5666,A00202:904:HLWKMDSX2:3:2369:29821:26522,A00202:904:HLWKMDSX2:3:1263:8910:20932,A00202:904:HLWKMDSX2:3:1613:13060:6449,A00202:904:HLWKMDSX2:3:1419:21576:21731,A00202:904:HLWKMDSX2:3:2206:32579:12226,A00202:904:HLWKMDSX2:3:2670:20365:22952,A00202:904:HLWKMDSX2:3:2335:26756:20306,A00202:904:HLWKMDSX2:3:2518:17888:35978,A0…	1364	A352-19	A352-19	LUAD	60	platelet	male	C7P	15:63532647|63574403	hsa_circ_0035654	chr15:63845913-63866602+	NM_006537	59.57	100	100	1363	552	1363	812	1	812	0	1500	TGTGCCGGTC...TCGTTACGAG	TTATCGCTGT...TCGTTACGAG
93561	93561	15:63542055|63563008	15	63542055	63563008	12	3_1_3	71	0.253	exon	USP3,	+	A00202:904:HLWKMDSX2:3:2636:8151:4711,A00202:904:HLWKMDSX2:3:1450:19153:20760,A00202:904:HLWKMDSX2:3:2366:5231:4038,A00202:904:HLWKMDSX2:3:1130:9299:24706,A00202:904:HLWKMDSX2:3:1142:3992:17519,A00202:904:HLWKMDSX2:3:1450:19334:21981,A00202:904:HLWKMDSX2:3:1335:29740:7654,A00202:904:HLWKMDSX2:3:1207:23086:19930,A00202:904:HLWKMDSX2:3:2529:20699:8093,A00202:904:HLWKMDSX2:3:2366:5059:4022,A00202:90…	720	A352-19	A352-19	LUAD	60	platelet	male	C7P	15:63542055|63563008	hsa_circ_0008153	chr15:63845913-63855207+	NM_006537	66.34	100	100	719	243	719	477	1	477	0	881	ATGAGTGAAG...CAAACTTTAG	TTATCGCTGT...CAAACTTTAG
93562	93562	15:63553715|63559970	15	63553715	63559970	67	13_12_11	363	0.27	exon	USP3,	+	A00202:904:HLWKMDSX2:3:2164:18819:2487,A00202:904:HLWKMDSX2:3:2345:30110:26929,A00202:904:HLWKMDSX2:3:2456:5285:32033,A00202:904:HLWKMDSX2:3:2624:26304:21559,A00202:904:HLWKMDSX2:3:2671:31159:7451,A00202:904:HLWKMDSX2:3:2672:22083:30091,A00202:904:HLWKMDSX2:3:2678:23384:35477,A00202:904:HLWKMDSX2:3:1124:32560:35117,A00202:904:HLWKMDSX2:3:1337:3360:9752,A00202:904:HLWKMDSX2:3:1348:26051:21684,A002…	364	A352-19	A352-19	LUAD	60	platelet	male	C7P	15:63553715|63559970	hsa_circ_0000613	chr15:63845913-63852169+	NM_006537	100	100	100	363	1	363	363	1	363	0	671	TTATCGCTGT...ATAACAATGT	TTATCGCTGT...ATAACAATGT
93563	93563	15:63553715|63563008	15	63553715	63563008	193	28_18_41	286	0.574	exon	USP3,	+	A00202:904:HLWKMDSX2:3:2175:27172:11068,A00202:904:HLWKMDSX2:3:2175:24605:27070,A00202:904:HLWKMDSX2:3:2214:10411:27915,A00202:904:HLWKMDSX2:3:2259:26386:7420,A00202:904:HLWKMDSX2:3:2270:22525:2550,A00202:904:HLWKMDSX2:3:2311:27887:30154,A00202:904:HLWKMDSX2:3:2338:18964:2644,A00202:904:HLWKMDSX2:3:2339:19443:9893,A00202:904:HLWKMDSX2:3:2374:16080:12900,A00202:904:HLWKMDSX2:3:2469:12726:2049,A002…	478	A352-19	A352-19	LUAD	60	platelet	male	C7P	15:63553715|63563008	hsa_circ_0008153	chr15:63845913-63855207+	NM_006537	100	100	100	477	1	477	477	1	477	0	881	TTATCGCTGT...CAAACTTTAG	TTATCGCTGT...CAAACTTTAG
93564	93564	15:63553715|63574403	15	63553715	63574403	93	12_7_24	234	0.443	exon	USP3,	+	A00202:904:HLWKMDSX2:3:2157:20998:34695,A00202:904:HLWKMDSX2:3:2277:21730:14982,A00202:904:HLWKMDSX2:3:2467:25355:6887,A00202:904:HLWKMDSX2:3:2549:5575:9580,A00202:904:HLWKMDSX2:3:1201:4363:35947,A00202:904:HLWKMDSX2:3:1532:4363:25238,A00202:904:HLWKMDSX2:3:2537:4164:19727,A00202:904:HLWKMDSX2:3:1158:20112:2127,A00202:904:HLWKMDSX2:3:1264:14968:14920,A00202:904:HLWKMDSX2:3:1211:4020:10081,A00202:…	813	A352-19	A352-19	LUAD	60	platelet	male	C7P	15:63553715|63574403	hsa_circ_0035654	chr15:63845913-63866602+	NM_006537	100	100	100	812	1	812	812	1	812	0	1500	TTATCGCTGT...TCGTTACGAG	TTATCGCTGT...TCGTTACGAG
93565	93565	15:63628677|63630635	15	63628677	63630635	31	1_6_5	41	0.602	exon	HERC1,	-	A00202:904:HLWKMDSX2:3:2157:18620:10692,A00202:904:HLWKMDSX2:3:1210:27688:28307,A00202:904:HLWKMDSX2:3:2577:1416:3035,A00202:904:HLWKMDSX2:3:2130:4906:25676,A00202:904:HLWKMDSX2:3:2550:27688:35070,A00202:904:HLWKMDSX2:3:2577:1452:3129,A00202:904:HLWKMDSX2:3:1103:26838:2910,A00202:904:HLWKMDSX2:3:2451:30083:26130,A00202:904:HLWKMDSX2:3:2541:6605:30029,A00202:904:HLWKMDSX2:3:2563:3043:17942,A00202:…	310	A352-19	A352-19	LUAD	60	platelet	male	C7P	15:63628677|63630635	hsa_circ_0104126	chr15:63920875-63922834-	NM_003922	100	100	100	309	1	309	309	309	1	1.07e-161	571	CTGGTGCTCT...ATCAGGCGAT	ATCGCCTGAT...AGAGCACCAG
93566	93566	15:63651253|63652541	15	63651253	63652541	10	1_4_3	144	0.122	exon	HERC1,	-	A00202:904:HLWKMDSX2:3:2369:7075:36385,A00202:904:HLWKMDSX2:3:2558:14290:31219,A00202:904:HLWKMDSX2:3:2202:13223:15154,A00202:904:HLWKMDSX2:3:1542:4227:8469,A00202:904:HLWKMDSX2:3:2322:9634:19241,A00202:904:HLWKMDSX2:3:2513:24252:7138,A00202:904:HLWKMDSX2:3:1224:16297:4225,A00202:904:HLWKMDSX2:3:2322:9643:19351,A00202:904:HLWKMDSX2:3:1515:5195:29089,A00202:904:HLWKMDSX2:3:1515:5584:29262,	257	A352-19	A352-19	LUAD	60	platelet	male	C7P	15:63651253|63652541	hsa_circ_0104132	chr15:63943451-63944740-	NM_003922	100	100	100	256	1	256	256	256	1	2.53e-132	473	CATTAACTTG...ATGTCATTAC	GTAATGACAT...CAAGTTAATG
93567	93567	15:63659736|63659936	15	63659736	63659936	45	7_10_8	116	0.437	exon	HERC1,	-	A00202:904:HLWKMDSX2:3:2174:29179:22842,A00202:904:HLWKMDSX2:3:1367:17924:11584,A00202:904:HLWKMDSX2:3:1630:21820:34115,A00202:904:HLWKMDSX2:3:2350:3965:29434,A00202:904:HLWKMDSX2:3:1125:14552:33458,A00202:904:HLWKMDSX2:3:1546:22941:19680,A00202:904:HLWKMDSX2:3:2619:12924:26694,A00202:904:HLWKMDSX2:3:2274:27019:6731,A00202:904:HLWKMDSX2:3:2420:11496:3709,A00202:904:HLWKMDSX2:3:1125:14651:33849,A0…	202	A352-19	A352-19	LUAD	60	platelet	male	C7P	15:63659736|63659936	hsa_circ_0035729	chr15:63951934-63952135-	NM_003922	100	100	100	201	1	201	201	201	1	7.23e-102	372	CTATTTGCAT...TCCCAGTCTT	AAGACTGGGA...ATGCAAATAG
93568	93568	15:63659736|63664594	15	63659736	63664594	23	4_6_6	278	0.142	exon	HERC1,	-	A00202:904:HLWKMDSX2:3:2273:30590:4022,A00202:904:HLWKMDSX2:3:2523:3170:29966,A00202:904:HLWKMDSX2:3:1621:4345:31563,A00202:904:HLWKMDSX2:3:2255:17372:31610,A00202:904:HLWKMDSX2:3:1621:4824:31266,A00202:904:HLWKMDSX2:3:1107:7247:18646,A00202:904:HLWKMDSX2:3:2478:19235:16235,A00202:904:HLWKMDSX2:3:2523:3260:29841,A00202:904:HLWKMDSX2:3:1320:24017:14340,A00202:904:HLWKMDSX2:3:1666:32416:36558,A0020…	870	A352-19	A352-19	LUAD	60	platelet	male	C7P	15:63659736|63664594	hsa_circ_0035731	chr15:63951934-63956793-	NM_003922	100	100	100	869	1	869	869	869	1	0	1605	CTATTTGCAT...ATTATCAGGG	CCCTGATAAT...ATGCAAATAG
93569	93569	15:63669538|63672694	15	63669538	63672694	9	1_5_3	87	0.171	exon	HERC1,	-	A00202:904:HLWKMDSX2:3:2125:6216:16047,A00202:904:HLWKMDSX2:3:2348:1090:31125,A00202:904:HLWKMDSX2:3:1163:1976:13056,A00202:904:HLWKMDSX2:3:1257:19515:36104,A00202:904:HLWKMDSX2:3:1257:19696:36761,A00202:904:HLWKMDSX2:3:1348:3260:35383,A00202:904:HLWKMDSX2:3:2166:20139:4617,A00202:904:HLWKMDSX2:3:1518:2718:7827,A00202:904:HLWKMDSX2:3:1145:29234:28729,	361	A352-19	A352-19	LUAD	60	platelet	male	C7P	NA	NA	NA	NA	NA	NA	NA	NA	NA	NA	NA	NA	NA	NA	NA	NA	NA
93570	93570	15:63672496|63675093	15	63672496	63675093	20	1_7_4	186	0.177	exon	HERC1,	-	A00202:904:HLWKMDSX2:3:1327:21395:20322,A00202:904:HLWKMDSX2:3:1131:2908:30326,A00202:904:HLWKMDSX2:3:1166:14344:27586,A00202:904:HLWKMDSX2:3:2467:14534:26757,A00202:904:HLWKMDSX2:3:2253:17029:31986,A00202:904:HLWKMDSX2:3:1270:8250:27179,A00202:904:HLWKMDSX2:3:2611:12915:18380,A00202:904:HLWKMDSX2:3:1573:22553:25426,A00202:904:HLWKMDSX2:3:1428:15402:10567,A00202:904:HLWKMDSX2:3:1351:19262:15624,A…	951	A352-19	A352-19	LUAD	60	platelet	male	C7P	15:63672496|63675093	hsa_circ_0104144	chr15:63964694-63967292-	NM_003922	100	100	100	951	1	951	951	951	1	0	1757	CTGAGAAGAC...TGGAGTATCA	TGATACTCCA...GTCTTCTCAG
93571	93571	15:63672496|63675117	15	63672496	63675117	10	1_2_1	91	0.18	exon	HERC1,	-	A00202:904:HLWKMDSX2:3:2452:18150:7654,A00202:904:HLWKMDSX2:3:1420:29188:34350,A00202:904:HLWKMDSX2:3:2155:27064:7341,A00202:904:HLWKMDSX2:3:2155:26738:8375,A00202:904:HLWKMDSX2:3:1147:32353:12054,A00202:904:HLWKMDSX2:3:1147:32687:11631,A00202:904:HLWKMDSX2:3:1538:6198:32049,A00202:904:HLWKMDSX2:3:1147:31087:10332,A00202:904:HLWKMDSX2:3:2452:5439:17080,A00202:904:HLWKMDSX2:3:2455:6379:21840,	1000	A352-19	A352-19	LUAD	60	platelet	male	C7P	15:63672496|63675117	hsa_circ_0104145	chr15:63964694-63967316-	NM_003922	97.5	100	100	1000	1	975	975	975	1	0	1801	CTGAGAAGAC...AGTTGGGAAG	CTTCCCAACT...GTCTTCTCAG
93572	93572	15:63674342|63675093	15	63674342	63675093	11	1_5_3	161	0.12	exon	HERC1,	-	A00202:904:HLWKMDSX2:3:2370:22010:22232,A00202:904:HLWKMDSX2:3:2567:32389:25269,A00202:904:HLWKMDSX2:3:1517:25880:16626,A00202:904:HLWKMDSX2:3:2248:4517:25316,A00202:904:HLWKMDSX2:3:1517:26775:16830,A00202:904:HLWKMDSX2:3:2630:28311:15828,A00202:904:HLWKMDSX2:3:1110:28438:33833,A00202:904:HLWKMDSX2:3:1469:19768:28620,A00202:904:HLWKMDSX2:3:2403:8901:2284,A00202:904:HLWKMDSX2:3:1619:17644:6057,A00…	752	A352-19	A352-19	LUAD	60	platelet	male	C7P	15:63674342|63675093	hsa_circ_0104147	chr15:63966540-63967292-	NM_003922	100	100	100	752	1	752	752	752	1	0	1389	CTTGCTTAAT...TGGAGTATCA	TGATACTCCA...ATTAAGCAAG
93573	93573	15:63686359|63689699	15	63686359	63689699	12	1_3_5	220	0.098	exon	HERC1,	-	A00202:904:HLWKMDSX2:3:2319:12572:29528,A00202:904:HLWKMDSX2:3:2603:3667:35462,A00202:904:HLWKMDSX2:3:2409:29857:1344,A00202:904:HLWKMDSX2:3:1174:8513:30890,A00202:904:HLWKMDSX2:3:1512:22435:21715,A00202:904:HLWKMDSX2:3:2265:5348:18114,A00202:904:HLWKMDSX2:3:1220:18927:18082,A00202:904:HLWKMDSX2:3:2525:10456:6261,A00202:904:HLWKMDSX2:3:2660:2989:7232,A00202:904:HLWKMDSX2:3:2672:19027:14090,A00202…	289	A352-19	A352-19	LUAD	60	platelet	male	C7P	15:63686359|63689699	hsa_circ_0035790	chr15:63978557-63981898-	NM_003922	100	100	100	288	1	288	288	288	1	4.67e-150	532	CTTCCACTGA...GCTCAACAAT	ATTGTTGAGC...TCAGTGGAAG
93574	93574	15:63690541|63694894	15	63690541	63694894	41	5_9_8	134	0.38	exon	HERC1,	-	A00202:904:HLWKMDSX2:3:2236:21432:17785,A00202:904:HLWKMDSX2:3:2252:25075:27946,A00202:904:HLWKMDSX2:3:2352:7066:9032,A00202:904:HLWKMDSX2:3:2603:10601:7357,A00202:904:HLWKMDSX2:3:2638:20473:33191,A00202:904:HLWKMDSX2:3:2665:31412:1313,A00202:904:HLWKMDSX2:3:2219:24523:2409,A00202:904:HLWKMDSX2:3:2276:27344:17127,A00202:904:HLWKMDSX2:3:2352:2781:16297,A00202:904:HLWKMDSX2:3:2475:31584:21465,A0020…	817	A352-19	A352-19	LUAD	60	platelet	male	C7P	15:63690541|63694894	hsa_circ_0104154	chr15:63982739-63987093-	NM_003922	100	100	100	816	1	816	816	816	1	0	1507	CTGGGCCATT...TGATCCCATC	GATGGGATCA...AATGGCCCAG
93575	93575	15:63696124|63716473	15	63696124	63716473	256	33_64_37	360	0.587	exon	HERC1,	-	A00202:904:HLWKMDSX2:3:2170:31702:34287,A00202:904:HLWKMDSX2:3:2170:6903:36526,A00202:904:HLWKMDSX2:3:2174:15049:20854,A00202:904:HLWKMDSX2:3:2236:20175:25441,A00202:904:HLWKMDSX2:3:2264:8341:36573,A00202:904:HLWKMDSX2:3:2332:11595:4069,A00202:904:HLWKMDSX2:3:2344:11062:12446,A00202:904:HLWKMDSX2:3:2359:14633:14747,A00202:904:HLWKMDSX2:3:2364:5267:11021,A00202:904:HLWKMDSX2:3:2411:15474:28792,A00…	1144	A352-19	A352-19	LUAD	60	platelet	male	C7P	15:63696124|63716473	hsa_circ_0035796	chr15:63988322-64008672-	NM_003922	100	100	100	1143	1	1143	1143	1143	1	0	2111	CTGATAGTGA...TTTCTGATAT	ATATCAGAAA...TCACTATCAG
93576	93576	15:63706780|63716473	15	63706780	63716473	166	9_49_32	399	0.454	exon	HERC1,	-	A00202:904:HLWKMDSX2:3:2174:24451:15436,A00202:904:HLWKMDSX2:3:2174:16640:22200,A00202:904:HLWKMDSX2:3:2322:19425:23359,A00202:904:HLWKMDSX2:3:2402:27299:36683,A00202:904:HLWKMDSX2:3:2426:25961:24314,A00202:904:HLWKMDSX2:3:2441:24677:15358,A00202:904:HLWKMDSX2:3:2657:29993:6746,A00202:904:HLWKMDSX2:3:2671:29125:21433,A00202:904:HLWKMDSX2:3:2671:25635:26193,A00202:904:HLWKMDSX2:3:1141:25988:19914,…	659	A352-19	A352-19	LUAD	60	platelet	male	C7P	15:63706780|63716473	hsa_circ_0035801	chr15:63998978-64008672-	NM_003922	100	100	100	658	1	658	658	658	1	0	1216	CTCTCTTTCT...TTTCTGATAT	ATATCAGAAA...AGAAAGAGAG
93577	93577	15:63712775|63716473	15	63712775	63716473	23	2_6_4	427	0.097	exon	HERC1,	-	A00202:904:HLWKMDSX2:3:2423:14588:33677,A00202:904:HLWKMDSX2:3:2505:32850:7874,A00202:904:HLWKMDSX2:3:2672:12680:24267,A00202:904:HLWKMDSX2:3:1161:27850:27336,A00202:904:HLWKMDSX2:3:1343:29387:29872,A00202:904:HLWKMDSX2:3:1428:5990:24925,A00202:904:HLWKMDSX2:3:2432:32344:9283,A00202:904:HLWKMDSX2:3:2505:32805:7795,A00202:904:HLWKMDSX2:3:2111:27154:10880,A00202:904:HLWKMDSX2:3:2431:13711:10989,A00…	607	A352-19	A352-19	LUAD	60	platelet	male	C7P	15:63712775|63716473	hsa_circ_0035803	chr15:64004973-64008672-	NM_003922	100	100	100	606	1	606	606	606	1	0	1120	CAGTGCGTAA...TTTCTGATAT	ATATCAGAAA...TTACGCACTG
93578	93578	15:63716302|63716473	15	63716302	63716473	51	7_19_14	618	0.142	exon	HERC1,	-	A00202:904:HLWKMDSX2:3:2244:23520:10441,A00202:904:HLWKMDSX2:3:1315:28592:13495,A00202:904:HLWKMDSX2:3:1334:23258:29872,A00202:904:HLWKMDSX2:3:1545:16966:5478,A00202:904:HLWKMDSX2:3:1556:20103:4930,A00202:904:HLWKMDSX2:3:2353:21947:35274,A00202:904:HLWKMDSX2:3:2377:19551:15248,A00202:904:HLWKMDSX2:3:1118:28049:8108,A00202:904:HLWKMDSX2:3:1304:22607:32972,A00202:904:HLWKMDSX2:3:1376:20645:15734,A0…	173	A352-19	A352-19	LUAD	60	platelet	male	C7P	15:63716302|63716473	hsa_circ_0104169	chr15:64008500-64008672-	NM_003922	100	100	100	172	1	172	172	172	1	7.97e-86	318	TGCCAGCTGT...TTTCTGATAT	ATATCAGAAA...ACAGCTGGCA
93579	93579	15:63727647|63734849	15	63727647	63734849	26	4_4_4	191	0.214	exon	HERC1,	-	A00202:904:HLWKMDSX2:3:2457:20916:13730,A00202:904:HLWKMDSX2:3:2660:22968:19758,A00202:904:HLWKMDSX2:3:2241:4390:24001,A00202:904:HLWKMDSX2:3:2328:15221:29042,A00202:904:HLWKMDSX2:3:2369:4670:16689,A00202:904:HLWKMDSX2:3:2457:21233:13463,A00202:904:HLWKMDSX2:3:2553:29658:36793,A00202:904:HLWKMDSX2:3:1510:16306:12821,A00202:904:HLWKMDSX2:3:2660:23059:19820,A00202:904:HLWKMDSX2:3:2668:23140:32142,A…	827	A352-19	A352-19	LUAD	60	platelet	male	C7P	15:63727647|63734849	hsa_circ_0104177	chr15:64019845-64027048-	NM_003922	100	100	100	826	1	826	826	826	1	0	1526	CATGAAGAGG...CAATTACCAC	GTGGTAATTG...CCTCTTCATG
93580	93580	15:63729236|63734849	15	63729236	63734849	33	8_12_5	229	0.224	exon	HERC1,	-	A00202:904:HLWKMDSX2:3:1141:13747:18599,A00202:904:HLWKMDSX2:3:1258:21630:12994,A00202:904:HLWKMDSX2:3:2553:25147:24940,A00202:904:HLWKMDSX2:3:2652:4725:19413,A00202:904:HLWKMDSX2:3:2151:6017:34616,A00202:904:HLWKMDSX2:3:1255:7961:19163,A00202:904:HLWKMDSX2:3:2643:27868:26804,A00202:904:HLWKMDSX2:3:2643:27344:26866,A00202:904:HLWKMDSX2:3:1226:11641:14043,A00202:904:HLWKMDSX2:3:2275:15438:21433,A0…	635	A352-19	A352-19	LUAD	60	platelet	male	C7P	15:63729236|63734849	hsa_circ_0104180	chr15:64021434-64027048-	NM_003922	100	100	100	634	1	634	634	634	1	0	1171	CTCTTAATTT...CAATTACCAC	GTGGTAATTG...AAATTAAGAG
93581	93581	15:63746918|63747858	15	63746918	63747858	26	8_13_4	276	0.159	exon	HERC1,	-	A00202:904:HLWKMDSX2:3:2160:6370:30718,A00202:904:HLWKMDSX2:3:2339:4237:4726,A00202:904:HLWKMDSX2:3:2471:1570:21997,A00202:904:HLWKMDSX2:3:2654:21160:8829,A00202:904:HLWKMDSX2:3:2669:9534:1438,A00202:904:HLWKMDSX2:3:1448:19416:5400,A00202:904:HLWKMDSX2:3:1522:1859:18928,A00202:904:HLWKMDSX2:3:1650:31973:27680,A00202:904:HLWKMDSX2:3:2351:6271:17018,A00202:904:HLWKMDSX2:3:2240:14235:35822,A00202:90…	302	A352-19	A352-19	LUAD	60	platelet	male	C7P	15:63746918|63747858	hsa_circ_0104188	chr15:64039116-64040057-	NM_003922	100	100	100	301	1	301	301	301	1	2.91e-157	556	CTCTTGGATT...AACAACTTGT	ACAAGTTGTT...AATCCAAGAG
93582	93582	15:63749367|63756748	15	63749367	63756748	18	3_5_2	231	0.135	exon	HERC1,	-	A00202:904:HLWKMDSX2:3:2172:17535:25661,A00202:904:HLWKMDSX2:3:1129:22661:3192,A00202:904:HLWKMDSX2:3:1363:28284:29215,A00202:904:HLWKMDSX2:3:1455:14886:34851,A00202:904:HLWKMDSX2:3:2244:6705:11287,A00202:904:HLWKMDSX2:3:2227:24469:29215,A00202:904:HLWKMDSX2:3:2227:23900:29669,A00202:904:HLWKMDSX2:3:1210:14733:21527,A00202:904:HLWKMDSX2:3:1401:4499:17675,A00202:904:HLWKMDSX2:3:2653:28176:5916,A00…	999	A352-19	A352-19	LUAD	60	platelet	male	C7P	15:63749367|63756748	hsa_circ_0035809	chr15:64041565-64048947-	NM_003922	100	100	100	998	1	998	998	998	1	0	1844	CTGTCCCTAG...CAGCTTCAAT	ATTGAAGCTG...CTAGGGACAG
93583	93583	15:63774694|63775649	15	63774694	63775649	196	19_42_27	183	0.682	exon	HERC1,	-	A00202:904:HLWKMDSX2:3:2156:6822:26052,A00202:904:HLWKMDSX2:3:2218:25753:11710,A00202:904:HLWKMDSX2:3:2238:7166:4131,A00202:904:HLWKMDSX2:3:2238:7482:4429,A00202:904:HLWKMDSX2:3:2256:20066:26287,A00202:904:HLWKMDSX2:3:2263:13566:24424,A00202:904:HLWKMDSX2:3:2311:30047:35211,A00202:904:HLWKMDSX2:3:2338:19452:33207,A00202:904:HLWKMDSX2:3:2373:27877:17394,A00202:904:HLWKMDSX2:3:2414:8296:4335,A00202…	957	A352-19	A352-19	LUAD	60	platelet	male	C7P	15:63774694|63775649	hsa_circ_0007112	chr15:64066892-64067848-	NM_003922	100	100	100	956	1	956	956	956	1	0	1766	CAAAGAACGC...GCCATTAGTC	GACTAATGGC...GCGTTCTTTG
93584	93584	15:64112573|64114646	15	64112573	64114646	13	1_2_1	164	0.137	intron	SNX1,	+	A00202:904:HLWKMDSX2:3:2575:30156:18959,A00202:904:HLWKMDSX2:3:2575:29749:19664,A00202:904:HLWKMDSX2:3:2410:17833:4194,A00202:904:HLWKMDSX2:3:2307:12961:22060,A00202:904:HLWKMDSX2:3:2246:29035:14293,A00202:904:HLWKMDSX2:3:2459:13711:36605,A00202:904:HLWKMDSX2:3:2325:10113:16376,A00202:904:HLWKMDSX2:3:1371:16586:3129,A00202:904:HLWKMDSX2:3:1435:5466:31501,A00202:904:HLWKMDSX2:3:1132:26133:20447,A0…	2074	A352-19	A352-19	LUAD	60	platelet	male	C7P	15:64112573|64114646	hsa_circ_0104199	chr15:64404771-64406845+	NM_003099	100	100	100	2074	1	2074	2074	1	2074	0	3831	AGTAAACATC...AGAGTGAATG	AGTAAACATC...AGAGTGAATG
93585	93585	15:64112573|64118854	15	64112573	64118854	16	4_2_3	286	0.101	exon	SNX1,	+	A00202:904:HLWKMDSX2:3:2632:11677:30389,A00202:904:HLWKMDSX2:3:2637:26205:29027,A00202:904:HLWKMDSX2:3:1331:18819:4116,A00202:904:HLWKMDSX2:3:2165:23140:29324,A00202:904:HLWKMDSX2:3:2560:15736:24706,A00202:904:HLWKMDSX2:3:1460:32452:20776,A00202:904:HLWKMDSX2:3:2651:17445:24596,A00202:904:HLWKMDSX2:3:2237:4815:21355,A00202:904:HLWKMDSX2:3:2637:26467:28886,A00202:904:HLWKMDSX2:3:2153:9634:19053,A0…	426	A352-19	A352-19	LUAD	60	platelet	male	C7P	15:64112573|64118854	hsa_circ_0000614	chr15:64410315-64411053+	NM_003099	45.88	100	100	425	231	425	195	1	195	3.56e-98	361	AGTAAACATC...GAGAAGATAG	ATGCCACAGT...GAGAAGATAG
93586	93586	15:64112573|64123546	15	64112573	64123546	54	15_2_16	232	0.318	exon	SNX1,	+	A00202:904:HLWKMDSX2:3:2168:19723:30232,A00202:904:HLWKMDSX2:3:2236:11614:5885,A00202:904:HLWKMDSX2:3:2474:5873:14418,A00202:904:HLWKMDSX2:3:2661:23113:29559,A00202:904:HLWKMDSX2:3:1330:20148:21919,A00202:904:HLWKMDSX2:3:2441:14064:26882,A00202:904:HLWKMDSX2:3:1432:8956:30561,A00202:904:HLWKMDSX2:3:1466:17047:36683,A00202:904:HLWKMDSX2:3:1561:8910:14888,A00202:904:HLWKMDSX2:3:2660:3848:25441,A002…	470	A352-19	A352-19	LUAD	60	platelet	male	C7P	15:64112573|64123546	hsa_circ_0035818	chr15:64410315-64415745+	NM_003099	50.96	100	100	469	231	469	239	1	239	1.37e-122	442	AGTAAACATC...TACAACACAG	ATGCCACAGT...TACAACACAG
93587	93587	15:64118117|64118854	15	64118117	64118854	45	16_3_17	291	0.236	exon	SNX1,	+	A00202:904:HLWKMDSX2:3:2365:26440:22921,A00202:904:HLWKMDSX2:3:1119:10547:35289,A00202:904:HLWKMDSX2:3:1173:31367:16892,A00202:904:HLWKMDSX2:3:1504:16712:26271,A00202:904:HLWKMDSX2:3:1518:18584:26475,A00202:904:HLWKMDSX2:3:1539:25988:20635,A00202:904:HLWKMDSX2:3:1603:10538:10128,A00202:904:HLWKMDSX2:3:1603:10511:10144,A00202:904:HLWKMDSX2:3:1676:4987:16830,A00202:904:HLWKMDSX2:3:1638:23674:37012,…	196	A352-19	A352-19	LUAD	60	platelet	male	C7P	15:64118117|64118854	hsa_circ_0000614	chr15:64410315-64411053+	NM_003099	100	100	100	195	1	195	195	1	195	1.51e-98	361	ATGCCACAGT...GAGAAGATAG	ATGCCACAGT...GAGAAGATAG
93588	93588	15:64118117|64123546	15	64118117	64123546	91	29_5_29	253	0.418	exon	SNX1,	+	A00202:904:HLWKMDSX2:3:2337:25229:20572,A00202:904:HLWKMDSX2:3:2355:16369:18756,A00202:904:HLWKMDSX2:3:2365:21594:7075,A00202:904:HLWKMDSX2:3:2429:16269:35023,A00202:904:HLWKMDSX2:3:2448:19605:14873,A00202:904:HLWKMDSX2:3:2450:14615:16501,A00202:904:HLWKMDSX2:3:2451:16468:21183,A00202:904:HLWKMDSX2:3:2528:17092:33348,A00202:904:HLWKMDSX2:3:2541:15004:5337,A00202:904:HLWKMDSX2:3:2602:32533:9643,A0…	240	A352-19	A352-19	LUAD	60	platelet	male	C7P	15:64118117|64123546	hsa_circ_0035818	chr15:64410315-64415745+	NM_003099	100	100	100	239	1	239	239	1	239	6.61e-123	442	ATGCCACAGT...TACAACACAG	ATGCCACAGT...TACAACACAG
93589	93589	15:64203082|64204949	15	64203082	64204949	11	0_2_5	35	0.386	exon	AC087632.2,CSNK1G1,	-	A00202:904:HLWKMDSX2:3:2168:30427:1517,A00202:904:HLWKMDSX2:3:1566:7798:29872,A00202:904:HLWKMDSX2:3:1404:14443:11475,A00202:904:HLWKMDSX2:3:1577:11171:3333,A00202:904:HLWKMDSX2:3:2358:27019:10019,A00202:904:HLWKMDSX2:3:2263:2392:31000,A00202:904:HLWKMDSX2:3:2563:24668:9768,A00202:904:HLWKMDSX2:3:2563:24695:10160,A00202:904:HLWKMDSX2:3:1629:24243:18114,A00202:904:HLWKMDSX2:3:1231:2989:21104,A0020…	343	A352-19	A352-19	LUAD	60	platelet	male	C7P	15:64203082|64204949	hsa_circ_0104209	chr15:64495280-64497148-	NM_022048	100	100	100	342	1	342	342	342	1	5.4e-180	632	CTGATTTCGA...ATGTGTCAGC	GCTGACACAT...TCGAAATCAG
93590	93590	15:64203082|64216713	15	64203082	64216713	19	1_5_3	27	0.585	exon	AC087632.2,CSNK1G1,	-	A00202:904:HLWKMDSX2:3:2313:5502:26490,A00202:904:HLWKMDSX2:3:2313:6316:27931,A00202:904:HLWKMDSX2:3:2170:17698:33896,A00202:904:HLWKMDSX2:3:2324:12391:28714,A00202:904:HLWKMDSX2:3:1113:25735:36730,A00202:904:HLWKMDSX2:3:1242:13467:12821,A00202:904:HLWKMDSX2:3:1372:21540:8015,A00202:904:HLWKMDSX2:3:1561:9688:10379,A00202:904:HLWKMDSX2:3:2512:12481:34663,A00202:904:HLWKMDSX2:3:2542:22797:4116,A002…	816	A352-19	A352-19	LUAD	60	platelet	male	C7P	15:64203082|64216713	hsa_circ_0001955	chr15:64495280-64508912-	NM_022048	100	100	100	815	1	815	815	815	1	0	1506	CTGATTTCGA...AGACCTTCAC	GTGAAGGTCT...TCGAAATCAG
93591	93591	15:64204441|64204949	15	64204441	64204949	77	7_7_16	76	0.67	exon	AC087632.2,CSNK1G1,	-	A00202:904:HLWKMDSX2:3:2528:32434:3521,A00202:904:HLWKMDSX2:3:2539:8413:10958,A00202:904:HLWKMDSX2:3:2539:7591:11287,A00202:904:HLWKMDSX2:3:2656:21992:7012,A00202:904:HLWKMDSX2:3:2667:26512:6480,A00202:904:HLWKMDSX2:3:1157:24903:7263,A00202:904:HLWKMDSX2:3:2321:20998:16188,A00202:904:HLWKMDSX2:3:2274:20112:24173,A00202:904:HLWKMDSX2:3:1322:26151:31000,A00202:904:HLWKMDSX2:3:1161:23448:18615,A0020…	235	A352-19	A352-19	LUAD	60	platelet	male	C7P	15:64204441|64204949	hsa_circ_0035828	chr15:64496639-64497148-	NM_022048	100	100	100	234	1	234	234	234	1	3.88e-120	433	AATAGGTCTC...ATGTGTCAGC	GCTGACACAT...GAGACCTATT
93592	93592	15:64204441|64216713	15	64204441	64216713	9	2_3_3	72	0.2	exon	AC087632.2,CSNK1G1,	-	A00202:904:HLWKMDSX2:3:2331:21079:30389,A00202:904:HLWKMDSX2:3:2626:3839:7670,A00202:904:HLWKMDSX2:3:2427:2627:24737,A00202:904:HLWKMDSX2:3:1121:30770:34115,A00202:904:HLWKMDSX2:3:1523:32244:21292,A00202:904:HLWKMDSX2:3:2465:20636:14873,A00202:904:HLWKMDSX2:3:1542:9191:2534,A00202:904:HLWKMDSX2:3:1542:9281:2566,A00202:904:HLWKMDSX2:3:1578:17707:25019,	708	A352-19	A352-19	LUAD	60	platelet	male	C7P	15:64204441|64216713	hsa_circ_0104212	chr15:64496639-64508912-	NM_022048	100	100	100	707	1	707	707	707	1	0	1306	AATAGGTCTC...AGACCTTCAC	GTGAAGGTCT...GAGACCTATT
93593	93593	15:64251512|64259241	15	64251512	64259241	38	5_3_14	11	0.874	exon	AC087632.2,CSNK1G1,	-	A00202:904:HLWKMDSX2:3:1570:17861:27633,A00202:904:HLWKMDSX2:3:1144:22417:10535,A00202:904:HLWKMDSX2:3:1144:21811:11992,A00202:904:HLWKMDSX2:3:2158:10185:23860,A00202:904:HLWKMDSX2:3:2319:1470:2910,A00202:904:HLWKMDSX2:3:2342:12002:18270,A00202:904:HLWKMDSX2:3:1376:14877:11287,A00202:904:HLWKMDSX2:3:2233:9353:14653,A00202:904:HLWKMDSX2:3:2604:20934:14669,A00202:904:HLWKMDSX2:3:2666:16233:2456,A00…	112	A352-19	A352-19	LUAD	60	platelet	male	C7P	15:64251512|64259241	hsa_circ_0035830	chr15:64543710-64551440-	NM_022048	100	100	100	111	1	111	111	111	1	3.81e-52	206	CTGCACTGCC...AGATTTTTAC	GTAAAAATCT...GGCAGTGCAG
93594	93594	15:64251512|64300723	15	64251512	64300723	8	2_1_0	14	0.533	exon	AC087632.2,CSNK1G1,	-	A00202:904:HLWKMDSX2:3:2559:5312:34240,A00202:904:HLWKMDSX2:3:2301:32832:1235,A00202:904:HLWKMDSX2:3:2223:5348:4210,A00202:904:HLWKMDSX2:3:2301:31602:1986,A00202:904:HLWKMDSX2:3:2223:5692:4304,A00202:904:HLWKMDSX2:3:2370:17336:12633,A00202:904:HLWKMDSX2:3:2404:20256:5478,A00202:904:HLWKMDSX2:3:1453:9444:28494,	517	A352-19	A352-19	LUAD	60	platelet	male	C7P	15:64251512|64300723	hsa_circ_0004256	chr15:64543710-64592922-	NM_022048	100	100	100	516	1	516	516	516	1	0	953	CTGCACTGCC...ATCTTGTAAC	GTTACAAGAT...GGCAGTGCAG
93595	93595	15:64376743|64376905	15	64376743	64376905	21	4_9_11	11	0.792	exon	PCLAF,AC087632.2,	-	A00202:904:HLWKMDSX2:3:2132:31458:27038,A00202:904:HLWKMDSX2:3:2304:8404:31767,A00202:904:HLWKMDSX2:3:2456:23312:1376,A00202:904:HLWKMDSX2:3:2536:30969:34741,A00202:904:HLWKMDSX2:3:2352:5321:16344,A00202:904:HLWKMDSX2:3:2562:5412:32690,A00202:904:HLWKMDSX2:3:1528:18656:28635,A00202:904:HLWKMDSX2:3:2218:28058:21746,A00202:904:HLWKMDSX2:3:2550:1090:6042,A00202:904:HLWKMDSX2:3:1563:3305:3208,A00202:…	164	A352-19	A352-19	LUAD	60	platelet	male	C7P	15:64376743|64376905	hsa_circ_0005301	chr15:64668941-64669104-	NM_014736	100	100	100	163	1	163	163	163	1	7.53e-81	302	TTTCTCTTTG...TTATTTTCAG	CTGAAAATAA...CAAAGAGAAA
93596	93596	15:64393946|64445108	15	64393946	64445108	10	2_0_3	66	0.233	exon	TRIP4,	+	A00202:904:HLWKMDSX2:3:2362:12961:21277,A00202:904:HLWKMDSX2:3:2210:7383:16877,A00202:904:HLWKMDSX2:3:2362:12780:20807,A00202:904:HLWKMDSX2:3:1266:25111:12446,A00202:904:HLWKMDSX2:3:1266:25274:11945,A00202:904:HLWKMDSX2:3:1272:28619:7748,A00202:904:HLWKMDSX2:3:2105:20184:4131,A00202:904:HLWKMDSX2:3:2105:19542:7780,A00202:904:HLWKMDSX2:3:1221:16875:20353,A00202:904:HLWKMDSX2:3:2105:20030:4335,	1753	A352-19	A352-19	LUAD	60	platelet	male	C7P	15:64393946|64445108	hsa_circ_0104217	chr15:64686144-64717830+	ENST00000261884.3	78.88	93.76	100	1752	1	1382	1474	1	1382	0	2553	GTACGTTTTG...CCAAAAATCT	GTACGTTTTG...TAAGGAGCAG
93597	93597	15:64395398|64400821	15	64395398	64400821	7	2_1_1	124	0.101	exon	TRIP4,	+	A00202:904:HLWKMDSX2:3:2655:17490:12994,A00202:904:HLWKMDSX2:3:2114:31937:26991,A00202:904:HLWKMDSX2:3:1240:3613:34648,A00202:904:HLWKMDSX2:3:1240:4490:34914,A00202:904:HLWKMDSX2:3:1240:4001:34945,A00202:904:HLWKMDSX2:3:2139:22164:13792,A00202:904:HLWKMDSX2:3:1255:29948:22608,	427	A352-19	A352-19	LUAD	60	platelet	male	C7P	NA	NA	NA	NA	NA	NA	NA	NA	NA	NA	NA	NA	NA	NA	NA	NA	NA
93598	93598	15:64414085|64418728	15	64414085	64418728	9	2_1_1	99	0.154	exon	TRIP4,	+	A00202:904:HLWKMDSX2:3:1326:26874:7326,A00202:904:HLWKMDSX2:3:2574:5981:21402,A00202:904:HLWKMDSX2:3:1173:6994:9533,A00202:904:HLWKMDSX2:3:1311:5638:12727,A00202:904:HLWKMDSX2:3:1311:7762:14246,A00202:904:HLWKMDSX2:3:2574:5846:18411,A00202:904:HLWKMDSX2:3:2574:4797:19445,A00202:904:HLWKMDSX2:3:2639:28402:8750,A00202:904:HLWKMDSX2:3:1601:6641:31688,	316	A352-19	A352-19	LUAD	60	platelet	male	C7P	NA	NA	NA	NA	NA	NA	NA	NA	NA	NA	NA	NA	NA	NA	NA	NA	NA
93599	93599	15:64499293|64500166	15	64499293	64500166	53	24_13_9	2	0.981	exon	ZNF609,	+	A00202:904:HLWKMDSX2:3:2216:32334:33066,A00202:904:HLWKMDSX2:3:2238:22987:26083,A00202:904:HLWKMDSX2:3:2503:24370:12446,A00202:904:HLWKMDSX2:3:2603:10303:26725,A00202:904:HLWKMDSX2:3:2656:12445:5071,A00202:904:HLWKMDSX2:3:1111:9751:6480,A00202:904:HLWKMDSX2:3:1111:9805:6480,A00202:904:HLWKMDSX2:3:1138:32000:36245,A00202:904:HLWKMDSX2:3:1138:32289:36808,A00202:904:HLWKMDSX2:3:1233:12906:27164,A002…	1748	A352-19	A352-19	LUAD	60	platelet	male	C7P	15:64499293|64500166	hsa_circ_0000615	chr15:64791491-64792365+	NM_015042	50	100	100	1748	1	874	874	1	874	0	1615	CAATGATGTT...GTCTGAAAAG	CAATGATGTT...GTCTGAAAAG
93600	93600	15:64741173|64751638	15	64741173	64751638	34	0_3_5	356	0.16	exon	RBPMS2,	-	A00202:904:HLWKMDSX2:3:2230:1994:28025,A00202:904:HLWKMDSX2:3:2631:29053:12446,A00202:904:HLWKMDSX2:3:2669:19190:16532,A00202:904:HLWKMDSX2:3:1322:27362:27618,A00202:904:HLWKMDSX2:3:2108:8929:17300,A00202:904:HLWKMDSX2:3:2320:20573:6558,A00202:904:HLWKMDSX2:3:2631:28447:12712,A00202:904:HLWKMDSX2:3:2403:2130:1799,A00202:904:HLWKMDSX2:3:1444:8142:12023,A00202:904:HLWKMDSX2:3:2108:7654:16376,A00202…	551	A352-19	A352-19	LUAD	60	platelet	male	C7P	NA	NA	NA	NA	NA	NA	NA	NA	NA	NA	NA	NA	NA	NA	NA	NA	NA
93601	93601	15:64748419|64750381	15	64748419	64750381	31	4_2_6	251	0.198	exon	RBPMS2,	-	A00202:904:HLWKMDSX2:3:2617:21061:9251,A00202:904:HLWKMDSX2:3:2624:14588:24408,A00202:904:HLWKMDSX2:3:2232:24126:30686,A00202:904:HLWKMDSX2:3:1160:30065:27759,A00202:904:HLWKMDSX2:3:2339:26919:23813,A00202:904:HLWKMDSX2:3:2601:3360:24251,A00202:904:HLWKMDSX2:3:2218:3739:1235,A00202:904:HLWKMDSX2:3:2358:28411:21825,A00202:904:HLWKMDSX2:3:1158:29134:35947,A00202:904:HLWKMDSX2:3:2509:15808:33066,A00…	403	A352-19	A352-19	LUAD	60	platelet	male	C7P	NA	NA	NA	NA	NA	NA	NA	NA	NA	NA	NA	NA	NA	NA	NA	NA	NA
93602	93602	15:64748419|64751638	15	64748419	64751638	535	32_42_74	387	0.734	exon	RBPMS2,	-	A00202:904:HLWKMDSX2:3:2160:19262:10645,A00202:904:HLWKMDSX2:3:2173:20220:22639,A00202:904:HLWKMDSX2:3:2219:16007:15280,A00202:904:HLWKMDSX2:3:2225:24071:12587,A00202:904:HLWKMDSX2:3:2232:25979:32424,A00202:904:HLWKMDSX2:3:2235:6596:13823,A00202:904:HLWKMDSX2:3:2237:28330:33771,A00202:904:HLWKMDSX2:3:2242:2672:20682,A00202:904:HLWKMDSX2:3:2251:30725:17253,A00202:904:HLWKMDSX2:3:2266:27335:35462,A…	481	A352-19	A352-19	LUAD	60	platelet	male	C7P	NA	NA	NA	NA	NA	NA	NA	NA	NA	NA	NA	NA	NA	NA	NA	NA	NA
93603	93603	15:64750343|64751638	15	64750343	64751638	80	1_25_32	389	0.291	exon	RBPMS2,	-	A00202:904:HLWKMDSX2:3:2178:2112:21151,A00202:904:HLWKMDSX2:3:2346:19931:30091,A00202:904:HLWKMDSX2:3:2366:24686:15342,A00202:904:HLWKMDSX2:3:2424:32443:16282,A00202:904:HLWKMDSX2:3:2428:21802:35023,A00202:904:HLWKMDSX2:3:2433:6822:26897,A00202:904:HLWKMDSX2:3:2609:11143:27117,A00202:904:HLWKMDSX2:3:2647:30951:33019,A00202:904:HLWKMDSX2:3:1130:27805:6089,A00202:904:HLWKMDSX2:3:1175:20573:21934,A0…	118	A352-19	A352-19	LUAD	60	platelet	male	C7P	NA	NA	NA	NA	NA	NA	NA	NA	NA	NA	NA	NA	NA	NA	NA	NA	NA
93604	93604	15:64859894|64861575	15	64859894	64861575	11	3_2_2	195	0.101	exon	PLEKHO2,AC069368.1,	+	A00202:904:HLWKMDSX2:3:2336:19416:17080,A00202:904:HLWKMDSX2:3:2426:13431:26882,A00202:904:HLWKMDSX2:3:1254:8992:35540,A00202:904:HLWKMDSX2:3:1266:8070:33880,A00202:904:HLWKMDSX2:3:1114:5891:20713,A00202:904:HLWKMDSX2:3:1114:4634:31594,A00202:904:HLWKMDSX2:3:2121:1452:2942,A00202:904:HLWKMDSX2:3:1360:1859:32174,A00202:904:HLWKMDSX2:3:2230:24957:18255,A00202:904:HLWKMDSX2:3:2646:18430:27242,A00202…	205	A352-19	A352-19	LUAD	60	platelet	male	C7P	15:64859894|64861575	hsa_circ_0035857	chr15:65152092-65153774+	NM_025201	100	100	100	204	1	204	204	1	204	1.58e-103	377	GTCAGCGACA...CCTGAAGGAG	GTCAGCGACA...CCTGAAGGAG
93605	93605	15:64974602|64981025	15	64974602	64981025	4	0_2_2	64	0.111	exon	SPG21,	-	A00202:904:HLWKMDSX2:3:2422:17716:4147,A00202:904:HLWKMDSX2:3:1362:13313:17503,A00202:904:HLWKMDSX2:3:1560:19560:24032,A00202:904:HLWKMDSX2:3:1560:18973:24205,	553	A352-19	A352-19	LUAD	60	platelet	male	C7P	15:64974602|64981025	hsa_circ_0004506	chr15:65266939-65273363-	NM_016630	70.71	100	99.49	553	1	391	389	389	1	0	710	CTGTTTGCAG...CCACAATAAT	ATTATTGTGG...CTGCAAACAG
93606	93606	15:64974602|64983593	15	64974602	64983593	36	7_5_8	43	0.626	exon	SPG21,	-	A00202:904:HLWKMDSX2:3:2361:2772:34914,A00202:904:HLWKMDSX2:3:2332:30083:9846,A00202:904:HLWKMDSX2:3:1565:6316:32722,A00202:904:HLWKMDSX2:3:2108:26964:12806,A00202:904:HLWKMDSX2:3:1232:32786:29684,A00202:904:HLWKMDSX2:3:1614:13602:21605,A00202:904:HLWKMDSX2:3:2574:8639:19867,A00202:904:HLWKMDSX2:3:2652:1705:12305,A00202:904:HLWKMDSX2:3:2561:22950:36886,A00202:904:HLWKMDSX2:3:2561:23014:36714,A002…	1081	A352-19	A352-19	LUAD	60	platelet	male	C7P	15:64974602|64983593	hsa_circ_0004506	chr15:65266939-65273363-	NM_016630	36.2	100	99.49	1080	1	391	389	389	1	0	710	CTGTTTGCAG...GAGGTTAATC	ATTATTGTGG...CTGCAAACAG
93607	93607	15:64983507|64984331	15	64983507	64984331	6	0_1_2	41	0.226	intron	SPG21,	-	A00202:904:HLWKMDSX2:3:2623:14055:6355,A00202:904:HLWKMDSX2:3:2519:7220:21104,A00202:904:HLWKMDSX2:3:2623:12879:7701,A00202:904:HLWKMDSX2:3:2418:24334:23750,A00202:904:HLWKMDSX2:3:2439:11008:3458,A00202:904:HLWKMDSX2:3:2628:31665:20541,	825	A352-19	A352-19	LUAD	60	platelet	male	C7P	NA	NA	NA	NA	NA	NA	NA	NA	NA	NA	NA	NA	NA	NA	NA	NA	NA
93608	93608	15:65118672|65119954	15	65118672	65119954	10	0_3_1	90	0.182	exon	PDCD7,	-	A00202:904:HLWKMDSX2:3:2168:1732:21684,A00202:904:HLWKMDSX2:3:2168:3549:20854,A00202:904:HLWKMDSX2:3:1210:30789:27978,A00202:904:HLWKMDSX2:3:2627:20491:17378,A00202:904:HLWKMDSX2:3:2512:1904:3380,A00202:904:HLWKMDSX2:3:1320:8585:17112,A00202:904:HLWKMDSX2:3:2512:2040:1705,A00202:904:HLWKMDSX2:3:1622:25599:2268,A00202:904:HLWKMDSX2:3:2164:31819:6089,A00202:904:HLWKMDSX2:3:1118:27805:15107,	495	A352-19	A352-19	LUAD	60	platelet	male	C7P	15:65118672|65119954	hsa_circ_0104243	chr15:65411009-65412292-	ENST00000204549.4	100	100	100	494	1	494	494	494	1	0	913	AGCTGGAAAG...GGACAGACCC	GGGTCTGTCC...CTTTCCAGCT
93609	93609	15:65153547|65155081	15	65153547	65155081	11	4_5_1	102	0.177	exon	CLPX,	-	A00202:904:HLWKMDSX2:3:2552:12943:23030,A00202:904:HLWKMDSX2:3:2326:20790:27508,A00202:904:HLWKMDSX2:3:2241:26359:27571,A00202:904:HLWKMDSX2:3:2668:20066:1266,A00202:904:HLWKMDSX2:3:2239:16179:21465,A00202:904:HLWKMDSX2:3:2326:20455:27743,A00202:904:HLWKMDSX2:3:2543:17273:6605,A00202:904:HLWKMDSX2:3:2544:21495:30170,A00202:904:HLWKMDSX2:3:2564:5936:24831,A00202:904:HLWKMDSX2:3:1313:27290:22232,A0…	394	A352-19	A352-19	LUAD	60	platelet	male	C7P	15:65153547|65155081	hsa_circ_0035877	chr15:65445884-65447419-	NM_006660	100	100	100	393	1	393	393	393	1	0	726	CATTATGGAC...ATCCAAGATA	TATCTTGGAT...GTCCATAATG
93610	93610	15:65164029|65164188	15	65164029	65164188	5	2_2_0	24	0.294	exon	CLPX,	-	A00202:904:HLWKMDSX2:3:2315:24189:31078,A00202:904:HLWKMDSX2:3:1657:30246:36182,A00202:904:HLWKMDSX2:3:1366:11577:17942,A00202:904:HLWKMDSX2:3:2315:23357:31861,A00202:904:HLWKMDSX2:3:1152:2311:10097,	161	A352-19	A352-19	LUAD	60	platelet	male	C7P	NA	NA	NA	NA	NA	NA	NA	NA	NA	NA	NA	NA	NA	NA	NA	NA	NA
93611	93611	15:65166631|65180204	15	65166631	65180204	6	1_2_1	69	0.148	exon	CLPX,	-	A00202:904:HLWKMDSX2:3:1462:9688:32581,A00202:904:HLWKMDSX2:3:2354:23077:35227,A00202:904:HLWKMDSX2:3:2354:22779:36432,A00202:904:HLWKMDSX2:3:2226:32515:1344,A00202:904:HLWKMDSX2:3:1545:18222:15170,A00202:904:HLWKMDSX2:3:1545:18412:15280,	435	A352-19	A352-19	LUAD	60	platelet	male	C7P	15:65166631|65180204	hsa_circ_0004374	chr15:65471271-65472542-	NM_006660	64.29	100	100	434	156	434	279	279	1	7.33e-145	516	CTTCTTAGGG...CCAGAAATAC	GTATTTCTGG...ACCTTTGTAT
93612	93612	15:65178934|65180204	15	65178934	65180204	643	45_98_79	65	0.952	exon	CLPX,	-	A00202:904:HLWKMDSX2:3:2155:21820:9157,A00202:904:HLWKMDSX2:3:2156:26838:24580,A00202:904:HLWKMDSX2:3:2159:27588:9220,A00202:904:HLWKMDSX2:3:2165:31819:19648,A00202:904:HLWKMDSX2:3:2170:11894:22686,A00202:904:HLWKMDSX2:3:2176:2094:31172,A00202:904:HLWKMDSX2:3:2177:31819:28541,A00202:904:HLWKMDSX2:3:2229:18810:32252,A00202:904:HLWKMDSX2:3:2240:19470:32111,A00202:904:HLWKMDSX2:3:2246:27109:9392,A00…	280	A352-19	A352-19	LUAD	60	platelet	male	C7P	15:65178934|65180204	hsa_circ_0004374	chr15:65471271-65472542-	NM_006660	100	100	100	279	1	279	279	279	1	4.54e-145	516	ATACAAAGGT...CCAGAAATAC	GTATTTCTGG...ACCTTTGTAT
93613	93613	15:65178934|65180222	15	65178934	65180222	12	0_4_4	13	0.649	intron	CLPX,	-	A00202:904:HLWKMDSX2:3:2173:16794:12414,A00202:904:HLWKMDSX2:3:2508:29803:2409,A00202:904:HLWKMDSX2:3:1564:10972:31986,A00202:904:HLWKMDSX2:3:2209:7229:26537,A00202:904:HLWKMDSX2:3:2141:30138:1141,A00202:904:HLWKMDSX2:3:2254:2501:25144,A00202:904:HLWKMDSX2:3:1123:1515:21151,A00202:904:HLWKMDSX2:3:1134:18692:28322,A00202:904:HLWKMDSX2:3:1173:17626:19147,A00202:904:HLWKMDSX2:3:1464:32371:17096,A002…	1289	A352-19	A352-19	LUAD	60	platelet	male	C7P	NA	NA	NA	NA	NA	NA	NA	NA	NA	NA	NA	NA	NA	NA	NA	NA	NA
93614	93614	15:65450999|65452102	15	65450999	65452102	14	1_1_1	65	0.301	exon	DPP8,	-	A00202:904:HLWKMDSX2:3:2345:1244:12540,A00202:904:HLWKMDSX2:3:2353:11270:3067,A00202:904:HLWKMDSX2:3:2659:31575:2378,A00202:904:HLWKMDSX2:3:2668:21260:9752,A00202:904:HLWKMDSX2:3:2416:32551:4852,A00202:904:HLWKMDSX2:3:2353:9805:1438,A00202:904:HLWKMDSX2:3:2636:6994:35243,A00202:904:HLWKMDSX2:3:2629:8675:6872,A00202:904:HLWKMDSX2:3:2107:25102:36354,A00202:904:HLWKMDSX2:3:2636:5701:35634,A00202:904…	256	A352-19	A352-19	LUAD	60	platelet	male	C7P	15:65450999|65452102	hsa_circ_0035892	chr15:65743336-65744440-	NM_130434	100	100	100	255	1	255	255	255	1	9.06e-132	472	CTGTAAATCA...CAATAGCAAC	GTTGCTATTG...TGATTTACAG
93615	93615	15:65463761|65480399	15	65463761	65480399	19	1_5_4	95	0.286	exon	DPP8,	-	A00202:904:HLWKMDSX2:3:2508:10122:33332,A00202:904:HLWKMDSX2:3:2556:32154:5165,A00202:904:HLWKMDSX2:3:1572:32298:13777,A00202:904:HLWKMDSX2:3:1618:14045:9815,A00202:904:HLWKMDSX2:3:2143:20690:1971,A00202:904:HLWKMDSX2:3:2307:4508:3192,A00202:904:HLWKMDSX2:3:1225:18186:25066,A00202:904:HLWKMDSX2:3:1321:25220:29951,A00202:904:HLWKMDSX2:3:1229:5312:13823,A00202:904:HLWKMDSX2:3:2677:4896:10034,A00202…	854	A352-19	A352-19	LUAD	60	platelet	male	C7P	15:65463761|65480399	hsa_circ_0035897	chr15:65756098-65772737-	NM_130434	100	100	100	853	1	853	853	853	1	0	1576	CTGAGGACCA...GGACCAAGCA	TGCTTGGTCC...TGGTCCTCAG
93616	93616	15:65474209|65480399	15	65474209	65480399	7	0_2_2	92	0.132	exon	DPP8,	-	A00202:904:HLWKMDSX2:3:2664:15474:34115,A00202:904:HLWKMDSX2:3:2430:8657:15608,A00202:904:HLWKMDSX2:3:1420:16062:9549,A00202:904:HLWKMDSX2:3:2276:18629:29309,A00202:904:HLWKMDSX2:3:2552:26024:17284,A00202:904:HLWKMDSX2:3:2664:16812:33144,A00202:904:HLWKMDSX2:3:1420:15881:7200,	419	A352-19	A352-19	LUAD	60	platelet	male	C7P	15:65474209|65480399	hsa_circ_0104281	chr15:65766546-65772737-	ENST00000341861.5	100	100	100	418	1	418	418	418	1	0	773	ATTAGATCCA...GGACCAAGCA	TGCTTGGTCC...TGGATCTAAT
93617	93617	15:65481515|65490299	15	65481515	65490299	8	1_2_2	96	0.143	exon	DPP8,	-	A00202:904:HLWKMDSX2:3:1139:17879:32142,A00202:904:HLWKMDSX2:3:1460:18349:17926,A00202:904:HLWKMDSX2:3:1139:19090:31266,A00202:904:HLWKMDSX2:3:1460:17490:17785,A00202:904:HLWKMDSX2:3:1678:21323:6198,A00202:904:HLWKMDSX2:3:2674:22987:26960,A00202:904:HLWKMDSX2:3:1311:20564:33191,A00202:904:HLWKMDSX2:3:1311:20790:32863,	404	A352-19	A352-19	LUAD	60	platelet	male	C7P	15:65481515|65490299	hsa_circ_0104288	chr15:65773852-65782637-	ENST00000341861.5	100	100	100	403	1	403	403	403	1	0	745	TATTTTCCCT...TTGGCTAGCT	AGCTAGCCAA...AGGGAAAATA
93618	93618	15:65481515|65512564	15	65481515	65512564	11	1_5_4	125	0.15	exon	DPP8,	-	A00202:904:HLWKMDSX2:3:2356:8079:19241,A00202:904:HLWKMDSX2:3:2153:19533:26584,A00202:904:HLWKMDSX2:3:2164:31593:2159,A00202:904:HLWKMDSX2:3:2456:20582:21731,A00202:904:HLWKMDSX2:3:2235:27480:31829,A00202:904:HLWKMDSX2:3:2417:14055:24142,A00202:904:HLWKMDSX2:3:1142:12228:10019,A00202:904:HLWKMDSX2:3:2456:19144:18082,A00202:904:HLWKMDSX2:3:2459:26205:11209,A00202:904:HLWKMDSX2:3:1249:4869:7733,A00…	1399	A352-19	A352-19	LUAD	60	platelet	male	C7P	15:65481515|65512564	hsa_circ_0104289	chr15:65773852-65804902-	ENST00000341861.5	80.7	100	100	1399	1	1129	1129	1129	1	0	2085	TATTTTCCCT...TTGCATTTTC	GAAAATGCAA...AGGGAAAATA
93619	93619	15:65485099|65490299	15	65485099	65490299	10	0_4_4	108	0.156	exon	DPP8,	-	A00202:904:HLWKMDSX2:3:1254:12897:4351,A00202:904:HLWKMDSX2:3:1328:7355:3364,A00202:904:HLWKMDSX2:3:1401:10899:20682,A00202:904:HLWKMDSX2:3:1401:10881:20964,A00202:904:HLWKMDSX2:3:1205:13169:5134,A00202:904:HLWKMDSX2:3:2356:9245:36448,A00202:904:HLWKMDSX2:3:2357:9552:1532,A00202:904:HLWKMDSX2:3:1401:10972:21746,A00202:904:HLWKMDSX2:3:1259:10447:34491,A00202:904:HLWKMDSX2:3:2659:13666:15922,	303	A352-19	A352-19	LUAD	60	platelet	male	C7P	15:65485099|65490299	hsa_circ_0035903	chr15:65777436-65782637-	NM_130434	100	100	100	302	1	302	302	302	1	8.12e-158	558	CCTTCCTTCA...TTGGCTAGCT	AGCTAGCCAA...TGAAGGAAGG
93620	93620	15:65487690|65500779	15	65487690	65500779	25	6_5_0	382	0.116	exon	DPP8,	-	A00202:904:HLWKMDSX2:3:2624:28339:23766,A00202:904:HLWKMDSX2:3:1614:15130:17613,A00202:904:HLWKMDSX2:3:1374:15239:1266,A00202:904:HLWKMDSX2:3:2174:5584:15076,A00202:904:HLWKMDSX2:3:2439:8368:17049,A00202:904:HLWKMDSX2:3:2601:9977:18959,A00202:904:HLWKMDSX2:3:1465:15311:25755,A00202:904:HLWKMDSX2:3:1635:1344:19914,A00202:904:HLWKMDSX2:3:1202:1985:27289,A00202:904:HLWKMDSX2:3:1458:29821:8954,A00202…	584	A352-19	A352-19	LUAD	60	platelet	male	C7P	15:65487690|65500779	hsa_circ_0104291	chr15:65780027-65793117-	ENST00000341861.5	100	100	100	583	1	583	583	583	1	0	1077	CTGTTTTAGG...CCAGTGTTGC	GCAACACTGG...CCTAAAACAG
93621	93621	15:65487690|65512564	15	65487690	65512564	10	2_3_3	130	0.133	exon	DPP8,	-	A00202:904:HLWKMDSX2:3:2614:29559:33426,A00202:904:HLWKMDSX2:3:1552:19407:32816,A00202:904:HLWKMDSX2:3:2476:24099:1454,A00202:904:HLWKMDSX2:3:2428:2835:3583,A00202:904:HLWKMDSX2:3:2102:23439:9361,A00202:904:HLWKMDSX2:3:1367:4661:22028,A00202:904:HLWKMDSX2:3:2146:14968:31203,A00202:904:HLWKMDSX2:3:1613:22661:10426,A00202:904:HLWKMDSX2:3:2103:28736:2221,A00202:904:HLWKMDSX2:3:1147:18222:3396,	1236	A352-19	A352-19	LUAD	60	platelet	male	C7P	15:65487690|65512564	hsa_circ_0104292	chr15:65780027-65804902-	ENST00000341861.5	78.16	100	100	1236	1	966	966	966	1	0	1784	CTGTTTTAGG...TTGCATTTTC	GAAAATGCAA...CCTAAAACAG
93622	93622	15:65497864|65498032	15	65497864	65498032	26	1_5_3	376	0.121	exon	DPP8,	-	A00202:904:HLWKMDSX2:3:2258:18069:12493,A00202:904:HLWKMDSX2:3:2326:24225:26882,A00202:904:HLWKMDSX2:3:2337:30047:32487,A00202:904:HLWKMDSX2:3:2615:10710:22200,A00202:904:HLWKMDSX2:3:1618:14371:29512,A00202:904:HLWKMDSX2:3:1169:20717:19867,A00202:904:HLWKMDSX2:3:2611:28583:10535,A00202:904:HLWKMDSX2:3:1325:25852:13260,A00202:904:HLWKMDSX2:3:1534:32868:3302,A00202:904:HLWKMDSX2:3:2349:22354:25801,…	170	A352-19	A352-19	LUAD	60	platelet	male	C7P	15:65497864|65498032	hsa_circ_0035907	chr15:65790201-65790370-	NM_130434	100	100	100	169	1	169	169	169	1	3.63e-84	313	CATTGTGCAC...AAGGTTGTTG	CAACAACCTT...GTGCACAATG
93623	93623	15:65497864|65507355	15	65497864	65507355	21	1_3_7	251	0.143	exon	DPP8,	-	A00202:904:HLWKMDSX2:3:2217:12816:29074,A00202:904:HLWKMDSX2:3:2214:3640:8829,A00202:904:HLWKMDSX2:3:2246:2862:4633,A00202:904:HLWKMDSX2:3:2523:30346:24205,A00202:904:HLWKMDSX2:3:2145:31647:5415,A00202:904:HLWKMDSX2:3:2236:15067:3223,A00202:904:HLWKMDSX2:3:2236:14064:1673,A00202:904:HLWKMDSX2:3:2335:12789:6355,A00202:904:HLWKMDSX2:3:2361:15194:4820,A00202:904:HLWKMDSX2:3:1128:9751:6731,A00202:904…	457	A352-19	A352-19	LUAD	60	platelet	male	C7P	15:65497864|65507355	hsa_circ_0000618	chr15:65790201-65799693-	NM_017743	100	100	100	456	1	456	456	456	1	0	843	CATTGTGCAC...CCAGACATGG	CCATGTCTGG...GTGCACAATG
93624	93624	15:65497864|65515791	15	65497864	65515791	8	3_3_1	83	0.162	exon	DPP8,	-	A00202:904:HLWKMDSX2:3:2231:11071:33035,A00202:904:HLWKMDSX2:3:2575:3233:30639,A00202:904:HLWKMDSX2:3:2628:25491:4492,A00202:904:HLWKMDSX2:3:1413:22932:9361,A00202:904:HLWKMDSX2:3:1629:21676:10034,A00202:904:HLWKMDSX2:3:1639:22480:5071,A00202:904:HLWKMDSX2:3:2333:16640:2691,A00202:904:HLWKMDSX2:3:1328:25834:26944,	1265	A352-19	A352-19	LUAD	60	platelet	male	C7P	15:65497864|65515791	hsa_circ_0035908	chr15:65790201-65804902-	NM_130434	57.39	100	100	1265	1	726	726	726	1	0	1341	CATTGTGCAC...CCATCAAAGC	GAAAATGCAA...GTGCACAATG
93625	93625	15:65579355|65591731	15	65579355	65591731	16	2_2_0	14	0.696	exon	INTS14,	-	A00202:904:HLWKMDSX2:3:2554:11171:27665,A00202:904:HLWKMDSX2:3:1277:30816:31031,A00202:904:HLWKMDSX2:3:2305:1280:4022,A00202:904:HLWKMDSX2:3:2554:29342:32080,A00202:904:HLWKMDSX2:3:2147:9959:24220,A00202:904:HLWKMDSX2:3:2208:23909:10833,A00202:904:HLWKMDSX2:3:2147:10384:23703,A00202:904:HLWKMDSX2:3:2208:23547:12054,A00202:904:HLWKMDSX2:3:2508:3423:18035,A00202:904:HLWKMDSX2:3:1357:6822:16031,A002…	625	A352-19	A352-19	LUAD	60	platelet	male	C7P	NA	NA	NA	NA	NA	NA	NA	NA	NA	NA	NA	NA	NA	NA	NA	NA	NA
93626	93626	15:65581954|65595825	15	65581954	65595825	2	0_1_2	8	0.333	exon	INTS14,	-	A00202:904:HLWKMDSX2:3:1611:10529:1407,A00202:904:HLWKMDSX2:3:2553:28330:36933,	558	A352-19	A352-19	LUAD	60	platelet	male	C7P	15:65581954|65595825	hsa_circ_0104297	chr15:65885765-65888163-	NR_045105	42.73	100	100	557	320	557	238	238	1	5.91e-122	440	CTTATAGAAT...ATTTCCAAAT	ATTTGGAAAT...TTCAATTAGG
93628	93628	15:65661842|65665462	15	65661842	65665462	23	1_9_8	90	0.338	exon	DENND4A,	-	A00202:904:HLWKMDSX2:3:1169:15881:1251,A00202:904:HLWKMDSX2:3:1245:7238:28244,A00202:904:HLWKMDSX2:3:1573:16721:20932,A00202:904:HLWKMDSX2:3:2237:6560:11757,A00202:904:HLWKMDSX2:3:2368:25654:7905,A00202:904:HLWKMDSX2:3:1261:15103:23109,A00202:904:HLWKMDSX2:3:2105:6397:14888,A00202:904:HLWKMDSX2:3:2217:31593:7827,A00202:904:HLWKMDSX2:3:2643:14931:34554,A00202:904:HLWKMDSX2:3:1211:1805:15608,A00202…	520	A352-19	A352-19	LUAD	60	platelet	male	C7P	NA	NA	NA	NA	NA	NA	NA	NA	NA	NA	NA	NA	NA	NA	NA	NA	NA
93629	93629	15:65667449|65670188	15	65667449	65670188	8	2_3_1	94	0.145	exon	DENND4A,	-	A00202:904:HLWKMDSX2:3:2523:23095:18129,A00202:904:HLWKMDSX2:3:1345:19831:1391,A00202:904:HLWKMDSX2:3:1677:28673:36526,A00202:904:HLWKMDSX2:3:2652:13955:12759,A00202:904:HLWKMDSX2:3:1666:27688:31062,A00202:904:HLWKMDSX2:3:2312:24659:13228,A00202:904:HLWKMDSX2:3:2642:17110:36886,A00202:904:HLWKMDSX2:3:1434:22200:26569,	778	A352-19	A352-19	LUAD	60	platelet	male	C7P	15:65667449|65670188	hsa_circ_0035923	chr15:65959786-65962526-	NM_001144823	100	100	100	777	1	777	777	777	1	0	1435	CTTTGAATAC...AGATGAGAAC	GTTCTCATCT...GTATTCAAAG
93630	93630	15:65669779|65670188	15	65669779	65670188	54	2_10_12	93	0.537	exon	DENND4A,	-	A00202:904:HLWKMDSX2:3:2306:27407:5306,A00202:904:HLWKMDSX2:3:2672:21287:12430,A00202:904:HLWKMDSX2:3:2373:20130:9549,A00202:904:HLWKMDSX2:3:2672:21142:10989,A00202:904:HLWKMDSX2:3:2512:18448:24236,A00202:904:HLWKMDSX2:3:2631:24297:7654,A00202:904:HLWKMDSX2:3:2669:5782:2988,A00202:904:HLWKMDSX2:3:1113:28031:27993,A00202:904:HLWKMDSX2:3:2429:12255:24220,A00202:904:HLWKMDSX2:3:2512:18367:23938,A002…	324	A352-19	A352-19	LUAD	60	platelet	male	C7P	15:65669779|65670188	hsa_circ_0035929	chr15:65962116-65962526-	NM_001144823	100	100	100	323	1	323	323	323	1	1.85e-169	597	CTATTTAGAT...AGATGAGAAC	GTTCTCATCT...ATCTAAATAG
93631	93631	15:65696366|65697383	15	65696366	65697383	54	9_21_15	416	0.206	exon	DENND4A,	-	A00202:904:HLWKMDSX2:3:2274:20302:2926,A00202:904:HLWKMDSX2:3:2444:20283:21872,A00202:904:HLWKMDSX2:3:2475:4652:19820,A00202:904:HLWKMDSX2:3:2672:28257:12821,A00202:904:HLWKMDSX2:3:1171:22272:16705,A00202:904:HLWKMDSX2:3:1211:24560:22388,A00202:904:HLWKMDSX2:3:1360:16034:3176,A00202:904:HLWKMDSX2:3:1519:5575:31375,A00202:904:HLWKMDSX2:3:2171:11948:19335,A00202:904:HLWKMDSX2:3:2533:1542:28620,A002…	250	A352-19	A352-19	LUAD	60	platelet	male	C7P	15:65696366|65697383	hsa_circ_0035934	chr15:65988703-65989721-	NM_001144823	100	100	100	249	1	249	249	249	1	1.91e-128	460	CCATGCTTTC...GACTGGCCAC	GTGGCCAGTC...GAAAGCATGG
93632	93632	15:65696366|65703008	15	65696366	65703008	23	0_5_4	340	0.119	exon	DENND4A,	-	A00202:904:HLWKMDSX2:3:2162:28519:35415,A00202:904:HLWKMDSX2:3:2162:28004:36213,A00202:904:HLWKMDSX2:3:1241:25102:13495,A00202:904:HLWKMDSX2:3:1330:26756:28948,A00202:904:HLWKMDSX2:3:2617:5502:27899,A00202:904:HLWKMDSX2:3:2617:5602:28009,A00202:904:HLWKMDSX2:3:1359:32108:12821,A00202:904:HLWKMDSX2:3:1226:6659:36511,A00202:904:HLWKMDSX2:3:2617:5755:27868,A00202:904:HLWKMDSX2:3:2453:32687:27164,A00…	996	A352-19	A352-19	LUAD	60	platelet	male	C7P	15:65696366|65703008	hsa_circ_0104306	chr15:65988703-65995346-	NM_001144823	100	100	99.7	995	1	995	992	992	1	0	1818	CCATGCTTTC...TCCATTATAG	CTATAATGGA...GAAAGCATGG
93633	93633	15:65700544|65701890	15	65700544	65701890	45	8_16_8	227	0.284	exon	DENND4A,	-	A00202:904:HLWKMDSX2:3:2174:2537:32690,A00202:904:HLWKMDSX2:3:2276:12653:28510,A00202:904:HLWKMDSX2:3:2339:25654:32925,A00202:904:HLWKMDSX2:3:2366:2808:29622,A00202:904:HLWKMDSX2:3:2373:19325:18208,A00202:904:HLWKMDSX2:3:2462:7392:5807,A00202:904:HLWKMDSX2:3:2663:27552:13917,A00202:904:HLWKMDSX2:3:2665:11641:19993,A00202:904:HLWKMDSX2:3:1238:26332:28307,A00202:904:HLWKMDSX2:3:1238:24668:29496,A00…	404	A352-19	A352-19	LUAD	60	platelet	male	C7P	15:65700544|65701890	hsa_circ_0000619	chr15:65992881-65994228-	NM_001144823	100	100	99.26	403	1	403	400	400	1	0	725	CTGTACTAGA...GGTAGCATAC	GTATGCTACC...TCTAGTACAG
93634	93634	15:65702305|65703008	15	65702305	65703008	115	13_38_21	343	0.401	exon	DENND4A,	-	A00202:904:HLWKMDSX2:3:2177:2211:30467,A00202:904:HLWKMDSX2:3:2222:31729:23062,A00202:904:HLWKMDSX2:3:2227:29252:34491,A00202:904:HLWKMDSX2:3:2329:19443:9236,A00202:904:HLWKMDSX2:3:2476:19913:26459,A00202:904:HLWKMDSX2:3:2513:19099:7420,A00202:904:HLWKMDSX2:3:2626:25455:29575,A00202:904:HLWKMDSX2:3:1122:20184:8171,A00202:904:HLWKMDSX2:3:1415:19732:16720,A00202:904:HLWKMDSX2:3:1570:12292:16297,A00…	344	A352-19	A352-19	LUAD	60	platelet	male	C7P	15:65702305|65703008	hsa_circ_0007072	chr15:65994642-65995346-	NM_001144823	100	100	100	343	1	343	343	343	1	1.51e-180	634	CTCATCAGGT...TCCATTATAG	CTATAATGGA...ACCTGATGAG
93635	93635	15:65702305|65706224	15	65702305	65706224	53	9_13_8	430	0.198	exon	DENND4A,	-	A00202:904:HLWKMDSX2:3:2167:6433:18834,A00202:904:HLWKMDSX2:3:2219:25590:21292,A00202:904:HLWKMDSX2:3:2278:23430:6778,A00202:904:HLWKMDSX2:3:2334:23936:30138,A00202:904:HLWKMDSX2:3:1365:13548:33536,A00202:904:HLWKMDSX2:3:1365:13358:33677,A00202:904:HLWKMDSX2:3:1108:11053:3975,A00202:904:HLWKMDSX2:3:1429:13114:16595,A00202:904:HLWKMDSX2:3:2107:7817:33630,A00202:904:HLWKMDSX2:3:2176:1750:4492,A0020…	478	A352-19	A352-19	LUAD	60	platelet	male	C7P	15:65702305|65706224	hsa_circ_0035935	chr15:65994642-65998562-	NM_001144823	100	100	100	477	1	477	477	477	1	0	881	CTCATCAGGT...CCATATCCAC	GTGGATATGG...ACCTGATGAG
93636	93636	15:65715478|65756472	15	65715478	65756472	139	13_29_19	1646	0.144	exon	DENND4A,	-	A00202:904:HLWKMDSX2:3:2172:20283:22999,A00202:904:HLWKMDSX2:3:2312:24894:5744,A00202:904:HLWKMDSX2:3:1255:16776:35493,A00202:904:HLWKMDSX2:3:2371:23728:28087,A00202:904:HLWKMDSX2:3:2610:3351:10645,A00202:904:HLWKMDSX2:3:1460:9064:23735,A00202:904:HLWKMDSX2:3:2477:25400:14920,A00202:904:HLWKMDSX2:3:2526:2184:11882,A00202:904:HLWKMDSX2:3:2538:22715:35164,A00202:904:HLWKMDSX2:3:2546:3016:16767,A002…	1976	A352-19	A352-19	LUAD	60	platelet	male	C7P	15:65715478|65756472	hsa_circ_0035938	chr15:66007815-66048810-	NM_001144823	100	100	100	1975	1	1975	1975	1975	1	0	3648	TTTATCTACA...AAGGTTACAT	ATGTAACCTT...TGTAGATAAA
93637	93637	15:65715478|65761438	15	65715478	65761438	89	9_8_22	679	0.208	exon	DENND4A,	-	A00202:904:HLWKMDSX2:3:2428:15845:3881,A00202:904:HLWKMDSX2:3:1140:28375:18411,A00202:904:HLWKMDSX2:3:1253:8838:16548,A00202:904:HLWKMDSX2:3:1462:21052:26897,A00202:904:HLWKMDSX2:3:1462:20039:28995,A00202:904:HLWKMDSX2:3:2657:30427:11318,A00202:904:HLWKMDSX2:3:1333:23258:6950,A00202:904:HLWKMDSX2:3:2463:18403:19429,A00202:904:HLWKMDSX2:3:2112:20799:20603,A00202:904:HLWKMDSX2:3:2142:9191:24236,A00…	2055	A352-19	A352-19	LUAD	60	platelet	male	C7P	15:65715478|65761438	hsa_circ_0104317	chr15:66007815-66053776-	NM_001144823	100	100	100	2054	1	2054	2054	2054	1	0	3794	TTTATCTACA...TGAGAAATAA	TTATTTCTCA...TGTAGATAAA
93638	93638	15:65722848|65732818	15	65722848	65732818	112	11_17_28	1387	0.139	exon	DENND4A,	-	A00202:904:HLWKMDSX2:3:2216:8214:3787,A00202:904:HLWKMDSX2:3:2240:24234:12493,A00202:904:HLWKMDSX2:3:2265:19813:15327,A00202:904:HLWKMDSX2:3:2414:16062:1939,A00202:904:HLWKMDSX2:3:2464:12057:20995,A00202:904:HLWKMDSX2:3:2521:22318:15468,A00202:904:HLWKMDSX2:3:2543:6397:22780,A00202:904:HLWKMDSX2:3:2557:22128:17268,A00202:904:HLWKMDSX2:3:2648:2600:15608,A00202:904:HLWKMDSX2:3:1164:16495:29215,A002…	549	A352-19	A352-19	LUAD	60	platelet	male	C7P	15:65722848|65732818	hsa_circ_0104319	chr15:66015185-66025156-	NM_001144823	100	100	100	548	1	548	548	548	1	0	1013	ATTTTGCCAA...AGAAATATGC	GCATATTTCT...TTGGCAAAAT
93639	93639	15:65722848|65741784	15	65722848	65741784	84	7_10_17	1542	0.098	exon	DENND4A,	-	A00202:904:HLWKMDSX2:3:2317:10004:33818,A00202:904:HLWKMDSX2:3:2507:1669:32002,A00202:904:HLWKMDSX2:3:2644:10926:36636,A00202:904:HLWKMDSX2:3:1142:1805:6277,A00202:904:HLWKMDSX2:3:1161:32280:18223,A00202:904:HLWKMDSX2:3:1346:30843:14669,A00202:904:HLWKMDSX2:3:1346:30960:15060,A00202:904:HLWKMDSX2:3:1619:24885:29058,A00202:904:HLWKMDSX2:3:1346:29333:1157,A00202:904:HLWKMDSX2:3:1362:21866:9799,A002…	1028	A352-19	A352-19	LUAD	60	platelet	male	C7P	15:65722848|65741784	hsa_circ_0035940	chr15:66015185-66034122-	NM_001144823	100	100	100	1027	1	1027	1027	1027	1	0	1897	ATTTTGCCAA...CTGATCCCCA	TGGGGATCAG...TTGGCAAAAT
93640	93640	15:65722848|65756472	15	65722848	65756472	143	1_40_36	1979	0.126	exon	DENND4A,	-	A00202:904:HLWKMDSX2:3:2156:27688:19445,A00202:904:HLWKMDSX2:3:2350:6189:35947,A00202:904:HLWKMDSX2:3:2519:16947:29778,A00202:904:HLWKMDSX2:3:2642:25319:27367,A00202:904:HLWKMDSX2:3:2643:25418:6214,A00202:904:HLWKMDSX2:3:2661:21477:20713,A00202:904:HLWKMDSX2:3:2672:23547:33035,A00202:904:HLWKMDSX2:3:1211:6325:27633,A00202:904:HLWKMDSX2:3:1457:3974:13542,A00202:904:HLWKMDSX2:3:1471:30110:8202,A002…	1611	A352-19	A352-19	LUAD	60	platelet	male	C7P	15:65722848|65756472	hsa_circ_0004367	chr15:66015185-66048810-	NM_001144823	100	100	100	1610	1	1610	1610	1610	1	0	2974	ATTTTGCCAA...AAGGTTACAT	ATGTAACCTT...TTGGCAAAAT
93641	93641	15:65729072|65738875	15	65729072	65738875	133	18_30_22	1849	0.126	exon	DENND4A,	-	A00202:904:HLWKMDSX2:3:2236:11930:33364,A00202:904:HLWKMDSX2:3:2250:27308:24392,A00202:904:HLWKMDSX2:3:2545:11062:24721,A00202:904:HLWKMDSX2:3:2572:21206:6558,A00202:904:HLWKMDSX2:3:2676:23475:27743,A00202:904:HLWKMDSX2:3:1204:29451:4335,A00202:904:HLWKMDSX2:3:2420:25048:15186,A00202:904:HLWKMDSX2:3:2643:24135:6277,A00202:904:HLWKMDSX2:3:1356:26603:1219,A00202:904:HLWKMDSX2:3:2343:12608:11772,A00…	857	A352-19	A352-19	LUAD	60	platelet	male	C7P	15:65729072|65738875	hsa_circ_0035944	chr15:66021409-66031213-	NM_001144823	100	100	100	856	1	856	856	856	1	0	1581	TGAGAAATAG...CAAATTAGGC	GCCTAATTTG...CTATTTCTCA
93642	93642	15:65729072|65756472	15	65729072	65756472	206	16_48_37	2387	0.147	exon	DENND4A,	-	A00202:904:HLWKMDSX2:3:2160:17906:9580,A00202:904:HLWKMDSX2:3:2172:16577:17550,A00202:904:HLWKMDSX2:3:2220:7600:33379,A00202:904:HLWKMDSX2:3:2224:19714:36385,A00202:904:HLWKMDSX2:3:2246:23330:11678,A00202:904:HLWKMDSX2:3:2261:19000:17456,A00202:904:HLWKMDSX2:3:2261:19180:17863,A00202:904:HLWKMDSX2:3:2335:14977:29277,A00202:904:HLWKMDSX2:3:2427:14407:25723,A00202:904:HLWKMDSX2:3:2452:16423:17534,A…	1510	A352-19	A352-19	LUAD	60	platelet	male	C7P	15:65729072|65756472	hsa_circ_0035946	chr15:66021409-66048810-	NM_001144823	100	100	100	1509	1	1509	1509	1509	1	0	2787	TGAGAAATAG...AAGGTTACAT	ATGTAACCTT...CTATTTCTCA
93643	93643	15:65752379|65756472	15	65752379	65756472	156	2_37_41	1984	0.136	exon	DENND4A,	-	A00202:904:HLWKMDSX2:3:2271:1235:21637,A00202:904:HLWKMDSX2:3:2342:26476:15468,A00202:904:HLWKMDSX2:3:2364:18810:31970,A00202:904:HLWKMDSX2:3:2376:22272:6277,A00202:904:HLWKMDSX2:3:2441:11975:30624,A00202:904:HLWKMDSX2:3:2465:23131:6668,A00202:904:HLWKMDSX2:3:2577:5737:4820,A00202:904:HLWKMDSX2:3:2628:12445:32534,A00202:904:HLWKMDSX2:3:2660:22435:26349,A00202:904:HLWKMDSX2:3:1175:9046:7795,A00202…	584	A352-19	A352-19	LUAD	60	platelet	male	C7P	15:65752379|65756472	hsa_circ_0035956	chr15:66044716-66048810-	NM_001144823	100	100	100	583	1	583	583	583	1	0	1077	CATACTGTTA...AAGGTTACAT	ATGTAACCTT...TAACAGTATG
93644	93644	15:65752379|65761438	15	65752379	65761438	662	40_44_126	1015	0.566	exon	DENND4A,	-	A00202:904:HLWKMDSX2:3:2217:5755:14873,A00202:904:HLWKMDSX2:3:2239:9652:6558,A00202:904:HLWKMDSX2:3:2240:18023:36683,A00202:904:HLWKMDSX2:3:2245:18846:30217,A00202:904:HLWKMDSX2:3:2246:6108:25222,A00202:904:HLWKMDSX2:3:2249:8630:34601,A00202:904:HLWKMDSX2:3:2272:24632:27492,A00202:904:HLWKMDSX2:3:2320:23014:26944,A00202:904:HLWKMDSX2:3:2343:32597:9157,A00202:904:HLWKMDSX2:3:2346:20012:28291,A0020…	663	A352-19	A352-19	LUAD	60	platelet	male	C7P	15:65752379|65761438	hsa_circ_0035957	chr15:66044716-66053776-	NM_001144823	100	100	100	662	1	662	662	662	1	0	1223	CATACTGTTA...TGAGAAATAA	TTATTTCTCA...TAACAGTATG
93645	93645	15:66306824|66308844	15	66306824	66308844	23	6_3_3	32	0.59	exon	DIS3L,	+	A00202:904:HLWKMDSX2:3:2625:21766:5149,A00202:904:HLWKMDSX2:3:1349:16821:8265,A00202:904:HLWKMDSX2:3:1656:15619:14544,A00202:904:HLWKMDSX2:3:1656:16278:14998,A00202:904:HLWKMDSX2:3:2620:27398:11271,A00202:904:HLWKMDSX2:3:2624:25057:30138,A00202:904:HLWKMDSX2:3:1136:24171:12195,A00202:904:HLWKMDSX2:3:2173:3522:5807,A00202:904:HLWKMDSX2:3:2341:24551:29293,A00202:904:HLWKMDSX2:3:2149:3179:13197,A002…	266	A352-19	A352-19	LUAD	60	platelet	male	C7P	15:66306824|66308844	hsa_circ_0035958	chr15:66599161-66601182+	NM_001143688	100	100	100	265	1	265	265	1	265	2.61e-137	490	ACAGTATAAC...TACTTTCAAG	ACAGTATAAC...TACTTTCAAG
93646	93646	15:66341150|66349437	15	66341150	66349437	10	2_4_2	24	0.455	exon	TIPIN,	-	A00202:904:HLWKMDSX2:3:2549:30843:6339,A00202:904:HLWKMDSX2:3:2214:28004:26976,A00202:904:HLWKMDSX2:3:2536:18973:2785,A00202:904:HLWKMDSX2:3:1146:27670:8453,A00202:904:HLWKMDSX2:3:1124:21703:26929,A00202:904:HLWKMDSX2:3:2242:25491:16078,A00202:904:HLWKMDSX2:3:2220:28185:13416,A00202:904:HLWKMDSX2:3:1571:19226:12336,A00202:904:HLWKMDSX2:3:1456:18032:22701,A00202:904:HLWKMDSX2:3:2214:26874:26459,	408	A352-19	A352-19	LUAD	60	platelet	male	C7P	15:66341150|66349437	hsa_circ_0104333	chr15:66633487-66641775-	ENST00000261881.4	100	100	96.81	407	1	407	394	394	1	0	667	CATTTCCTAG...AGTCTTCAGC	GCTGAAGACT...CTAGGAAATG
93647	93647	15:66349060|66349437	15	66349060	66349437	80	3_26_17	17	0.904	exon	TIPIN,	-	A00202:904:HLWKMDSX2:3:2248:24777:7513,A00202:904:HLWKMDSX2:3:1147:6099:21731,A00202:904:HLWKMDSX2:3:1171:27570:4022,A00202:904:HLWKMDSX2:3:1230:6533:31626,A00202:904:HLWKMDSX2:3:1658:27932:28792,A00202:904:HLWKMDSX2:3:2361:1362:16877,A00202:904:HLWKMDSX2:3:2130:2483:16031,A00202:904:HLWKMDSX2:3:2306:1316:25942,A00202:904:HLWKMDSX2:3:2558:8585:31704,A00202:904:HLWKMDSX2:3:1107:11695:25817,A00202:…	201	A352-19	A352-19	LUAD	60	platelet	male	C7P	15:66349060|66349437	hsa_circ_0008988	chr15:66641397-66641775-	NM_017858	100	100	93.5	200	1	200	187	187	1	9.63e-76	285	CATTATTGCT...AGTCTTCAGC	GCTGAAGACT...AGCAATAATG
93648	93648	15:66349060|66351600	15	66349060	66351600	25	0_5_7	3	0.943	exon	TIPIN,	-	A00202:904:HLWKMDSX2:3:1265:15302:1689,A00202:904:HLWKMDSX2:3:1462:19289:31861,A00202:904:HLWKMDSX2:3:1508:32334:14873,A00202:904:HLWKMDSX2:3:2377:6497:18818,A00202:904:HLWKMDSX2:3:1248:9173:2221,A00202:904:HLWKMDSX2:3:1331:9688:19774,A00202:904:HLWKMDSX2:3:1453:1868:3537,A00202:904:HLWKMDSX2:3:2254:6922:10504,A00202:904:HLWKMDSX2:3:2158:24487:8453,A00202:904:HLWKMDSX2:3:2207:20256:14465,A00202:9…	277	A352-19	A352-19	LUAD	60	platelet	male	C7P	15:66349060|66351600	hsa_circ_0008988	chr15:66641397-66641775-	NM_017858	72.46	100	93.5	276	1	200	187	187	1	1.38e-75	285	CATTATTGCT...TGAAATTAAT	GCTGAAGACT...AGCAATAATG
93649	93649	15:66349060|66352207	15	66349060	66352207	9	1_3_2	3	0.857	exon	TIPIN,	-	A00202:904:HLWKMDSX2:3:2105:31521:13777,A00202:904:HLWKMDSX2:3:2643:7943:2472,A00202:904:HLWKMDSX2:3:1642:10375:34992,A00202:904:HLWKMDSX2:3:2325:30228:6214,A00202:904:HLWKMDSX2:3:1325:31168:11318,A00202:904:HLWKMDSX2:3:2228:28709:13228,A00202:904:HLWKMDSX2:3:1325:31331:9784,A00202:904:HLWKMDSX2:3:1632:27706:2127,A00202:904:HLWKMDSX2:3:2175:24569:4899,	356	A352-19	A352-19	LUAD	60	platelet	male	C7P	15:66349060|66352207	hsa_circ_0035964	chr15:66641397-66644545-	NM_017858	100	100	96.34	355	1	355	342	342	1	1.24e-161	571	CATTATTGCT...TTTCCTGACT	AGTCAGGAAA...AGCAATAATG
93650	93650	15:66435027|66436892	15	66435027	66436892	34	12_4_10	182	0.272	exon	MAP2K1,	+	A00202:904:HLWKMDSX2:3:2156:18855:8500,A00202:904:HLWKMDSX2:3:2266:10854:3787,A00202:904:HLWKMDSX2:3:2416:20066:26068,A00202:904:HLWKMDSX2:3:2547:18141:19257,A00202:904:HLWKMDSX2:3:2648:27868:3787,A00202:904:HLWKMDSX2:3:1155:17842:4335,A00202:904:HLWKMDSX2:3:1362:14271:4194,A00202:904:HLWKMDSX2:3:1372:6777:4836,A00202:904:HLWKMDSX2:3:1658:32633:18333,A00202:904:HLWKMDSX2:3:2512:3613:30483,A00202:…	359	A352-19	A352-19	LUAD	60	platelet	male	C7P	15:66435027|66436892	hsa_circ_0008798	chr15:66727364-66729230+	NM_002755	100	100	100	358	1	358	358	1	358	0	662	GACCAACTTG...GGAGCACATG	GACCAACTTG...GGAGCACATG
93651	93651	15:66532247|66546705	15	66532247	66546705	45	7_0_8	61	0.596	exon	ZWILCH,	+	A00202:904:HLWKMDSX2:3:2253:28248:12430,A00202:904:HLWKMDSX2:3:2444:16288:23124,A00202:904:HLWKMDSX2:3:1120:26151:6511,A00202:904:HLWKMDSX2:3:1235:26973:16423,A00202:904:HLWKMDSX2:3:1235:26992:16423,A00202:904:HLWKMDSX2:3:1416:26549:7106,A00202:904:HLWKMDSX2:3:1535:8024:4210,A00202:904:HLWKMDSX2:3:1607:18683:34820,A00202:904:HLWKMDSX2:3:2502:15112:3396,A00202:904:HLWKMDSX2:3:1123:12364:15264,A002…	762	A352-19	A352-19	LUAD	60	platelet	male	C7P	15:66532247|66546705	hsa_circ_0035999	chr15:66824584-66839043+	NR_003105	84.91	100	100	762	1	647	647	1	647	0	1195	CTCCATAGTG...CCTCTATAAG	CTCCATAGTG...CCTCTATAAG
93652	93652	15:66535933|66540210	15	66535933	66540210	17	3_0_3	276	0.11	exon	ZWILCH,	+	A00202:904:HLWKMDSX2:3:2243:21296:5995,A00202:904:HLWKMDSX2:3:1114:11424:26287,A00202:904:HLWKMDSX2:3:2221:19877:26804,A00202:904:HLWKMDSX2:3:2374:10149:20102,A00202:904:HLWKMDSX2:3:1668:11388:32581,A00202:904:HLWKMDSX2:3:2440:30237:21887,A00202:904:HLWKMDSX2:3:1562:18249:21136,A00202:904:HLWKMDSX2:3:1562:18457:21778,A00202:904:HLWKMDSX2:3:1146:22101:8609,A00202:904:HLWKMDSX2:3:1222:2528:5650,A00…	347	A352-19	A352-19	LUAD	60	platelet	male	C7P	15:66535933|66540210	hsa_circ_0004298	chr15:66828270-66832548+	NR_003105	100	100	100	346	1	346	346	1	346	0	640	GAATACTTCA...CACAAACCTG	GAATACTTCA...CACAAACCTG
93653	93653	15:66535933|66546705	15	66535933	66546705	154	39_6_31	172	0.642	exon	ZWILCH,	+	A00202:904:HLWKMDSX2:3:2176:23701:27696,A00202:904:HLWKMDSX2:3:2312:19379:4366,A00202:904:HLWKMDSX2:3:2321:20645:11475,A00202:904:HLWKMDSX2:3:2564:20094:11115,A00202:904:HLWKMDSX2:3:2570:18792:5635,A00202:904:HLWKMDSX2:3:2621:14262:27821,A00202:904:HLWKMDSX2:3:2655:23773:15201,A00202:904:HLWKMDSX2:3:1104:6795:15452,A00202:904:HLWKMDSX2:3:1145:16116:25113,A00202:904:HLWKMDSX2:3:1172:23592:22341,A0…	576	A352-19	A352-19	LUAD	60	platelet	male	C7P	15:66535933|66546705	hsa_circ_0008168	chr15:66828270-66839043+	NR_003105	80.03	100	100	576	1	461	461	1	461	0	852	GAATACTTCA...CCTCTATAAG	GAATACTTCA...CCTCTATAAG
93655	93655	15:67226889|67227940	15	67226889	67227940	5	0_2_4	2	0.833	intron	AAGAB,	-	A00202:904:HLWKMDSX2:3:2266:10592:21214,A00202:904:HLWKMDSX2:3:2423:6135:6073,A00202:904:HLWKMDSX2:3:2153:5240:9565,A00202:904:HLWKMDSX2:3:2408:7554:35556,A00202:904:HLWKMDSX2:3:2529:19461:8108,	1052	A352-19	A352-19	LUAD	60	platelet	male	C7P	NA	NA	NA	NA	NA	NA	NA	NA	NA	NA	NA	NA	NA	NA	NA	NA	NA
93657	93657	15:67231230|67231897	15	67231230	67231897	7	1_0_2	108	0.115	intron	AAGAB,	-	A00202:904:HLWKMDSX2:3:2515:6027:8891,A00202:904:HLWKMDSX2:3:1476:21956:30968,A00202:904:HLWKMDSX2:3:1433:23619:34225,A00202:904:HLWKMDSX2:3:2234:11930:18396,A00202:904:HLWKMDSX2:3:1115:6867:36025,A00202:904:HLWKMDSX2:3:2309:16351:20384,A00202:904:HLWKMDSX2:3:1551:25672:20306,	668	A352-19	A352-19	LUAD	60	platelet	male	C7P	15:67231230|67231897	hsa_circ_0104344	chr15:67523567-67524235-	NM_024666	100	100	100	668	1	668	668	668	1	0	1234	CATGTTGTCC...GGGAAGTCAT	ATGACTTCCC...GGACAACATG
93658	93658	15:67231814|67236820	15	67231814	67236820	25	0_8_10	229	0.179	exon	AAGAB,	-	A00202:904:HLWKMDSX2:3:2314:7627:18740,A00202:904:HLWKMDSX2:3:2351:3938:27258,A00202:904:HLWKMDSX2:3:1455:14335:16110,A00202:904:HLWKMDSX2:3:1577:28212:6136,A00202:904:HLWKMDSX2:3:2314:7735:19586,A00202:904:HLWKMDSX2:3:1336:2537:5572,A00202:904:HLWKMDSX2:3:2244:8404:3521,A00202:904:HLWKMDSX2:3:2403:25283:26334,A00202:904:HLWKMDSX2:3:2244:8594:3537,A00202:904:HLWKMDSX2:3:2348:24795:23860,A00202:90…	463	A352-19	A352-19	LUAD	60	platelet	male	C7P	15:67231814|67236820	hsa_circ_0000620	chr15:67524151-67529158-	NM_024666	100	100	100	462	1	462	462	462	1	0	854	CATTCTTCAT...CCAAGGATAT	ATATCCTTGG...ATGAAGAATG
93659	93659	15:67344063|67359885	15	67344063	67359885	3	2_0_2	8	0.429	exon	IQCH,	+	A00202:904:HLWKMDSX2:3:2622:25509:2769,A00202:904:HLWKMDSX2:3:1567:3143:28103,A00202:904:HLWKMDSX2:3:2121:5900:10989,	246	A352-19	A352-19	LUAD	60	platelet	male	C7P	NA	NA	NA	NA	NA	NA	NA	NA	NA	NA	NA	NA	NA	NA	NA	NA	NA
93660	93660	15:67550034|67600749	15	67550034	67600749	18	3_1_6	66	0.353	exon	MAP2K5,	+	A00202:904:HLWKMDSX2:3:2257:30210:23970,A00202:904:HLWKMDSX2:3:1506:22715:16814,A00202:904:HLWKMDSX2:3:1630:18647:26804,A00202:904:HLWKMDSX2:3:2614:20473:8735,A00202:904:HLWKMDSX2:3:1114:18629:17973,A00202:904:HLWKMDSX2:3:2377:22381:9846,A00202:904:HLWKMDSX2:3:1630:19072:26663,A00202:904:HLWKMDSX2:3:2257:29830:21809,A00202:904:HLWKMDSX2:3:1371:8549:27101,A00202:904:HLWKMDSX2:3:1471:10239:2190,A00…	411	A352-19	A352-19	LUAD	60	platelet	male	C7P	15:67550034|67600749	hsa_circ_0036026	chr15:67842371-67893087+	NM_145160	100	100	100	410	1	410	410	1	410	0	758	GATGTGATAG...CAGTCTACAA	GATGTGATAG...CAGTCTACAA
93661	93661	15:67563283|67600749	15	67563283	67600749	4	2_0_2	65	0.11	exon	MAP2K5,	+	A00202:904:HLWKMDSX2:3:2554:31711:3834,A00202:904:HLWKMDSX2:3:2556:16966:3912,A00202:904:HLWKMDSX2:3:1535:5746:31391,A00202:904:HLWKMDSX2:3:2625:13449:17675,	362	A352-19	A352-19	LUAD	60	platelet	male	C7P	15:67563283|67600749	hsa_circ_0036028	chr15:67855620-67893087+	NM_145160	100	100	100	361	1	361	361	1	361	0	667	ATGAAGATGA...CAGTCTACAA	ATGAAGATGA...CAGTCTACAA
93662	93662	15:67580754|67592974	15	67580754	67592974	4	1_0_2	59	0.119	exon	MAP2K5,	+	A00202:904:HLWKMDSX2:3:2221:16052:20024,A00202:904:HLWKMDSX2:3:2514:28176:35978,A00202:904:HLWKMDSX2:3:2221:16378:19304,A00202:904:HLWKMDSX2:3:2661:16884:32080,	229	A352-19	A352-19	LUAD	60	platelet	male	C7P	15:67580754|67592974	hsa_circ_0036030	chr15:67873091-67878268+	NM_145160	48.68	100	100	228	1	111	111	1	111	8.95e-52	206	TATTATTCCA...CAATGGCCAG	TATTATTCCA...TGGCCTGAAG
93663	93663	15:67580754|67600749	15	67580754	67600749	25	2_2_10	74	0.403	exon	MAP2K5,	+	A00202:904:HLWKMDSX2:3:2309:20211:18333,A00202:904:HLWKMDSX2:3:2111:32380:24377,A00202:904:HLWKMDSX2:3:2152:10655:24737,A00202:904:HLWKMDSX2:3:2336:13738:31923,A00202:904:HLWKMDSX2:3:1562:32777:31798,A00202:904:HLWKMDSX2:3:1478:17137:16110,A00202:904:HLWKMDSX2:3:2523:27850:8797,A00202:904:HLWKMDSX2:3:2257:32705:30107,A00202:904:HLWKMDSX2:3:1519:6949:22388,A00202:904:HLWKMDSX2:3:1559:16848:36933,A…	294	A352-19	A352-19	LUAD	60	platelet	male	C7P	15:67580754|67600749	hsa_circ_0005498	chr15:67873091-67893087+	NM_145160	100	100	100	293	1	293	293	1	293	7.91e-153	542	TATTATTCCA...CAGTCTACAA	TATTATTCCA...CAGTCTACAA
93665	93665	15:67600685|67658614	15	67600685	67658614	15	2_1_3	144	0.172	exon	MAP2K5,	+	A00202:904:HLWKMDSX2:3:2252:14452:25520,A00202:904:HLWKMDSX2:3:2623:18340:25457,A00202:904:HLWKMDSX2:3:1169:31476:37059,A00202:904:HLWKMDSX2:3:1143:30671:13651,A00202:904:HLWKMDSX2:3:2335:31846:27555,A00202:904:HLWKMDSX2:3:2348:3450:4022,A00202:904:HLWKMDSX2:3:1505:25852:13291,A00202:904:HLWKMDSX2:3:1143:18403:22435,A00202:904:HLWKMDSX2:3:1160:32181:11256,A00202:904:HLWKMDSX2:3:2618:13810:3615,A0…	685	A352-19	A352-19	LUAD	60	platelet	male	C7P	NA	NA	NA	NA	NA	NA	NA	NA	NA	NA	NA	NA	NA	NA	NA	NA	NA
93666	93666	15:67600685|67664645	15	67600685	67664645	24	3_1_7	118	0.289	exon	MAP2K5,	+	A00202:904:HLWKMDSX2:3:1575:30445:34397,A00202:904:HLWKMDSX2:3:2612:2157:36918,A00202:904:HLWKMDSX2:3:2675:5565:3928,A00202:904:HLWKMDSX2:3:1418:13404:21543,A00202:904:HLWKMDSX2:3:2612:1334:35462,A00202:904:HLWKMDSX2:3:2201:13160:6746,A00202:904:HLWKMDSX2:3:2245:24713:34961,A00202:904:HLWKMDSX2:3:1644:4716:13917,A00202:904:HLWKMDSX2:3:2109:22119:28588,A00202:904:HLWKMDSX2:3:2661:3016:9377,A00202:…	734	A352-19	A352-19	LUAD	60	platelet	male	C7P	15:67600685|67664645	hsa_circ_0004404	chr15:67938568-67956983+	NM_145160	35.74	100	100	733	472	733	262	1	262	3.58e-135	484	ATGAATGAAC...TTACATAGAG	GTCATACTAC...TTACATAGAG
93667	93667	15:67630888|67664645	15	67630888	67664645	63	7_2_21	114	0.525	exon	MAP2K5,	+	A00202:904:HLWKMDSX2:3:2176:6831:36213,A00202:904:HLWKMDSX2:3:1176:8006:11224,A00202:904:HLWKMDSX2:3:1314:30409:15953,A00202:904:HLWKMDSX2:3:2453:10248:32737,A00202:904:HLWKMDSX2:3:2530:4463:30984,A00202:904:HLWKMDSX2:3:2551:23547:36511,A00202:904:HLWKMDSX2:3:2552:23683:1297,A00202:904:HLWKMDSX2:3:2620:25500:26835,A00202:904:HLWKMDSX2:3:1204:26784:19382,A00202:904:HLWKMDSX2:3:1221:3622:3255,A0020…	669	A352-19	A352-19	LUAD	60	platelet	male	C7P	15:67630888|67664645	hsa_circ_0004404	chr15:67938568-67956983+	NM_145160	39.22	100	100	668	407	668	262	1	262	3.25e-135	484	AGCATATCAT...TTACATAGAG	GTCATACTAC...TTACATAGAG
93668	93668	15:67630888|67703408	15	67630888	67703408	8	2_0_3	53	0.232	exon	MAP2K5,	+	A00202:904:HLWKMDSX2:3:2566:26485:34366,A00202:904:HLWKMDSX2:3:1636:13259:8829,A00202:904:HLWKMDSX2:3:2118:3106:2675,A00202:904:HLWKMDSX2:3:1567:22670:7717,A00202:904:HLWKMDSX2:3:2401:2022:4398,A00202:904:HLWKMDSX2:3:1167:24722:17221,A00202:904:HLWKMDSX2:3:1337:26549:20008,A00202:904:HLWKMDSX2:3:2244:15004:36276,	1155	A352-19	A352-19	LUAD	60	platelet	male	C7P	15:67630888|67703408	hsa_circ_0004404	chr15:67938568-67956983+	NM_145160	22.7	100	100	1154	407	668	262	1	262	5.72e-135	484	AGCATATCAT...TTTTATGGAG	GTCATACTAC...TTACATAGAG
93669	93669	15:67646231|67664645	15	67646231	67664645	53	8_4_18	167	0.388	exon	MAP2K5,	+	A00202:904:HLWKMDSX2:3:2352:5954:5697,A00202:904:HLWKMDSX2:3:1148:32805:31438,A00202:904:HLWKMDSX2:3:1265:4056:35947,A00202:904:HLWKMDSX2:3:1665:6587:35352,A00202:904:HLWKMDSX2:3:1667:17128:10457,A00202:904:HLWKMDSX2:3:2433:2401:34272,A00202:904:HLWKMDSX2:3:2150:10176:27884,A00202:904:HLWKMDSX2:3:2613:27534:6809,A00202:904:HLWKMDSX2:3:1305:22887:3270,A00202:904:HLWKMDSX2:3:1349:17038:35070,A00202…	263	A352-19	A352-19	LUAD	60	platelet	male	C7P	15:67646231|67664645	hsa_circ_0004404	chr15:67938568-67956983+	NM_145160	100	100	100	262	1	262	262	1	262	1.2e-135	484	GTCATACTAC...TTACATAGAG	GTCATACTAC...TTACATAGAG
93670	93670	15:67646231|67670447	15	67646231	67670447	11	2_0_5	94	0.19	exon	MAP2K5,	+	A00202:904:HLWKMDSX2:3:2456:25075:36401,A00202:904:HLWKMDSX2:3:2269:1750:12978,A00202:904:HLWKMDSX2:3:2618:19416:15264,A00202:904:HLWKMDSX2:3:2156:10474:36542,A00202:904:HLWKMDSX2:3:2262:15004:17707,A00202:904:HLWKMDSX2:3:2658:10031:8312,A00202:904:HLWKMDSX2:3:2130:30282:26788,A00202:904:HLWKMDSX2:3:2628:22263:17284,A00202:904:HLWKMDSX2:3:1137:12491:17018,A00202:904:HLWKMDSX2:3:1320:9118:29340,A0…	291	A352-19	A352-19	LUAD	60	platelet	male	C7P	15:67646231|67670447	hsa_circ_0004404	chr15:67938568-67956983+	NM_145160	90.34	100	100	290	1	262	262	1	262	1.34e-135	484	GTCATACTAC...CCTGAAAAGG	GTCATACTAC...TTACATAGAG
93671	93671	15:67646231|67703408	15	67646231	67703408	62	8_6_25	104	0.544	exon	MAP2K5,	+	A00202:904:HLWKMDSX2:3:2469:16721:37059,A00202:904:HLWKMDSX2:3:1402:2003:29543,A00202:904:HLWKMDSX2:3:1560:26232:10222,A00202:904:HLWKMDSX2:3:1239:8142:1344,A00202:904:HLWKMDSX2:3:1107:4670:6574,A00202:904:HLWKMDSX2:3:2271:20564:31563,A00202:904:HLWKMDSX2:3:2409:23827:15953,A00202:904:HLWKMDSX2:3:2467:21947:29074,A00202:904:HLWKMDSX2:3:1313:10764:21637,A00202:904:HLWKMDSX2:3:2178:25644:15123,A002…	749	A352-19	A352-19	LUAD	60	platelet	male	C7P	15:67646231|67703408	hsa_circ_0004404	chr15:67938568-67956983+	NM_145160	35.03	100	100	748	1	262	262	1	262	3.66e-135	484	GTCATACTAC...TTTTATGGAG	GTCATACTAC...TTACATAGAG
93672	93672	15:67664597|67703408	15	67664597	67703408	123	18_10_37	126	0.661	exon	MAP2K5,	+	A00202:904:HLWKMDSX2:3:2159:17246:10128,A00202:904:HLWKMDSX2:3:2558:22281:12618,A00202:904:HLWKMDSX2:3:2660:28592:2534,A00202:904:HLWKMDSX2:3:1120:22010:23610,A00202:904:HLWKMDSX2:3:1148:16947:3537,A00202:904:HLWKMDSX2:3:1204:24560:36511,A00202:904:HLWKMDSX2:3:1348:28113:34084,A00202:904:HLWKMDSX2:3:1350:21802:24846,A00202:904:HLWKMDSX2:3:1408:9661:22326,A00202:904:HLWKMDSX2:3:1413:27570:27352,A0…	536	A352-19	A352-19	LUAD	60	platelet	male	C7P	15:67664597|67703408	hsa_circ_0036036	chr15:67984816-67995746+	NM_145160	36.82	100	100	535	339	535	197	1	197	3.51e-99	364	GTTGTTAAAG...TTTTATGGAG	ACGTGAAGCC...TTTTATGGAG
93673	93673	15:67692479|67703408	15	67692479	67703408	8	2_1_3	83	0.162	exon	MAP2K5,	+	A00202:904:HLWKMDSX2:3:2164:21034:15436,A00202:904:HLWKMDSX2:3:2169:7554:8688,A00202:904:HLWKMDSX2:3:2169:7817:9236,A00202:904:HLWKMDSX2:3:1169:6822:12524,A00202:904:HLWKMDSX2:3:1302:5719:29622,A00202:904:HLWKMDSX2:3:2518:28330:27132,A00202:904:HLWKMDSX2:3:1136:25138:16125,A00202:904:HLWKMDSX2:3:1158:16342:17863,	198	A352-19	A352-19	LUAD	60	platelet	male	C7P	15:67692479|67703408	hsa_circ_0036036	chr15:67984816-67995746+	NM_145160	100	100	100	197	1	197	197	1	197	1.18e-99	364	ACGTGAAGCC...TTTTATGGAG	ACGTGAAGCC...TTTTATGGAG
93675	93675	15:68086306|68087890	15	68086306	68087890	15	7_0_7	243	0.11	exon	PIAS1,	+	A00202:904:HLWKMDSX2:3:2172:12961:9064,A00202:904:HLWKMDSX2:3:1215:11496:20713,A00202:904:HLWKMDSX2:3:1523:29939:3333,A00202:904:HLWKMDSX2:3:1237:9634:26506,A00202:904:HLWKMDSX2:3:1134:10945:23046,A00202:904:HLWKMDSX2:3:2175:23990:22435,A00202:904:HLWKMDSX2:3:1237:9697:26146,A00202:904:HLWKMDSX2:3:1237:9417:26381,A00202:904:HLWKMDSX2:3:2147:18656:1736,A00202:904:HLWKMDSX2:3:2324:29794:1986,A00202…	495	A352-19	A352-19	LUAD	60	platelet	male	C7P	NA	NA	NA	NA	NA	NA	NA	NA	NA	NA	NA	NA	NA	NA	NA	NA	NA
93680	93680	15:68137516|68139176	15	68137516	68139176	14	6_1_6	23	0.549	intron	PIAS1,	+	A00202:904:HLWKMDSX2:3:2303:5385:16767,A00202:904:HLWKMDSX2:3:2540:23095:2879,A00202:904:HLWKMDSX2:3:1154:31304:32315,A00202:904:HLWKMDSX2:3:1678:25102:12367,A00202:904:HLWKMDSX2:3:2518:17861:20118,A00202:904:HLWKMDSX2:3:1215:8775:11804,A00202:904:HLWKMDSX2:3:2635:19904:25034,A00202:904:HLWKMDSX2:3:2303:4553:18897,A00202:904:HLWKMDSX2:3:2252:27281:36464,A00202:904:HLWKMDSX2:3:2408:14380:29152,A00…	1661	A352-19	A352-19	LUAD	60	platelet	male	C7P	NA	NA	NA	NA	NA	NA	NA	NA	NA	NA	NA	NA	NA	NA	NA	NA	NA
93681	93681	15:68141946|68146700	15	68141946	68146700	90	14_13_23	876	0.17	exon	PIAS1,	+	A00202:904:HLWKMDSX2:3:2234:2392:29371,A00202:904:HLWKMDSX2:3:2378:9941:27915,A00202:904:HLWKMDSX2:3:2537:16957:26193,A00202:904:HLWKMDSX2:3:2553:22923:32362,A00202:904:HLWKMDSX2:3:2570:21007:21715,A00202:904:HLWKMDSX2:3:2572:6054:27164,A00202:904:HLWKMDSX2:3:1131:6569:10676,A00202:904:HLWKMDSX2:3:1550:13214:10473,A00202:904:HLWKMDSX2:3:1665:5683:26083,A00202:904:HLWKMDSX2:3:2555:23095:27712,A002…	362	A352-19	A352-19	LUAD	60	platelet	male	C7P	15:68141946|68146700	hsa_circ_0008378	chr15:68434283-68439038+	NM_016166	100	100	99.45	361	1	361	359	1	359	0	654	CATCAGACAA...AATTGGAAGA	CATCAGACAA...AATTGGAAGA
93682	93682	15:68141946|68153695	15	68141946	68153695	67	4_6_22	464	0.224	exon	PIAS1,	+	A00202:904:HLWKMDSX2:3:1674:3161:16203,A00202:904:HLWKMDSX2:3:2311:14724:12179,A00202:904:HLWKMDSX2:3:2571:24460:24189,A00202:904:HLWKMDSX2:3:1674:2654:17018,A00202:904:HLWKMDSX2:3:2116:4689:9455,A00202:904:HLWKMDSX2:3:1261:17246:29136,A00202:904:HLWKMDSX2:3:1451:4878:9815,A00202:904:HLWKMDSX2:3:1111:1597:23578,A00202:904:HLWKMDSX2:3:2571:27317:24408,A00202:904:HLWKMDSX2:3:2628:12545:32800,A00202…	468	A352-19	A352-19	LUAD	60	platelet	male	C7P	15:68141946|68153695	hsa_circ_0003916	chr15:68434283-68446033+	NM_016166	100	100	99.57	467	1	467	465	1	465	0	850	CATCAGACAA...AGAGCTTTAA	CATCAGACAA...AGAGCTTTAA
93683	93683	15:68141946|68164804	15	68141946	68164804	146	17_4_36	320	0.477	exon	PIAS1,	+	A00202:904:HLWKMDSX2:3:2161:25409:30780,A00202:904:HLWKMDSX2:3:2442:9805:26804,A00202:904:HLWKMDSX2:3:2516:28655:5118,A00202:904:HLWKMDSX2:3:2575:29333:23359,A00202:904:HLWKMDSX2:3:2634:31738:32659,A00202:904:HLWKMDSX2:3:2676:2230:4351,A00202:904:HLWKMDSX2:3:1134:24297:19523,A00202:904:HLWKMDSX2:3:1145:15393:14090,A00202:904:HLWKMDSX2:3:1248:2175:17065,A00202:904:HLWKMDSX2:3:1262:27552:34585,A002…	542	A352-19	A352-19	LUAD	60	platelet	male	C7P	15:68141946|68164804	hsa_circ_0036044	chr15:68434283-68457142+	NM_016166	100	100	99.63	541	1	541	539	1	539	0	987	CATCAGACAA...ACTATGTCCA	CATCAGACAA...ACTATGTCCA
93684	93684	15:68141946|68173892	15	68141946	68173892	85	13_5_21	332	0.339	exon	PIAS1,	+	A00202:904:HLWKMDSX2:3:2341:9634:5932,A00202:904:HLWKMDSX2:3:2342:16504:15702,A00202:904:HLWKMDSX2:3:2566:2365:28228,A00202:904:HLWKMDSX2:3:2620:9643:8453,A00202:904:HLWKMDSX2:3:1206:7301:19116,A00202:904:HLWKMDSX2:3:1429:32163:22373,A00202:904:HLWKMDSX2:3:1546:31675:29825,A00202:904:HLWKMDSX2:3:1558:4101:36933,A00202:904:HLWKMDSX2:3:2645:15374:20979,A00202:904:HLWKMDSX2:3:1214:10339:16611,A00202…	703	A352-19	A352-19	LUAD	60	platelet	male	C7P	15:68141946|68173892	hsa_circ_0007088	chr15:68434283-68466230+	NM_016166	100	100	99.72	702	1	702	700	1	700	0	1284	CATCAGACAA...TTATTGATGG	CATCAGACAA...TTATTGATGG
93685	93685	15:68175637|68176654	15	68175637	68176654	91	25_16_12	268	0.404	exon	PIAS1,	+	A00202:904:HLWKMDSX2:3:2245:16866:22529,A00202:904:HLWKMDSX2:3:2259:1768:35211,A00202:904:HLWKMDSX2:3:2317:16866:9345,A00202:904:HLWKMDSX2:3:2368:18403:25535,A00202:904:HLWKMDSX2:3:2436:28736:30624,A00202:904:HLWKMDSX2:3:2505:28031:5916,A00202:904:HLWKMDSX2:3:2563:20256:15562,A00202:904:HLWKMDSX2:3:2624:26775:31516,A00202:904:HLWKMDSX2:3:2624:26747:31532,A00202:904:HLWKMDSX2:3:2646:8739:19163,A00…	313	A352-19	A352-19	LUAD	60	platelet	male	C7P	15:68175637|68176654	hsa_circ_0104358	chr15:68467974-68468992+	ENST00000545237.1	100	100	100	312	1	312	312	1	312	2.32e-163	577	CTTGTTTATG...ATAATAAAGG	CTTGTTTATG...ATAATAAAGG
93686	93686	15:68209637|68214388	15	68209637	68214388	3	1_2_1	15	0.286	exon	CLN6,	-	A00202:904:HLWKMDSX2:3:1336:1551:14011,A00202:904:HLWKMDSX2:3:2575:17318:22561,A00202:904:HLWKMDSX2:3:1440:27859:27070,	645	A352-19	A352-19	LUAD	60	platelet	male	C7P	15:68209637|68214388	hsa_circ_0036052	chr15:68501974-68503656-	NM_017882	27.8	100	100	644	1	179	179	179	1	4.31e-89	331	CAGTAGTACA...GGAATACCAG	ATCGACTCCT...TGTACTACTG
93687	93687	15:68209637|68218650	15	68209637	68218650	6	1_1_1	5	0.706	exon	CLN6,	-	A00202:904:HLWKMDSX2:3:1216:17707:21668,A00202:904:HLWKMDSX2:3:1675:8431:5447,A00202:904:HLWKMDSX2:3:1438:6786:15937,A00202:904:HLWKMDSX2:3:1438:6849:16016,A00202:904:HLWKMDSX2:3:1675:9182:5243,A00202:904:HLWKMDSX2:3:2523:3757:19774,	760	A352-19	A352-19	LUAD	60	platelet	male	C7P	15:68209637|68218650	hsa_circ_0036052	chr15:68501974-68503656-	NM_017882	23.58	100	100	759	1	179	179	179	1	5.12e-89	331	CAGTAGTACA...AGAGCCATGC	ATCGACTCCT...TGTACTACTG
93688	93688	15:68787413|68787919	15	68787413	68787919	14	4_6_2	81	0.257	exon	ANP32A,	-	A00202:904:HLWKMDSX2:3:2461:19786:14434,A00202:904:HLWKMDSX2:3:2534:18050:5603,A00202:904:HLWKMDSX2:3:2312:22218:36839,A00202:904:HLWKMDSX2:3:1205:16776:25160,A00202:904:HLWKMDSX2:3:2551:12924:11350,A00202:904:HLWKMDSX2:3:2226:8043:18552,A00202:904:HLWKMDSX2:3:2305:7654:19006,A00202:904:HLWKMDSX2:3:1312:26440:30592,A00202:904:HLWKMDSX2:3:1572:26350:36730,A00202:904:HLWKMDSX2:3:1508:20754:11788,A0…	274	A352-19	A352-19	LUAD	60	platelet	male	C7P	NA	NA	NA	NA	NA	NA	NA	NA	NA	NA	NA	NA	NA	NA	NA	NA	NA
93690	93690	15:69210316|69261329	15	69210316	69261329	12	3_1_4	90	0.211	exon	GLCE,	+	A00202:904:HLWKMDSX2:3:2358:22037:12226,A00202:904:HLWKMDSX2:3:2519:21016:29684,A00202:904:HLWKMDSX2:3:1161:7663:17644,A00202:904:HLWKMDSX2:3:1627:11035:22232,A00202:904:HLWKMDSX2:3:1151:16098:35603,A00202:904:HLWKMDSX2:3:2536:19506:28447,A00202:904:HLWKMDSX2:3:2304:21694:3991,A00202:904:HLWKMDSX2:3:1328:28194:23672,A00202:904:HLWKMDSX2:3:1468:10547:11052,A00202:904:HLWKMDSX2:3:1315:12391:1532,A0…	934	A352-19	A352-19	LUAD	60	platelet	male	C7P	15:69210316|69261329	hsa_circ_0104368	chr15:69502654-69553668+	NM_015554	100	100	100	933	1	933	933	1	933	0	1724	GAATTTGACA...ATTGCACCAG	GAATTTGACA...ATTGCACCAG
93691	93691	15:69228184|69229501	15	69228184	69229501	4	1_1_1	9	0.471	intron	GLCE,	+	A00202:904:HLWKMDSX2:3:2341:14886:21355,A00202:904:HLWKMDSX2:3:1615:4616:30780,A00202:904:HLWKMDSX2:3:1512:1389:16611,A00202:904:HLWKMDSX2:3:1209:24930:16767,	1318	A352-19	A352-19	LUAD	60	platelet	male	C7P	15:69228184|69229501	hsa_circ_0104371	chr15:69520522-69521840+	NM_015554	100	100	100	1318	1	1318	1318	1	1318	0	2435	CACTGTGAGG...CCTGGAAATG	CACTGTGAGG...CCTGGAAATG
93692	93692	15:69255794|69261329	15	69255794	69261329	50	12_2_9	109	0.478	exon	GLCE,	+	A00202:904:HLWKMDSX2:3:2458:22941:2237,A00202:904:HLWKMDSX2:3:2514:19723:34804,A00202:904:HLWKMDSX2:3:2662:11451:25676,A00202:904:HLWKMDSX2:3:2167:27453:21919,A00202:904:HLWKMDSX2:3:2458:20636:1564,A00202:904:HLWKMDSX2:3:1208:10502:9189,A00202:904:HLWKMDSX2:3:2111:16043:6887,A00202:904:HLWKMDSX2:3:2402:7021:1251,A00202:904:HLWKMDSX2:3:2622:1145:9580,A00202:904:HLWKMDSX2:3:2413:24379:17409,A00202:…	843	A352-19	A352-19	LUAD	60	platelet	male	C7P	15:69255794|69261329	hsa_circ_0104372	chr15:69548132-69553668+	NM_015554	100	100	100	842	1	842	842	1	842	0	1555	GTATGGTCTG...ATTGCACCAG	GTATGGTCTG...ATTGCACCAG
93693	93693	15:69417383|69423329	15	69417383	69423329	3	2_1_1	15	0.286	exon	KIF23,	+	A00202:904:HLWKMDSX2:3:1418:8106:21324,A00202:904:HLWKMDSX2:3:2409:15365:14356,A00202:904:HLWKMDSX2:3:1621:18611:25300,	654	A352-19	A352-19	LUAD	60	platelet	male	C7P	15:69417383|69423329	hsa_circ_0104375	chr15:69713985-69715668+	NM_138555	80.25	100	100	653	130	653	524	1	524	0	968	GTATACTGTA...TAAAACCCAA	ACTCAGTATT...TAAAACCCAA
93694	93694	15:69421647|69422435	15	69421647	69422435	40	9_5_7	13	0.86	exon	KIF23,	+	A00202:904:HLWKMDSX2:3:2239:5014:7639,A00202:904:HLWKMDSX2:3:2262:11243:24909,A00202:904:HLWKMDSX2:3:2601:12689:31234,A00202:904:HLWKMDSX2:3:1637:3125:31109,A00202:904:HLWKMDSX2:3:1246:8802:2425,A00202:904:HLWKMDSX2:3:2114:23330:2503,A00202:904:HLWKMDSX2:3:2154:28745:24158,A00202:904:HLWKMDSX2:3:1245:22137:26303,A00202:904:HLWKMDSX2:3:1304:32099:20447,A00202:904:HLWKMDSX2:3:2307:9977:29356,A00202…	354	A352-19	A352-19	LUAD	60	platelet	male	C7P	15:69421647|69422435	hsa_circ_0004266	chr15:69713985-69714774+	NM_138555	100	100	100	353	1	353	353	1	353	0	652	ACTCAGTATT...CTTCTAGCAA	ACTCAGTATT...CTTCTAGCAA
93695	93695	15:69423159|69426457	15	69423159	69426457	20	7_2_4	25	0.615	exon	KIF23,	+	A00202:904:HLWKMDSX2:3:1613:29514:25394,A00202:904:HLWKMDSX2:3:1664:27905:9204,A00202:904:HLWKMDSX2:3:2503:19416:15264,A00202:904:HLWKMDSX2:3:1356:6777:36307,A00202:904:HLWKMDSX2:3:1248:18756:26271,A00202:904:HLWKMDSX2:3:1102:24198:17879,A00202:904:HLWKMDSX2:3:2274:18602:1454,A00202:904:HLWKMDSX2:3:2162:10583:35352,A00202:904:HLWKMDSX2:3:2466:30418:30843,A00202:904:HLWKMDSX2:3:1273:19795:32111,A0…	714	A352-19	A352-19	LUAD	60	platelet	male	C7P	NA	NA	NA	NA	NA	NA	NA	NA	NA	NA	NA	NA	NA	NA	NA	NA	NA
93696	93696	15:69429111|69436722	15	69429111	69436722	14	3_1_3	35	0.444	exon	KIF23,	+	A00202:904:HLWKMDSX2:3:2649:12509:33176,A00202:904:HLWKMDSX2:3:1668:29469:14450,A00202:904:HLWKMDSX2:3:2218:24532:24502,A00202:904:HLWKMDSX2:3:2372:14452:27868,A00202:904:HLWKMDSX2:3:2262:22932:21355,A00202:904:HLWKMDSX2:3:2112:19750:22795,A00202:904:HLWKMDSX2:3:2218:24722:24674,A00202:904:HLWKMDSX2:3:1576:13874:35947,A00202:904:HLWKMDSX2:3:1275:20654:36542,A00202:904:HLWKMDSX2:3:1668:28709:15233…	587	A352-19	A352-19	LUAD	60	platelet	male	C7P	15:69429111|69436722	hsa_circ_0036086	chr15:69721449-69729061+	NM_138555	100	100	100	586	1	586	586	1	586	0	1083	GAAAAAGAAC...AACAAACAAT	GAAAAAGAAC...AACAAACAAT
93697	93697	15:69436138|69436722	15	69436138	69436722	11	4_2_2	33	0.4	exon	KIF23,	+	A00202:904:HLWKMDSX2:3:2260:6108:31892,A00202:904:HLWKMDSX2:3:2526:15429:10363,A00202:904:HLWKMDSX2:3:2242:20699:9157,A00202:904:HLWKMDSX2:3:2441:15845:33943,A00202:904:HLWKMDSX2:3:1441:15917:27555,A00202:904:HLWKMDSX2:3:1310:23683:29794,A00202:904:HLWKMDSX2:3:1656:25319:22545,A00202:904:HLWKMDSX2:3:1656:25663:22764,A00202:904:HLWKMDSX2:3:2472:3794:10222,A00202:904:HLWKMDSX2:3:1346:12219:28823,A0…	284	A352-19	A352-19	LUAD	60	platelet	male	C7P	15:69436138|69436722	hsa_circ_0003166	chr15:69728476-69729061+	NM_138555	100	100	100	283	1	283	283	1	283	2.76e-147	523	CAAGTCATGA...AACAAACAAT	CAAGTCATGA...AACAAACAAT
93698	93698	15:69440768|69441079	15	69440768	69441079	10	4_1_3	2	0.909	exon	KIF23,	+	A00202:904:HLWKMDSX2:3:1172:8178:2566,A00202:904:HLWKMDSX2:3:1433:1524:26866,A00202:904:HLWKMDSX2:3:2339:12264:20885,A00202:904:HLWKMDSX2:3:2339:12427:23296,A00202:904:HLWKMDSX2:3:2577:13865:12540,A00202:904:HLWKMDSX2:3:2657:5095:10285,A00202:904:HLWKMDSX2:3:1670:31539:34788,A00202:904:HLWKMDSX2:3:2643:15374:36104,A00202:904:HLWKMDSX2:3:2467:19190:11616,A00202:904:HLWKMDSX2:3:1670:32009:35321,	313	A352-19	A352-19	LUAD	60	platelet	male	C7P	15:69440768|69441079	hsa_circ_0006767	chr15:69733106-69733418+	NM_138555	100	100	100	312	1	312	312	1	312	2.32e-163	577	CTTTCTAGTA...TTGCGGCAGG	CTTTCTAGTA...TTGCGGCAGG
93699	93699	15:70656930|70660216	15	70656930	70660216	20	5_7_5	19	0.678	exon	UACA,	-	A00202:904:HLWKMDSX2:3:2412:9019:26036,A00202:904:HLWKMDSX2:3:2510:22589:19225,A00202:904:HLWKMDSX2:3:1222:14036:9862,A00202:904:HLWKMDSX2:3:2261:30092:26021,A00202:904:HLWKMDSX2:3:2571:7166:20603,A00202:904:HLWKMDSX2:3:2670:12391:14622,A00202:904:HLWKMDSX2:3:1514:6307:6277,A00202:904:HLWKMDSX2:3:2356:28628:16501,A00202:904:HLWKMDSX2:3:1144:3803:17973,A00202:904:HLWKMDSX2:3:1347:12527:29356,A0020…	265	A352-19	A352-19	LUAD	60	platelet	male	C7P	15:70656930|70660216	hsa_circ_0003269	chr15:70949268-70952555-	NM_001008224	100	100	100	264	1	264	264	264	1	9.35e-137	488	CAATAGAACA...TGTCAGCATC	GATGCTGACA...TGTTCTATTG
93700	93700	15:70656930|70664814	15	70656930	70664814	35	4_8_4	33	0.68	exon	UACA,	-	A00202:904:HLWKMDSX2:3:2370:2908:36025,A00202:904:HLWKMDSX2:3:2424:6352:27492,A00202:904:HLWKMDSX2:3:2663:22272:30890,A00202:904:HLWKMDSX2:3:1148:8675:10066,A00202:904:HLWKMDSX2:3:1327:10330:5071,A00202:904:HLWKMDSX2:3:1412:26793:22842,A00202:904:HLWKMDSX2:3:1104:20220:35446,A00202:904:HLWKMDSX2:3:2664:5692:32957,A00202:904:HLWKMDSX2:3:1558:14886:14121,A00202:904:HLWKMDSX2:3:2316:20347:16908,A002…	418	A352-19	A352-19	LUAD	60	platelet	male	C7P	15:70656930|70664814	hsa_circ_0002250	chr15:70949268-70957153-	NM_001008224	100	100	100	417	1	417	417	417	1	0	771	CAATAGAACA...GTTCAGTTAT	ATAACTGAAC...TGTTCTATTG
93701	93701	15:70656964|70660216	15	70656964	70660216	6	2_2_1	21	0.364	exon	UACA,	-	A00202:904:HLWKMDSX2:3:2172:30924:4476,A00202:904:HLWKMDSX2:3:1207:24686:16877,A00202:904:HLWKMDSX2:3:1231:31792:8108,A00202:904:HLWKMDSX2:3:2172:30825:4210,A00202:904:HLWKMDSX2:3:1231:31421:8218,A00202:904:HLWKMDSX2:3:1671:22480:2566,	231	A352-19	A352-19	LUAD	60	platelet	male	C7P	NA	NA	NA	NA	NA	NA	NA	NA	NA	NA	NA	NA	NA	NA	NA	NA	NA
93702	93702	15:70682758|70684446	15	70682758	70684446	22	0_6_3	212	0.172	exon	UACA,	-	A00202:904:HLWKMDSX2:3:2163:24334:28260,A00202:904:HLWKMDSX2:3:1558:25310:5776,A00202:904:HLWKMDSX2:3:2103:4589:35900,A00202:904:HLWKMDSX2:3:2573:3513:6762,A00202:904:HLWKMDSX2:3:2573:3486:6809,A00202:904:HLWKMDSX2:3:2436:6840:23234,A00202:904:HLWKMDSX2:3:1558:25446:7106,A00202:904:HLWKMDSX2:3:2152:1407:13260,A00202:904:HLWKMDSX2:3:2378:7220:14935,A00202:904:HLWKMDSX2:3:2232:22833:21746,A00202:90…	221	A352-19	A352-19	LUAD	60	platelet	male	C7P	15:70682758|70684446	hsa_circ_0002230	chr15:70975096-70976785-	NM_001008224	100	100	100	220	1	220	220	220	1	2.2e-112	407	CTGTTGCAAA...GAGGGCAGTT	AACTGCCCTC...TTTGCAACAG
93703	93703	15:70919050|70984257	15	70919050	70984257	7	3_1_2	0	1	exon	LRRC49,	+	A00202:904:HLWKMDSX2:3:1228:28330:35556,A00202:904:HLWKMDSX2:3:1535:24523:7670,A00202:904:HLWKMDSX2:3:1212:32868:26256,A00202:904:HLWKMDSX2:3:2212:31638:32299,A00202:904:HLWKMDSX2:3:2217:18168:13448,A00202:904:HLWKMDSX2:3:2257:26332:2190,A00202:904:HLWKMDSX2:3:2547:10827:7216,	1040	A352-19	A352-19	LUAD	60	platelet	male	C7P	15:70919050|70984257	hsa_circ_0104404	chr15:71229099-71276596+	NM_001199017	44.04	100	100	1040	419	876	458	1	458	0	846	ATTACCAAAA...AGGAAACAGG	AGAGATGTGG...AGGAAACAGG
93704	93704	15:71848845|71888116	15	71848845	71888116	13	1_2_3	17	0.605	exon	MYO9A,	-	A00202:904:HLWKMDSX2:3:2364:5385:11099,A00202:904:HLWKMDSX2:3:2364:5059:9690,A00202:904:HLWKMDSX2:3:2364:6253:11130,A00202:904:HLWKMDSX2:3:1264:12635:33019,A00202:904:HLWKMDSX2:3:2329:30572:19554,A00202:904:HLWKMDSX2:3:1102:19379:8813,A00202:904:HLWKMDSX2:3:1648:28899:32534,A00202:904:HLWKMDSX2:3:1215:9516:2942,A00202:904:HLWKMDSX2:3:1102:15736:9361,A00202:904:HLWKMDSX2:3:2441:23981:26991,A00202:…	1696	A352-19	A352-19	LUAD	60	platelet	male	C7P	15:71848845|71888116	hsa_circ_0036146	chr15:72141185-72180457-	NM_006901	100	100	100	1695	1	1695	1695	1695	1	0	3131	CATTGATCTA...GCTGTGATGT	ACATCACAGC...TAGATCAATG
93705	93705	15:71862500|71888116	15	71862500	71888116	11	1_2_1	17	0.564	exon	MYO9A,	-	A00202:904:HLWKMDSX2:3:1648:2094:36871,A00202:904:HLWKMDSX2:3:1659:1235:19539,A00202:904:HLWKMDSX2:3:2463:30129:19727,A00202:904:HLWKMDSX2:3:2467:22037:28698,A00202:904:HLWKMDSX2:3:2463:30843:18834,A00202:904:HLWKMDSX2:3:2303:30861:30671,A00202:904:HLWKMDSX2:3:1173:17888:13870,A00202:904:HLWKMDSX2:3:1467:23312:22232,A00202:904:HLWKMDSX2:3:1472:25988:10238,A00202:904:HLWKMDSX2:3:1472:24930:12226,A…	950	A352-19	A352-19	LUAD	60	platelet	male	C7P	15:71862500|71888116	hsa_circ_0000624	chr15:72154840-72180457-	NM_006901	100	100	100	949	1	949	949	949	1	0	1753	ATTTGCAAAC...GCTGTGATGT	ACATCACAGC...GTTTGCAAAT
93706	93706	15:71875791|71888116	15	71875791	71888116	11	0_3_3	15	0.595	exon	MYO9A,	-	A00202:904:HLWKMDSX2:3:2577:29722:28291,A00202:904:HLWKMDSX2:3:1632:21884:18662,A00202:904:HLWKMDSX2:3:1632:20862:18771,A00202:904:HLWKMDSX2:3:2604:26512:4413,A00202:904:HLWKMDSX2:3:2604:26765:3662,A00202:904:HLWKMDSX2:3:1307:23294:1689,A00202:904:HLWKMDSX2:3:1410:13494:25144,A00202:904:HLWKMDSX2:3:2204:12066:1501,A00202:904:HLWKMDSX2:3:1214:16776:28134,A00202:904:HLWKMDSX2:3:1217:11758:9674,A002…	838	A352-19	A352-19	LUAD	60	platelet	male	C7P	15:71875791|71888116	hsa_circ_0104421	chr15:72168131-72180457-	ENST00000356056.5	100	100	100	837	1	837	837	837	1	0	1546	CAAATCAGTT...GCTGTGATGT	ACATCACAGC...AACTGATTTG
93707	93707	15:71916370|71938927	15	71916370	71938927	15	1_1_8	20	0.6	exon	MYO9A,	-	A00202:904:HLWKMDSX2:3:2465:15664:21449,A00202:904:HLWKMDSX2:3:1178:2428:28588,A00202:904:HLWKMDSX2:3:2638:2329:8343,A00202:904:HLWKMDSX2:3:1122:21495:5963,A00202:904:HLWKMDSX2:3:1639:20871:7451,A00202:904:HLWKMDSX2:3:1639:20826:6402,A00202:904:HLWKMDSX2:3:2143:27778:30592,A00202:904:HLWKMDSX2:3:2561:7654:13589,A00202:904:HLWKMDSX2:3:1153:28447:14591,A00202:904:HLWKMDSX2:3:2220:17544:26334,A00202…	384	A352-19	A352-19	LUAD	60	platelet	male	C7P	15:71916370|71938927	hsa_circ_0003454	chr15:72208710-72231268-	NM_006901	100	100	100	383	1	383	383	383	1	0	708	CTGAAACTGG...CGGGTTATAC	GTATAACCCG...CCAGTTTCAG
93708	93708	15:71991103|72010447	15	71991103	72010447	65	12_9_17	98	0.57	exon	MYO9A,	-	A00202:904:HLWKMDSX2:3:1501:23728:12273,A00202:904:HLWKMDSX2:3:2458:17101:3583,A00202:904:HLWKMDSX2:3:1101:2663:18411,A00202:904:HLWKMDSX2:3:1475:6334:29183,A00202:904:HLWKMDSX2:3:2129:3947:15186,A00202:904:HLWKMDSX2:3:1238:13422:21167,A00202:904:HLWKMDSX2:3:1510:15763:22310,A00202:904:HLWKMDSX2:3:1510:13774:24439,A00202:904:HLWKMDSX2:3:2604:14606:13385,A00202:904:HLWKMDSX2:3:1125:22797:10786,A00…	568	A352-19	A352-19	LUAD	60	platelet	male	C7P	15:71991103|72010447	hsa_circ_0036169	chr15:72283443-72302788-	NM_006901	100	100	100	567	1	567	567	567	1	0	1048	TTGTTCCAAT...TGAAGCAATC	GATTGCTTCA...ATTGGAACAA
93710	93710	15:71994469|72019095	15	71994469	72019095	10	0_1_2	96	0.172	exon	MYO9A,	-	A00202:904:HLWKMDSX2:3:1261:27633:6762,A00202:904:HLWKMDSX2:3:1261:28022:5713,A00202:904:HLWKMDSX2:3:2527:30409:35117,A00202:904:HLWKMDSX2:3:2541:24035:17503,A00202:904:HLWKMDSX2:3:2353:18945:15953,A00202:904:HLWKMDSX2:3:2527:29839:35571,A00202:904:HLWKMDSX2:3:1119:21775:30248,A00202:904:HLWKMDSX2:3:2527:31114:35618,A00202:904:HLWKMDSX2:3:1401:5755:34413,A00202:904:HLWKMDSX2:3:2651:12689:6903,	490	A352-19	A352-19	LUAD	60	platelet	male	C7P	15:71994469|72019095	hsa_circ_0104459	chr15:72286809-72302788-	ENST00000356056.5	88.34	100	100	489	1	432	432	432	1	0	798	CTTGGTATTA...TCTTTGTTAT	GATTGCTTCA...TAATACCAAG
93711	93711	15:71999851|72010447	15	71999851	72010447	25	1_5_8	131	0.276	exon	MYO9A,	-	A00202:904:HLWKMDSX2:3:2506:13711:4726,A00202:904:HLWKMDSX2:3:2557:30653:3818,A00202:904:HLWKMDSX2:3:2455:22462:2785,A00202:904:HLWKMDSX2:3:2626:11134:13980,A00202:904:HLWKMDSX2:3:1330:24433:23985,A00202:904:HLWKMDSX2:3:1511:24758:16595,A00202:904:HLWKMDSX2:3:2110:30418:13432,A00202:904:HLWKMDSX2:3:2557:30599:3662,A00202:904:HLWKMDSX2:3:2256:13169:28307,A00202:904:HLWKMDSX2:3:1330:24415:23985,A00…	316	A352-19	A352-19	LUAD	60	platelet	male	C7P	15:71999851|72010447	hsa_circ_0104460	chr15:72292191-72302788-	ENST00000356056.5	100	100	100	315	1	315	315	315	1	5.04e-165	582	CTCTGCCAAC...TGAAGCAATC	GATTGCTTCA...GTTGGCAGAG
93712	93712	15:72007826|72027793	15	72007826	72027793	110	15_12_17	214	0.507	exon	MYO9A,	-	A00202:904:HLWKMDSX2:3:2445:15863:6699,A00202:904:HLWKMDSX2:3:2536:27380:3693,A00202:904:HLWKMDSX2:3:2543:32551:22169,A00202:904:HLWKMDSX2:3:2621:27832:20071,A00202:904:HLWKMDSX2:3:1226:11812:29653,A00202:904:HLWKMDSX2:3:1238:4065:19366,A00202:904:HLWKMDSX2:3:1276:1832:26835,A00202:904:HLWKMDSX2:3:1325:17589:17863,A00202:904:HLWKMDSX2:3:1338:4200:29528,A00202:904:HLWKMDSX2:3:1423:29378:16705,A002…	446	A352-19	A352-19	LUAD	60	platelet	male	C7P	15:72007826|72027793	hsa_circ_0007266	chr15:72300166-72320134-	NM_006901	100	100	100	445	1	445	445	445	1	0	822	CTCTAATAAT...AACATAGGCA	TGCCTATGTT...ATTATTAGAG
93713	93713	15:72019039|72027793	15	72019039	72027793	6	0_2_2	58	0.171	exon	MYO9A,	-	A00202:904:HLWKMDSX2:3:2469:19199:2049,A00202:904:HLWKMDSX2:3:1217:21450:12085,A00202:904:HLWKMDSX2:3:1235:19524:9283,A00202:904:HLWKMDSX2:3:1217:20699:11475,A00202:904:HLWKMDSX2:3:1217:21377:12367,A00202:904:HLWKMDSX2:3:1538:1777:10207,	221	A352-19	A352-19	LUAD	60	platelet	male	C7P	15:72019039|72027793	hsa_circ_0036175	chr15:72311379-72320134-	NM_006901	100	100	100	220	1	220	220	220	1	2.2e-112	407	CGGCTCAGAG...AACATAGGCA	TGCCTATGTT...CTCTGAGCCG
93714	93714	15:72032494|72046634	15	72032494	72046634	6	0_2_2	23	0.343	exon	MYO9A,	-	A00202:904:HLWKMDSX2:3:1242:25328:3709,A00202:904:HLWKMDSX2:3:1166:11460:25567,A00202:904:HLWKMDSX2:3:2667:22553:4539,A00202:904:HLWKMDSX2:3:2135:3649:33051,A00202:904:HLWKMDSX2:3:1108:16315:12242,A00202:904:HLWKMDSX2:3:2667:22697:5478,	1917	A352-19	A352-19	LUAD	60	platelet	male	C7P	15:72032494|72046634	hsa_circ_0002506	chr15:72324834-72338975-	NM_006901	52.48	100	100	1917	1	1006	1006	1006	1	0	1858	CCAAGTACAG...GGTAAAATAA	TTATTTTACC...CTGTACTTGG
93715	93715	15:72045724|72046634	15	72045724	72046634	18	3_5_4	15	0.706	exon	MYO9A,	-	A00202:904:HLWKMDSX2:3:1337:27371:2769,A00202:904:HLWKMDSX2:3:1610:25418:17926,A00202:904:HLWKMDSX2:3:1638:14100:17174,A00202:904:HLWKMDSX2:3:2241:9381:29700,A00202:904:HLWKMDSX2:3:2241:9290:29951,A00202:904:HLWKMDSX2:3:2615:2202:3834,A00202:904:HLWKMDSX2:3:2621:27841:29888,A00202:904:HLWKMDSX2:3:2621:28320:32503,A00202:904:HLWKMDSX2:3:1427:21621:3364,A00202:904:HLWKMDSX2:3:1451:19605:33285,A0020…	1822	A352-19	A352-19	LUAD	60	platelet	male	C7P	15:72045724|72046634	hsa_circ_0006509	chr15:72338064-72338975-	NM_006901	50	100	100	1822	912	1822	911	911	1	0	1683	CTCAAGTACT...GGTAAAATAA	TTATTTTACC...AGTACTTGAG
93717	93717	15:72518067|72555907	15	72518067	72555907	61	8_0_23	102	0.545	exon	ARIH1,	+	A00202:904:HLWKMDSX2:3:2363:7907:4820,A00202:904:HLWKMDSX2:3:2530:20654:7357,A00202:904:HLWKMDSX2:3:1125:30463:21465,A00202:904:HLWKMDSX2:3:1627:23339:7435,A00202:904:HLWKMDSX2:3:2103:4761:5134,A00202:904:HLWKMDSX2:3:2426:5204:36871,A00202:904:HLWKMDSX2:3:2565:4128:20415,A00202:904:HLWKMDSX2:3:2545:28619:6402,A00202:904:HLWKMDSX2:3:2220:18882:10582,A00202:904:HLWKMDSX2:3:2225:29957:15107,A00202:9…	363	A352-19	A352-19	LUAD	60	platelet	male	C7P	15:72518067|72555907	hsa_circ_0000628	chr15:72810407-72848248+	NM_005744	100	100	100	362	1	362	362	1	362	0	669	AATCCAGCAA...ACACAGTTAT	AATCCAGCAA...ACACAGTTAT
93718	93718	15:72518067|72561549	15	72518067	72561549	65	12_5_21	116	0.528	exon	ARIH1,	+	A00202:904:HLWKMDSX2:3:2228:3143:7811,A00202:904:HLWKMDSX2:3:2272:23701:7968,A00202:904:HLWKMDSX2:3:2272:23637:8108,A00202:904:HLWKMDSX2:3:2328:16369:32252,A00202:904:HLWKMDSX2:3:2547:9815:13730,A00202:904:HLWKMDSX2:3:2555:27046:29011,A00202:904:HLWKMDSX2:3:2616:16703:26162,A00202:904:HLWKMDSX2:3:2653:31846:5916,A00202:904:HLWKMDSX2:3:1616:18493:21527,A00202:904:HLWKMDSX2:3:2268:25916:24987,A0020…	430	A352-19	A352-19	LUAD	60	platelet	male	C7P	15:72518067|72561549	hsa_circ_0000629	chr15:72810407-72853890+	NM_005744	100	100	100	429	1	429	429	1	429	0	793	AATCCAGCAA...CTTTGTAGAG	AATCCAGCAA...CTTTGTAGAG
93719	93719	15:72518067|72572165	15	72518067	72572165	12	1_0_5	126	0.16	exon	ARIH1,	+	A00202:904:HLWKMDSX2:3:2242:23466:20650,A00202:904:HLWKMDSX2:3:1156:15176:9330,A00202:904:HLWKMDSX2:3:1523:30355:28447,A00202:904:HLWKMDSX2:3:1523:30454:28902,A00202:904:HLWKMDSX2:3:1508:31783:29418,A00202:904:HLWKMDSX2:3:2416:13539:4961,A00202:904:HLWKMDSX2:3:2451:6126:34178,A00202:904:HLWKMDSX2:3:2175:3378:2331,A00202:904:HLWKMDSX2:3:2670:29568:1313,A00202:904:HLWKMDSX2:3:1437:23077:23202,A0020…	841	A352-19	A352-19	LUAD	60	platelet	male	C7P	15:72518067|72572165	hsa_circ_0104485	chr15:72810407-72864506+	ENST00000379887.4	100	100	100	840	1	840	840	1	840	0	1552	AATCCAGCAA...TGCACAGGAG	AATCCAGCAA...TGCACAGGAG
93720	93720	15:72544820|72572165	15	72544820	72572165	13	4_1_2	231	0.101	exon	ARIH1,	+	A00202:904:HLWKMDSX2:3:1255:26711:9298,A00202:904:HLWKMDSX2:3:2543:3106:10034,A00202:904:HLWKMDSX2:3:2336:5330:9565,A00202:904:HLWKMDSX2:3:1656:12491:4930,A00202:904:HLWKMDSX2:3:1275:5710:4460,A00202:904:HLWKMDSX2:3:2314:27317:28479,A00202:904:HLWKMDSX2:3:2133:14407:26224,A00202:904:HLWKMDSX2:3:2128:6189:7858,A00202:904:HLWKMDSX2:3:1255:15076:3521,A00202:904:HLWKMDSX2:3:1565:6424:6637,A00202:904:…	773	A352-19	A352-19	LUAD	60	platelet	male	C7P	15:72544820|72572165	hsa_circ_0008808	chr15:72837160-72864506+	NM_005744	100	100	100	772	1	772	772	1	772	0	1426	GTACTTTGAT...TGCACAGGAG	GTACTTTGAT...TGCACAGGAG
93721	93721	15:72563394|72572165	15	72563394	72572165	19	2_0_4	115	0.248	exon	ARIH1,	+	A00202:904:HLWKMDSX2:3:2302:21838:31234,A00202:904:HLWKMDSX2:3:1349:28619:1329,A00202:904:HLWKMDSX2:3:2301:20473:24079,A00202:904:HLWKMDSX2:3:1648:32398:25974,A00202:904:HLWKMDSX2:3:2147:8413:21324,A00202:904:HLWKMDSX2:3:2623:31882:29966,A00202:904:HLWKMDSX2:3:2623:31765:30013,A00202:904:HLWKMDSX2:3:1611:19180:28166,A00202:904:HLWKMDSX2:3:2248:1606:2174,A00202:904:HLWKMDSX2:3:2307:10673:12430,A00…	412	A352-19	A352-19	LUAD	60	platelet	male	C7P	15:72563394|72572165	hsa_circ_0036232	chr15:72855734-72864506+	NM_005744	100	100	100	411	1	411	411	1	411	0	760	TGCAATCGAC...TGCACAGGAG	TGCAATCGAC...TGCACAGGAG
93722	93722	15:72570177|72572165	15	72570177	72572165	16	6_1_6	162	0.165	exon	ARIH1,	+	A00202:904:HLWKMDSX2:3:2475:6244:10802,A00202:904:HLWKMDSX2:3:2660:19614:9596,A00202:904:HLWKMDSX2:3:2207:1678:34585,A00202:904:HLWKMDSX2:3:1409:32353:10551,A00202:904:HLWKMDSX2:3:1548:7310:13777,A00202:904:HLWKMDSX2:3:2569:7202:17754,A00202:904:HLWKMDSX2:3:2573:30879:31767,A00202:904:HLWKMDSX2:3:1247:17861:20682,A00202:904:HLWKMDSX2:3:1656:29170:25457,A00202:904:HLWKMDSX2:3:1530:10655:18818,A002…	190	A352-19	A352-19	LUAD	60	platelet	male	C7P	15:72570177|72572165	hsa_circ_0104498	chr15:72862517-72864506+	ENST00000379887.4	100	100	100	189	1	189	189	1	189	3.15e-95	350	GAATGTCCCA...TGCACAGGAG	GAATGTCCCA...TGCACAGGAG
93723	93723	15:72760407|72762598	15	72760407	72762598	10	2_3_1	1	0.952	intron	ADPGK,	-	A00202:904:HLWKMDSX2:3:2327:6054:25379,A00202:904:HLWKMDSX2:3:2456:17960:19288,A00202:904:HLWKMDSX2:3:1257:8015:12179,A00202:904:HLWKMDSX2:3:1576:18023:27070,A00202:904:HLWKMDSX2:3:2255:10565:17096,A00202:904:HLWKMDSX2:3:2677:32515:34381,A00202:904:HLWKMDSX2:3:1456:16676:13150,A00202:904:HLWKMDSX2:3:1619:22833:11882,A00202:904:HLWKMDSX2:3:2625:31367:14982,A00202:904:HLWKMDSX2:3:1330:5963:29230,	2192	A352-19	A352-19	LUAD	60	platelet	male	C7P	NA	NA	NA	NA	NA	NA	NA	NA	NA	NA	NA	NA	NA	NA	NA	NA	NA
93724	93724	15:72760407|72775097	15	72760407	72775097	26	3_11_7	24	0.684	exon	ADPGK,	-	A00202:904:HLWKMDSX2:3:2254:21007:28291,A00202:904:HLWKMDSX2:3:2639:31177:25770,A00202:904:HLWKMDSX2:3:1458:6433:36119,A00202:904:HLWKMDSX2:3:1313:26449:19711,A00202:904:HLWKMDSX2:3:1571:30644:3427,A00202:904:HLWKMDSX2:3:2566:29152:22263,A00202:904:HLWKMDSX2:3:2527:19687:4398,A00202:904:HLWKMDSX2:3:2526:25156:34381,A00202:904:HLWKMDSX2:3:2553:11125:29810,A00202:904:HLWKMDSX2:3:2606:22950:19820,A0…	411	A352-19	A352-19	LUAD	60	platelet	male	C7P	15:72760407|72775097	hsa_circ_0004033	chr15:73052747-73067438-	NR_023318	100	100	100	410	1	410	410	410	1	0	758	CTGCTTGATA...TGCATTGACT	AGTCAATGCA...TATCAAGCAG
93725	93725	15:72771783|72775097	15	72771783	72775097	50	2_11_8	29	0.775	exon	ADPGK,	-	A00202:904:HLWKMDSX2:3:2433:14733:4429,A00202:904:HLWKMDSX2:3:2620:13648:21151,A00202:904:HLWKMDSX2:3:1161:31566:27132,A00202:904:HLWKMDSX2:3:1161:30960:27899,A00202:904:HLWKMDSX2:3:1237:5312:8970,A00202:904:HLWKMDSX2:3:2268:17806:10848,A00202:904:HLWKMDSX2:3:2620:13639:21136,A00202:904:HLWKMDSX2:3:1411:8603:10410,A00202:904:HLWKMDSX2:3:1456:28809:1658,A00202:904:HLWKMDSX2:3:1425:5032:22670,A0020…	290	A352-19	A352-19	LUAD	60	platelet	male	C7P	15:72771783|72775097	hsa_circ_0000631	chr15:73064123-73067438-	NM_031284	100	100	100	289	1	289	289	289	1	1.3e-150	534	CTTTAAATCT...TGCATTGACT	AGTCAATGCA...AGATTTAAAG
93726	93726	15:74375346|74376561	15	74375346	74376561	14	2_5_4	27	0.509	intergenic_region	n/a	-	A00202:904:HLWKMDSX2:3:2525:2591:29935,A00202:904:HLWKMDSX2:3:2525:2528:29982,A00202:904:HLWKMDSX2:3:1306:28908:14325,A00202:904:HLWKMDSX2:3:1645:10077:9267,A00202:904:HLWKMDSX2:3:2362:8395:22858,A00202:904:HLWKMDSX2:3:1645:10899:11036,A00202:904:HLWKMDSX2:3:2605:1289:34413,A00202:904:HLWKMDSX2:3:2612:2202:25034,A00202:904:HLWKMDSX2:3:1306:28935:14372,A00202:904:HLWKMDSX2:3:2364:1316:3709,A00202:…	1216	A352-19	A352-19	LUAD	60	platelet	male	C7P	NA	NA	NA	NA	NA	NA	NA	NA	NA	NA	NA	NA	NA	NA	NA	NA	NA
93727	93727	15:74466036|74466614	15	74466036	74466614	4	2_0_2	0	1	intergenic_region	n/a	+	A00202:904:HLWKMDSX2:3:2272:11686:3067,A00202:904:HLWKMDSX2:3:2331:28709:21089,A00202:904:HLWKMDSX2:3:1645:7808:25222,A00202:904:HLWKMDSX2:3:1538:27832:20196,	579	A352-19	A352-19	LUAD	60	platelet	male	C7P	NA	NA	NA	NA	NA	NA	NA	NA	NA	NA	NA	NA	NA	NA	NA	NA	NA
93728	93728	15:74489589|74491582	15	74489589	74491582	25	4_3_2	12	0.806	intergenic_region	n/a	+	A00202:904:HLWKMDSX2:3:2403:18313:27884,A00202:904:HLWKMDSX2:3:2517:5412:25426,A00202:904:HLWKMDSX2:3:1277:4119:11350,A00202:904:HLWKMDSX2:3:1365:11315:15295,A00202:904:HLWKMDSX2:3:1371:19072:1485,A00202:904:HLWKMDSX2:3:1277:4571:13291,A00202:904:HLWKMDSX2:3:1634:25644:23077,A00202:904:HLWKMDSX2:3:1273:3351:18286,A00202:904:HLWKMDSX2:3:1462:26567:31720,A00202:904:HLWKMDSX2:3:2258:30807:25567,A002…	1994	A352-19	A352-19	LUAD	60	platelet	male	C7P	NA	NA	NA	NA	NA	NA	NA	NA	NA	NA	NA	NA	NA	NA	NA	NA	NA
93729	93729	15:74671455|74671774	15	74671455	74671774	10	2_4_0	20	0.5	exon	EDC3,	-	A00202:904:HLWKMDSX2:3:2163:17879:14231,A00202:904:HLWKMDSX2:3:2178:1425:19272,A00202:904:HLWKMDSX2:3:2365:14488:32753,A00202:904:HLWKMDSX2:3:2420:15365:26005,A00202:904:HLWKMDSX2:3:1612:13955:32424,A00202:904:HLWKMDSX2:3:2429:25265:10958,A00202:904:HLWKMDSX2:3:1163:19922:20306,A00202:904:HLWKMDSX2:3:1420:17635:22608,A00202:904:HLWKMDSX2:3:2412:29089:10285,A00202:904:HLWKMDSX2:3:2604:18394:4445,	321	A352-19	A352-19	LUAD	60	platelet	male	C7P	15:74671455|74671774	hsa_circ_0006601	chr15:74963795-74964115-	NM_001142443	100	100	100	320	1	320	320	320	1	8.53e-168	592	AGGAGTTGTG...GTCACCTGCC	GGCAGGTGAC...CACAACTCCT
93730	93730	15:74671455|74675142	15	74671455	74675142	36	6_10_5	8	0.9	exon	EDC3,	-	A00202:904:HLWKMDSX2:3:2163:21287:3067,A00202:904:HLWKMDSX2:3:2163:20211:3114,A00202:904:HLWKMDSX2:3:2163:21251:22921,A00202:904:HLWKMDSX2:3:2262:8540:31657,A00202:904:HLWKMDSX2:3:2272:21992:30436,A00202:904:HLWKMDSX2:3:2347:24758:29058,A00202:904:HLWKMDSX2:3:1352:8721:28588,A00202:904:HLWKMDSX2:3:1471:17038:7263,A00202:904:HLWKMDSX2:3:1638:20835:27962,A00202:904:HLWKMDSX2:3:1665:20708:35697,A002…	503	A352-19	A352-19	LUAD	60	platelet	male	C7P	15:74671455|74675142	hsa_circ_0000633	chr15:74963795-74967483-	NM_025083	100	100	100	502	1	502	502	502	1	0	928	AGGAGTTGTG...CGTGAGACCA	TGGTCTCACG...CACAACTCCT
93731	93731	15:74923648|74926887	15	74923648	74926887	35	4_13_11	38	0.648	exon	COX5A,	-	A00202:904:HLWKMDSX2:3:2246:7346:31751,A00202:904:HLWKMDSX2:3:2258:31738:3380,A00202:904:HLWKMDSX2:3:2315:18882:15154,A00202:904:HLWKMDSX2:3:2464:6388:17096,A00202:904:HLWKMDSX2:3:2553:13006:3004,A00202:904:HLWKMDSX2:3:2649:30906:30499,A00202:904:HLWKMDSX2:3:1139:22290:36589,A00202:904:HLWKMDSX2:3:1150:31647:13119,A00202:904:HLWKMDSX2:3:1257:19199:8500,A00202:904:HLWKMDSX2:3:1370:18177:12148,A002…	246	A352-19	A352-19	LUAD	60	platelet	male	C7P	15:74923648|74926887	hsa_circ_0007840	chr15:75215988-75219228-	NM_004255	100	100	100	245	1	245	245	245	1	3.14e-126	453	CCATGCGGTT...GTGTTTATCC	GGATAAACAC...AACCGCATGG
93732	93732	15:74923648|74929232	15	74923648	74929232	49	5_8_7	34	0.742	exon	COX5A,	-	A00202:904:HLWKMDSX2:3:2257:10384:11647,A00202:904:HLWKMDSX2:3:2331:18078:32268,A00202:904:HLWKMDSX2:3:2433:23529:21104,A00202:904:HLWKMDSX2:3:1646:6605:6731,A00202:904:HLWKMDSX2:3:1240:8666:6918,A00202:904:HLWKMDSX2:3:1257:12427:3568,A00202:904:HLWKMDSX2:3:1264:28700:35665,A00202:904:HLWKMDSX2:3:1271:2139:36260,A00202:904:HLWKMDSX2:3:1405:7889:14152,A00202:904:HLWKMDSX2:3:1474:18466:14215,A00202…	363	A352-19	A352-19	LUAD	60	platelet	male	C7P	15:74923648|74929232	hsa_circ_0006810	chr15:75215988-75221573-	NM_004255	100	100	100	362	1	362	362	362	1	0	669	CCATGCGGTT...GACTGGATAG	CTATCCAGTC...AACCGCATGG
93733	93733	15:74926766|74929232	15	74926766	74929232	186	12_24_15	42	0.899	exon	COX5A,	-	A00202:904:HLWKMDSX2:3:2223:27633:34538,A00202:904:HLWKMDSX2:3:2340:31774:34381,A00202:904:HLWKMDSX2:3:2364:22417:30483,A00202:904:HLWKMDSX2:3:2401:21377:35352,A00202:904:HLWKMDSX2:3:2433:24668:19758,A00202:904:HLWKMDSX2:3:2441:15302:13902,A00202:904:HLWKMDSX2:3:2460:32316:11804,A00202:904:HLWKMDSX2:3:2466:26413:24721,A00202:904:HLWKMDSX2:3:2475:21965:14700,A00202:904:HLWKMDSX2:3:2503:2383:22153,…	240	A352-19	A352-19	LUAD	60	platelet	male	C7P	15:74926766|74929232	hsa_circ_0005725	chr15:75219106-75221573-	NM_004255	100	100	100	239	1	239	239	239	1	6.61e-123	442	CTTAACAACC...GACTGGATAG	CTATCCAGTC...GGTTGTTAAG
93734	93734	15:75375665|75381705	15	75375665	75381705	7	1_2_2	139	0.092	exon	SIN3A,	-	A00202:904:HLWKMDSX2:3:2172:6470:1924,A00202:904:HLWKMDSX2:3:1468:25192:11303,A00202:904:HLWKMDSX2:3:1470:6949:6731,A00202:904:HLWKMDSX2:3:2618:19497:3599,A00202:904:HLWKMDSX2:3:2649:1633:1595,A00202:904:HLWKMDSX2:3:1426:5918:20509,A00202:904:HLWKMDSX2:3:1426:5719:20008,	397	A352-19	A352-19	LUAD	60	platelet	male	C7P	NA	NA	NA	NA	NA	NA	NA	NA	NA	NA	NA	NA	NA	NA	NA	NA	NA
93735	93735	15:75375665|75384437	15	75375665	75384437	4	0_2_1	66	0.108	exon	SIN3A,	-	A00202:904:HLWKMDSX2:3:1526:30318:5556,A00202:904:HLWKMDSX2:3:1221:21106:3630,A00202:904:HLWKMDSX2:3:1526:29884:3583,A00202:904:HLWKMDSX2:3:1320:8377:34945,	571	A352-19	A352-19	LUAD	60	platelet	male	C7P	NA	NA	NA	NA	NA	NA	NA	NA	NA	NA	NA	NA	NA	NA	NA	NA	NA
93736	93736	15:75400730|75401970	15	75400730	75401970	13	0_1_2	57	0.313	exon	SIN3A,	-	A00202:904:HLWKMDSX2:3:2230:2428:2722,A00202:904:HLWKMDSX2:3:1668:30698:6684,A00202:904:HLWKMDSX2:3:1253:18177:20572,A00202:904:HLWKMDSX2:3:2665:4146:7795,A00202:904:HLWKMDSX2:3:2458:6234:5995,A00202:904:HLWKMDSX2:3:2469:31060:37027,A00202:904:HLWKMDSX2:3:2252:12897:2033,A00202:904:HLWKMDSX2:3:2301:31177:22138,A00202:904:HLWKMDSX2:3:2240:1895:29262,A00202:904:HLWKMDSX2:3:2537:4038:7106,A00202:904…	331	A352-19	A352-19	LUAD	60	platelet	male	C7P	15:75400730|75401970	hsa_circ_0104551	chr15:75693070-75694311-	NM_001145358	100	100	100	330	1	330	330	330	1	2.43e-173	610	CTCTTTACAG...CCTTTCGGAC	GTCCGAAAGG...CTGTAAAGAG
93737	93737	15:75407055|75413045	15	75407055	75413045	48	0_14_15	300	0.242	exon	SIN3A,	-	A00202:904:HLWKMDSX2:3:2171:7934:28604,A00202:904:HLWKMDSX2:3:2350:32280:7576,A00202:904:HLWKMDSX2:3:1111:5430:4445,A00202:904:HLWKMDSX2:3:1241:13765:24298,A00202:904:HLWKMDSX2:3:1364:17490:13056,A00202:904:HLWKMDSX2:3:1408:23511:29496,A00202:904:HLWKMDSX2:3:1616:19126:8249,A00202:904:HLWKMDSX2:3:1616:19379:8531,A00202:904:HLWKMDSX2:3:2421:25482:4069,A00202:904:HLWKMDSX2:3:2533:1389:27226,A00202:…	935	A352-19	A352-19	LUAD	60	platelet	male	C7P	15:75407055|75413045	hsa_circ_0036348	chr15:75699395-75705386-	NM_001145358	100	100	100	934	1	934	934	934	1	0	1725	CTTATCAAAA...GGTGTCGATG	CATCGACACC...TTTTGATAAG
93738	93738	15:75407055|75414311	15	75407055	75414311	41	6_7_12	108	0.432	exon	SIN3A,	-	A00202:904:HLWKMDSX2:3:2565:19397:8750,A00202:904:HLWKMDSX2:3:2549:30463:13667,A00202:904:HLWKMDSX2:3:2524:12337:31000,A00202:904:HLWKMDSX2:3:1236:16848:27915,A00202:904:HLWKMDSX2:3:1410:17463:34679,A00202:904:HLWKMDSX2:3:2229:4924:33129,A00202:904:HLWKMDSX2:3:2436:4435:29684,A00202:904:HLWKMDSX2:3:2671:22372:26303,A00202:904:HLWKMDSX2:3:1311:21757:21324,A00202:904:HLWKMDSX2:3:2175:22643:1251,A00…	1042	A352-19	A352-19	LUAD	60	platelet	male	C7P	15:75407055|75414311	hsa_circ_0036348	chr15:75699395-75705386-	NM_001145358	89.72	100	100	1041	1	934	934	934	1	0	1725	CTTATCAAAA...CATCCTCCAC	CATCGACACC...TTTTGATAAG
93739	93739	15:75409836|75413045	15	75409836	75413045	120	14_26_17	303	0.442	exon	SIN3A,	-	A00202:904:HLWKMDSX2:3:2322:9815:36965,A00202:904:HLWKMDSX2:3:2647:11487:34162,A00202:904:HLWKMDSX2:3:1336:14172:3646,A00202:904:HLWKMDSX2:3:1438:26856:7357,A00202:904:HLWKMDSX2:3:1445:28709:20650,A00202:904:HLWKMDSX2:3:2660:28239:1141,A00202:904:HLWKMDSX2:3:2431:10465:12571,A00202:904:HLWKMDSX2:3:1171:18159:18255,A00202:904:HLWKMDSX2:3:1667:3332:26960,A00202:904:HLWKMDSX2:3:2407:4906:18505,A0020…	845	A352-19	A352-19	LUAD	60	platelet	male	C7P	15:75409836|75413045	hsa_circ_0036351	chr15:75702176-75705386-	NM_001145358	100	100	100	844	1	844	844	844	1	0	1559	CTTAACTGGA...GGTGTCGATG	CATCGACACC...TCCAGTTAAG
93740	93740	15:75409836|75414311	15	75409836	75414311	9	1_3_4	109	0.142	exon	SIN3A,	-	A00202:904:HLWKMDSX2:3:2429:13765:35289,A00202:904:HLWKMDSX2:3:2429:14597:35446,A00202:904:HLWKMDSX2:3:1316:4833:19664,A00202:904:HLWKMDSX2:3:2429:14407:35775,A00202:904:HLWKMDSX2:3:1354:22073:36401,A00202:904:HLWKMDSX2:3:1274:13078:5854,A00202:904:HLWKMDSX2:3:2106:5502:18411,A00202:904:HLWKMDSX2:3:2613:1696:29575,A00202:904:HLWKMDSX2:3:1536:2392:21825,	952	A352-19	A352-19	LUAD	60	platelet	male	C7P	15:75409836|75414311	hsa_circ_0036351	chr15:75702176-75705386-	NM_001145358	88.75	100	100	951	1	844	844	844	1	0	1559	CTTAACTGGA...CATCCTCCAC	CATCGACACC...TCCAGTTAAG
93741	93741	15:75411492|75413045	15	75411492	75413045	274	15_54_53	422	0.565	exon	SIN3A,	-	A00202:904:HLWKMDSX2:3:2215:7283:2957,A00202:904:HLWKMDSX2:3:2216:19072:8688,A00202:904:HLWKMDSX2:3:2242:26621:19445,A00202:904:HLWKMDSX2:3:2254:24008:17675,A00202:904:HLWKMDSX2:3:2330:9959:23437,A00202:904:HLWKMDSX2:3:2351:29767:13714,A00202:904:HLWKMDSX2:3:2352:23918:17707,A00202:904:HLWKMDSX2:3:2361:10628:14920,A00202:904:HLWKMDSX2:3:2367:3323:28228,A00202:904:HLWKMDSX2:3:2441:14045:16892,A002…	536	A352-19	A352-19	LUAD	60	platelet	male	C7P	15:75411492|75413045	hsa_circ_0036353	chr15:75703832-75705386-	NM_001145358	100	100	100	535	1	535	535	535	1	0	989	CTGATATGTG...GGTGTCGATG	CATCGACACC...CACATATCAG
93742	93742	15:75411492|75414311	15	75411492	75414311	25	2_8_7	230	0.179	exon	SIN3A,	-	A00202:904:HLWKMDSX2:3:2154:28348:23093,A00202:904:HLWKMDSX2:3:2259:13105:29919,A00202:904:HLWKMDSX2:3:1163:26042:9424,A00202:904:HLWKMDSX2:3:1163:25012:9799,A00202:904:HLWKMDSX2:3:1655:25156:28087,A00202:904:HLWKMDSX2:3:1630:30572:31704,A00202:904:HLWKMDSX2:3:1209:12707:30358,A00202:904:HLWKMDSX2:3:1433:32190:32910,A00202:904:HLWKMDSX2:3:1475:6976:36401,A00202:904:HLWKMDSX2:3:1243:6189:24862,A00…	643	A352-19	A352-19	LUAD	60	platelet	male	C7P	15:75411492|75414311	hsa_circ_0000636	chr15:75703832-75706652-	NM_001145358	100	100	100	642	1	642	642	642	1	0	1186	CTGATATGTG...CATCCTCCAC	GTGGAGGATG...CACATATCAG
93744	93744	15:75430187|75430408	15	75430187	75430408	5	1_2_1	92	0.098	exon	SIN3A,	-	A00202:904:HLWKMDSX2:3:1367:26458:13589,A00202:904:HLWKMDSX2:3:2411:9968:31093,A00202:904:HLWKMDSX2:3:2275:18295:28510,A00202:904:HLWKMDSX2:3:2672:32407:30968,A00202:904:HLWKMDSX2:3:1205:9064:20040,	223	A352-19	A352-19	LUAD	60	platelet	male	C7P	15:75430187|75430408	hsa_circ_0036357	chr15:75722527-75722749-	NM_001145358	100	100	100	222	1	222	222	222	1	1.72e-113	411	CTGGTAGCTG...ACTACAAAAC	GTTTTGTAGT...CAGCTACCAG
93745	93745	15:75605150|75621056	15	75605150	75621056	7	1_2_1	56	0.2	exon	SNUPN,	-	A00202:904:HLWKMDSX2:3:2560:11270:28401,A00202:904:HLWKMDSX2:3:1570:15112:34178,A00202:904:HLWKMDSX2:3:2401:2085:19069,A00202:904:HLWKMDSX2:3:1401:3423:12618,A00202:904:HLWKMDSX2:3:2531:20012:30921,A00202:904:HLWKMDSX2:3:1570:13946:32847,A00202:904:HLWKMDSX2:3:1436:14669:13432,	684	A352-19	A352-19	LUAD	60	platelet	male	C7P	15:75605150|75621056	hsa_circ_0104562	chr15:75897490-75913397-	ENST00000371091.5	100	100	100	683	1	683	683	683	1	0	1262	AGGATTAAGC...TCCATCTTCC	GGAAGATGGA...GCTTAATCCT
93746	93746	15:75609558|75621056	15	75609558	75621056	10	2_3_0	59	0.253	exon	SNUPN,	-	A00202:904:HLWKMDSX2:3:1226:28908:28072,A00202:904:HLWKMDSX2:3:1603:27344:5040,A00202:904:HLWKMDSX2:3:2164:6442:1877,A00202:904:HLWKMDSX2:3:1338:16080:36573,A00202:904:HLWKMDSX2:3:1454:8775:7858,A00202:904:HLWKMDSX2:3:2427:8332:6057,A00202:904:HLWKMDSX2:3:1171:19542:1391,A00202:904:HLWKMDSX2:3:1533:17047:10097,A00202:904:HLWKMDSX2:3:1552:31684:10802,A00202:904:HLWKMDSX2:3:2221:31846:8328,	508	A352-19	A352-19	LUAD	60	platelet	male	C7P	15:75609558|75621056	hsa_circ_0005470	chr15:75909748-75913397-	NM_005701	60.75	100	100	507	200	507	308	308	1	6.55e-161	569	CTTTTGCTGT...TCCATCTTCC	GGAAGATGGA...TGCTAATCAA
93747	93747	15:75617408|75617552	15	75617408	75617552	9	2_4_2	164	0.099	exon	SNUPN,	-	A00202:904:HLWKMDSX2:3:1456:28574:16470,A00202:904:HLWKMDSX2:3:1163:18927:2675,A00202:904:HLWKMDSX2:3:1243:11189:3615,A00202:904:HLWKMDSX2:3:1613:5900:13213,A00202:904:HLWKMDSX2:3:2633:14018:32753,A00202:904:HLWKMDSX2:3:1243:11134:3490,A00202:904:HLWKMDSX2:3:2178:17418:32753,A00202:904:HLWKMDSX2:3:2178:18403:28197,A00202:904:HLWKMDSX2:3:1459:27950:28573,	146	A352-19	A352-19	LUAD	60	platelet	male	C7P	NA	NA	NA	NA	NA	NA	NA	NA	NA	NA	NA	NA	NA	NA	NA	NA	NA
93748	93748	15:75617408|75621056	15	75617408	75621056	24	2_6_5	88	0.353	exon	SNUPN,	-	A00202:904:HLWKMDSX2:3:1451:17056:22889,A00202:904:HLWKMDSX2:3:2418:31548:5400,A00202:904:HLWKMDSX2:3:2421:9932:20259,A00202:904:HLWKMDSX2:3:2271:21115:17581,A00202:904:HLWKMDSX2:3:1531:4074:5697,A00202:904:HLWKMDSX2:3:1147:27579:21699,A00202:904:HLWKMDSX2:3:1517:21802:24909,A00202:904:HLWKMDSX2:3:1620:8504:16157,A00202:904:HLWKMDSX2:3:2310:5403:21433,A00202:904:HLWKMDSX2:3:2614:26937:28855,A0020…	309	A352-19	A352-19	LUAD	60	platelet	male	C7P	15:75617408|75621056	hsa_circ_0005470	chr15:75909748-75913397-	NM_005701	100	100	100	308	1	308	308	308	1	3.83e-161	569	TTGATTAGCA...TCCATCTTCC	GGAAGATGGA...TGCTAATCAA
93749	93749	15:75854386|75873568	15	75854386	75873568	186	31_13_38	1247	0.23	exon	UBE2Q2,	+	A00202:904:HLWKMDSX2:3:2512:9805:27899,A00202:904:HLWKMDSX2:3:2539:16902:26631,A00202:904:HLWKMDSX2:3:1151:23014:29324,A00202:904:HLWKMDSX2:3:1269:18828:14497,A00202:904:HLWKMDSX2:3:1274:11722:15154,A00202:904:HLWKMDSX2:3:1456:19813:12696,A00202:904:HLWKMDSX2:3:1474:17110:16814,A00202:904:HLWKMDSX2:3:1478:29848:3333,A00202:904:HLWKMDSX2:3:1608:27290:13557,A00202:904:HLWKMDSX2:3:1671:27525:35258,A…	409	A352-19	A352-19	LUAD	60	platelet	male	C7P	15:75854386|75873568	hsa_circ_0104564	chr15:76146726-76165909+	ENST00000267938.4	100	100	100	408	1	408	408	1	408	0	754	GAATCCTATC...CCATTTAAAT	GAATCCTATC...CCATTTAAAT
93750	93750	15:75854386|75883424	15	75854386	75883424	152	22_3_40	397	0.434	exon	UBE2Q2,	+	A00202:904:HLWKMDSX2:3:2510:11053:16501,A00202:904:HLWKMDSX2:3:2534:31204:32330,A00202:904:HLWKMDSX2:3:1128:26684:34366,A00202:904:HLWKMDSX2:3:1147:27977:2816,A00202:904:HLWKMDSX2:3:1163:8721:30718,A00202:904:HLWKMDSX2:3:1328:15239:30107,A00202:904:HLWKMDSX2:3:1527:29378:5212,A00202:904:HLWKMDSX2:3:1529:2944:25848,A00202:904:HLWKMDSX2:3:1645:4047:4899,A00202:904:HLWKMDSX2:3:2326:15266:4758,A00202…	705	A352-19	A352-19	LUAD	60	platelet	male	C7P	15:75854386|75883424	hsa_circ_0036372	chr15:76146726-76175765+	NM_173469	100	100	100	704	1	704	704	1	704	0	1301	GAATCCTATC...TCTCAGGAGG	GAATCCTATC...TCTCAGGAGG
93751	93751	15:75859878|75873568	15	75859878	75873568	5847	136_96_275	1793	0.867	exon	UBE2Q2,	+	A00202:904:HLWKMDSX2:3:2155:15881:23610,A00202:904:HLWKMDSX2:3:2159:1334:15640,A00202:904:HLWKMDSX2:3:2160:10031:14262,A00202:904:HLWKMDSX2:3:2161:16052:15045,A00202:904:HLWKMDSX2:3:2163:31403:6464,A00202:904:HLWKMDSX2:3:2164:14660:30639,A00202:904:HLWKMDSX2:3:2167:29758:9627,A00202:904:HLWKMDSX2:3:2167:12219:27915,A00202:904:HLWKMDSX2:3:2168:26250:23563,A00202:904:HLWKMDSX2:3:2168:6244:28338,A00…
2:3:1115:20880:21245	A00202:904:HLWKMDSX2:3:1116:27624:24909	A00202:904:HLWKMDSX2:3:1118:24903:35509	A00202:904:HLWKMDSX2:3:1120:13765:9987	A00202:904:HLWKMDSX2:3:1127:15447:11522	A00202:904:HLWKMDSX2:3:1129:28863:33786	A00202:904:HLWKMDSX2:3:1136:32515:12179	A00202:904:HLWKMDSX2:3:1139:12671:2206	A00202:904:HLWKMDSX2:3:1144:21893:6089	A00202:904:HLWKMDSX2:3:1153:8133:29731	A00202:904:HLWKMDSX2:3:1155:16866:31328	A00202:904:HLWKMDSX2:3:1159:16007:15092	A00202:904:HLWKMDSX2:3:1159:15817:15107	A00202:904:HLWKMDSX2:3:1160:3504:23625	A00202:904:HLWKMDSX2:3:1161:11071:32910	A00202:904:HLWKMDSX2:3:1165:6569:35790	A00202:904:HLWKMDSX2:3:1168:1136:34366	A00202:904:HLWKMDSX2:3:1175:12264:35853	A00202:904:HLWKMDSX2:3:1203:4896:27038	A00202:904:HLWKMDSX2:3:1210:22788:6637	A00202:904:HLWKMDSX2:3:1213:12210:6449	A00202:904:HLWKMDSX2:3:1214:11415:25520	A00202:904:HLWKMDSX2:3:1216:4915:36151	A00202:904:HLWKMDSX2:3:1227:7943:35603	A00202:904:HLWKMDSX2:3:1228:13621:30279	A00202:904:HLWKMDSX2:3:1245:16378:4272	A00202:904:HLWKMDSX2:3:1247:19985:13557	A00202:904:HLWKMDSX2:3:1250:6840:30342	A00202:904:HLWKMDSX2:3:1261:1181:32910	A00202:904:HLWKMDSX2:3:1278:8043:23093	A00202:904:HLWKMDSX2:3:1302:17201:10927	A00202:904:HLWKMDSX2:3:1305:20419:32816	A00202:904:HLWKMDSX2:3:1308:8856:10848	A00202:904:HLWKMDSX2:3:1309:24569:25974	A00202:904:HLWKMDSX2:3:1310:2492:7279	A00202:904:HLWKMDSX2:3:1310:8106:25332	A00202:904:HLWKMDSX2:3:1310:31349:34929	A00202:904:HLWKMDSX2:3:1312:31322:8891	A00202:904:HLWKMDSX2:3:1320:1551:11256	A00202:904:HLWKMDSX2:3:1321:2311:31203
93752	93752	15:75859878|75883424	15	75859878	75883424	190	28_6_53	955	0.285	exon	UBE2Q2,	+	A00202:904:HLWKMDSX2:3:2216:20320:33144,A00202:904:HLWKMDSX2:3:2219:1154:27195,A00202:904:HLWKMDSX2:3:2272:15347:30608,A00202:904:HLWKMDSX2:3:2332:16197:8187,A00202:904:HLWKMDSX2:3:2561:6488:35994,A00202:904:HLWKMDSX2:3:2623:8232:21480,A00202:904:HLWKMDSX2:3:2660:14561:19069,A00202:904:HLWKMDSX2:3:1146:24135:18834,A00202:904:HLWKMDSX2:3:1161:24099:7028,A00202:904:HLWKMDSX2:3:1176:2844:2159,A00202…	603	A352-19	A352-19	LUAD	60	platelet	male	C7P	15:75859878|75883424	hsa_circ_0036374	chr15:76152218-76175765+	NM_173469	100	100	100	602	1	602	602	1	602	0	1112	CTTCGTCAGC...TCTCAGGAGG	CTTCGTCAGC...TCTCAGGAGG
93754	93754	15:75868951|75873568	15	75868951	75873568	1771	106_107_203	2785	0.56	exon	UBE2Q2,	+	A00202:904:HLWKMDSX2:3:2172:1841:20588,A00202:904:HLWKMDSX2:3:2321:22001:3270,A00202:904:HLWKMDSX2:3:2322:17888:20885,A00202:904:HLWKMDSX2:3:2374:14416:6918,A00202:904:HLWKMDSX2:3:2577:30644:20964,A00202:904:HLWKMDSX2:3:1135:23448:16830,A00202:904:HLWKMDSX2:3:1136:30472:16250,A00202:904:HLWKMDSX2:3:1161:13033:27226,A00202:904:HLWKMDSX2:3:1215:25599:30733,A00202:904:HLWKMDSX2:3:1462:8124:27962,A00…
KMDSX2:3:1267:27199:8578	A00202:904:HLWKMDSX2:3:1331:1994:15655	A00202:904:HLWKMDSX2:3:1344:4896:21245	A00202:904:HLWKMDSX2:3:1366:1777:1626	A00202:904:HLWKMDSX2:3:1402:12536:4601	A00202:904:HLWKMDSX2:3:1408:3803:13495	A00202:904:HLWKMDSX2:3:1423:5213:21731	A00202:904:HLWKMDSX2:3:1519:3061:4758	A00202:904:HLWKMDSX2:3:1540:26277:31344	A00202:904:HLWKMDSX2:3:1601:23574:3114	A00202:904:HLWKMDSX2:3:1649:3784:23641	A00202:904:HLWKMDSX2:3:1655:7401:25363	A00202:904:HLWKMDSX2:3:2164:16423:33692	A00202:904:HLWKMDSX2:3:2175:28772:1188	A00202:904:HLWKMDSX2:3:2216:19723:9502	A00202:904:HLWKMDSX2:3:2216:7274:33129	A00202:904:HLWKMDSX2:3:2218:28501:27085	A00202:904:HLWKMDSX2:3:2234:1136:12915	A00202:904:HLWKMDSX2:3:2262:15004:29982	A00202:904:HLWKMDSX2:3:2305:4689:32252	A00202:904:HLWKMDSX2:3:2336:14606:20619	A00202:904:HLWKMDSX2:3:2356:25057:35524	A00202:904:HLWKMDSX2:3:2403:13711:2816	A00202:904:HLWKMDSX2:3:2411:5484:15405	A00202:904:HLWKMDSX2:3:2412:18521:18223	A00202:904:HLWKMDSX2:3:2413:22001:36902	A00202:904:HLWKMDSX2:3:2422:30129:11303	A00202:904:HLWKMDSX2:3:2452:2320:23766	A00202:904:HLWKMDSX2:3:2462:8142:30060	A00202:904:HLWKMDSX2:3:2472:24469:11584	A00202:904:HLWKMDSX2:3:2515:8006:18302	A00202:904:HLWKMDSX2:3:2527:27091:23954	A00202:904:HLWKMDSX2:3:2545:25798:20650	A00202:904:HLWKMDSX2:3:2563:18674:30107	A00202:904:HLWKMDSX2:3:2574:1940:18192	A00202:904:HLWKMDSX2:3:2635:2483:31469	A00202:904:HLWKMDSX2:3:2654:31159:35258	A00202:904:HLWKMDSX2:3:2669:1913:8343	A00202:904:HLWKMDSX2:3:2670:24903:19601	A00202:904:HLWKMDSX2:3:1141:12029:1689
93755	93755	15:75868951|75883424	15	75868951	75883424	222	27_7_52	2019	0.18	exon	UBE2Q2,	+	A00202:904:HLWKMDSX2:3:2367:2944:23938,A00202:904:HLWKMDSX2:3:2376:11740:19194,A00202:904:HLWKMDSX2:3:2433:20591:13604,A00202:904:HLWKMDSX2:3:2433:20681:13949,A00202:904:HLWKMDSX2:3:2504:14751:33771,A00202:904:HLWKMDSX2:3:2571:24849:23234,A00202:904:HLWKMDSX2:3:2620:28122:9455,A00202:904:HLWKMDSX2:3:2662:23538:8531,A00202:904:HLWKMDSX2:3:1168:7021:3192,A00202:904:HLWKMDSX2:3:1210:25834:30608,A002…	498	A352-19	A352-19	LUAD	60	platelet	male	C7P	15:75868951|75883424	hsa_circ_0036377	chr15:76161291-76175765+	NM_173469	100	100	100	497	1	497	497	1	497	0	918	AATGGGACAA...TCTCAGGAGG	AATGGGACAA...TCTCAGGAGG
93756	93756	15:75873428|75878021	15	75873428	75878021	209	46_8_57	3573	0.105	exon	UBE2Q2,	+	A00202:904:HLWKMDSX2:3:2440:2627:28275,A00202:904:HLWKMDSX2:3:2665:29541:14262,A00202:904:HLWKMDSX2:3:1145:14172:25504,A00202:904:HLWKMDSX2:3:1275:12572:11960,A00202:904:HLWKMDSX2:3:2175:19000:20682,A00202:904:HLWKMDSX2:3:2519:17327:19163,A00202:904:HLWKMDSX2:3:2362:4074:18693,A00202:904:HLWKMDSX2:3:2636:2130:33426,A00202:904:HLWKMDSX2:3:1333:10068:32957,A00202:904:HLWKMDSX2:3:2160:12924:33395,A0…	288	A352-19	A352-19	LUAD	60	platelet	male	C7P	15:75873428|75878021	hsa_circ_0036379	chr15:76165768-76170362+	NM_173469	100	100	100	287	1	287	287	1	287	1.67e-149	531	GATATAGAAG...AACTGCAGAA	GATATAGAAG...AACTGCAGAA
93757	93757	15:75876187|75879188	15	75876187	75879188	61	14_4_12	679	0.152	exon	UBE2Q2,	+	A00202:904:HLWKMDSX2:3:2159:23710:18756,A00202:904:HLWKMDSX2:3:2160:4435:25457,A00202:904:HLWKMDSX2:3:2425:18331:5963,A00202:904:HLWKMDSX2:3:2436:32090:23625,A00202:904:HLWKMDSX2:3:2556:24361:25269,A00202:904:HLWKMDSX2:3:2659:18059:33332,A00202:904:HLWKMDSX2:3:2659:18530:34616,A00202:904:HLWKMDSX2:3:1221:13937:34961,A00202:904:HLWKMDSX2:3:1245:16197:31234,A00202:904:HLWKMDSX2:3:1330:5168:18959,A0…	238	A352-19	A352-19	LUAD	60	platelet	male	C7P	15:75876187|75879188	hsa_circ_0036380	chr15:76168527-76171529+	NM_173469	100	100	100	237	1	237	237	1	237	8.47e-122	438	GGTGCAGTGT...CTCTTTTAAG	GGTGCAGTGT...CTCTTTTAAG
93758	93758	15:75876187|75883424	15	75876187	75883424	197	42_1_51	578	0.405	exon	UBE2Q2,	+	A00202:904:HLWKMDSX2:3:2220:19687:35243,A00202:904:HLWKMDSX2:3:2371:19804:12211,A00202:904:HLWKMDSX2:3:2378:21621:13730,A00202:904:HLWKMDSX2:3:2461:14724:18223,A00202:904:HLWKMDSX2:3:2464:19199:19867,A00202:904:HLWKMDSX2:3:2510:11704:16501,A00202:904:HLWKMDSX2:3:2511:16351:3537,A00202:904:HLWKMDSX2:3:2561:15718:24518,A00202:904:HLWKMDSX2:3:2573:6885:8876,A00202:904:HLWKMDSX2:3:2615:28375:25238,A0…	297	A352-19	A352-19	LUAD	60	platelet	male	C7P	15:75876187|75883424	hsa_circ_0005151	chr15:76168527-76175765+	NM_173469	100	100	100	296	1	296	296	1	296	1.72e-154	547	GGTGCAGTGT...TCTCAGGAGG	GGTGCAGTGT...TCTCAGGAGG
93759	93759	15:75913203|75914205	15	75913203	75914205	17	7_2_6	35	0.493	exon	FBXO22,	+	A00202:904:HLWKMDSX2:3:2327:32145:5619,A00202:904:HLWKMDSX2:3:2515:17300:3865,A00202:904:HLWKMDSX2:3:1277:19081:6292,A00202:904:HLWKMDSX2:3:2327:32470:4930,A00202:904:HLWKMDSX2:3:2605:18719:17973,A00202:904:HLWKMDSX2:3:2634:18511:26663,A00202:904:HLWKMDSX2:3:1615:30915:1830,A00202:904:HLWKMDSX2:3:2153:11840:11945,A00202:904:HLWKMDSX2:3:2508:11505:5134,A00202:904:HLWKMDSX2:3:2277:26802:23578,A0020…	185	A352-19	A352-19	LUAD	60	platelet	male	C7P	15:75913203|75914205	hsa_circ_0036382	chr15:76205543-76206546+	NM_147188	100	100	100	184	1	184	184	1	184	1.84e-92	340	AATGTTCGCA...GGAATTGTAG	AATGTTCGCA...GGAATTGTAG
93760	93760	15:75913203|75917394	15	75913203	75917394	76	20_15_7	32	0.826	exon	FBXO22,	+	A00202:904:HLWKMDSX2:3:1625:31006:35493,A00202:904:HLWKMDSX2:3:2653:21278:12978,A00202:904:HLWKMDSX2:3:1408:27362:17002,A00202:904:HLWKMDSX2:3:2632:24008:12790,A00202:904:HLWKMDSX2:3:1166:1154:25817,A00202:904:HLWKMDSX2:3:2122:17824:35524,A00202:904:HLWKMDSX2:3:2147:31195:21605,A00202:904:HLWKMDSX2:3:2209:26124:14105,A00202:904:HLWKMDSX2:3:2455:19560:28354,A00202:904:HLWKMDSX2:3:2475:30499:11694,…	350	A352-19	A352-19	LUAD	60	platelet	male	C7P	15:75913203|75917394	hsa_circ_0104572	chr15:76205543-76209735+	ENST00000308275.3	100	100	100	349	1	349	349	1	349	0	645	AATGTTCGCA...ACTGAAGTAG	AATGTTCGCA...ACTGAAGTAG
93761	93761	15:75933742|75934479	15	75933742	75934479	42	11_3_13	6	0.933	exon	FBXO22,	+	A00202:904:HLWKMDSX2:3:2309:18629:4852,A00202:904:HLWKMDSX2:3:2106:26910:27743,A00202:904:HLWKMDSX2:3:2538:27896:32643,A00202:904:HLWKMDSX2:3:1638:12644:5635,A00202:904:HLWKMDSX2:3:2462:30246:21715,A00202:904:HLWKMDSX2:3:2472:10321:31391,A00202:904:HLWKMDSX2:3:2520:17164:30655,A00202:904:HLWKMDSX2:3:2106:26377:28260,A00202:904:HLWKMDSX2:3:2256:31593:18411,A00202:904:HLWKMDSX2:3:2256:17797:23610,A…	2161	A352-19	A352-19	LUAD	60	platelet	male	C7P	NA	NA	NA	NA	NA	NA	NA	NA	NA	NA	NA	NA	NA	NA	NA	NA	NA
93762	93762	15:76287846|76292700	15	76287846	76292700	249	22_39_49	2954	0.144	exon	ETFA,	-	A00202:904:HLWKMDSX2:3:2171:7554:34303,A00202:904:HLWKMDSX2:3:2171:7762:34413,A00202:904:HLWKMDSX2:3:2215:21893:32612,A00202:904:HLWKMDSX2:3:2229:25807:17033,A00202:904:HLWKMDSX2:3:2236:9724:12352,A00202:904:HLWKMDSX2:3:2266:5204:23813,A00202:904:HLWKMDSX2:3:2322:17833:7169,A00202:904:HLWKMDSX2:3:2330:8974:10520,A00202:904:HLWKMDSX2:3:2336:22372:17785,A00202:904:HLWKMDSX2:3:2336:19985:20917,A0020…	266	A352-19	A352-19	LUAD	60	platelet	male	C7P	15:76287846|76292700	hsa_circ_0000639	chr15:76580186-76585041-	NM_000126	100	100	100	265	1	265	265	265	1	2.61e-137	490	CTGCATAAAT...CTTGTGCCAC	GTGGCACAAG...ATTTATGCAG
93763	93763	15:76292431|76295737	15	76292431	76295737	490	26_92_81	3147	0.237	exon	ETFA,	-	A00202:904:HLWKMDSX2:3:2155:17192:20744,A00202:904:HLWKMDSX2:3:2156:21531:32487,A00202:904:HLWKMDSX2:3:2157:16721:10504,A00202:904:HLWKMDSX2:3:2164:18982:3803,A00202:904:HLWKMDSX2:3:2203:10502:3834,A00202:904:HLWKMDSX2:3:2214:5882:5165,A00202:904:HLWKMDSX2:3:2217:12906:30295,A00202:904:HLWKMDSX2:3:2240:13648:35900,A00202:904:HLWKMDSX2:3:2242:10348:10332,A00202:904:HLWKMDSX2:3:2259:11695:24878,A00…	313	A352-19	A352-19	LUAD	60	platelet	male	C7P	15:76292431|76295737	hsa_circ_0003620	chr15:76584771-76588078-	NM_000126	100	100	100	312	1	312	312	312	1	2.32e-163	577	CTTTCCGAAG...GCAATGAGGC	GCCTCATTGC...CTTCGGAAAG
93764	93764	15:76567270|76574284	15	76567270	76574284	13	1_2_3	15	0.634	exon	SCAPER,	-	A00202:904:HLWKMDSX2:3:1443:17300:33051,A00202:904:HLWKMDSX2:3:1118:26332:30655,A00202:904:HLWKMDSX2:3:1443:17734:32925,A00202:904:HLWKMDSX2:3:2321:16351:34569,A00202:904:HLWKMDSX2:3:1236:18322:1376,A00202:904:HLWKMDSX2:3:2168:1922:23171,A00202:904:HLWKMDSX2:3:2524:9887:33646,A00202:904:HLWKMDSX2:3:2145:18611:35477,A00202:904:HLWKMDSX2:3:2554:8422:27320,A00202:904:HLWKMDSX2:3:1166:9977:14544,A002…	264	A352-19	A352-19	LUAD	60	platelet	male	C7P	NA	NA	NA	NA	NA	NA	NA	NA	NA	NA	NA	NA	NA	NA	NA	NA	NA
93765	93765	15:76574158|76665789	15	76574158	76665789	4	0_3_3	57	0.123	exon	SCAPER,	-	A00202:904:HLWKMDSX2:3:2174:19777:6464,A00202:904:HLWKMDSX2:3:2173:15257:8469,A00202:904:HLWKMDSX2:3:1334:27199:33599,A00202:904:HLWKMDSX2:3:2174:19768:6324,	331	A352-19	A352-19	LUAD	60	platelet	male	C7P	15:76574158|76665789	hsa_circ_0006068	chr15:76866498-76958130-	NM_001145923	100	100	100	330	1	330	330	330	1	2.43e-173	610	CTCTTTTTCC...AAAGATGCTC	GAGCATCTTT...GGAAAAAGAG
93767	93767	15:76621764|76665789	15	76621764	76665789	17	4_6_4	72	0.321	exon	SCAPER,	-	A00202:904:HLWKMDSX2:3:2162:14678:2801,A00202:904:HLWKMDSX2:3:1370:20437:13651,A00202:904:HLWKMDSX2:3:2162:13187:4633,A00202:904:HLWKMDSX2:3:2312:7003:14058,A00202:904:HLWKMDSX2:3:2116:5023:31046,A00202:904:HLWKMDSX2:3:2326:7889:6825,A00202:904:HLWKMDSX2:3:1520:15148:34397,A00202:904:HLWKMDSX2:3:2667:3143:29606,A00202:904:HLWKMDSX2:3:2116:4300:31391,A00202:904:HLWKMDSX2:3:2326:7898:6809,A00202:90…	204	A352-19	A352-19	LUAD	60	platelet	male	C7P	15:76621764|76665789	hsa_circ_0005143	chr15:76914104-76958130-	NM_001145923	100	100	100	203	1	203	203	203	1	5.65e-103	375	TTTGCTTTAT...AAAGATGCTC	GAGCATCTTT...ATAAAGCAAA
93769	93769	15:76665653|76665789	15	76665653	76665789	18	2_5_5	69	0.343	exon	SCAPER,	-	A00202:904:HLWKMDSX2:3:1469:24469:21543,A00202:904:HLWKMDSX2:3:2322:14226:9377,A00202:904:HLWKMDSX2:3:1156:9796:29105,A00202:904:HLWKMDSX2:3:1651:23683:21214,A00202:904:HLWKMDSX2:3:2671:4137:12884,A00202:904:HLWKMDSX2:3:1517:20374:20243,A00202:904:HLWKMDSX2:3:1266:25256:30044,A00202:904:HLWKMDSX2:3:2623:15176:1689,A00202:904:HLWKMDSX2:3:1517:20302:20212,A00202:904:HLWKMDSX2:3:2243:31394:15937,A00…	138	A352-19	A352-19	LUAD	60	platelet	male	C7P	15:76665653|76665789	hsa_circ_0104580	chr15:76957993-76958130-	ENST00000538941.2	100	100	100	137	1	137	137	137	1	1.73e-66	254	CTGAAGTTCA...AAAGATGCTC	GAGCATCTTT...TGAACTTCAG
93772	93772	15:76702850|76705984	15	76702850	76705984	3	1_2_1	47	0.113	exon	SCAPER,	-	A00202:904:HLWKMDSX2:3:1410:4164:32002,A00202:904:HLWKMDSX2:3:2122:19732:2284,A00202:904:HLWKMDSX2:3:1638:17354:14857,	236	A352-19	A352-19	LUAD	60	platelet	male	C7P	NA	NA	NA	NA	NA	NA	NA	NA	NA	NA	NA	NA	NA	NA	NA	NA	NA
93773	93773	15:76728595|76733384	15	76728595	76733384	107	21_42_27	184	0.538	exon	SCAPER,	-	A00202:904:HLWKMDSX2:3:2576:9426:5415,A00202:904:HLWKMDSX2:3:2645:26395:16047,A00202:904:HLWKMDSX2:3:1657:7726:32346,A00202:904:HLWKMDSX2:3:2560:18340:28307,A00202:904:HLWKMDSX2:3:2645:26350:17033,A00202:904:HLWKMDSX2:3:1240:6533:23516,A00202:904:HLWKMDSX2:3:1627:17291:33567,A00202:904:HLWKMDSX2:3:2124:2483:18443,A00202:904:HLWKMDSX2:3:2177:15727:20713,A00202:904:HLWKMDSX2:3:2211:27290:28494,A002…	300	A352-19	A352-19	LUAD	60	platelet	male	C7P	15:76728595|76733384	hsa_circ_0000640	chr15:77020935-77025725-	NM_001145923	100	100	100	299	1	299	299	299	1	3.74e-156	553	CTAGCTCTTT...TTTCATTTAC	GTAAATGAAA...AAAGAGCTAG
93774	93774	15:76728595|76753948	15	76728595	76753948	29	7_10_3	95	0.379	exon	SCAPER,	-	A00202:904:HLWKMDSX2:3:1471:12228:18223,A00202:904:HLWKMDSX2:3:2343:17897:25692,A00202:904:HLWKMDSX2:3:2501:28890:18646,A00202:904:HLWKMDSX2:3:1675:18629:2879,A00202:904:HLWKMDSX2:3:2532:27001:11553,A00202:904:HLWKMDSX2:3:1431:21621:3364,A00202:904:HLWKMDSX2:3:2513:1488:34569,A00202:904:HLWKMDSX2:3:1208:28519:36010,A00202:904:HLWKMDSX2:3:1431:21902:3505,A00202:904:HLWKMDSX2:3:1501:28537:23672,A00…	441	A352-19	A352-19	LUAD	60	platelet	male	C7P	15:76728595|76753948	hsa_circ_0104589	chr15:77020935-77046289-	ENST00000538941.2	100	100	100	440	1	440	440	440	1	0	813	CTAGCTCTTT...CATCCTTCTC	GAGAAGGATG...AAAGAGCTAG
93775	93775	15:76753808|76775117	15	76753808	76775117	8	4_3_1	145	0.099	exon	SCAPER,	-	A00202:904:HLWKMDSX2:3:2468:24542:6793,A00202:904:HLWKMDSX2:3:1205:17264:9345,A00202:904:HLWKMDSX2:3:1525:2889:22122,A00202:904:HLWKMDSX2:3:2112:22281:2597,A00202:904:HLWKMDSX2:3:1345:23511:24424,A00202:904:HLWKMDSX2:3:2346:25048:22764,A00202:904:HLWKMDSX2:3:2545:27001:37043,A00202:904:HLWKMDSX2:3:2205:14660:16548,	1155	A352-19	A352-19	LUAD	60	platelet	male	C7P	15:76753808|76775117	hsa_circ_0104599	chr15:77057301-77064295-	ENST00000538941.2	61.35	100	97.46	1154	142	849	690	690	1	0	1192	CTTAGCTTCT...TCTTTCCGTT	TTCACAGTGA...GTTAGAAAGG
93776	93776	15:76840797|76841931	15	76840797	76841931	6	0_2_2	22	0.353	intron	SCAPER,	-	A00202:904:HLWKMDSX2:3:2456:13431:22654,A00202:904:HLWKMDSX2:3:2654:10845:13886,A00202:904:HLWKMDSX2:3:2654:10610:18176,A00202:904:HLWKMDSX2:3:1210:13277:10582,A00202:904:HLWKMDSX2:3:1448:15854:31234,A00202:904:HLWKMDSX2:3:1456:14389:8625,	1135	A352-19	A352-19	LUAD	60	platelet	male	C7P	NA	NA	NA	NA	NA	NA	NA	NA	NA	NA	NA	NA	NA	NA	NA	NA	NA
93777	93777	15:76841734|76862533	15	76841734	76862533	6	1_2_1	15	0.444	exon	SCAPER,	-	A00202:904:HLWKMDSX2:3:2459:6723:20619,A00202:904:HLWKMDSX2:3:2337:9055:4460,A00202:904:HLWKMDSX2:3:1434:10167:36542,A00202:904:HLWKMDSX2:3:1439:22254:29230,A00202:904:HLWKMDSX2:3:1337:8205:11882,A00202:904:HLWKMDSX2:3:1439:22191:28995,	555	A352-19	A352-19	LUAD	60	platelet	male	C7P	15:76841734|76862533	hsa_circ_0104603	chr15:77134074-77150220-	ENST00000538941.2	60.65	100	100	554	1	336	336	336	1	1.96e-176	621	CTTACATTCG...GGAATGAAGC	GAAAACCTAA...CGAATGTAAG
93778	93778	15:76841734|76883876	15	76841734	76883876	7	3_1_4	10	0.583	exon	SCAPER,	-	A00202:904:HLWKMDSX2:3:2165:27272:2534,A00202:904:HLWKMDSX2:3:1244:9625:8891,A00202:904:HLWKMDSX2:3:2244:18421:35775,A00202:904:HLWKMDSX2:3:2434:22941:18991,A00202:904:HLWKMDSX2:3:2514:19244:26021,A00202:904:HLWKMDSX2:3:1120:10691:6480,A00202:904:HLWKMDSX2:3:1314:30002:23077,	620	A352-19	A352-19	LUAD	60	platelet	male	C7P	15:76841734|76883876	hsa_circ_0104603	chr15:77134074-77150220-	ENST00000538941.2	54.28	100	100	619	1	336	336	336	1	2.19e-176	621	CTTACATTCG...AGTATGACTC	GAAAACCTAA...CGAATGTAAG
93779	93779	15:76857809|76862533	15	76857809	76862533	29	0_6_8	28	0.674	exon	SCAPER,	-	A00202:904:HLWKMDSX2:3:2540:16821:3223,A00202:904:HLWKMDSX2:3:1526:8594:10551,A00202:904:HLWKMDSX2:3:2132:5267:4257,A00202:904:HLWKMDSX2:3:1312:3531:7169,A00202:904:HLWKMDSX2:3:1677:21169:28134,A00202:904:HLWKMDSX2:3:2212:29857:24173,A00202:904:HLWKMDSX2:3:2106:1931:2957,A00202:904:HLWKMDSX2:3:1262:4146:34444,A00202:904:HLWKMDSX2:3:1605:10836:19695,A00202:904:HLWKMDSX2:3:2113:7581:5447,A00202:904…	290	A352-19	A352-19	LUAD	60	platelet	male	C7P	NA	NA	NA	NA	NA	NA	NA	NA	NA	NA	NA	NA	NA	NA	NA	NA	NA
93780	93780	15:76857809|76883876	15	76857809	76883876	38	1_7_14	21	0.784	exon	SCAPER,	-	A00202:904:HLWKMDSX2:3:1154:10411:35086,A00202:904:HLWKMDSX2:3:1174:20184:6480,A00202:904:HLWKMDSX2:3:2451:24053:24737,A00202:904:HLWKMDSX2:3:2346:2365:20494,A00202:904:HLWKMDSX2:3:1277:1154:23500,A00202:904:HLWKMDSX2:3:2174:19126:7216,A00202:904:HLWKMDSX2:3:2263:30020:32565,A00202:904:HLWKMDSX2:3:2508:23529:34882,A00202:904:HLWKMDSX2:3:2628:29460:13745,A00202:904:HLWKMDSX2:3:2338:4788:2895,A0020…	355	A352-19	A352-19	LUAD	60	platelet	male	C7P	NA	NA	NA	NA	NA	NA	NA	NA	NA	NA	NA	NA	NA	NA	NA	NA	NA
93781	93781	15:77133005|77133750	15	77133005	77133750	18	5_6_0	4	0.9	exon	PEAK1,	-	A00202:904:HLWKMDSX2:3:2574:1588:14356,A00202:904:HLWKMDSX2:3:1222:29848:16485,A00202:904:HLWKMDSX2:3:1369:6967:36980,A00202:904:HLWKMDSX2:3:2325:21133:22874,A00202:904:HLWKMDSX2:3:1363:15772:35133,A00202:904:HLWKMDSX2:3:2369:6677:33630,A00202:904:HLWKMDSX2:3:1218:10140:16799,A00202:904:HLWKMDSX2:3:1268:15293:33990,A00202:904:HLWKMDSX2:3:2108:13838:1752,A00202:904:HLWKMDSX2:3:2528:15646:33317,A00…	747	A352-19	A352-19	LUAD	60	platelet	male	C7P	15:77133005|77133750	hsa_circ_0104611	chr15:77425346-77426092-	NM_024776	100	100	100	746	1	746	746	746	1	0	1378	CTTGACTGCA...CTAGATTGCC	GGCAATCTAG...TGCAGTCAAG
93784	93784	15:77252367|77286504	15	77252367	77286504	19	3_3_2	53	0.418	exon	PEAK1,	-	A00202:904:HLWKMDSX2:3:2243:7428:18458,A00202:904:HLWKMDSX2:3:2536:19343:31861,A00202:904:HLWKMDSX2:3:2615:12671:12289,A00202:904:HLWKMDSX2:3:2667:4381:2096,A00202:904:HLWKMDSX2:3:2408:7744:31751,A00202:904:HLWKMDSX2:3:2667:2365:3427,A00202:904:HLWKMDSX2:3:2628:18168:4366,A00202:904:HLWKMDSX2:3:2250:22426:18349,A00202:904:HLWKMDSX2:3:1513:21106:23328,A00202:904:HLWKMDSX2:3:1533:22290:28134,A00202…	352	A352-19	A352-19	LUAD	60	platelet	male	C7P	NA	NA	NA	NA	NA	NA	NA	NA	NA	NA	NA	NA	NA	NA	NA	NA	NA
93785	93785	15:77252367|77365225	15	77252367	77365225	8	2_0_2	44	0.267	exon	PEAK1,	-	A00202:904:HLWKMDSX2:3:2347:20437:29684,A00202:904:HLWKMDSX2:3:1557:30364:22044,A00202:904:HLWKMDSX2:3:2247:31891:4523,A00202:904:HLWKMDSX2:3:1448:10276:4570,A00202:904:HLWKMDSX2:3:1448:10782:5071,A00202:904:HLWKMDSX2:3:1574:4698:10034,A00202:904:HLWKMDSX2:3:1669:31033:17973,A00202:904:HLWKMDSX2:3:2358:10122:3333,	415	A352-19	A352-19	LUAD	60	platelet	male	C7P	NA	NA	NA	NA	NA	NA	NA	NA	NA	NA	NA	NA	NA	NA	NA	NA	NA
93787	93787	15:77283883|77286504	15	77283883	77286504	7	3_2_0	76	0.156	intron	PEAK1,	-	A00202:904:HLWKMDSX2:3:1151:20320:16203,A00202:904:HLWKMDSX2:3:1631:2501:31563,A00202:904:HLWKMDSX2:3:2422:20853:7200,A00202:904:HLWKMDSX2:3:1421:22073:34648,A00202:904:HLWKMDSX2:3:1225:7708:11146,A00202:904:HLWKMDSX2:3:2151:18304:9831,A00202:904:HLWKMDSX2:3:1269:20998:34444,	2622	A352-19	A352-19	LUAD	60	platelet	male	C7P	NA	NA	NA	NA	NA	NA	NA	NA	NA	NA	NA	NA	NA	NA	NA	NA	NA
93792	93792	15:77467095|77471814	15	77467095	77471814	212	59_4_61	114	0.788	exon	HMG20A,	+	A00202:904:HLWKMDSX2:3:2343:15835:15483,A00202:904:HLWKMDSX2:3:2351:7048:4586,A00202:904:HLWKMDSX2:3:2442:27887:15875,A00202:904:HLWKMDSX2:3:2546:14651:9799,A00202:904:HLWKMDSX2:3:2604:32181:6778,A00202:904:HLWKMDSX2:3:1163:30409:1611,A00202:904:HLWKMDSX2:3:1254:30174:28166,A00202:904:HLWKMDSX2:3:1264:28085:31093,A00202:904:HLWKMDSX2:3:1339:18575:22357,A00202:904:HLWKMDSX2:3:1402:5430:22013,A0020…	379	A352-19	A352-19	LUAD	60	platelet	male	C7P	15:77467095|77471814	hsa_circ_0036429	chr15:77759436-77764156+	NM_018200	100	100	100	378	1	378	378	1	378	0	699	CAACGAAGTA...TGATCATGAG	CAACGAAGTA...TGATCATGAG
93793	93793	15:77467095|77479321	15	77467095	77479321	29	10_6_5	71	0.45	exon	HMG20A,	+	A00202:904:HLWKMDSX2:3:2347:26512:10802,A00202:904:HLWKMDSX2:3:1529:14091:25958,A00202:904:HLWKMDSX2:3:2535:21920:14622,A00202:904:HLWKMDSX2:3:1141:24795:22138,A00202:904:HLWKMDSX2:3:1208:12518:11271,A00202:904:HLWKMDSX2:3:1209:9679:19883,A00202:904:HLWKMDSX2:3:2312:19072:24784,A00202:904:HLWKMDSX2:3:2455:1371:10254,A00202:904:HLWKMDSX2:3:2455:2003:10880,A00202:904:HLWKMDSX2:3:2519:2618:7185,A002…	958	A352-19	A352-19	LUAD	60	platelet	male	C7P	15:77467095|77479321	hsa_circ_0104620	chr15:77759436-77771663+	ENST00000381714.3	85.07	100	99.75	958	1	815	813	1	813	0	1493	CAACGAAGTA...TTAGGGAATG	CAACGAAGTA...TTAGGGAATG
93794	93794	15:77470910|77479321	15	77470910	77479321	40	6_6_4	132	0.377	exon	HMG20A,	+	A00202:904:HLWKMDSX2:3:2266:12771:2033,A00202:904:HLWKMDSX2:3:2362:26187:7827,A00202:904:HLWKMDSX2:3:1134:4906:5791,A00202:904:HLWKMDSX2:3:1176:2944:18928,A00202:904:HLWKMDSX2:3:1268:21757:23829,A00202:904:HLWKMDSX2:3:1333:21079:25066,A00202:904:HLWKMDSX2:3:1426:27507:17378,A00202:904:HLWKMDSX2:3:1607:15429:15562,A00202:904:HLWKMDSX2:3:1646:20066:6527,A00202:904:HLWKMDSX2:3:1305:22200:28635,A0020…	745	A352-19	A352-19	LUAD	60	platelet	male	C7P	15:77470910|77479321	hsa_circ_0036430	chr15:77763251-77771663+	NM_018200	80.81	100	99.67	745	1	602	600	1	600	0	1099	CGCTACCTTG...TTAGGGAATG	CGCTACCTTG...TTAGGGAATG
93795	93795	15:77477555|77479321	15	77477555	77479321	7	2_2_3	40	0.259	exon	HMG20A,	+	A00202:904:HLWKMDSX2:3:2342:27914:32424,A00202:904:HLWKMDSX2:3:2475:24162:23578,A00202:904:HLWKMDSX2:3:1172:14886:25708,A00202:904:HLWKMDSX2:3:2462:6894:11428,A00202:904:HLWKMDSX2:3:2561:13078:29810,A00202:904:HLWKMDSX2:3:1172:15266:24706,A00202:904:HLWKMDSX2:3:1327:16920:23249,	580	A352-19	A352-19	LUAD	60	platelet	male	C7P	15:77477555|77479321	hsa_circ_0036431	chr15:77769896-77771663+	NM_018200	75.34	100	99.54	580	1	437	435	1	435	0	795	AAAGAAACAG...TTAGGGAATG	AAAGAAACAG...TTAGGGAATG
93796	93796	15:78289619|78290556	15	78289619	78290556	9	0_2_3	5	0.783	intron	WDR61,	-	A00202:904:HLWKMDSX2:3:1463:6551:9862,A00202:904:HLWKMDSX2:3:2460:32127:4147,A00202:904:HLWKMDSX2:3:2240:3161:19523,A00202:904:HLWKMDSX2:3:2459:32226:37043,A00202:904:HLWKMDSX2:3:2112:11469:10207,A00202:904:HLWKMDSX2:3:1146:20546:25801,A00202:904:HLWKMDSX2:3:2413:25789:24674,A00202:904:HLWKMDSX2:3:1146:20446:25410,A00202:904:HLWKMDSX2:3:1151:20039:34194,	938	A352-19	A352-19	LUAD	60	platelet	male	C7P	NA	NA	NA	NA	NA	NA	NA	NA	NA	NA	NA	NA	NA	NA	NA	NA	NA
93797	93797	15:78289619|78290575	15	78289619	78290575	6	1_2_2	5	0.706	intron	WDR61,	-	A00202:904:HLWKMDSX2:3:2361:16080:19132,A00202:904:HLWKMDSX2:3:2466:16486:9189,A00202:904:HLWKMDSX2:3:2261:27796:36699,A00202:904:HLWKMDSX2:3:2466:20356:4742,A00202:904:HLWKMDSX2:3:2361:16568:17722,A00202:904:HLWKMDSX2:3:2672:31105:5572,	957	A352-19	A352-19	LUAD	60	platelet	male	C7P	NA	NA	NA	NA	NA	NA	NA	NA	NA	NA	NA	NA	NA	NA	NA	NA	NA
93798	93798	15:78470532|78471924	15	78470532	78471924	19	8_9_3	20	0.655	exon	IREB2,	+	A00202:904:HLWKMDSX2:3:2652:14570:25285,A00202:904:HLWKMDSX2:3:1344:23592:28573,A00202:904:HLWKMDSX2:3:1344:22923:27759,A00202:904:HLWKMDSX2:3:2226:16016:23531,A00202:904:HLWKMDSX2:3:1237:19786:27117,A00202:904:HLWKMDSX2:3:2331:7184:7513,A00202:904:HLWKMDSX2:3:2629:31973:29277,A00202:904:HLWKMDSX2:3:2569:4526:22482,A00202:904:HLWKMDSX2:3:2161:1208:20525,A00202:904:HLWKMDSX2:3:1368:27480:8938,A002…	255	A352-19	A352-19	LUAD	60	platelet	male	C7P	15:78470532|78471924	hsa_circ_0036466	chr15:78762873-78764266+	NM_004136	100	100	100	254	1	254	254	1	254	3.25e-131	470	ACCTGAAACA...CTGGGGTGGG	ACCTGAAACA...CTGGGGTGGG
93799	93799	15:78476188|78483434	15	78476188	78483434	7	3_0_3	27	0.341	exon	IREB2,	+	A00202:904:HLWKMDSX2:3:1612:24026:31548,A00202:904:HLWKMDSX2:3:1329:4896:15515,A00202:904:HLWKMDSX2:3:2477:5339:33786,A00202:904:HLWKMDSX2:3:1225:13015:15045,A00202:904:HLWKMDSX2:3:2477:4978:33692,A00202:904:HLWKMDSX2:3:1318:18575:30060,A00202:904:HLWKMDSX2:3:1562:14136:1423,	732	A352-19	A352-19	LUAD	60	platelet	male	C7P	15:78476188|78483434	hsa_circ_0104637	chr15:78770638-78775776+	NM_004136	29.82	100	100	731	514	731	218	1	218	1.03e-110	403	CACCTCAGGC...AAATGAAAAG	GTTTTAGCAA...AAATGAAAAG
93800	93800	15:78487733|78488771	15	78487733	78488771	7	1_1_2	81	0.147	exon	IREB2,	+	A00202:904:HLWKMDSX2:3:2419:2148:27915,A00202:904:HLWKMDSX2:3:2419:2139:29027,A00202:904:HLWKMDSX2:3:2272:23782:8328,A00202:904:HLWKMDSX2:3:2339:31512:34804,A00202:904:HLWKMDSX2:3:2272:23430:8625,A00202:904:HLWKMDSX2:3:1553:26268:33082,A00202:904:HLWKMDSX2:3:1553:26359:33332,	368	A352-19	A352-19	LUAD	60	platelet	male	C7P	15:78487733|78488771	hsa_circ_0104639	chr15:78780074-78781113+	NM_004136	100	100	100	367	1	367	367	1	367	0	678	ATTTGAAATC...TAAAATAGAA	ATTTGAAATC...TAAAATAGAA
93801	93801	15:78488647|78490761	15	78488647	78490761	15	2_2_0	165	0.154	exon	IREB2,	+	A00202:904:HLWKMDSX2:3:2575:32597:30232,A00202:904:HLWKMDSX2:3:2605:17861:10629,A00202:904:HLWKMDSX2:3:2109:19316:8547,A00202:904:HLWKMDSX2:3:2302:5403:32205,A00202:904:HLWKMDSX2:3:2420:5701:12367,A00202:904:HLWKMDSX2:3:2108:11794:3380,A00202:904:HLWKMDSX2:3:1509:11044:36558,A00202:904:HLWKMDSX2:3:1576:32407:2065,A00202:904:HLWKMDSX2:3:2521:23303:33520,A00202:904:HLWKMDSX2:3:2566:7609:31234,A0020…	374	A352-19	A352-19	LUAD	60	platelet	male	C7P	15:78488647|78490761	hsa_circ_0104643	chr15:78782763-78783103+	NM_004136	66.49	100	100	373	126	373	248	1	248	1.07e-127	459	GTACTGACCC...CAAACAGAGG	ATGGGGAATA...CAAACAGAGG
93802	93802	15:78488647|78497311	15	78488647	78497311	25	7_4_5	139	0.265	exon	IREB2,	+	A00202:904:HLWKMDSX2:3:2322:9426:30248,A00202:904:HLWKMDSX2:3:2475:27272:28025,A00202:904:HLWKMDSX2:3:2524:5068:18818,A00202:904:HLWKMDSX2:3:2661:7545:27743,A00202:904:HLWKMDSX2:3:2676:23782:21449,A00202:904:HLWKMDSX2:3:1470:2157:17848,A00202:904:HLWKMDSX2:3:2527:20166:19382,A00202:904:HLWKMDSX2:3:2411:7636:17879,A00202:904:HLWKMDSX2:3:2320:27859:3333,A00202:904:HLWKMDSX2:3:1355:1570:31140,A00202…	1016	A352-19	A352-19	LUAD	60	platelet	male	C7P	15:78488647|78497311	hsa_circ_0036471	chr15:78780988-78789653+	NM_004136	81.69	100	100	1016	1	830	830	1	830	0	1533	GTACTGACCC...GAATATACAG	GTACTGACCC...GAATATACAG
93803	93803	15:78490422|78490761	15	78490422	78490761	13	2_0_7	94	0.217	exon	IREB2,	+	A00202:904:HLWKMDSX2:3:2143:24460:17425,A00202:904:HLWKMDSX2:3:2621:3332:16689,A00202:904:HLWKMDSX2:3:1405:29740:22279,A00202:904:HLWKMDSX2:3:2637:25238:19805,A00202:904:HLWKMDSX2:3:2206:25427:5008,A00202:904:HLWKMDSX2:3:2374:18313:35806,A00202:904:HLWKMDSX2:3:1407:10294:34601,A00202:904:HLWKMDSX2:3:2636:4761:1470,A00202:904:HLWKMDSX2:3:1206:27597:1188,A00202:904:HLWKMDSX2:3:2175:16532:29841,A002…	249	A352-19	A352-19	LUAD	60	platelet	male	C7P	15:78490422|78490761	hsa_circ_0104643	chr15:78782763-78783103+	NM_004136	100	100	100	248	1	248	248	1	248	6.84e-128	459	ATGGGGAATA...CAAACAGAGG	ATGGGGAATA...CAAACAGAGG
93804	93804	15:78544869|78545764	15	78544869	78545764	54	10_9_11	107	0.502	exon	PSMA4,	+	A00202:904:HLWKMDSX2:3:2424:24514:21997,A00202:904:HLWKMDSX2:3:2544:14118:24659,A00202:904:HLWKMDSX2:3:1528:12771:32784,A00202:904:HLWKMDSX2:3:1615:27471:24925,A00202:904:HLWKMDSX2:3:2178:6777:35117,A00202:904:HLWKMDSX2:3:2361:22914:29778,A00202:904:HLWKMDSX2:3:2466:32334:36135,A00202:904:HLWKMDSX2:3:1126:8757:20885,A00202:904:HLWKMDSX2:3:2310:29351:34695,A00202:904:HLWKMDSX2:3:2148:31693:10473,A…	221	A352-19	A352-19	LUAD	60	platelet	male	C7P	15:78544869|78545764	hsa_circ_0003590	chr15:78837210-78838106+	NM_002789	100	100	100	220	1	220	220	1	220	2.2e-112	407	GTATTTATTA...TAATAGCGCT	GTATTTATTA...TAATAGCGCT
93805	93805	15:78544869|78546698	15	78544869	78546698	33	12_8_4	143	0.316	exon	PSMA4,	+	A00202:904:HLWKMDSX2:3:2310:21242:31015,A00202:904:HLWKMDSX2:3:1318:1154:23124,A00202:904:HLWKMDSX2:3:1156:7310:26115,A00202:904:HLWKMDSX2:3:1238:21495:14512,A00202:904:HLWKMDSX2:3:1447:26232:3427,A00202:904:HLWKMDSX2:3:1661:9118:20290,A00202:904:HLWKMDSX2:3:2278:23032:10347,A00202:904:HLWKMDSX2:3:1567:1353:10567,A00202:904:HLWKMDSX2:3:2509:15917:22576,A00202:904:HLWKMDSX2:3:2570:28058:26193,A002…	345	A352-19	A352-19	LUAD	60	platelet	male	C7P	15:78544869|78546698	hsa_circ_0104647	chr15:78837210-78839040+	ENST00000044462.7	100	100	100	344	1	344	344	1	344	0	636	GTATTTATTA...GCTGAAAAAG	GTATTTATTA...GCTGAAAAAG
93806	93806	15:78886141|78887349	15	78886141	78887349	35	12_4_1	9	0.886	exon	MORF4L1,	+	A00202:904:HLWKMDSX2:3:2655:17237:34037,A00202:904:HLWKMDSX2:3:2119:10348:10144,A00202:904:HLWKMDSX2:3:2423:15383:2300,A00202:904:HLWKMDSX2:3:2320:32018:4867,A00202:904:HLWKMDSX2:3:2539:9616:6621,A00202:904:HLWKMDSX2:3:1556:22525:4993,A00202:904:HLWKMDSX2:3:2143:28375:14559,A00202:904:HLWKMDSX2:3:2336:23827:29356,A00202:904:HLWKMDSX2:3:2511:9905:5744,A00202:904:HLWKMDSX2:3:1202:13449:9690,A00202:…	169	A352-19	A352-19	LUAD	60	platelet	male	C7P	15:78886141|78887349	hsa_circ_0008569	chr15:79178482-79179691+	NM_206839	100	100	100	168	1	168	168	1	168	1.3e-83	311	TTGGGATGAA...ATGTTGAAGT	TTGGGATGAA...ATGTTGAAGT
93807	93807	15:78887269|78894230	15	78887269	78894230	16	3_4_1	5	0.865	exon	MORF4L1,	+	A00202:904:HLWKMDSX2:3:1120:26377:3646,A00202:904:HLWKMDSX2:3:1427:14172:30984,A00202:904:HLWKMDSX2:3:1561:23999:12179,A00202:904:HLWKMDSX2:3:1427:19913:23296,A00202:904:HLWKMDSX2:3:1427:21956:26334,A00202:904:HLWKMDSX2:3:2418:23981:18286,A00202:904:HLWKMDSX2:3:1273:4752:20024,A00202:904:HLWKMDSX2:3:1427:13367:30749,A00202:904:HLWKMDSX2:3:2316:13883:16485,A00202:904:HLWKMDSX2:3:2604:6072:8124,A00…	562	A352-19	A352-19	LUAD	60	platelet	male	C7P	15:78887269|78894230	hsa_circ_0007937	chr15:79179610-79186572+	NM_206839	100	100	99.82	561	1	561	560	1	560	0	1029	GGAGCAGTAT...AGATTATTTG	GGAGCAGTAT...AGATTATTTG
93808	93808	15:78890989|78894230	15	78890989	78894230	14	2_4_3	6	0.824	exon	MORF4L1,	+	A00202:904:HLWKMDSX2:3:2561:11478:16047,A00202:904:HLWKMDSX2:3:1275:16604:36260,A00202:904:HLWKMDSX2:3:1235:11812:15092,A00202:904:HLWKMDSX2:3:2527:18141:31845,A00202:904:HLWKMDSX2:3:2242:17300:11256,A00202:904:HLWKMDSX2:3:1474:31458:9377,A00202:904:HLWKMDSX2:3:1527:4743:7420,A00202:904:HLWKMDSX2:3:1229:20012:12289,A00202:904:HLWKMDSX2:3:1671:15673:14325,A00202:904:HLWKMDSX2:3:1425:2401:25128,A00…	481	A352-19	A352-19	LUAD	60	platelet	male	C7P	15:78890989|78894230	hsa_circ_0036493	chr15:79183330-79186572+	NM_206839	100	100	99.79	480	1	480	479	1	479	0	880	GAAAACGAAA...AGATTATTTG	GAAAACGAAA...AGATTATTTG
93809	93809	15:78891484|78892313	15	78891484	78892313	6	2_0_2	5	0.706	exon	MORF4L1,	+	A00202:904:HLWKMDSX2:3:1224:11216:1532,A00202:904:HLWKMDSX2:3:1614:29225:8234,A00202:904:HLWKMDSX2:3:1553:31304:7232,A00202:904:HLWKMDSX2:3:2631:10484:1705,A00202:904:HLWKMDSX2:3:1430:2022:25692,A00202:904:HLWKMDSX2:3:1430:1362:25958,	193	A352-19	A352-19	LUAD	60	platelet	male	C7P	NA	NA	NA	NA	NA	NA	NA	NA	NA	NA	NA	NA	NA	NA	NA	NA	NA
93810	93810	15:80073266|80075315	15	80073266	80075315	10	4_2_3	132	0.132	exon	ZFAND6,	+	A00202:904:HLWKMDSX2:3:1460:22336:9392,A00202:904:HLWKMDSX2:3:2267:3486:35618,A00202:904:HLWKMDSX2:3:2209:14082:4899,A00202:904:HLWKMDSX2:3:1136:12906:26224,A00202:904:HLWKMDSX2:3:1176:24144:25551,A00202:904:HLWKMDSX2:3:1611:10574:2112,A00202:904:HLWKMDSX2:3:1364:31901:22827,A00202:904:HLWKMDSX2:3:1136:13874:26459,A00202:904:HLWKMDSX2:3:1434:10212:25567,A00202:904:HLWKMDSX2:3:1609:18747:5995,	221	A352-19	A352-19	LUAD	60	platelet	male	C7P	NA	NA	NA	NA	NA	NA	NA	NA	NA	NA	NA	NA	NA	NA	NA	NA	NA
93811	93811	15:80073266|80098578	15	80073266	80098578	63	6_7_20	702	0.152	exon	ZFAND6,	+	A00202:904:HLWKMDSX2:3:2270:32597:11224,A00202:904:HLWKMDSX2:3:2565:17635:33567,A00202:904:HLWKMDSX2:3:2212:15808:10739,A00202:904:HLWKMDSX2:3:2454:11089:30561,A00202:904:HLWKMDSX2:3:1110:32606:21856,A00202:904:HLWKMDSX2:3:2158:26440:28714,A00202:904:HLWKMDSX2:3:1465:15637:34522,A00202:904:HLWKMDSX2:3:2347:31376:17378,A00202:904:HLWKMDSX2:3:2443:7428:35430,A00202:904:HLWKMDSX2:3:2656:2392:11365,A…	384	A352-19	A352-19	LUAD	60	platelet	male	C7P	NA	NA	NA	NA	NA	NA	NA	NA	NA	NA	NA	NA	NA	NA	NA	NA	NA
93812	93812	15:80073266|80122800	15	80073266	80122800	32	7_3_11	76	0.457	exon	ZFAND6,	+	A00202:904:HLWKMDSX2:3:2214:15040:25254,A00202:904:HLWKMDSX2:3:2255:31756:20979,A00202:904:HLWKMDSX2:3:2364:19407:8077,A00202:904:HLWKMDSX2:3:2120:5014:21480,A00202:904:HLWKMDSX2:3:2666:21847:18223,A00202:904:HLWKMDSX2:3:1272:7817:6825,A00202:904:HLWKMDSX2:3:1321:21649:27899,A00202:904:HLWKMDSX2:3:2323:6063:27242,A00202:904:HLWKMDSX2:3:2561:28854:31140,A00202:904:HLWKMDSX2:3:2101:4562:31939,A0020…	1020	A352-19	A352-19	LUAD	60	platelet	male	C7P	15:80073266|80122800	hsa_circ_0000643	chr15:80412669-80415142+	NM_001242916	37.39	100	100	1019	639	1019	381	1	381	0	704	GTGGAGATAA...GATGTGCAGG	GTGTGCAACT...GATGTGCAGG
93814	93814	15:80075164|80115070	15	80075164	80115070	7	2_0_1	77	0.154	exon	ZFAND6,	+	A00202:904:HLWKMDSX2:3:2630:4860:10598,A00202:904:HLWKMDSX2:3:2630:4607:11506,A00202:904:HLWKMDSX2:3:1128:20826:8155,A00202:904:HLWKMDSX2:3:1403:2184:20462,A00202:904:HLWKMDSX2:3:1403:1922:19225,A00202:904:HLWKMDSX2:3:1216:27299:22404,A00202:904:HLWKMDSX2:3:1422:7609:35055,	571	A352-19	A352-19	LUAD	60	platelet	male	C7P	NA	NA	NA	NA	NA	NA	NA	NA	NA	NA	NA	NA	NA	NA	NA	NA	NA
93815	93815	15:80098416|80122800	15	80098416	80122800	328	77_18_62	914	0.418	exon	ZFAND6,	+	A00202:904:HLWKMDSX2:3:2163:9733:6324,A00202:904:HLWKMDSX2:3:2172:25301:26428,A00202:904:HLWKMDSX2:3:2236:22309:1799,A00202:904:HLWKMDSX2:3:2243:16839:6668,A00202:904:HLWKMDSX2:3:2273:25708:12853,A00202:904:HLWKMDSX2:3:2359:15600:26256,A00202:904:HLWKMDSX2:3:2363:26928:5384,A00202:904:HLWKMDSX2:3:2424:19000:17487,A00202:904:HLWKMDSX2:3:2428:5945:17362,A00202:904:HLWKMDSX2:3:2447:11632:21042,A0020…	800	A352-19	A352-19	LUAD	60	platelet	male	C7P	15:80098416|80122800	hsa_circ_0000643	chr15:80412669-80415142+	NM_001242916	47.68	100	100	799	419	799	381	1	381	0	704	GAATGAATCT...GATGTGCAGG	GTGTGCAACT...GATGTGCAGG
93816	93816	15:80120328|80122800	15	80120328	80122800	1757	148_38_124	1141	0.755	exon	ZFAND6,	+	A00202:904:HLWKMDSX2:3:2156:16378:16892,A00202:904:HLWKMDSX2:3:2159:11071:21073,A00202:904:HLWKMDSX2:3:2160:17327:14027,A00202:904:HLWKMDSX2:3:2167:11740:3881,A00202:904:HLWKMDSX2:3:2171:9516:34569,A00202:904:HLWKMDSX2:3:2177:20546:5102,A00202:904:HLWKMDSX2:3:2177:2474:18020,A00202:904:HLWKMDSX2:3:2178:10131:13933,A00202:904:HLWKMDSX2:3:2201:8992:31939,A00202:904:HLWKMDSX2:3:2222:8603:22592,A0020…
02:904:HLWKMDSX2:3:1257:19425:18098	A00202:904:HLWKMDSX2:3:1257:5240:20149	A00202:904:HLWKMDSX2:3:1257:4200:27273	A00202:904:HLWKMDSX2:3:1259:2338:30749	A00202:904:HLWKMDSX2:3:1267:23393:19617	A00202:904:HLWKMDSX2:3:1268:9507:2300	A00202:904:HLWKMDSX2:3:1268:1271:21605	A00202:904:HLWKMDSX2:3:1271:26458:2096	A00202:904:HLWKMDSX2:3:1272:32651:31328	A00202:904:HLWKMDSX2:3:1273:5276:2832	A00202:904:HLWKMDSX2:3:1274:6542:14481	A00202:904:HLWKMDSX2:3:1276:8061:2707	A00202:904:HLWKMDSX2:3:1277:3052:25410	A00202:904:HLWKMDSX2:3:1303:23592:27477	A00202:904:HLWKMDSX2:3:1306:11668:2910	A00202:904:HLWKMDSX2:3:1315:26494:7921	A00202:904:HLWKMDSX2:3:1315:26214:8531	A00202:904:HLWKMDSX2:3:1316:23014:27414	A00202:904:HLWKMDSX2:3:1317:4001:35039	A00202:904:HLWKMDSX2:3:1321:25084:4006	A00202:904:HLWKMDSX2:3:1321:15374:30499	A00202:904:HLWKMDSX2:3:1322:4607:21715	A00202:904:HLWKMDSX2:3:1326:3531:5353	A00202:904:HLWKMDSX2:3:1327:4725:25332	A00202:904:HLWKMDSX2:3:1334:2257:22373	A00202:904:HLWKMDSX2:3:1337:2302:25363	A00202:904:HLWKMDSX2:3:1338:24921:34131	A00202:904:HLWKMDSX2:3:1351:9851:23750	A00202:904:HLWKMDSX2:3:1352:6361:10066	A00202:904:HLWKMDSX2:3:1353:19027:7733	A00202:904:HLWKMDSX2:3:1353:29460:20603	A00202:904:HLWKMDSX2:3:1354:29161:23343	A00202:904:HLWKMDSX2:3:1357:5321:4539	A00202:904:HLWKMDSX2:3:1358:20772:15452	A00202:904:HLWKMDSX2:3:1360:22336:15562	A00202:904:HLWKMDSX2:3:1361:4598:4570	A00202:904:HLWKMDSX2:3:1361:27091:33348	A00202:904:HLWKMDSX2:3:1363:24822:13009	A00202:904:HLWKMDSX2:3:1363:26413:32675	A00202:904:HLWKMDSX2:3:1364:2230:4601
93817	93817	15:80906663|80909306	15	80906663	80909306	44	14_11_6	48	0.647	exon	CEMIP,	+	A00202:904:HLWKMDSX2:3:2214:19063:8891,A00202:904:HLWKMDSX2:3:2362:10185:1814,A00202:904:HLWKMDSX2:3:2415:28537:12117,A00202:904:HLWKMDSX2:3:2424:16550:32690,A00202:904:HLWKMDSX2:3:2461:24397:20447,A00202:904:HLWKMDSX2:3:2523:19361:8155,A00202:904:HLWKMDSX2:3:2544:22733:4476,A00202:904:HLWKMDSX2:3:2573:25798:33082,A00202:904:HLWKMDSX2:3:2573:25229:34381,A00202:904:HLWKMDSX2:3:2667:29704:24471,A00…	387	A352-19	A352-19	LUAD	60	platelet	male	C7P	15:80906663|80909306	hsa_circ_0002970	chr15:81199003-81201647+	NM_018689	100	100	100	386	1	386	386	1	386	0	713	GGAAACCAAT...TGGCTTGTTG	GGAAACCAAT...TGGCTTGTTG
93818	93818	15:80970462|80970659	15	80970462	80970659	5	0_2_2	60	0.143	intron	MESD,	-	A00202:904:HLWKMDSX2:3:2343:14552:29982,A00202:904:HLWKMDSX2:3:1133:3323:1548,A00202:904:HLWKMDSX2:3:1270:5584:12383,A00202:904:HLWKMDSX2:3:1133:2745:2206,A00202:904:HLWKMDSX2:3:1208:12825:3944,	198	A352-19	A352-19	LUAD	60	platelet	male	C7P	NA	NA	NA	NA	NA	NA	NA	NA	NA	NA	NA	NA	NA	NA	NA	NA	NA
93820	93820	15:80978766|80982182	15	80978766	80982182	8	1_2_1	40	0.286	exon	MESD,	-	A00202:904:HLWKMDSX2:3:1136:6931:32033,A00202:904:HLWKMDSX2:3:2506:30563:14841,A00202:904:HLWKMDSX2:3:2506:29550:12117,A00202:904:HLWKMDSX2:3:1468:12445:31908,A00202:904:HLWKMDSX2:3:2349:24487:19288,A00202:904:HLWKMDSX2:3:2349:24144:14372,A00202:904:HLWKMDSX2:3:2349:24207:18114,A00202:904:HLWKMDSX2:3:1234:7021:29559,	946	A352-19	A352-19	LUAD	60	platelet	male	C7P	15:80978766|80982182	hsa_circ_0002255	chr15:81271106-81274523-	NM_015154	100	100	100	945	1	945	945	945	1	0	1746	CTTTAACATA...CATCATCTTT	AAAGATGATG...TATGTTAAAG
93821	93821	15:80978931|80982182	15	80978931	80982182	19	5_5_1	86	0.306	exon	MESD,	-	A00202:904:HLWKMDSX2:3:2254:23529:30561,A00202:904:HLWKMDSX2:3:1275:32416:28385,A00202:904:HLWKMDSX2:3:1367:24758:25113,A00202:904:HLWKMDSX2:3:2637:4282:28761,A00202:904:HLWKMDSX2:3:2311:28601:17863,A00202:904:HLWKMDSX2:3:2327:8992:26334,A00202:904:HLWKMDSX2:3:1451:18186:10379,A00202:904:HLWKMDSX2:3:1229:19750:1251,A00202:904:HLWKMDSX2:3:1428:8730:36057,A00202:904:HLWKMDSX2:3:2343:18846:4539,A002…	781	A352-19	A352-19	LUAD	60	platelet	male	C7P	15:80978931|80982182	hsa_circ_0000645	chr15:81271271-81274523-	NM_015154	100	100	100	780	1	780	780	780	1	0	1441	CAAGTGTAAA...CATCATCTTT	AAAGATGATG...TTTACACTTG
93822	93822	15:81142326|81143820	15	81142326	81143820	69	13_13_10	395	0.259	intron	CFAP161,	+	A00202:904:HLWKMDSX2:3:2318:9643:25144,A00202:904:HLWKMDSX2:3:2330:14543:21825,A00202:904:HLWKMDSX2:3:2359:11550:30796,A00202:904:HLWKMDSX2:3:2531:22155:33317,A00202:904:HLWKMDSX2:3:2603:24089:10802,A00202:904:HLWKMDSX2:3:2614:32859:4163,A00202:904:HLWKMDSX2:3:2669:31448:28526,A00202:904:HLWKMDSX2:3:2669:27028:30577,A00202:904:HLWKMDSX2:3:1161:31855:8312,A00202:904:HLWKMDSX2:3:1358:18069:8140,A00…	1495	A352-19	A352-19	LUAD	60	platelet	male	C7P	NA	NA	NA	NA	NA	NA	NA	NA	NA	NA	NA	NA	NA	NA	NA	NA	NA
93823	93823	15:81225299|81225711	15	81225299	81225711	12	3_2_3	123	0.163	exon	IL16,	+	A00202:904:HLWKMDSX2:3:2160:7554:36057,A00202:904:HLWKMDSX2:3:2257:10691:24643,A00202:904:HLWKMDSX2:3:2574:22788:30342,A00202:904:HLWKMDSX2:3:1548:32705:26443,A00202:904:HLWKMDSX2:3:2173:27697:13823,A00202:904:HLWKMDSX2:3:2173:28592:13338,A00202:904:HLWKMDSX2:3:1356:17083:35462,A00202:904:HLWKMDSX2:3:1450:10465:6840,A00202:904:HLWKMDSX2:3:1267:16622:36824,A00202:904:HLWKMDSX2:3:2258:23999:35164,A…	414	A352-19	A352-19	LUAD	60	platelet	male	C7P	15:81225299|81225711	hsa_circ_0036542	chr15:81517639-81518052+	NM_001172128	100	100	100	413	1	413	413	1	413	0	763	GGACTCATGA...CTTCATGAAG	GGACTCATGA...CTTCATGAAG
93824	93824	15:81259772|81265801	15	81259772	81265801	16	5_2_5	115	0.218	exon	IL16,	+	A00202:904:HLWKMDSX2:3:2233:15474:30264,A00202:904:HLWKMDSX2:3:2373:2293:35336,A00202:904:HLWKMDSX2:3:2530:20717:21339,A00202:904:HLWKMDSX2:3:2634:9751:28651,A00202:904:HLWKMDSX2:3:1475:12888:2300,A00202:904:HLWKMDSX2:3:1627:13630:11068,A00202:904:HLWKMDSX2:3:1309:11342:18881,A00202:904:HLWKMDSX2:3:1621:7753:19867,A00202:904:HLWKMDSX2:3:2313:17788:24690,A00202:904:HLWKMDSX2:3:2563:31476:11443,A00…	253	A352-19	A352-19	LUAD	60	platelet	male	C7P	NA	NA	NA	NA	NA	NA	NA	NA	NA	NA	NA	NA	NA	NA	NA	NA	NA
93825	93825	15:81278817|81282756	15	81278817	81282756	12	2_1_3	64	0.273	exon	IL16,	+	A00202:904:HLWKMDSX2:3:1201:20121:27665,A00202:904:HLWKMDSX2:3:1112:21061:2206,A00202:904:HLWKMDSX2:3:1201:20401:27555,A00202:904:HLWKMDSX2:3:1237:24460:22905,A00202:904:HLWKMDSX2:3:1527:25418:36683,A00202:904:HLWKMDSX2:3:1625:12301:21324,A00202:904:HLWKMDSX2:3:1249:26521:2613,A00202:904:HLWKMDSX2:3:2247:14181:7545,A00202:904:HLWKMDSX2:3:1625:12454:21120,A00202:904:HLWKMDSX2:3:2512:8341:12336,A00…	410	A352-19	A352-19	LUAD	60	platelet	male	C7P	NA	NA	NA	NA	NA	NA	NA	NA	NA	NA	NA	NA	NA	NA	NA	NA	NA
93826	93826	15:82138658|82152423	15	82138658	82152423	18	2_5_4	18	0.667	exon	EFL1,	-	A00202:904:HLWKMDSX2:3:1213:12075:20650,A00202:904:HLWKMDSX2:3:1570:23683:26256,A00202:904:HLWKMDSX2:3:2566:30463:9596,A00202:904:HLWKMDSX2:3:1572:31819:28948,A00202:904:HLWKMDSX2:3:1416:27136:20181,A00202:904:HLWKMDSX2:3:1416:28013:35540,A00202:904:HLWKMDSX2:3:1170:31611:13964,A00202:904:HLWKMDSX2:3:1416:27208:20243,A00202:904:HLWKMDSX2:3:2260:12319:33974,A00202:904:HLWKMDSX2:3:2462:21296:23594,…	1145	A352-19	A352-19	LUAD	60	platelet	male	C7P	15:82138658|82152423	hsa_circ_0036546	chr15:82430998-82444764-	NM_024580	100	100	100	1144	1	1144	1144	1144	1	0	2113	CTCCCAATGG...CTTTGCAAAC	GTTTGCAAAG...CCATTGGGAG
93827	93827	15:82151451|82152423	15	82151451	82152423	14	1_6_4	16	0.636	intron	EFL1,	-	A00202:904:HLWKMDSX2:3:2160:2763:14826,A00202:904:HLWKMDSX2:3:2574:23845:14450,A00202:904:HLWKMDSX2:3:2644:25446:31751,A00202:904:HLWKMDSX2:3:1109:17264:15546,A00202:904:HLWKMDSX2:3:1109:15139:15530,A00202:904:HLWKMDSX2:3:2363:16776:35806,A00202:904:HLWKMDSX2:3:2402:19777:35493,A00202:904:HLWKMDSX2:3:1146:6949:34194,A00202:904:HLWKMDSX2:3:2546:5041:33301,A00202:904:HLWKMDSX2:3:2546:5014:32847,A00…	973	A352-19	A352-19	LUAD	60	platelet	male	C7P	15:82151451|82152423	hsa_circ_0104695	chr15:82443791-82444764-	NM_024580	100	100	100	973	1	973	973	973	1	0	1797	CTTTTCTTCC...CTTTGCAAAC	GTTTGCAAAG...GGAAGAAAAG
93828	93828	15:82151465|82152423	15	82151465	82152423	189	12_38_27	52	0.879	exon	EFL1,	-	A00202:904:HLWKMDSX2:3:2256:10484:6872,A00202:904:HLWKMDSX2:3:2257:13892:32659,A00202:904:HLWKMDSX2:3:2276:12852:30545,A00202:904:HLWKMDSX2:3:2342:17092:33786,A00202:904:HLWKMDSX2:3:2415:32353:19664,A00202:904:HLWKMDSX2:3:2471:17815:19288,A00202:904:HLWKMDSX2:3:2474:27642:20838,A00202:904:HLWKMDSX2:3:2560:2112:9972,A00202:904:HLWKMDSX2:3:2663:23818:16908,A00202:904:HLWKMDSX2:3:1168:15266:18255,A0…	960	A352-19	A352-19	LUAD	60	platelet	male	C7P	15:82151465|82152423	hsa_circ_0005745	chr15:82443805-82444764-	NM_024580	100	100	100	959	1	959	959	959	1	0	1772	CGAGAACATC...CTTTGCAAAC	GTTTGCAAAG...GATGTTCTCG
93829	93829	15:82382208|82382879	15	82382208	82382879	20	0_5_9	11	0.784	intergenic_region	n/a	+	A00202:904:HLWKMDSX2:3:2410:16152:13369,A00202:904:HLWKMDSX2:3:2233:20311:10864,A00202:904:HLWKMDSX2:3:2519:29613:18740,A00202:904:HLWKMDSX2:3:1519:29939:27445,A00202:904:HLWKMDSX2:3:1543:26775:29512,A00202:904:HLWKMDSX2:3:1125:13819:18380,A00202:904:HLWKMDSX2:3:1309:23502:34648,A00202:904:HLWKMDSX2:3:1531:15194:16438,A00202:904:HLWKMDSX2:3:1576:20537:18803,A00202:904:HLWKMDSX2:3:1309:23601:35133…	672	A352-19	A352-19	LUAD	60	platelet	male	C7P	NA	NA	NA	NA	NA	NA	NA	NA	NA	NA	NA	NA	NA	NA	NA	NA	NA
93830	93830	15:82404612|82404751	15	82404612	82404751	6	2_2_1	8	0.6	intergenic_region	n/a	+	A00202:904:HLWKMDSX2:3:1560:25220:8375,A00202:904:HLWKMDSX2:3:2653:18141:15718,A00202:904:HLWKMDSX2:3:2217:3369:10269,A00202:904:HLWKMDSX2:3:2217:2727:10379,A00202:904:HLWKMDSX2:3:2153:9200:22122,A00202:904:HLWKMDSX2:3:2426:19253:7717,	140	A352-19	A352-19	LUAD	60	platelet	male	C7P	NA	NA	NA	NA	NA	NA	NA	NA	NA	NA	NA	NA	NA	NA	NA	NA	NA
93831	93831	15:82813103|82819488	15	82813103	82819488	79	21_14_17	23	0.873	exon	WHAMM,	+	A00202:904:HLWKMDSX2:3:2638:27046:27884,A00202:904:HLWKMDSX2:3:1454:7916:35556,A00202:904:HLWKMDSX2:3:2350:23466:34209,A00202:904:HLWKMDSX2:3:1165:27434:34194,A00202:904:HLWKMDSX2:3:2116:26946:29684,A00202:904:HLWKMDSX2:3:1138:11388:29637,A00202:904:HLWKMDSX2:3:1563:32054:2174,A00202:904:HLWKMDSX2:3:2350:24704:32941,A00202:904:HLWKMDSX2:3:1142:28221:25254,A00202:904:HLWKMDSX2:3:1212:3649:28886,A0…	662	A352-19	A352-19	LUAD	60	platelet	male	C7P	15:82813103|82819488	hsa_circ_0008353	chr15:30766558-30771396+	TCONS_l2_00008519	74.89	97.52	91	661	1	495	483	1	483	0	654	GTTATTCAAG...CTTATAAAAG	GTTATCCAAG...TCAGGGAAAG
93832	93832	15:82813103|82823287	15	82813103	82823287	17	6_5_2	119	0.222	exon	WHAMM,	+	A00202:904:HLWKMDSX2:3:1208:8892:35931,A00202:904:HLWKMDSX2:3:2415:29884:11506,A00202:904:HLWKMDSX2:3:1547:14986:7623,A00202:904:HLWKMDSX2:3:1435:12644:16595,A00202:904:HLWKMDSX2:3:1622:16251:32236,A00202:904:HLWKMDSX2:3:1129:10899:19053,A00202:904:HLWKMDSX2:3:2226:21350:8813,A00202:904:HLWKMDSX2:3:2126:7753:28228,A00202:904:HLWKMDSX2:3:2103:25626:18004,A00202:904:HLWKMDSX2:3:1119:11758:10426,A00…	850	A352-19	A352-19	LUAD	60	platelet	male	C7P	15:82813103|82823287	hsa_circ_0008353	chr15:30766558-30771396+	TCONS_l2_00008519	58.3	97.52	91	849	1	495	483	1	483	0	654	GTTATTCAAG...GAGTAGAAAG	GTTATCCAAG...TCAGGGAAAG
93833	93833	15:82813103|82826846	15	82813103	82826846	24	9_3_4	20	0.706	exon	WHAMM,	+	A00202:904:HLWKMDSX2:3:1645:27977:5885,A00202:904:HLWKMDSX2:3:2548:8323:32409,A00202:904:HLWKMDSX2:3:2506:11912:24596,A00202:904:HLWKMDSX2:3:1249:10375:7059,A00202:904:HLWKMDSX2:3:1527:6723:36151,A00202:904:HLWKMDSX2:3:2410:14353:6496,A00202:904:HLWKMDSX2:3:2445:30165:9486,A00202:904:HLWKMDSX2:3:2616:18123:2691,A00202:904:HLWKMDSX2:3:2623:17155:3740,A00202:904:HLWKMDSX2:3:1148:16260:19977,A00202:…	1033	A352-19	A352-19	LUAD	60	platelet	male	C7P	15:82813103|82826846	hsa_circ_0008353	chr15:30766558-30771396+	TCONS_l2_00008519	47.97	97.52	91	1032	1	495	483	1	483	0	654	GTTATTCAAG...ATTTAAAGAT	GTTATCCAAG...TCAGGGAAAG
93834	93834	15:82826410|82833584	15	82826410	82833584	13	0_3_4	113	0.187	exon	WHAMM,	+	A00202:904:HLWKMDSX2:3:1323:28827:35853,A00202:904:HLWKMDSX2:3:2547:27896:27696,A00202:904:HLWKMDSX2:3:2110:11026:15358,A00202:904:HLWKMDSX2:3:2416:5213:35039,A00202:904:HLWKMDSX2:3:1472:14507:23422,A00202:904:HLWKMDSX2:3:2306:26648:14544,A00202:904:HLWKMDSX2:3:2314:30472:15060,A00202:904:HLWKMDSX2:3:1314:31006:16830,A00202:904:HLWKMDSX2:3:1356:29586:29371,A00202:904:HLWKMDSX2:3:2260:27208:34867,…	1020	A352-19	A352-19	LUAD	60	platelet	male	C7P	NA	NA	NA	NA	NA	NA	NA	NA	NA	NA	NA	NA	NA	NA	NA	NA	NA
93835	93835	15:83028616|83050178	15	83028616	83050178	9	0_2_4	92	0.164	exon	BTBD1,	-	A00202:904:HLWKMDSX2:3:1178:27534:10911,A00202:904:HLWKMDSX2:3:2159:27335:31328,A00202:904:HLWKMDSX2:3:2235:11044:28761,A00202:904:HLWKMDSX2:3:1235:11939:18317,A00202:904:HLWKMDSX2:3:1357:19732:4664,A00202:904:HLWKMDSX2:3:2123:18548:16955,A00202:904:HLWKMDSX2:3:1647:18041:19836,A00202:904:HLWKMDSX2:3:2235:10899:28635,A00202:904:HLWKMDSX2:3:1563:27073:3349,	611	A352-19	A352-19	LUAD	60	platelet	male	C7P	15:83028616|83050178	hsa_circ_0036586	chr15:83710479-83718930-	NM_025238	49.84	100	100	610	307	610	304	304	1	1.33e-158	562	CTGTAAAAAC...ATAATCGAGC	GCTCGATTAT...TTTGCAGCAG
93836	93836	15:83041728|83050178	15	83041728	83050178	35	5_11_7	214	0.246	exon	BTBD1,	-	A00202:904:HLWKMDSX2:3:2342:15600:20964,A00202:904:HLWKMDSX2:3:1462:12717:22138,A00202:904:HLWKMDSX2:3:2330:26765:24205,A00202:904:HLWKMDSX2:3:2342:16260:22420,A00202:904:HLWKMDSX2:3:2664:10728:12524,A00202:904:HLWKMDSX2:3:2655:1524:30185,A00202:904:HLWKMDSX2:3:1614:21034:29559,A00202:904:HLWKMDSX2:3:2204:14687:27085,A00202:904:HLWKMDSX2:3:2421:3396:22310,A00202:904:HLWKMDSX2:3:1451:1307:25739,A0…	305	A352-19	A352-19	LUAD	60	platelet	male	C7P	15:83041728|83050178	hsa_circ_0036586	chr15:83710479-83718930-	NM_025238	100	100	100	304	1	304	304	304	1	6.32e-159	562	CTGCTGCAAA...ATAATCGAGC	GCTCGATTAT...TTTGCAGCAG
93837	93837	15:83139145|83158030	15	83139145	83158030	5	0_2_1	89	0.101	exon	HDGFL3,	-	A00202:904:HLWKMDSX2:3:1512:7826:32393,A00202:904:HLWKMDSX2:3:1650:9073:32236,A00202:904:HLWKMDSX2:3:1650:9091:32268,A00202:904:HLWKMDSX2:3:2678:17996:4914,A00202:904:HLWKMDSX2:3:1514:22941:7623,	985	A352-19	A352-19	LUAD	60	platelet	male	C7P	15:83139145|83158030	hsa_circ_0104716	chr15:83826166-83826300-	ENST00000299633.4	13.6	100	100	985	612	745	134	134	1	6.94e-64	248	AAACTGGGGT...TCTTTGGGAC	AAACTGAGGG...TACTTCAAAG
93838	93838	15:83151215|83158041	15	83151215	83158041	39	3_8_5	79	0.497	exon	HDGFL3,	-	A00202:904:HLWKMDSX2:3:2422:25129:15734,A00202:904:HLWKMDSX2:3:2555:19226:34475,A00202:904:HLWKMDSX2:3:1217:5575:10989,A00202:904:HLWKMDSX2:3:1339:28031:13213,A00202:904:HLWKMDSX2:3:1501:4300:26162,A00202:904:HLWKMDSX2:3:1618:9290:29262,A00202:904:HLWKMDSX2:3:2445:3549:8140,A00202:904:HLWKMDSX2:3:1309:20998:25363,A00202:904:HLWKMDSX2:3:1507:5828:6605,A00202:904:HLWKMDSX2:3:2376:12147:23719,A00202…	446	A352-19	A352-19	LUAD	60	platelet	male	C7P	15:83151215|83158041	hsa_circ_0104714	chr15:83819966-83826793-	ENST00000299633.4	100	100	100	445	1	445	445	445	1	0	822	CCCTTCACTG...TAGAAATGCA	TGCATTTCTA...CAGTGAAGGG
93839	93839	15:83151215|83164075	15	83151215	83164075	75	8_7_17	21	0.877	exon	HDGFL3,	-	A00202:904:HLWKMDSX2:3:2543:28040:10347,A00202:904:HLWKMDSX2:3:2634:29360:6715,A00202:904:HLWKMDSX2:3:1128:20030:6715,A00202:904:HLWKMDSX2:3:1132:5611:5165,A00202:904:HLWKMDSX2:3:1560:6885:6715,A00202:904:HLWKMDSX2:3:1560:7066:6809,A00202:904:HLWKMDSX2:3:2618:8278:13448,A00202:904:HLWKMDSX2:3:2618:8531:13291,A00202:904:HLWKMDSX2:3:1517:7835:22983,A00202:904:HLWKMDSX2:3:2437:19388:24674,A00202:904…	523	A352-19	A352-19	LUAD	60	platelet	male	C7P	15:83151215|83164075	hsa_circ_0000646	chr15:83819966-83832827-	NM_016073	100	100	100	522	1	522	522	522	1	0	965	CCCTTCACTG...GTTCATCAAT	ATTGATGAAC...CAGTGAAGGG
93840	93840	15:83151215|83192308	15	83151215	83192308	7	0_1_2	9	0.609	exon	HDGFL3,	-	A00202:904:HLWKMDSX2:3:2639:6741:19210,A00202:904:HLWKMDSX2:3:1552:6858:30530,A00202:904:HLWKMDSX2:3:2661:23014:27320,A00202:904:HLWKMDSX2:3:2333:27932:32142,A00202:904:HLWKMDSX2:3:1552:8703:33129,A00202:904:HLWKMDSX2:3:2219:22770:12837,A00202:904:HLWKMDSX2:3:1366:28628:21198,	736	A352-19	A352-19	LUAD	60	platelet	male	C7P	15:83151215|83192308	hsa_circ_0000646	chr15:83819966-83832827-	NM_016073	71.02	100	100	735	1	522	522	522	1	0	965	CCCTTCACTG...AAGTTCCAAT	ATTGATGAAC...CAGTGAAGGG
93841	93841	15:83157415|83164075	15	83157415	83164075	8	2_2_2	86	0.157	exon	HDGFL3,	-	A00202:904:HLWKMDSX2:3:1473:19316:28401,A00202:904:HLWKMDSX2:3:1626:28519:1877,A00202:904:HLWKMDSX2:3:1642:29939:25755,A00202:904:HLWKMDSX2:3:2332:22978:31109,A00202:904:HLWKMDSX2:3:2547:25825:31876,A00202:904:HLWKMDSX2:3:2362:23827:36401,A00202:904:HLWKMDSX2:3:1349:27516:29606,A00202:904:HLWKMDSX2:3:1349:25201:29763,	376	A352-19	A352-19	LUAD	60	platelet	male	C7P	15:83157415|83164075	hsa_circ_0036588	chr15:83826166-83832827-	NM_016073	100	100	100	375	1	375	375	375	1	0	693	CTTTGAAGTA...GTTCATCAAT	ATTGATGAAC...TACTTCAAAG
93842	93842	15:83189361|83192308	15	83189361	83192308	20	4_3_5	8	0.833	exon	HDGFL3,	-	A00202:904:HLWKMDSX2:3:2635:9959:9784,A00202:904:HLWKMDSX2:3:2635:11071:9361,A00202:904:HLWKMDSX2:3:2372:22571:33379,A00202:904:HLWKMDSX2:3:2545:30282:30827,A00202:904:HLWKMDSX2:3:1269:17616:29152,A00202:904:HLWKMDSX2:3:1271:1262:25786,A00202:904:HLWKMDSX2:3:1318:10113:36292,A00202:904:HLWKMDSX2:3:1410:24768:30545,A00202:904:HLWKMDSX2:3:1459:32154:5353,A00202:904:HLWKMDSX2:3:1374:7193:17738,A0020…	214	A352-19	A352-19	LUAD	60	platelet	male	C7P	NA	NA	NA	NA	NA	NA	NA	NA	NA	NA	NA	NA	NA	NA	NA	NA	NA
93848	93848	15:84637347|84638477	15	84637347	84638477	6	2_2_0	5	0.706	intergenic_region	n/a	+	A00202:904:HLWKMDSX2:3:2340:32407:22169,A00202:904:HLWKMDSX2:3:2120:2546:19053,A00202:904:HLWKMDSX2:3:1123:17047:28573,A00202:904:HLWKMDSX2:3:2124:18331:20024,A00202:904:HLWKMDSX2:3:2309:20618:18349,A00202:904:HLWKMDSX2:3:2157:21287:17754,	1131	A352-19	A352-19	LUAD	60	platelet	male	C7P	NA	NA	NA	NA	NA	NA	NA	NA	NA	NA	NA	NA	NA	NA	NA	NA	NA
93849	93849	15:84669951|84691644	15	84669951	84691644	11	3_3_2	214	0.093	exon	SEC11A,	-	A00202:904:HLWKMDSX2:3:2441:19072:23218,A00202:904:HLWKMDSX2:3:2504:1913:7467,A00202:904:HLWKMDSX2:3:1309:29903:31641,A00202:904:HLWKMDSX2:3:2664:29984:31532,A00202:904:HLWKMDSX2:3:2325:22779:10817,A00202:904:HLWKMDSX2:3:2422:21847:6668,A00202:904:HLWKMDSX2:3:1676:20609:5462,A00202:904:HLWKMDSX2:3:2117:32353:3662,A00202:904:HLWKMDSX2:3:2368:32235:30170,A00202:904:HLWKMDSX2:3:2546:25608:36135,A002…	658	A352-19	A352-19	LUAD	60	platelet	male	C7P	15:84669951|84691644	hsa_circ_0000647	chr15:85223943-85234875-	NM_014300	57.84	100	100	657	278	657	380	380	1	0	702	CAGTATCTAC...GATAATAGAG	CTCTATTATC...GAGCCAGGGG
93850	93850	15:84680713|84687774	15	84680713	84687774	41	8_16_10	274	0.23	exon	SEC11A,	-	A00202:904:HLWKMDSX2:3:2249:23936:15358,A00202:904:HLWKMDSX2:3:1212:24171:16235,A00202:904:HLWKMDSX2:3:1348:30987:33019,A00202:904:HLWKMDSX2:3:2657:30897:19711,A00202:904:HLWKMDSX2:3:1629:21757:12900,A00202:904:HLWKMDSX2:3:1213:1443:30044,A00202:904:HLWKMDSX2:3:2653:14516:8531,A00202:904:HLWKMDSX2:3:1631:23303:37027,A00202:904:HLWKMDSX2:3:1658:16269:3552,A00202:904:HLWKMDSX2:3:2472:3043:20228,A00…	271	A352-19	A352-19	LUAD	60	platelet	male	C7P	15:84680713|84687774	hsa_circ_0036598	chr15:85223943-85231005-	NM_014300	100	100	100	270	1	270	270	270	1	4.43e-140	499	CCCCTGGCTC...CATGCTGCCA	TGGCAGCATG...GAGCCAGGGG
93851	93851	15:84680713|84691644	15	84680713	84691644	1226	74_88_117	158	0.939	exon	SEC11A,	-	A00202:904:HLWKMDSX2:3:2169:5312:27665,A00202:904:HLWKMDSX2:3:2224:2076:31078,A00202:904:HLWKMDSX2:3:2238:19226:28213,A00202:904:HLWKMDSX2:3:2238:19217:28354,A00202:904:HLWKMDSX2:3:2248:15582:16861,A00202:904:HLWKMDSX2:3:2323:4869:26428,A00202:904:HLWKMDSX2:3:2436:8495:1611,A00202:904:HLWKMDSX2:3:2437:10954:34554,A00202:904:HLWKMDSX2:3:2467:19994:32393,A00202:904:HLWKMDSX2:3:2509:20907:6887,A0020…
2743	A00202:904:HLWKMDSX2:3:1545:1479:8782	A00202:904:HLWKMDSX2:3:1553:12038:10661	A00202:904:HLWKMDSX2:3:1559:6650:2519	A00202:904:HLWKMDSX2:3:1560:30355:3897	A00202:904:HLWKMDSX2:3:1562:27995:10050	A00202:904:HLWKMDSX2:3:1603:10194:22780	A00202:904:HLWKMDSX2:3:1624:12807:1783	A00202:904:HLWKMDSX2:3:1625:21025:15984	A00202:904:HLWKMDSX2:3:1630:28275:20024	A00202:904:HLWKMDSX2:3:1633:13286:28604	A00202:904:HLWKMDSX2:3:1633:5050:30342	A00202:904:HLWKMDSX2:3:1634:5005:22467	A00202:904:HLWKMDSX2:3:1641:5095:12665	A00202:904:HLWKMDSX2:3:1651:21658:12195	A00202:904:HLWKMDSX2:3:1653:18593:11365	A00202:904:HLWKMDSX2:3:1662:16523:19617	A00202:904:HLWKMDSX2:3:1666:23601:2409	A00202:904:HLWKMDSX2:3:1666:17128:14434	A00202:904:HLWKMDSX2:3:1668:10574:22842	A00202:904:HLWKMDSX2:3:2145:32859:4288	A00202:904:HLWKMDSX2:3:2150:19416:4773	A00202:904:HLWKMDSX2:3:2150:5547:24659	A00202:904:HLWKMDSX2:3:2150:4553:28260	A00202:904:HLWKMDSX2:3:2152:16803:24549	A00202:904:HLWKMDSX2:3:2152:19895:30279	A00202:904:HLWKMDSX2:3:2248:28275:19179	A00202:904:HLWKMDSX2:3:2309:5900:25958	A00202:904:HLWKMDSX2:3:2324:7166:11459	A00202:904:HLWKMDSX2:3:2334:14588:34835	A00202:904:HLWKMDSX2:3:2367:11858:1235	A00202:904:HLWKMDSX2:3:2443:18837:30264	A00202:904:HLWKMDSX2:3:2508:22182:13667	A00202:904:HLWKMDSX2:3:2514:2257:23218	A00202:904:HLWKMDSX2:3:2524:24361:26960	A00202:904:HLWKMDSX2:3:2529:11424:4773	A00202:904:HLWKMDSX2:3:2562:11704:6230	A00202:904:HLWKMDSX2:3:2605:8757:12367	A00202:904:HLWKMDSX2:3:2640:32325:25254	A00202:904:HLWKMDSX2:3:1154:22064:30561
93852	93852	15:84680713|84714866	15	84680713	84714866	7	0_2_3	57	0.197	exon	SEC11A,	-	A00202:904:HLWKMDSX2:3:1515:14642:17895,A00202:904:HLWKMDSX2:3:1342:5620:7341,A00202:904:HLWKMDSX2:3:1676:5321:5603,A00202:904:HLWKMDSX2:3:1676:4716:6339,A00202:904:HLWKMDSX2:3:2604:11776:3474,A00202:904:HLWKMDSX2:3:2541:31846:30968,A00202:904:HLWKMDSX2:3:1366:7355:16047,	668	A352-19	A352-19	LUAD	60	platelet	male	C7P	15:84680713|84714866	hsa_circ_0000647	chr15:85223943-85234875-	NM_014300	56.97	100	100	667	1	380	380	380	1	0	702	CCCCTGGCTC...CTCATTGTAC	CTCTATTATC...GAGCCAGGGG
93853	93853	15:84687625|84691644	15	84687625	84691644	263	21_38_21	334	0.612	exon	SEC11A,	-	A00202:904:HLWKMDSX2:3:2156:12048:7169,A00202:904:HLWKMDSX2:3:2225:8838:11193,A00202:904:HLWKMDSX2:3:2263:17354:15139,A00202:904:HLWKMDSX2:3:2275:26124:32393,A00202:904:HLWKMDSX2:3:2366:26332:29590,A00202:904:HLWKMDSX2:3:2445:2175:2284,A00202:904:HLWKMDSX2:3:2640:30291:17910,A00202:904:HLWKMDSX2:3:1101:15492:5776,A00202:904:HLWKMDSX2:3:1142:28483:27868,A00202:904:HLWKMDSX2:3:1343:31738:6417,A0020…	261	A352-19	A352-19	LUAD	60	platelet	male	C7P	15:84687625|84691644	hsa_circ_0036599	chr15:85230855-85234875-	NM_014300	100	100	100	260	1	260	260	260	1	1.54e-134	481	TTTTCATGAA...GATAATAGAG	CTCTATTATC...TTCATGAAAA
93855	93855	15:84764707|84778312	15	84764707	84778312	3	1_0_2	49	0.109	exon	ZNF592,	+	A00202:904:HLWKMDSX2:3:1608:10791:5713,A00202:904:HLWKMDSX2:3:2305:11903:27712,A00202:904:HLWKMDSX2:3:2562:4761:7513,	240	A352-19	A352-19	LUAD	60	platelet	male	C7P	15:84764707|84778312	hsa_circ_0104781	chr15:85307937-85308046+	NM_014630	45.61	100	100	239	1	109	109	1	109	1.22e-50	202	GTGGTGTTTG...TACCAGTCAG	GTGGTGTTTG...CCTCTCTAAG
93857	93857	15:85064370|85067204	15	85064370	85067204	44	3_7_9	35	0.715	exon	PDE8A,	+	A00202:904:HLWKMDSX2:3:2166:16703:26349,A00202:904:HLWKMDSX2:3:2403:29143:22999,A00202:904:HLWKMDSX2:3:2476:11451:36980,A00202:904:HLWKMDSX2:3:2559:10520:8625,A00202:904:HLWKMDSX2:3:1132:1696:29637,A00202:904:HLWKMDSX2:3:1325:2880:8453,A00202:904:HLWKMDSX2:3:1464:23665:19304,A00202:904:HLWKMDSX2:3:1672:18123:11209,A00202:904:HLWKMDSX2:3:2267:11252:3850,A00202:904:HLWKMDSX2:3:2336:8305:1752,A00202…	249	A352-19	A352-19	LUAD	60	platelet	male	C7P	15:85064370|85067204	hsa_circ_0036610	chr15:85607600-85610435+	NM_002605	100	100	100	248	1	248	248	1	248	6.84e-128	459	GTAGCAGTAG...CACTGTGCAG	GTAGCAGTAG...CACTGTGCAG
93858	93858	15:85064370|85076787	15	85064370	85076787	6	0_1_2	16	0.429	exon	PDE8A,	+	A00202:904:HLWKMDSX2:3:2250:11171:27007,A00202:904:HLWKMDSX2:3:2542:23411:9878,A00202:904:HLWKMDSX2:3:1137:31910:25598,A00202:904:HLWKMDSX2:3:2153:3459:26678,A00202:904:HLWKMDSX2:3:2153:4137:27101,A00202:904:HLWKMDSX2:3:2647:22941:13855,	361	A352-19	A352-19	LUAD	60	platelet	male	C7P	15:85064370|85076787	hsa_circ_0036612	chr15:85607600-85620018+	NM_002605	100	100	100	360	1	360	360	1	360	0	665	GTAGCAGTAG...ATTTACAAGG	GTAGCAGTAG...ATTTACAAGG
93859	93859	15:85064370|85083644	15	85064370	85083644	8	2_0_2	12	0.571	exon	PDE8A,	+	A00202:904:HLWKMDSX2:3:2517:10628:20337,A00202:904:HLWKMDSX2:3:2449:26295:7701,A00202:904:HLWKMDSX2:3:2404:11785:19022,A00202:904:HLWKMDSX2:3:2162:14651:2503,A00202:904:HLWKMDSX2:3:2162:14100:3082,A00202:904:HLWKMDSX2:3:2517:9146:20682,A00202:904:HLWKMDSX2:3:1552:6027:9361,A00202:904:HLWKMDSX2:3:1317:2835:29418,	450	A352-19	A352-19	LUAD	60	platelet	male	C7P	15:85064370|85083644	hsa_circ_0005053	chr15:85607600-85626875+	NM_002605	100	100	100	449	1	449	449	1	449	0	830	GTAGCAGTAG...TGAAACTCAG	GTAGCAGTAG...TGAAACTCAG
93860	93860	15:85075862|85083644	15	85075862	85083644	4	0_1_2	24	0.25	exon	PDE8A,	+	A00202:904:HLWKMDSX2:3:2571:26964:22889,A00202:904:HLWKMDSX2:3:2119:11442:13761,A00202:904:HLWKMDSX2:3:2119:11189:12038,A00202:904:HLWKMDSX2:3:2548:20582:5948,	202	A352-19	A352-19	LUAD	60	platelet	male	C7P	15:85075862|85083644	hsa_circ_0036621	chr15:85619092-85626875+	NM_002605	100	100	100	201	1	201	201	1	201	7.23e-102	372	GTCTATCAGA...TGAAACTCAG	GTCTATCAGA...TGAAACTCAG
[truncated: 11,172 more rows]
