# Supplementary material for: Comprehensive circRNA profiling of platelets and exosomes identifies hsa_circ_0061274 as a novel biomarker for lung adenocarcinoma
Source: Front Immunol. 2026 Mar 18;17:1761129. doi: 10.3389/fimmu.2026.1761129 (PMC13038969; doi:10.3389/fimmu.2026.1761129)
Supplement: Supplementary Table 6 — Control group and LUAD group circRNA sequencing data. [file Table6.xlsx]

## Sheet: Supplementary Table 6
	men	median	sd	sum	cv	CircRNA	group	id	prop
Control.hsa_circ_01249191	19432.8	20252.5	2406.88	58298.5	12.3856	hsa_circ_0124919	Control	1	0.0319481
Control.hsa_circ_00007221	15067.7	13995	2549.33	45203.1	16.9192	hsa_circ_0000722	Control	3	0.0247717
Control.hsa_circ_00004371	12788.6	13674.6	2155.23	38365.8	16.8528	hsa_circ_0000437	Control	5	0.0210248
Control.hsa_circ_00013801	12516.9	11859.1	2117.67	37550.8	16.9185	hsa_circ_0001380	Control	6	0.0205781
Control.hsa_circ_00014451	12505.4	12722.6	674.847	37516.2	5.39645	hsa_circ_0001445	Control	7	0.0205592
Control.hsa_circ_00018011	10241.9	10570.3	792.482	30725.8	7.73762	hsa_circ_0001801	Control	10	0.016838
Control.hsa_circ_00246041	9771.79	9616.46	914.196	29315.4	9.35546	hsa_circ_0024604	Control	12	0.0160651
Control.hsa_circ_00015351	7647.39	7488.26	1039.12	22942.2	13.5879	hsa_circ_0001535	Control	15	0.0125725
Control.2:106158058|1061660831	7107.09	7216.34	627.964	21321.3	8.83574	2:106158058|106166083	Control	18	0.0116842
Control.hsa_circ_00047711	6022.25	6014.78	456.816	18066.7	7.58548	hsa_circ_0004771	Control	20	0.00990072
Control.hsa_circ_00001181	5282.96	5389.11	1502.63	15848.9	28.443	hsa_circ_0000118	Control	22	0.00868532
Control.hsa_circ_00001171	4322.77	4175.28	372.112	12968.3	8.60819	hsa_circ_0000117	Control	26	0.00710673
Control.hsa_circ_00010621	4085.67	3936.19	589.414	12257	14.4264	hsa_circ_0001062	Control	29	0.00671695
Control.hsa_circ_01045681	3829.79	3962.96	459.858	11489.4	12.0074	hsa_circ_0104568	Control	31	0.00629628
Control.hsa_circ_01002711	3733.45	3692.92	174.743	11200.4	4.68047	hsa_circ_0100271	Control	34	0.00613789
Control.hsa_circ_00038651	3617.31	3535.32	168.702	10851.9	4.66374	hsa_circ_0003865	Control	35	0.00594695
Control.hsa_circ_00006051	3614.83	3716.27	207.538	10844.5	5.7413	hsa_circ_0000605	Control	36	0.00594286
Control.hsa_circ_00037641	3356.23	3271.92	434.224	10068.7	12.9378	hsa_circ_0003764	Control	41	0.00551773
Control.22:16637040|166387401	3119.26	2859.37	909.916	9357.78	29.1709	22:16637040|16638740	Control	42	0.00512814
Control.hsa_circ_00089341	3116.19	3039.57	373.061	9348.58	11.9717	hsa_circ_0008934	Control	43	0.0051231
Control.hsa_circ_00017721	2922.53	3011.45	233.154	8767.58	7.9778	hsa_circ_0001772	Control	46	0.00480471
Control.hsa_circ_00061171	2833.33	2773.17	325.217	8500	11.4782	hsa_circ_0006117	Control	48	0.00465807
Control.hsa_circ_00063541	2808.88	2708.07	346.603	8426.65	12.3395	hsa_circ_0006354	Control	49	0.00461788
Control.hsa_circ_00023601	2805.74	2724.7	213.208	8417.22	7.599	hsa_circ_0002360	Control	50	0.0046127
Control.hsa_circ_00065771	2798.75	2946.57	854.658	8396.26	30.5371	hsa_circ_0006577	Control	52	0.00460122
Control.hsa_circ_01265251	2788.1	2761.15	89.8972	8364.31	3.22431	hsa_circ_0126525	Control	53	0.00458371
Control.hsa_circ_00002841	2664.57	2783.19	257.208	7993.71	9.6529	hsa_circ_0000284	Control	54	0.00438062
Control.X:11367771|113705051	2620.25	2540.91	552.029	7860.74	21.0678	X:11367771|11370505	Control	58	0.00430775
Control.hsa_circ_00010731	2578.42	2698.06	248.469	7735.26	9.63647	hsa_circ_0001073	Control	59	0.00423899
Control.hsa_circ_00549001	2332.46	2417.58	294.353	6997.38	12.6199	hsa_circ_0054900	Control	64	0.00383462
Control.hsa_circ_00011731	2326.57	2400.8	138.071	6979.7	5.93456	hsa_circ_0001173	Control	65	0.00382494
Control.hsa_circ_01139541	2310.55	2322.49	101.653	6931.64	4.39953	hsa_circ_0113954	Control	67	0.00379859
Control.hsa_circ_00015581	2246.67	2219.7	213.843	6740.01	9.51824	hsa_circ_0001558	Control	70	0.00369358
Control.hsa_circ_00014921	2226.37	2235.36	123.152	6679.1	5.53154	hsa_circ_0001492	Control	71	0.0036602
Control.hsa_circ_00007781	2186.27	2032.06	365.843	6558.8	16.7337	hsa_circ_0000778	Control	73	0.00359428
Control.hsa_circ_00000141	2081.95	2057.99	137.011	6245.84	6.58091	hsa_circ_0000014	Control	79	0.00342277
Control.hsa_circ_00146061	2070.03	2179.28	334.125	6210.09	16.141	hsa_circ_0014606	Control	80	0.00340318
Control.hsa_circ_01010411	1988.81	1851.68	245.262	5966.42	12.3321	hsa_circ_0101041	Control	86	0.00326965
Control.hsa_circ_00034721	1965.24	1838.77	319.701	5895.71	16.2678	hsa_circ_0003472	Control	87	0.0032309
Control.20:35729312|357321351	1931.58	1857.39	373.836	5794.75	19.3538	20:35729312|35732135	Control	89	0.00317557
Control.hsa_circ_00005241	1909.65	1984.03	250.429	5728.94	13.1139	hsa_circ_0000524	Control	90	0.00313951
Control.hsa_circ_00001161	1909.03	1930.2	119.003	5727.1	6.23367	hsa_circ_0000116	Control	91	0.0031385
Control.hsa_circ_00035531	1906.97	1931.79	297.937	5720.92	15.6236	hsa_circ_0003553	Control	92	0.00313511
Control.hsa_circ_01018021	1899.19	1854.42	122.174	5697.57	6.43293	hsa_circ_0101802	Control	93	0.00312232
Control.hsa_circ_00014391	1884.07	2107.17	401.526	5652.21	21.3116	hsa_circ_0001439	Control	94	0.00309746
Control.hsa_circ_01304361	1866.4	1815.79	126.845	5599.19	6.79625	hsa_circ_0130436	Control	95	0.0030684
Control.hsa_circ_00014141	1806.08	1827.68	168.703	5418.25	9.34083	hsa_circ_0001414	Control	101	0.00296925
Control.hsa_circ_00036381	1742.18	1698.4	81.836	5226.54	4.69733	hsa_circ_0003638	Control	103	0.00286419
Control.hsa_circ_00677351	1707.06	1586.99	316.576	5121.18	18.5451	hsa_circ_0067735	Control	104	0.00280645
Control.hsa_circ_01022411	1704.46	1638.46	220.445	5113.38	12.9334	hsa_circ_0102241	Control	105	0.00280217
Control.hsa_circ_00003391	1700.33	1759.65	111.16	5101	6.53752	hsa_circ_0000339	Control	106	0.00279539
Control.hsa_circ_00033801	1672.43	1705.83	131.177	5017.3	7.84351	hsa_circ_0003380	Control	108	0.00274952
Control.hsa_circ_00013551	1634.04	1722.18	258.316	4902.13	15.8084	hsa_circ_0001355	Control	109	0.00268641
Control.hsa_circ_00248341	1629.78	1778.64	294.148	4889.33	18.0483	hsa_circ_0024834	Control	110	0.0026794
Control.hsa_circ_00018241	1619.19	1631.11	167.759	4857.58	10.3607	hsa_circ_0001824	Control	112	0.00266199
Control.hsa_circ_00074761	1618.95	1628.56	52.4576	4856.85	3.24023	hsa_circ_0007476	Control	113	0.00266159
Control.hsa_circ_00014111	1581.47	1493.34	247.501	4744.41	15.6501	hsa_circ_0001411	Control	116	0.00259997
Control.hsa_circ_00011891	1577.73	1662.5	230.809	4733.19	14.6292	hsa_circ_0001189	Control	118	0.00259383
Control.hsa_circ_00083681	1577.17	1497.8	251.371	4731.52	15.9381	hsa_circ_0008368	Control	119	0.00259291
Control.15:100564692|1005652651	1534.16	1506.89	57.6037	4602.47	3.75475	15:100564692|100565265	Control	125	0.00252219
Control.hsa_circ_00010091	1483.89	1487.4	99.1003	4451.67	6.67841	hsa_circ_0001009	Control	129	0.00243955
Control.hsa_circ_00010721	1450.08	1408.12	78.7179	4350.25	5.4285	hsa_circ_0001072	Control	132	0.00238398
Control.hsa_circ_00010301	1423.1	1325.78	265.558	4269.31	18.6605	hsa_circ_0001030	Control	133	0.00233962
Control.hsa_circ_00559481	1410.48	1369.06	436.592	4231.45	30.9534	hsa_circ_0055948	Control	137	0.00231887
Control.hsa_circ_01232171	1393.38	1328	184.643	4180.14	13.2515	hsa_circ_0123217	Control	138	0.00229075
Control.hsa_circ_00000081	1390.36	1439.55	150.099	4171.08	10.7957	hsa_circ_0000008	Control	139	0.00228579
Control.hsa_circ_00025381	1389.93	1419.82	179.222	4169.8	12.8943	hsa_circ_0002538	Control	140	0.00228509
Control.hsa_circ_00010921	1383.33	1487.4	250.423	4149.99	18.1029	hsa_circ_0001092	Control	141	0.00227423
Control.hsa_circ_00000181	1366.25	1403.56	101.97	4098.76	7.46346	hsa_circ_0000018	Control	143	0.00224615
Control.hsa_circ_00074441	1360.08	1420.53	106.111	4080.23	7.80187	hsa_circ_0007444	Control	145	0.002236
Control.hsa_circ_00001191	1337.76	1390.09	382.069	4013.29	28.5603	hsa_circ_0000119	Control	147	0.00219932
Control.4:152411303|1524125291	1332.98	1365.56	70.6854	3998.95	5.3028	4:152411303|152412529	Control	148	0.00219146
Control.hsa_circ_00063821	1319.67	1351.32	60.7311	3959.02	4.60198	hsa_circ_0006382	Control	149	0.00216958
Control.hsa_circ_01314291	1312.57	1289.77	79.621	3937.72	6.06602	hsa_circ_0131429	Control	150	0.0021579
Control.hsa_circ_00082851	1293.42	1199.8	497.079	3880.25	38.4314	hsa_circ_0008285	Control	153	0.00212641
Control.hsa_circ_00077651	1274.74	1297.2	161.802	3824.23	12.6929	hsa_circ_0007765	Control	155	0.00209571
Control.hsa_circ_00009821	1273.02	1240.87	99.86	3819.05	7.84437	hsa_circ_0000982	Control	156	0.00209287
Control.hsa_circ_00072901	1263.6	1317.66	232.397	3790.79	18.3917	hsa_circ_0007290	Control	159	0.00207739
Control.hsa_circ_00181681	1252.81	1339.01	162.174	3758.42	12.9449	hsa_circ_0018168	Control	162	0.00205964
Control.hsa_circ_00065261	1247.45	1333.91	192.81	3742.35	15.4564	hsa_circ_0006526	Control	164	0.00205084
Control.hsa_circ_00090431	1233.9	1272.91	145.543	3701.71	11.7954	hsa_circ_0009043	Control	169	0.00202857
Control.hsa_circ_00014021	1188.84	1240.87	104.652	3566.53	8.80286	hsa_circ_0001402	Control	177	0.00195449
Control.9:77381976|774076071	1166.84	1130.7	136.731	3500.51	11.7181	9:77381976|77407607	Control	182	0.00191831
Control.hsa_circ_01346831	1161.7	1068.06	522.411	3485.09	44.9697	hsa_circ_0134683	Control	183	0.00190986
Control.hsa_circ_00187561	1161.08	1138.21	63.5082	3483.24	5.46976	hsa_circ_0018756	Control	184	0.00190884
Control.hsa_circ_00006071	1154.17	1056.45	214.475	3462.52	18.5826	hsa_circ_0000607	Control	186	0.00189749
Control.hsa_circ_00013601	1146.54	1086.63	115.221	3439.62	10.0495	hsa_circ_0001360	Control	188	0.00188494
Control.hsa_circ_00048131	1129.64	1140.03	149.253	3388.93	13.2124	hsa_circ_0004813	Control	193	0.00185716
Control.hsa_circ_00035831	1129.49	1188.79	237.164	3388.48	20.9974	hsa_circ_0003583	Control	194	0.00185691
Control.hsa_circ_00711061	1100.87	1009.52	242.669	3302.61	22.0434	hsa_circ_0071106	Control	198	0.00180986
Control.hsa_circ_00006811	1085.12	1130.78	177.41	3255.35	16.3494	hsa_circ_0000681	Control	199	0.00178396
Control.hsa_circ_00697481	1083.42	1066.89	113.115	3250.25	10.4406	hsa_circ_0069748	Control	200	0.00178116
Control.hsa_circ_00018111	1081.87	1124.69	92.0186	3245.62	8.5055	hsa_circ_0001811	Control	201	0.00177862
Control.hsa_circ_01370691	1073.36	1086.2	47.714	3220.07	4.4453	hsa_circ_0137069	Control	202	0.00176463
Control.hsa_circ_00846151	1072.61	1027.55	135.014	3217.83	12.5874	hsa_circ_0084615	Control	203	0.0017634
Control.hsa_circ_00732761	1071.65	1169.06	423.694	3214.96	39.5365	hsa_circ_0073276	Control	204	0.00176182
Control.hsa_circ_00017691	1069.74	1043.11	260.981	3209.23	24.3966	hsa_circ_0001769	Control	205	0.00175869
Control.hsa_circ_00794801	1069.36	1083.63	171.126	3208.09	16.0026	hsa_circ_0079480	Control	206	0.00175806
Control.hsa_circ_00024571	1065.18	1115.92	92.0462	3195.54	8.64138	hsa_circ_0002457	Control	207	0.00175118
Control.hsa_circ_00068861	1056.07	961.446	165.074	3168.22	15.631	hsa_circ_0006886	Control	209	0.00173621
Control.hsa_circ_01156431	1052.91	1098.09	135.217	3158.72	12.8423	hsa_circ_0115643	Control	210	0.001731
Control.hsa_circ_00006431	1052.7	1042.52	138.29	3158.1	13.1367	hsa_circ_0000643	Control	211	0.00173066
Control.hsa_circ_00015221	1044.09	1153.74	246.703	3132.27	23.6285	hsa_circ_0001522	Control	214	0.00171651
Control.hsa_circ_00017771	1036.26	1098.65	113.789	3108.78	10.9808	hsa_circ_0001777	Control	215	0.00170364
Control.hsa_circ_00075071	1029.91	1078.5	121.582	3089.74	11.8051	hsa_circ_0007507	Control	216	0.0016932
Control.hsa_circ_00009721	1028.86	1040.19	140.901	3086.58	13.6948	hsa_circ_0000972	Control	217	0.00169147
Control.hsa_circ_00052651	1025.23	1046.08	92.1946	3075.68	8.9926	hsa_circ_0005265	Control	220	0.0016855
Control.hsa_circ_00363761	1022.32	1002.51	187.533	3066.97	18.3438	hsa_circ_0036376	Control	221	0.00168073
Control.hsa_circ_00013591	1020.14	1084.72	151.292	3060.42	14.8305	hsa_circ_0001359	Control	223	0.00167713
Control.hsa_circ_01354591	1002.22	1014.53	108.486	3006.67	10.8245	hsa_circ_0135459	Control	226	0.00164768
Control.hsa_circ_00065311	1000.78	980.475	51.6115	3002.34	5.15712	hsa_circ_0006531	Control	227	0.00164531
Control.hsa_circ_00727321	993.39	976.343	199.253	2980.17	20.0579	hsa_circ_0072732	Control	228	0.00163316
Control.hsa_circ_00003671	977.068	987.485	23.9798	2931.2	2.45426	hsa_circ_0000367	Control	234	0.00160632
Control.hsa_circ_00024581	973.555	975.467	134.418	2920.67	13.8069	hsa_circ_0002458	Control	236	0.00160055
Control.hsa_circ_00019211	969.455	943.419	100.905	2908.36	10.4084	hsa_circ_0001921	Control	237	0.00159381
Control.hsa_circ_00007021	964.79	1015.53	107.169	2894.37	11.108	hsa_circ_0000702	Control	238	0.00158614
Control.hsa_circ_00867351	962.277	968.457	155.399	2886.83	16.1491	hsa_circ_0086735	Control	241	0.00158201
Control.15:44550876|445515221	962.074	948.014	149.368	2886.22	15.5257	15:44550876|44551522	Control	242	0.00158167
Control.1:1825397|18392381	956.496	971.788	47.5283	2869.49	4.969	1:1825397|1839238	Control	245	0.0015725
Control.hsa_circ_00086181	952.56	983.676	66.229	2857.68	6.95274	hsa_circ_0008618	Control	247	0.00156603
Control.hsa_circ_00056001	951.499	948.48	101.612	2854.5	10.6792	hsa_circ_0005600	Control	248	0.00156429
Control.hsa_circ_00709601	943.958	967.331	68.0476	2831.87	7.20875	hsa_circ_0070960	Control	250	0.00155189
Control.hsa_circ_00010791	936.87	867.304	122.665	2810.61	13.0931	hsa_circ_0001079	Control	254	0.00154024
Control.hsa_circ_00307201	928.363	886.951	123.156	2785.09	13.2659	hsa_circ_0030720	Control	255	0.00152625
Control.hsa_circ_00040581	927.505	949.641	64.9299	2782.51	7.00049	hsa_circ_0004058	Control	256	0.00152484
Control.10:28147483|281500591	926.307	932.402	183.823	2778.92	19.8447	10:28147483|28150059	Control	259	0.00152287
Control.hsa_circ_00050511	922.849	891.549	123.286	2768.55	13.3593	hsa_circ_0005051	Control	260	0.00151719
Control.hsa_circ_01143051	911.434	791.993	398.542	2734.3	43.727	hsa_circ_0114305	Control	261	0.00149842
Control.hsa_circ_00058231	910.596	833.598	185.96	2731.79	20.4218	hsa_circ_0005823	Control	262	0.00149704
Control.hsa_circ_00788161	907.365	0	1571.6	2722.09	173.205	hsa_circ_0078816	Control	264	0.00149173
Control.hsa_circ_00010501	905.008	912.372	106.553	2715.02	11.7737	hsa_circ_0001050	Control	266	0.00148786
Control.hsa_circ_00077931	904.949	935.407	207.879	2714.85	22.9714	hsa_circ_0007793	Control	267	0.00148776
Control.hsa_circ_00019321	896.042	907.848	35.7451	2688.12	3.98922	hsa_circ_0001932	Control	271	0.00147312
Control.hsa_circ_00792841	892.444	867.304	60.4314	2677.33	6.77145	hsa_circ_0079284	Control	274	0.0014672
Control.hsa_circ_00706681	891.092	845.486	125.058	2673.28	14.0343	hsa_circ_0070668	Control	275	0.00146498
Control.hsa_circ_00016961	886.924	824.261	219.267	2660.77	24.7222	hsa_circ_0001696	Control	276	0.00145813
Control.hsa_circ_00012781	884.165	910.866	87.7339	2652.49	9.9228	hsa_circ_0001278	Control	277	0.00145359
Control.hsa_circ_00002601	881.323	927.211	92.9609	2643.97	10.5479	hsa_circ_0000260	Control	278	0.00144892
Control.hsa_circ_00024731	880.885	762.274	286.243	2642.65	32.495	hsa_circ_0002473	Control	279	0.0014482
Control.hsa_circ_00032641	878.357	913.838	104.11	2635.07	11.8528	hsa_circ_0003264	Control	281	0.00144404
Control.hsa_circ_00058821	877.12	827.655	156.7	2631.36	17.8653	hsa_circ_0005882	Control	284	0.00144201
Control.hsa_circ_00044251	875.978	857.289	167.49	2627.93	19.1203	hsa_circ_0004425	Control	285	0.00144013
Control.hsa_circ_00014491	873.099	896.007	92.9296	2619.3	10.6436	hsa_circ_0001449	Control	286	0.0014354
Control.hsa_circ_00872431	868.516	832.112	105.584	2605.55	12.1569	hsa_circ_0087243	Control	288	0.00142786
Control.hsa_circ_00017901	866.49	792.916	129.804	2599.47	14.9804	hsa_circ_0001790	Control	289	0.00142453
Control.hsa_circ_00846101	865.941	857.928	31.188	2597.82	3.60163	hsa_circ_0084610	Control	290	0.00142363
Control.3:109054728|1090697571	864.265	863.732	49.308	2592.8	5.70519	3:109054728|109069757	Control	291	0.00142087
Control.hsa_circ_00029081	844.61	833.548	41.0556	2533.83	4.86089	hsa_circ_0002908	Control	299	0.00138856
Control.hsa_circ_00089821	843.531	858.859	69.767	2530.59	8.27082	hsa_circ_0008982	Control	300	0.00138679
Control.hsa_circ_00077071	837.791	867.304	99.7523	2513.37	11.9066	hsa_circ_0007707	Control	301	0.00137735
Control.hsa_circ_00001391	837.355	841.028	14.6329	2512.06	1.74752	hsa_circ_0000139	Control	302	0.00137663
Control.hsa_circ_01265991	831.338	802.207	78.8585	2494.01	9.48574	hsa_circ_0126599	Control	303	0.00136674
Control.hsa_circ_00013051	821.835	753.444	139.631	2465.51	16.9901	hsa_circ_0001305	Control	304	0.00135112
Control.hsa_circ_00013171	813.254	838.192	46.7675	2439.76	5.75066	hsa_circ_0001317	Control	306	0.00133701
Control.hsa_circ_00048701	801.174	836.57	154.992	2403.52	19.3456	hsa_circ_0004870	Control	307	0.00131715
Control.hsa_circ_01019601	800.83	809.824	17.0419	2402.49	2.12803	hsa_circ_0101960	Control	308	0.00131658
Control.hsa_circ_00018821	800.665	771.16	63.0149	2402	7.87031	hsa_circ_0001882	Control	309	0.00131631
Control.hsa_circ_00044421	800.59	817.229	103.811	2401.77	12.9669	hsa_circ_0004442	Control	310	0.00131619
Control.hsa_circ_00000261	790.59	772.019	37.3618	2371.77	4.72581	hsa_circ_0000026	Control	313	0.00129975
Control.hsa_circ_00018291	789.119	782.176	122.881	2367.36	15.5719	hsa_circ_0001829	Control	314	0.00129733
Control.hsa_circ_00072271	787.722	792.191	80.8945	2363.16	10.2694	hsa_circ_0007227	Control	315	0.00129503
Control.hsa_circ_00014381	786.975	766.214	43.1401	2360.92	5.48176	hsa_circ_0001438	Control	316	0.00129381
Control.hsa_circ_00004581	786.39	786.049	130.575	2359.17	16.6043	hsa_circ_0000458	Control	317	0.00129284
Control.hsa_circ_00314461	784.478	799.422	31.033	2353.43	3.95588	hsa_circ_0031446	Control	318	0.0012897
Control.hsa_circ_00004791	782.4	927.211	300.868	2347.2	38.4545	hsa_circ_0000479	Control	319	0.00128629
Control.hsa_circ_00089011	780.525	643.156	241.572	2341.57	30.9499	hsa_circ_0008901	Control	321	0.0012832
Control.hsa_circ_00935571	779.967	874.315	373.337	2339.9	47.8657	hsa_circ_0093557	Control	322	0.00128228
Control.2:68567341|685780031	772.926	771.16	12.3346	2318.78	1.59583	2:68567341|68578003	Control	324	0.00127071
Control.hsa_circ_00017761	771.967	798.2	299.983	2315.9	38.8596	hsa_circ_0001776	Control	325	0.00126913
Control.hsa_circ_01223111	771.649	731.1	136.763	2314.95	17.7234	hsa_circ_0122311	Control	326	0.00126861
Control.hsa_circ_00218251	761.783	699.051	109.809	2285.35	14.4148	hsa_circ_0021825	Control	333	0.00125239
Control.hsa_circ_00030281	759.336	658.26	351.917	2278.01	46.3454	hsa_circ_0003028	Control	334	0.00124837
Control.hsa_circ_00068561	756.373	705.81	160.829	2269.12	21.2632	hsa_circ_0006856	Control	336	0.0012435
Control.hsa_circ_00786281	753.375	600.31	290.711	2260.12	38.5878	hsa_circ_0078628	Control	337	0.00123857
Control.hsa_circ_00070991	753.118	794.965	96.1323	2259.36	12.7646	hsa_circ_0007099	Control	338	0.00123814
Control.hsa_circ_00009631	748.155	781.306	96.0102	2244.47	12.8329	hsa_circ_0000963	Control	342	0.00122999
Control.hsa_circ_00808351	747.313	701.202	241.887	2241.94	32.3676	hsa_circ_0080835	Control	343	0.0012286
Control.hsa_circ_00015771	741.057	748.901	73.3982	2223.17	9.90452	hsa_circ_0001577	Control	347	0.00121832
Control.hsa_circ_00817511	733.496	662.718	131.999	2200.49	17.9959	hsa_circ_0081751	Control	349	0.00120589
Control.hsa_circ_00069331	720.631	733.103	23.1475	2161.89	3.21212	hsa_circ_0006933	Control	355	0.00118474
Control.hsa_circ_00011121	719.782	756.331	172.727	2159.35	23.9971	hsa_circ_0001112	Control	356	0.00118334
Control.hsa_circ_00090271	719.432	760.788	98.5772	2158.29	13.7021	hsa_circ_0009027	Control	357	0.00118276
Control.hsa_circ_00027111	716.832	679.144	73.2072	2150.5	10.2126	hsa_circ_0002711	Control	358	0.00117849
Control.hsa_circ_00036081	712.946	766.152	171.396	2138.84	24.0405	hsa_circ_0003608	Control	359	0.0011721
Control.hsa_circ_00017981	709.547	718.616	32.9505	2128.64	4.64387	hsa_circ_0001798	Control	360	0.00116651
Control.hsa_circ_00059541	708.303	722.099	128.399	2124.91	18.1277	hsa_circ_0005954	Control	362	0.00116447
Control.hsa_circ_00032601	705.056	727.903	75.1707	2115.17	10.6617	hsa_circ_0003260	Control	364	0.00115913
Control.hsa_circ_00066811	698.878	725.127	52.0223	2096.63	7.44369	hsa_circ_0006681	Control	369	0.00114897
Control.hsa_circ_01160091	695.928	715.133	38.1597	2087.78	5.48328	hsa_circ_0116009	Control	371	0.00114412
Control.hsa_circ_00616901	695.42	700.053	29.327	2086.26	4.21716	hsa_circ_0061690	Control	372	0.00114329
Control.hsa_circ_00003431	687.909	708.781	139.835	2063.73	20.3276	hsa_circ_0000343	Control	376	0.00113094
Control.hsa_circ_00011471	686.253	640.834	105.833	2058.76	15.4218	hsa_circ_0001147	Control	377	0.00112822
Control.hsa_circ_01405051	685.3	632.952	162.205	2055.9	23.6693	hsa_circ_0140505	Control	379	0.00112665
Control.hsa_circ_01386681	680.273	676.017	31.7852	2040.82	4.67242	hsa_circ_0138668	Control	381	0.00111839
Control.hsa_circ_00041271	677.239	679.144	87.879	2031.72	12.9761	hsa_circ_0004127	Control	383	0.0011134
Control.hsa_circ_00065541	668.844	646.973	81.6954	2006.53	12.2144	hsa_circ_0006554	Control	387	0.0010996
Control.hsa_circ_00184011	667.49	653.984	284.412	2002.47	42.6091	hsa_circ_0018401	Control	388	0.00109737
Control.hsa_circ_00013011	662.258	688.432	92.1599	1986.77	13.916	hsa_circ_0001301	Control	391	0.00108877
Control.hsa_circ_00584931	661.108	659.993	27.815	1983.33	4.20733	hsa_circ_0058493	Control	393	0.00108688
Control.hsa_circ_01323451	660.062	621.935	71.8664	1980.19	10.8878	hsa_circ_0132345	Control	395	0.00108516
Control.hsa_circ_00184051	651.923	626.902	123.532	1955.77	18.9488	hsa_circ_0018405	Control	400	0.00107178
Control.hsa_circ_00028831	649.785	693.076	116.555	1949.35	17.9374	hsa_circ_0002883	Control	401	0.00106826
Control.hsa_circ_00831271	639.716	629.947	38.3783	1919.15	5.99926	hsa_circ_0083127	Control	408	0.00105171
Control.hsa_circ_01069831	639.29	698.05	166.286	1917.87	26.011	hsa_circ_0106983	Control	409	0.00105101
Control.hsa_circ_00026291	636.452	641.915	85.027	1909.36	13.3595	hsa_circ_0002629	Control	411	0.00104634
Control.hsa_circ_00024541	636.377	631.95	48.832	1909.13	7.67344	hsa_circ_0002454	Control	412	0.00104622
Control.hsa_circ_00045241	634.397	704.059	602.594	1903.19	94.9869	hsa_circ_0004524	Control	415	0.00104297
Control.hsa_circ_00200281	633.259	641.966	27.4391	1899.78	4.333	hsa_circ_0020028	Control	416	0.00104109
Control.hsa_circ_00014951	629.846	661.996	90.6523	1889.54	14.3928	hsa_circ_0001495	Control	419	0.00103548
Control.hsa_circ_00062081	629.013	668.696	72.503	1887.04	11.5265	hsa_circ_0006208	Control	420	0.00103411
Control.hsa_circ_01086381	627.251	636.19	43.6017	1881.75	6.95124	hsa_circ_0108638	Control	422	0.00103122
Control.hsa_circ_00010741	625.56	621.098	9.03337	1876.68	1.44404	hsa_circ_0001074	Control	423	0.00102844
Control.hsa_circ_00087901	623.626	694.044	123.142	1870.88	19.7461	hsa_circ_0008790	Control	425	0.00102526
Control.hsa_circ_00003441	623.394	625.742	36.8264	1870.18	5.90741	hsa_circ_0000344	Control	426	0.00102488
Control.hsa_circ_00081391	623.215	835.256	548.827	1869.65	88.0638	hsa_circ_0008139	Control	428	0.00102458
Control.hsa_circ_00014931	621.447	641.915	83.7269	1864.34	13.4729	hsa_circ_0001493	Control	430	0.00102168
Control.hsa_circ_00024901	621.212	616.928	103.324	1863.64	16.6327	hsa_circ_0002490	Control	431	0.00102129
Control.hsa_circ_00053741	618.729	624.084	60.1446	1856.19	9.72067	hsa_circ_0005374	Control	434	0.00101721
Control.hsa_circ_00078811	615.557	479.722	244.136	1846.67	39.661	hsa_circ_0007881	Control	437	0.00101199
Control.hsa_circ_00055051	614.375	621.112	121.235	1843.13	19.733	hsa_circ_0005505	Control	438	0.00101005
Control.hsa_circ_00007451	612.335	603.908	260.244	1837	42.5004	hsa_circ_0000745	Control	440	0.00100669
Control.hsa_circ_00084321	612.292	649.978	160.296	1836.87	26.1797	hsa_circ_0008432	Control	441	0.00100662
Control.hsa_circ_00584971	611.319	644.887	90.5627	1833.96	14.8143	hsa_circ_0058497	Control	442	0.00100502
Control.hsa_circ_00028161	610.771	601.905	159.143	1832.31	26.0561	hsa_circ_0002816	Control	443	0.00100412
Control.hsa_circ_00024651	609.938	625.742	125.804	1829.81	20.6257	hsa_circ_0002465	Control	444	0.00100275
Control.2:233388257|2333984491	605.217	591.394	48.7715	1815.65	8.05851	2:233388257|233398449	Control	446	0.000994993
Control.hsa_circ_00006981	603.549	658.26	95.3964	1810.65	15.8059	hsa_circ_0000698	Control	447	0.00099225
Control.hsa_circ_00066021	602.271	611.81	67.2125	1806.81	11.1598	hsa_circ_0006602	Control	450	0.000990148
Control.hsa_circ_00088381	602.249	577.869	133.175	1806.75	22.113	hsa_circ_0008838	Control	451	0.000990112
Control.hsa_circ_01111611	602.068	499.267	181.139	1806.2	30.0862	hsa_circ_0111161	Control	452	0.000989815
Control.hsa_circ_00076601	597.814	548.303	144.355	1793.44	24.1472	hsa_circ_0007660	Control	455	0.000982821
Control.hsa_circ_00006471	596.695	640.429	81.4827	1790.09	13.6557	hsa_circ_0000647	Control	456	0.000980982
Control.hsa_circ_00015191	593.281	564.85	130.378	1779.84	21.9758	hsa_circ_0001519	Control	458	0.000975368
Control.hsa_circ_00710361	591.314	606.913	51.2967	1773.94	8.67505	hsa_circ_0071036	Control	462	0.000972134
Control.hsa_circ_00710991	589.887	588.886	9.96002	1769.66	1.68846	hsa_circ_0071099	Control	463	0.000969789
Control.hsa_circ_00083501	589.854	603.281	35.2848	1769.56	5.98195	hsa_circ_0008350	Control	464	0.000969735
Control.hsa_circ_00028391	587.748	593.893	12.3785	1763.24	2.10608	hsa_circ_0002839	Control	465	0.000966273
Control.hsa_circ_00880361	587.151	548.303	74.7619	1761.45	12.733	hsa_circ_0088036	Control	467	0.000965292
Control.hsa_circ_00876411	586.908	591.89	163.056	1760.72	27.7822	hsa_circ_0087641	Control	468	0.000964891
Control.hsa_circ_00091581	583.84	606.253	41.1489	1751.52	7.04798	hsa_circ_0009158	Control	469	0.000959847
Control.hsa_circ_00025901	578.87	573.563	19.2345	1736.61	3.32276	hsa_circ_0002590	Control	477	0.000951677
Control.hsa_circ_00083861	576.576	561.89	47.8313	1729.73	8.29576	hsa_circ_0008386	Control	478	0.000947905
Control.hsa_circ_00074551	573.419	565.373	47.1605	1720.26	8.22445	hsa_circ_0007455	Control	480	0.000942714
Control.hsa_circ_00018191	569.566	554.925	125.809	1708.7	22.0886	hsa_circ_0001819	Control	482	0.000936381
Control.hsa_circ_00549451	568.396	582.479	24.7374	1705.19	4.35213	hsa_circ_0054945	Control	483	0.000934457
Control.hsa_circ_00059181	567.719	545.637	105.022	1703.16	18.499	hsa_circ_0005918	Control	485	0.000933344
Control.hsa_circ_00080021	566.341	570.859	29.4144	1699.02	5.19375	hsa_circ_0008002	Control	487	0.000931079
Control.hsa_circ_01152151	563.492	551.442	53.4472	1690.48	9.48499	hsa_circ_0115215	Control	488	0.000926395
Control.hsa_circ_00004671	562.345	546.798	117.687	1687.04	20.928	hsa_circ_0000467	Control	490	0.00092451
Control.hsa_circ_00000281	560.983	566.134	11.3606	1682.95	2.02512	hsa_circ_0000028	Control	492	0.00092227
Control.hsa_circ_01354581	555.569	561.676	63.0007	1666.71	11.3399	hsa_circ_0135458	Control	498	0.000913369
Control.hsa_circ_00079041	548.154	533.803	38.7901	1644.46	7.07649	hsa_circ_0007904	Control	499	0.000901179
Control.hsa_circ_00352941	546.83	520.783	87.9744	1640.49	16.0881	hsa_circ_0035294	Control	501	0.000899003
Control.4:147854676|1478819321	545.99	472.711	128.115	1637.97	23.4646	4:147854676|147881932	Control	503	0.000897622
Control.hsa_circ_00036201	545.254	543.818	33.355	1635.76	6.11733	hsa_circ_0003620	Control	504	0.000896412
Control.hsa_circ_00274641	544.36	518.584	45.345	1633.08	8.32996	hsa_circ_0027464	Control	507	0.000894942
Control.hsa_circ_00011481	543.599	524.741	89.44	1630.8	16.4533	hsa_circ_0001148	Control	509	0.00089369
Control.hsa_circ_00899721	543.143	537.809	34.9618	1629.43	6.43694	hsa_circ_0089972	Control	510	0.000892941
Control.hsa_circ_00044911	541.505	504.759	81.1115	1624.51	14.9789	hsa_circ_0004491	Control	516	0.000890247
Control.hsa_circ_00246051	541.085	487.38	114.146	1623.26	21.0957	hsa_circ_0024605	Control	517	0.000889558
Control.hsa_circ_00078031	538.992	517.775	56.3837	1616.98	10.4609	hsa_circ_0007803	Control	522	0.000886117
Control.hsa_circ_00274591	538.688	538.672	17.1399	1616.06	3.18179	hsa_circ_0027459	Control	524	0.000885616
Control.hsa_circ_00018511	538.478	544.476	25.251	1615.43	4.68932	hsa_circ_0001851	Control	525	0.000885272
Control.hsa_circ_01204791	534.045	555.836	43.093	1602.13	8.06917	hsa_circ_0120479	Control	530	0.000877983
Control.hsa_circ_00179711	532.708	556.086	76.0892	1598.13	14.2835	hsa_circ_0017971	Control	532	0.000875786
Control.hsa_circ_00005671	530.391	594.895	131.021	1591.17	24.7026	hsa_circ_0000567	Control	533	0.000871976
Control.hsa_circ_00015781	529.496	539.387	41.7119	1588.49	7.87765	hsa_circ_0001578	Control	535	0.000870505
Control.hsa_circ_00045921	524.169	523.042	36.0104	1572.51	6.87	hsa_circ_0004592	Control	541	0.000861747
Control.hsa_circ_00039421	521.72	545.331	44.218	1565.16	8.47544	hsa_circ_0003942	Control	545	0.00085772
Control.hsa_circ_01090021	520.15	499.2	91.132	1560.45	17.5203	hsa_circ_0109002	Control	546	0.000855139
Control.hsa_circ_01207781	519.829	523.042	42.598	1559.49	8.19461	hsa_circ_0120778	Control	547	0.000854612
Control.hsa_circ_00062781	519.634	532.801	74.1022	1558.9	14.2605	hsa_circ_0006278	Control	549	0.000854291
Control.hsa_circ_00408231	519.61	493.324	56.881	1558.83	10.9469	hsa_circ_0040823	Control	550	0.000854251
Control.hsa_circ_00046891	517.212	503.758	59.9903	1551.64	11.5988	hsa_circ_0004689	Control	553	0.00085031
Control.hsa_circ_00756751	514.101	510.768	67.0825	1542.3	13.0485	hsa_circ_0075675	Control	555	0.000845194
Control.hsa_circ_00018751	511.901	503.758	25.8793	1535.7	5.05552	hsa_circ_0001875	Control	557	0.000841579
Control.hsa_circ_00393661	508.613	503.844	52.0136	1525.84	10.2266	hsa_circ_0039366	Control	563	0.000836172
Control.hsa_circ_00090761	508.567	499.752	181.109	1525.7	35.6117	hsa_circ_0009076	Control	564	0.000836096
Control.hsa_circ_00081061	508.423	498.75	56.2246	1525.27	11.0586	hsa_circ_0008106	Control	565	0.000835859
Control.hsa_circ_00173101	506.178	503.725	111.547	1518.53	22.0371	hsa_circ_0017310	Control	569	0.000832169
Control.hsa_circ_01147791	505.476	443.667	123.664	1516.43	24.4649	hsa_circ_0114779	Control	571	0.000831014
Control.hsa_circ_00873571	503.498	413.084	168.626	1510.49	33.491	hsa_circ_0087357	Control	572	0.000827763
Control.hsa_circ_00380051	502.219	421.418	276.215	1506.66	54.999	hsa_circ_0038005	Control	575	0.00082566
Control.hsa_circ_00075031	501.005	489.737	55.8954	1503.01	11.1567	hsa_circ_0007503	Control	577	0.000823664
Control.3:146121112|1461242291	497.617	472.521	68.0588	1492.85	13.6769	3:146121112|146124229	Control	580	0.000818095
Control.hsa_circ_00091541	496.887	464.699	83.8622	1490.66	16.8775	hsa_circ_0009154	Control	581	0.000816894
Control.hsa_circ_00872211	494.934	492.741	47.3227	1484.8	9.56141	hsa_circ_0087221	Control	586	0.000813684
Control.hsa_circ_00005711	490.684	521.556	63.5203	1472.05	12.9453	hsa_circ_0000571	Control	590	0.000806696
Control.hsa_circ_00005301	490.038	484.108	40.1286	1470.11	8.18887	hsa_circ_0000530	Control	592	0.000805634
Control.17:56848696|568566251	489.178	501.755	54.5585	1467.53	11.1531	17:56848696|56856625	Control	595	0.000804221
Control.hsa_circ_00104741	488.754	493.324	35.0136	1466.26	7.16386	hsa_circ_0010474	Control	596	0.000803523
Control.hsa_circ_00616961	487.104	530.472	78.0172	1461.31	16.0165	hsa_circ_0061696	Control	598	0.000800812
Control.hsa_circ_00017361	485.44	502.683	42.6582	1456.32	8.78755	hsa_circ_0001736	Control	599	0.000798075
Control.hsa_circ_00016471	485.324	475.493	129.976	1455.97	26.7814	hsa_circ_0001647	Control	601	0.000797885
Control.hsa_circ_00012001	485.028	480.723	98.3401	1455.09	20.2751	hsa_circ_0001200	Control	602	0.000797399
Control.hsa_circ_00018691	484.17	463.605	120.791	1452.51	24.9482	hsa_circ_0001869	Control	603	0.000795987
Control.hsa_circ_00059701	483.32	488.735	39.7361	1449.96	8.22149	hsa_circ_0005970	Control	605	0.00079459
Control.hsa_circ_00072181	483.046	485.731	5.26637	1449.14	1.09024	hsa_circ_0007218	Control	608	0.00079414
Control.hsa_circ_00013131	481.991	487.38	12.3568	1445.97	2.5637	hsa_circ_0001313	Control	609	0.000792405
Control.hsa_circ_00314471	481.779	480.723	21.4374	1445.34	4.44963	hsa_circ_0031447	Control	610	0.000792057
Control.hsa_circ_01287141	479.218	712.071	415.07	1437.65	86.614	hsa_circ_0128714	Control	612	0.000787846
Control.hsa_circ_00015241	475.839	488.752	46.1202	1427.52	9.69241	hsa_circ_0001524	Control	616	0.000782291
Control.hsa_circ_00017711	475.644	451.602	74.0272	1426.93	15.5636	hsa_circ_0001771	Control	617	0.000781971
Control.hsa_circ_00028371	473.52	495.717	46.9098	1420.56	9.90662	hsa_circ_0002837	Control	620	0.000778478
Control.hsa_circ_00049041	472.493	450.678	62.8229	1417.48	13.296	hsa_circ_0004904	Control	621	0.00077679
Control.hsa_circ_00029031	468.044	453.204	69.0577	1404.13	14.7545	hsa_circ_0002903	Control	626	0.000769476
Control.hsa_circ_01299311	467.612	499.752	59.1415	1402.84	12.6476	hsa_circ_0129931	Control	627	0.000768766
Control.hsa_circ_00076191	466.135	455.085	39.1946	1398.41	8.40842	hsa_circ_0007619	Control	628	0.000766338
Control.hsa_circ_00060891	464.919	423.637	72.9249	1394.76	15.6855	hsa_circ_0006089	Control	629	0.000764339
Control.hsa_circ_00899731	464.583	451.718	81.1952	1393.75	17.477	hsa_circ_0089973	Control	630	0.000763785
Control.hsa_circ_00059961	460.979	451.602	41.8252	1382.94	9.07311	hsa_circ_0005996	Control	634	0.000757861
Control.hsa_circ_00078541	459.966	434.188	52.2269	1379.9	11.3545	hsa_circ_0007854	Control	635	0.000756196
Control.hsa_circ_00011781	459.392	444.669	53.718	1378.18	11.6933	hsa_circ_0001178	Control	637	0.000755251
Control.hsa_circ_00258431	458.823	448.675	34.1323	1376.47	7.4391	hsa_circ_0025843	Control	638	0.000754316
Control.hsa_circ_00018491	458.024	461.694	63.9866	1374.07	13.9701	hsa_circ_0001849	Control	639	0.000753003
Control.hsa_circ_00034131	457.427	400.603	124.5	1372.28	27.2175	hsa_circ_0003413	Control	641	0.000752022
Control.hsa_circ_00073641	456.663	435.349	38.1901	1369.99	8.36286	hsa_circ_0007364	Control	644	0.000750766
Control.hsa_circ_00017561	456.633	421.634	128.323	1369.9	28.102	hsa_circ_0001756	Control	645	0.000750715
Control.hsa_circ_00709661	456.082	453.682	108.112	1368.25	23.7044	hsa_circ_0070966	Control	646	0.00074981
Control.hsa_circ_00190791	455.698	463.605	45.6499	1367.1	10.0176	hsa_circ_0019079	Control	648	0.00074918
Control.hsa_circ_00671031	455.567	416.627	131.168	1366.7	28.7921	hsa_circ_0067103	Control	649	0.000748964
Control.hsa_circ_00012901	452.946	482.726	63.1664	1358.84	13.9457	hsa_circ_0001290	Control	653	0.000744654
Control.hsa_circ_00014031	451.758	458.69	63.1489	1355.27	13.9785	hsa_circ_0001403	Control	656	0.000742701
Control.hsa_circ_01128971	451.397	431.649	35.0256	1354.19	7.75938	hsa_circ_0112897	Control	657	0.000742109
Control.hsa_circ_01383391	450.768	486.732	75.4637	1352.3	16.7411	hsa_circ_0138339	Control	658	0.000741073
Control.hsa_circ_00088651	448.123	427.222	110.539	1344.37	24.6671	hsa_circ_0008865	Control	663	0.000736725
Control.hsa_circ_00782431	446.396	446.958	71.6657	1339.19	16.0543	hsa_circ_0078243	Control	664	0.000733886
Control.hsa_circ_00012061	445.287	399.36	80.2072	1335.86	18.0125	hsa_circ_0001206	Control	668	0.000732063
Control.hsa_circ_00009921	443.622	434.654	72.3823	1330.87	16.3162	hsa_circ_0000992	Control	671	0.000729325
Control.hsa_circ_00034891	443.353	430.915	74.7872	1330.06	16.8685	hsa_circ_0003489	Control	672	0.000728884
Control.hsa_circ_00559401	443.093	485.731	159.105	1329.28	35.9077	hsa_circ_0055940	Control	674	0.000728456
Control.1:224952670|2249741531	442.478	466.694	122.71	1327.43	27.7324	1:224952670|224974153	Control	675	0.000727445
Control.hsa_circ_00001091	441.275	454.684	58.4333	1323.82	13.2419	hsa_circ_0000109	Control	676	0.000725467
Control.hsa_circ_00008541	439.924	450.232	83.487	1319.77	18.9776	hsa_circ_0000854	Control	679	0.000723247
Control.hsa_circ_00359571	439.413	481.786	74.3779	1318.24	16.9266	hsa_circ_0035957	Control	680	0.000722407
Control.hsa_circ_00726541	438.897	453.204	74.0596	1316.69	16.874	hsa_circ_0072654	Control	682	0.000721557
Control.hsa_circ_00062721	438.659	439.831	23.6429	1315.98	5.38981	hsa_circ_0006272	Control	683	0.000721167
Control.hsa_circ_00078821	438.376	441.664	20.8704	1315.13	4.76086	hsa_circ_0007882	Control	684	0.000720701
Control.hsa_circ_00580541	438.297	457.688	137.079	1314.89	31.2754	hsa_circ_0058054	Control	685	0.000720571
Control.hsa_circ_01312661	436.834	361.077	250.123	1310.5	57.2581	hsa_circ_0131266	Control	686	0.000718166
Control.1:77916055|779182731	436.325	424.972	24.4359	1308.98	5.60039	1:77916055|77918273	Control	687	0.000717329
Control.hsa_circ_00559531	435.626	469.549	122.713	1306.88	28.1693	hsa_circ_0055953	Control	689	0.00071618
Control.hsa_circ_00933551	432.353	435.349	123.419	1297.06	28.546	hsa_circ_0093355	Control	690	0.000710798
Control.hsa_circ_00032871	431.435	435.655	38.7026	1294.31	8.97066	hsa_circ_0003287	Control	691	0.00070929
Control.hsa_circ_00037131	428.53	436.51	94.2972	1285.59	22.0048	hsa_circ_0003713	Control	695	0.000704515
Control.8:109409865|1094206901	424.647	368.507	113.1	1273.94	26.6339	8:109409865|109420690	Control	700	0.000698131
Control.hsa_circ_00090611	423.716	383.577	121.483	1271.15	28.6709	hsa_circ_0009061	Control	701	0.0006966
Control.hsa_circ_00011741	420.079	413.084	35.512	1260.24	8.45365	hsa_circ_0001174	Control	703	0.00069062
Control.hsa_circ_00312411	419.772	429.646	40.7617	1259.32	9.71044	hsa_circ_0031241	Control	704	0.000690116
Control.hsa_circ_00198841	416.971	417.935	27.1916	1250.91	6.52123	hsa_circ_0019884	Control	710	0.00068551
Control.hsa_circ_00034411	416.197	412.13	18.959	1248.59	4.55529	hsa_circ_0003441	Control	712	0.000684238
Control.hsa_circ_00709591	415.993	411.619	13.0855	1247.98	3.1456	hsa_circ_0070959	Control	714	0.000683903
Control.hsa_circ_00008421	412.321	407.613	73.0291	1236.96	17.7117	hsa_circ_0000842	Control	716	0.000677867
Control.hsa_circ_00055671	409.748	405.61	20.8935	1229.24	5.09911	hsa_circ_0005567	Control	719	0.000673636
Control.hsa_circ_00087681	408.536	401.197	27.374	1225.61	6.70051	hsa_circ_0008768	Control	723	0.000671644
Control.hsa_circ_00089811	408.516	375.936	72.0238	1225.55	17.6306	hsa_circ_0008981	Control	724	0.000671611
Control.hsa_circ_00300511	405.783	403.607	49.3407	1217.35	12.1594	hsa_circ_0030051	Control	727	0.000667118
Control.hsa_circ_00012801	404.777	438.66	99.5344	1214.33	24.5899	hsa_circ_0001280	Control	729	0.000665464
Control.hsa_circ_00678831	404.563	402.843	7.3502	1213.69	1.81682	hsa_circ_0067883	Control	730	0.000665111
Control.hsa_circ_00065081	404.342	435.373	56.6184	1213.02	14.0026	hsa_circ_0006508	Control	731	0.000664748
Control.hsa_circ_01209341	403.84	512.641	361.921	1211.52	89.6197	hsa_circ_0120934	Control	732	0.000663923
Control.hsa_circ_00002351	403.692	389.31	30.4412	1211.08	7.54069	hsa_circ_0000235	Control	733	0.00066368
Control.hsa_circ_01111541	402.545	413.622	89.9358	1207.64	22.3418	hsa_circ_0111154	Control	734	0.000661795
Control.hsa_circ_01018741	402.393	394.716	19.5712	1207.18	4.86369	hsa_circ_0101874	Control	736	0.000661544
Control.hsa_circ_00241691	402.206	421.418	34.3366	1206.62	8.53709	hsa_circ_0024169	Control	737	0.000661236
Control.hsa_circ_00226561	402.188	0	696.609	1206.56	173.205	hsa_circ_0022656	Control	738	0.000661207
Control.hsa_circ_00006821	400.904	413.291	40.6184	1202.71	10.1317	hsa_circ_0000682	Control	742	0.000659097
Control.hsa_circ_00363721	400.029	398.599	21.8702	1200.09	5.46717	hsa_circ_0036372	Control	743	0.000657657
Control.hsa_circ_00048911	399.468	495.746	223.509	1198.41	55.9515	hsa_circ_0004891	Control	746	0.000656736
Control.hsa_circ_00270891	398.971	402.843	69.6232	1196.91	17.4507	hsa_circ_0027089	Control	748	0.000655918
Control.hsa_circ_00023621	397.135	401.682	34.0124	1191.4	8.56445	hsa_circ_0002362	Control	750	0.000652899
Control.hsa_circ_00065011	396.819	371.559	48.9192	1190.46	12.3278	hsa_circ_0006501	Control	751	0.00065238
Control.hsa_circ_00022151	396.341	410.618	35.0502	1189.02	8.84344	hsa_circ_0002215	Control	752	0.000651595
Control.hsa_circ_00005961	395.506	402.843	19.3485	1186.52	4.89209	hsa_circ_0000596	Control	755	0.000650221
Control.hsa_circ_01345391	394.424	373.562	85.8203	1183.27	21.7584	hsa_circ_0134539	Control	758	0.000648442
Control.hsa_circ_01156411	393.767	0	682.025	1181.3	173.205	hsa_circ_0115641	Control	760	0.000647364
Control.hsa_circ_01223891	393.618	405.655	23.4881	1180.85	5.96722	hsa_circ_0122389	Control	762	0.000647118
Control.15:64748419|647516381	393.52	384.852	16.1298	1180.56	4.09887	15:64748419|64751638	Control	763	0.000646956
Control.hsa_circ_00062251	392.099	381.946	135.068	1176.3	34.4474	hsa_circ_0006225	Control	766	0.000644621
Control.hsa_circ_00730521	391.443	438.345	99.2657	1174.33	25.3589	hsa_circ_0073052	Control	768	0.000643542
Control.1:172038319|1720559261	391.143	319.48	206.649	1173.43	52.8322	1:172038319|172055926	Control	769	0.000643049
Control.hsa_circ_00350511	390.973	362.21	56.5976	1172.92	14.4761	hsa_circ_0035051	Control	770	0.00064277
Control.hsa_circ_00880581	388.815	393.767	76.9925	1166.44	19.8018	hsa_circ_0088058	Control	773	0.000639221
Control.hsa_circ_00035751	387.723	383.107	16.0843	1163.17	4.14841	hsa_circ_0003575	Control	776	0.000637426
Control.hsa_circ_01406761	387.493	392.395	59.7776	1162.48	15.4268	hsa_circ_0140676	Control	777	0.000637048
Control.hsa_circ_00770791	384.879	372.56	48.969	1154.64	12.7232	hsa_circ_0077079	Control	783	0.000632751
Control.hsa_circ_00004191	383.658	381.574	25.1733	1150.97	6.56139	hsa_circ_0000419	Control	786	0.000630743
Control.hsa_circ_00056271	383.627	331.359	99.2066	1150.88	25.8602	hsa_circ_0005627	Control	787	0.000630693
Control.hsa_circ_00181431	383.076	392.59	167.521	1149.23	43.7306	hsa_circ_0018143	Control	789	0.000629786
Control.hsa_circ_00026651	381.842	377.568	38.201	1145.53	10.0044	hsa_circ_0002665	Control	791	0.000627757
Control.hsa_circ_00010061	381.647	344.732	72.073	1144.94	18.8847	hsa_circ_0001006	Control	792	0.000627437
Control.hsa_circ_00040011	380.275	364.548	83.162	1140.82	21.8689	hsa_circ_0004001	Control	794	0.000625181
Control.hsa_circ_00057351	379.48	419.028	87.2863	1138.44	23.0015	hsa_circ_0005735	Control	796	0.000623875
Control.hsa_circ_00115361	379.082	369.176	34.5882	1137.25	9.12421	hsa_circ_0011536	Control	797	0.00062322
Control.8:37765526|377663551	378.947	384.578	32.8595	1136.84	8.67128	8:37765526|37766355	Control	798	0.000622998
Control.hsa_circ_00880621	377.45	341.76	67.3064	1132.35	17.8319	hsa_circ_0088062	Control	800	0.000620537
Control.hsa_circ_00696121	377.289	443.475	118.292	1131.87	31.3533	hsa_circ_0069612	Control	802	0.000620273
Control.hsa_circ_00072701	376.683	364.548	42.3153	1130.05	11.2337	hsa_circ_0007270	Control	803	0.000619276
Control.hsa_circ_00016541	376.115	380.394	11.2326	1128.34	2.98649	hsa_circ_0001654	Control	804	0.000618342
Control.hsa_circ_00088701	375.294	364.049	48.7121	1125.88	12.9797	hsa_circ_0008870	Control	805	0.000616992
Control.hsa_circ_00049121	375.159	356.406	36.7859	1125.48	9.80542	hsa_circ_0004912	Control	806	0.00061677
Control.7:87964634|879784121	375.075	317.986	108.992	1125.22	29.0588	7:87964634|87978412	Control	807	0.000616632
Control.hsa_circ_00074111	374.221	546.798	324.411	1122.66	86.6896	hsa_circ_0007411	Control	809	0.000615229
Control.hsa_circ_00087741	373.71	385.58	42.1461	1121.13	11.2778	hsa_circ_0008774	Control	810	0.000614388
Control.8:109412265|1094271561	373.621	410.113	79.7941	1120.86	21.357	8:109412265|109427156	Control	811	0.000614242
Control.hsa_circ_00080581	373.494	380.572	56.8348	1120.48	15.2171	hsa_circ_0008058	Control	812	0.000614033
Control.hsa_circ_00064591	370.35	370.337	15.2231	1111.05	4.11047	hsa_circ_0006459	Control	815	0.000608865
Control.hsa_circ_00021031	370.255	378.908	19.1741	1110.76	5.17862	hsa_circ_0002103	Control	816	0.000608708
Control.hsa_circ_00239421	368.112	368.015	23.4285	1104.34	6.3645	hsa_circ_0023942	Control	817	0.000605185
Control.hsa_circ_00051921	368.004	370.557	19.7341	1104.01	5.36245	hsa_circ_0005192	Control	820	0.000605009
Control.hsa_circ_00947981	367.35	312.29	95.5817	1102.05	26.0192	hsa_circ_0094798	Control	822	0.000603933
Control.hsa_circ_00017411	367.243	362.563	10.8287	1101.73	2.94864	hsa_circ_0001741	Control	823	0.000603756
Control.7:35879823|358858791	366.029	328.387	136.867	1098.09	37.3924	7:35879823|35885879	Control	824	0.000601761
Control.3:3137260|31447101	365.77	371.559	33.3807	1097.31	9.12616	3:3137260|3144710	Control	826	0.000601335
Control.hsa_circ_00055191	365.077	377.568	109.766	1095.23	30.0665	hsa_circ_0005519	Control	827	0.000600196
Control.hsa_circ_00446231	363.894	364.532	50.0501	1091.68	13.754	hsa_circ_0044623	Control	829	0.000598251
Control.3:107710452|1077168491	362.361	345.957	40.628	1087.08	11.212	3:107710452|107716849	Control	831	0.000595731
Control.hsa_circ_00032751	362.019	386.59	72.1071	1086.06	19.918	hsa_circ_0003275	Control	832	0.000595168
Control.hsa_circ_00027431	361.808	366.854	96.9891	1085.42	26.8068	hsa_circ_0002743	Control	835	0.000594822
Control.hsa_circ_01111641	361.189	364.548	81.6955	1083.57	22.6185	hsa_circ_0111164	Control	838	0.000593804
Control.hsa_circ_00005911	361.104	404.609	96.2698	1083.31	26.6598	hsa_circ_0000591	Control	839	0.000593665
Control.hsa_circ_00002581	360.87	363.547	17.9216	1082.61	4.96621	hsa_circ_0000258	Control	841	0.000593279
Control.hsa_circ_00066621	359.225	349.19	63.0021	1077.67	17.5384	hsa_circ_0006662	Control	842	0.000590574
Control.hsa_circ_00003901	358.553	384.268	62.9822	1075.66	17.5657	hsa_circ_0000390	Control	843	0.00058947
Control.hsa_circ_01004791	357.871	345.957	41.6397	1073.61	11.6354	hsa_circ_0100479	Control	845	0.000588349
Control.hsa_circ_01084161	356.935	388.912	62.16	1070.8	17.415	hsa_circ_0108416	Control	850	0.000586809
Control.hsa_circ_00733961	355.006	351.529	7.90095	1065.02	2.22558	hsa_circ_0073396	Control	854	0.000583639
Control.hsa_circ_00015411	353.839	333.187	71.9796	1061.52	20.3425	hsa_circ_0001541	Control	856	0.00058172
Control.hsa_circ_00053481	353.308	355.134	26.2216	1059.92	7.42175	hsa_circ_0005348	Control	857	0.000580847
Control.hsa_circ_00084171	352.995	360.542	42.0852	1058.98	11.9223	hsa_circ_0008417	Control	859	0.000580332
Control.hsa_circ_00053791	352.863	351.762	13.1729	1058.59	3.73316	hsa_circ_0005379	Control	860	0.000580115
Control.hsa_circ_00080321	352.448	364.049	25.9343	1057.35	7.35833	hsa_circ_0008032	Control	861	0.000579434
Control.hsa_circ_00758351	351.512	365.535	50.5365	1054.53	14.3769	hsa_circ_0075835	Control	862	0.000577894
Control.hsa_circ_00108351	348.842	359.888	35.5597	1046.53	10.1936	hsa_circ_0010835	Control	867	0.000573505
Control.hsa_circ_00086311	348.374	496.296	302.842	1045.12	86.9301	hsa_circ_0008631	Control	868	0.000572735
Control.hsa_circ_00140881	347.295	306.486	112.028	1041.89	32.2572	hsa_circ_0014088	Control	872	0.000570962
Control.hsa_circ_01296561	346.419	316.476	76.1857	1039.26	21.9924	hsa_circ_0129656	Control	875	0.000569521
Control.hsa_circ_00551211	346.373	323.9	43.7029	1039.12	12.6173	hsa_circ_0055121	Control	876	0.000569445
Control.hsa_circ_00034961	346.225	356.62	18.8305	1038.67	5.43881	hsa_circ_0003496	Control	877	0.000569202
Control.hsa_circ_01330151	345.941	304.164	90.9123	1037.82	26.2797	hsa_circ_0133015	Control	879	0.000568735
Control.17:66513336|665144661	345.463	350.601	43.671	1036.39	12.6413	17:66513336|66514466	Control	881	0.00056795
Control.2:135769769|1357707351	344.994	356.62	31.9992	1034.98	9.27529	2:135769769|135770735	Control	883	0.000567179
Control.hsa_circ_00046501	342.512	319.48	43.1418	1027.54	12.5957	hsa_circ_0004650	Control	886	0.000563098
Control.hsa_circ_00061371	342.236	342.515	101.379	1026.71	29.6225	hsa_circ_0006137	Control	888	0.000562645
Control.hsa_circ_00711851	342.2	353.648	36.3985	1026.6	10.6366	hsa_circ_0071185	Control	889	0.000562585
Control.hsa_circ_00168891	342.005	335.509	22.4826	1026.02	6.57375	hsa_circ_0016889	Control	891	0.000562266
Control.hsa_circ_00084881	341.129	343.517	23.5267	1023.39	6.89671	hsa_circ_0008488	Control	892	0.000560825
Control.hsa_circ_00076951	340.847	309.465	54.6962	1022.54	16.0472	hsa_circ_0007695	Control	893	0.00056036
Control.hsa_circ_00808311	340.177	344.518	61.8193	1020.53	18.1727	hsa_circ_0080831	Control	895	0.000559259
Control.hsa_circ_00065271	339.866	309.968	55.7339	1019.6	16.3988	hsa_circ_0006527	Control	896	0.000558747
Control.7:134958069|1349582901	339.474	313.471	83.6407	1018.42	24.6383	7:134958069|134958290	Control	897	0.000558103
Control.hsa_circ_00982911	339.3	334.503	38.9181	1017.9	11.4701	hsa_circ_0098291	Control	898	0.000557818
Control.hsa_circ_00038261	338.538	503.844	293.209	1015.61	86.6105	hsa_circ_0003826	Control	900	0.000556565
Control.hsa_circ_00442421	337.33	349.19	61.8526	1011.99	18.3359	hsa_circ_0044242	Control	902	0.00055458
Control.hsa_circ_00018471	336.983	325.415	34.294	1010.95	10.1768	hsa_circ_0001847	Control	903	0.000554008
Control.hsa_circ_00011361	336.168	293.441	105.356	1008.5	31.3402	hsa_circ_0001136	Control	905	0.000552669
Control.hsa_circ_00038321	336.013	335.505	10.8603	1008.04	3.23212	hsa_circ_0003832	Control	907	0.000552413
Control.hsa_circ_00043721	335.201	335.817	35.4472	1005.6	10.5749	hsa_circ_0004372	Control	909	0.000551079
Control.hsa_circ_00008471	334.406	306.486	93.1705	1003.22	27.8615	hsa_circ_0000847	Control	911	0.000549772
Control.hsa_circ_00067161	333.803	334.348	20.0074	1001.41	5.99378	hsa_circ_0006716	Control	912	0.00054878
Control.hsa_circ_01024361	332.987	317.986	101.014	998.961	30.3357	hsa_circ_0102436	Control	914	0.000547439
Control.hsa_circ_00832201	332.729	347.523	43.4538	998.186	13.0598	hsa_circ_0083220	Control	915	0.000547014
Control.hsa_circ_00013291	331.539	328.494	16.3422	994.618	4.92919	hsa_circ_0001329	Control	919	0.000545059
Control.hsa_circ_00079921	330.975	320.482	64.9383	992.925	19.6203	hsa_circ_0007992	Control	921	0.000544131
Control.hsa_circ_00625981	330.07	323.929	12.8121	990.209	3.88163	hsa_circ_0062598	Control	924	0.000542643
Control.hsa_circ_00043741	329.765	328.387	19.0233	989.296	5.76874	hsa_circ_0004374	Control	925	0.000542142
Control.hsa_circ_00129071	329.698	334.348	13.5146	989.095	4.09907	hsa_circ_0012907	Control	926	0.000542033
Control.hsa_circ_00025561	329.667	356.406	60.8416	989.001	18.4555	hsa_circ_0002556	Control	927	0.000541981
Control.hsa_circ_00083591	328.168	322.739	36.971	984.503	11.2659	hsa_circ_0008359	Control	928	0.000539516
Control.hsa_circ_00018101	328.029	319.472	16.0292	984.088	4.88652	hsa_circ_0001810	Control	929	0.000539288
Control.hsa_circ_00008961	327.636	307.584	82.1306	982.907	25.0677	hsa_circ_0000896	Control	930	0.000538641
Control.hsa_circ_00696131	327.006	365.55	95.3388	981.018	29.1551	hsa_circ_0069613	Control	933	0.000537606
Control.hsa_circ_00076561	326.957	384.852	108.932	980.871	33.3168	hsa_circ_0007656	Control	934	0.000537526
Control.hsa_circ_00678991	326.511	323.929	9.96041	979.532	3.05056	hsa_circ_0067899	Control	936	0.000536792
Control.hsa_circ_00088661	326.334	354.533	49.363	979.003	15.1265	hsa_circ_0008866	Control	938	0.000536502
Control.hsa_circ_00062581	325.823	316.934	17.0852	977.468	5.24371	hsa_circ_0006258	Control	940	0.00053566
Control.hsa_circ_00038711	325.363	301.641	47.0674	976.088	14.4661	hsa_circ_0003871	Control	942	0.000534904
Control.hsa_circ_00046041	325.259	367.553	104.218	975.777	32.0416	hsa_circ_0004604	Control	943	0.000534734
Control.hsa_circ_00068011	325.02	327.382	23.7721	975.06	7.31405	hsa_circ_0006801	Control	946	0.000534341
Control.hsa_circ_00626881	324.745	337.508	41.2493	974.236	12.7021	hsa_circ_0062688	Control	948	0.00053389
Control.hsa_circ_00021901	324.217	320.417	30.5971	972.65	9.43722	hsa_circ_0002190	Control	952	0.00053302
Control.hsa_circ_00073341	323.719	323.9	30.9044	971.158	9.54666	hsa_circ_0007334	Control	954	0.000532203
Control.hsa_circ_01045641	323.689	326.491	24.0522	971.068	7.43064	hsa_circ_0104564	Control	955	0.000532154
Control.hsa_circ_00029471	323.563	327.382	57.3508	970.688	17.7248	hsa_circ_0002947	Control	956	0.000531945
Control.hsa_circ_00010141	321.746	300.452	128.664	965.237	39.9895	hsa_circ_0001014	Control	961	0.000528958
Control.hsa_circ_00014871	320.395	367.553	101.108	961.186	31.5572	hsa_circ_0001487	Control	964	0.000526738
Control.hsa_circ_00011591	318.613	321.484	125.649	955.84	39.4363	hsa_circ_0001159	Control	968	0.000523808
Control.hsa_circ_00095411	318.005	381.946	118.496	954.014	37.2624	hsa_circ_0009541	Control	969	0.000522808
Control.hsa_circ_00039431	317.642	343.246	140.587	952.927	44.2595	hsa_circ_0003943	Control	970	0.000522212
Control.hsa_circ_00010701	317.38	315.773	8.8283	952.14	2.78162	hsa_circ_0001070	Control	971	0.000521781
Control.hsa_circ_00276681	317.211	302.455	44.1548	951.633	13.9197	hsa_circ_0027668	Control	972	0.000521503
Control.hsa_circ_00032031	317.02	284.428	57.4601	951.061	18.125	hsa_circ_0003203	Control	974	0.000521189
Control.hsa_circ_00019361	316.889	317.986	9.9258	950.668	3.13226	hsa_circ_0001936	Control	975	0.000520974
Control.hsa_circ_00014981	316.452	341.314	47.6427	949.356	15.0553	hsa_circ_0001498	Control	977	0.000520255
Control.hsa_circ_01058291	315.643	321.578	15.1263	946.928	4.79222	hsa_circ_0105829	Control	980	0.000518924
Control.hsa_circ_01019261	315.31	290.437	52.9723	945.93	16.8001	hsa_circ_0101926	Control	983	0.000518378
Control.hsa_circ_01396781	315.124	315.474	123.396	945.373	39.1579	hsa_circ_0139678	Control	985	0.000518072
Control.hsa_circ_00989761	314.592	315.014	53.173	943.776	16.9022	hsa_circ_0098976	Control	986	0.000517197
Control.hsa_circ_01118291	314.508	292.44	63.97	943.523	20.3397	hsa_circ_0111829	Control	987	0.000517058
Control.hsa_circ_00049791	313.381	323.9	20.5034	940.144	6.54263	hsa_circ_0004979	Control	989	0.000515207
Control.hsa_circ_00550191	312.731	323.929	50.3477	938.192	16.0994	hsa_circ_0055019	Control	991	0.000514137
Control.hsa_circ_00502771	312.699	304.613	66.7337	938.096	21.3412	hsa_circ_0050277	Control	992	0.000514085
Control.hsa_circ_00046361	310.309	311.468	20.0007	930.926	6.4454	hsa_circ_0004636	Control	998	0.000510155
Control.hsa_circ_00091141	309.685	300.452	44.5281	929.054	14.3785	hsa_circ_0009114	Control	1001	0.000509129
Control.hsa_circ_01111531	309.553	282.324	49.3782	928.659	15.9514	hsa_circ_0111153	Control	1002	0.000508913
Control.hsa_circ_00775481	308.698	304.613	8.50862	926.094	2.75629	hsa_circ_0077548	Control	1006	0.000507507
Control.hsa_circ_01111561	307.236	273.411	73.2018	921.708	23.8259	hsa_circ_0111156	Control	1008	0.000505104
Control.hsa_circ_00000531	307.205	312.47	28.637	921.616	9.32178	hsa_circ_0000053	Control	1009	0.000505053
Control.hsa_circ_00000241	306.68	343.246	76.9593	920.041	25.0943	hsa_circ_0000024	Control	1011	0.00050419
Control.hsa_circ_00529651	306.478	320.958	77.9192	919.434	25.4241	hsa_circ_0052965	Control	1013	0.000503857
Control.hsa_circ_01004761	306.036	327.493	66.9148	918.109	21.865	hsa_circ_0100476	Control	1014	0.000503131
Control.hsa_circ_00539071	303.928	312.042	18.0301	911.785	5.93234	hsa_circ_0053907	Control	1017	0.000499666
Control.7:8218305|82360051	303.494	316.5	28.7895	910.483	9.486	7:8218305|8236005	Control	1018	0.000498952
Control.hsa_circ_01245361	302.825	293.715	20.6759	908.474	6.82768	hsa_circ_0124536	Control	1020	0.000497851
Control.hsa_circ_00872641	302.5	291.394	40.8003	907.501	13.4877	hsa_circ_0087264	Control	1022	0.000497318
Control.hsa_circ_00022661	301.124	319.48	97.115	903.372	32.2508	hsa_circ_0002266	Control	1024	0.000495055
Control.hsa_circ_00006391	300.813	296.446	43.1272	902.438	14.3369	hsa_circ_0000639	Control	1025	0.000494544
Control.hsa_circ_00043171	300.51	303.127	11.0033	901.529	3.66153	hsa_circ_0004317	Control	1026	0.000494045
Control.hsa_circ_00040861	299.257	297.183	32.9415	897.772	11.0077	hsa_circ_0004086	Control	1031	0.000491987
Control.hsa_circ_01243211	297.87	324.488	54.8644	893.611	18.4189	hsa_circ_0124321	Control	1036	0.000489706
Control.hsa_circ_00770831	297.423	259.39	69.2036	892.27	23.2677	hsa_circ_0077083	Control	1037	0.000488971
Control.hsa_circ_00049501	296.843	311.468	53.3101	890.528	17.959	hsa_circ_0004950	Control	1042	0.000488017
Control.hsa_circ_00077331	296.57	291.394	18.8602	889.709	6.35946	hsa_circ_0007733	Control	1043	0.000487568
Control.hsa_circ_00051751	296.51	301.641	41.8015	889.529	14.0979	hsa_circ_0005175	Control	1044	0.000487469
Control.hsa_circ_00090241	296.203	3.00452	510.439	888.61	172.327	hsa_circ_0009024	Control	1045	0.000486966
Control.hsa_circ_00000911	295.798	260.035	68.6805	887.395	23.2187	hsa_circ_0000091	Control	1047	0.0004863
Control.hsa_circ_00694921	295.275	296.037	12.5866	885.824	4.26269	hsa_circ_0069492	Control	1048	0.000485439
Control.hsa_circ_00173111	294.484	268.951	72.3532	883.451	24.5695	hsa_circ_0017311	Control	1053	0.000484138
Control.hsa_circ_00014361	294.086	302.455	33.6281	882.257	11.4348	hsa_circ_0001436	Control	1056	0.000483484
Control.hsa_circ_00018521	293.679	284.428	21.2495	881.037	7.23561	hsa_circ_0001852	Control	1057	0.000482816
Control.hsa_circ_00057361	292.679	277.866	58.8665	878.038	20.113	hsa_circ_0005736	Control	1060	0.000481172
Control.13:95161189|951706281	291.41	299.45	90.301	874.231	30.9876	13:95161189|95170628	Control	1064	0.000479086
Control.hsa_circ_00725471	291.301	296.037	16.0574	873.904	5.51232	hsa_circ_0072547	Control	1065	0.000478906
Control.hsa_circ_00061511	291.279	294.211	58.5207	873.838	20.0909	hsa_circ_0006151	Control	1066	0.000478871
Control.hsa_circ_00043681	291.275	319.472	53.2421	873.824	18.279	hsa_circ_0004368	Control	1067	0.000478863
Control.hsa_circ_00982401	291.068	258.389	61.6787	873.204	21.1905	hsa_circ_0098240	Control	1068	0.000478523
Control.hsa_circ_00239361	290.563	320.417	54.779	871.688	18.8527	hsa_circ_0023936	Control	1069	0.000477692
Control.hsa_circ_00021621	290.053	287.432	21.0496	870.159	7.25716	hsa_circ_0002162	Control	1070	0.000476854
Control.hsa_circ_00088121	289.851	283.81	38.9801	869.552	13.4483	hsa_circ_0008812	Control	1071	0.000476522
Control.hsa_circ_00334751	289.353	308.808	50.1884	868.058	17.3451	hsa_circ_0033475	Control	1073	0.000475703
Control.hsa_circ_00157311	289.033	286.75	30.8472	867.098	10.6726	hsa_circ_0015731	Control	1076	0.000475177
Control.hsa_circ_00015401	288.649	307.462	37.9603	865.947	13.151	hsa_circ_0001540	Control	1077	0.000474546
Control.hsa_circ_01110001	288.571	277.866	100.062	865.714	34.675	hsa_circ_0111000	Control	1078	0.000474418
Control.hsa_circ_00005691	288.269	312.042	48.6089	864.808	16.8623	hsa_circ_0000569	Control	1079	0.000473922
Control.hsa_circ_00009781	288.233	269.336	71.244	864.7	24.7175	hsa_circ_0000978	Control	1080	0.000473863
Control.hsa_circ_00255701	288.124	260.035	63.2393	864.373	21.9486	hsa_circ_0025570	Control	1082	0.000473683
Control.hsa_circ_00015461	288.123	300.452	41.8693	864.369	14.5317	hsa_circ_0001546	Control	1083	0.000473681
Control.hsa_circ_00063571	286.18	292.44	33.8864	858.54	11.8409	hsa_circ_0006357	Control	1090	0.000470487
Control.hsa_circ_00059121	286.042	285.429	1.99166	858.125	0.696283	hsa_circ_0005912	Control	1091	0.00047026
Control.hsa_circ_00091401	285.437	283.426	39.8179	856.31	13.9498	hsa_circ_0009140	Control	1093	0.000469265
Control.hsa_circ_00319401	284.534	293.441	44.4934	853.601	15.6373	hsa_circ_0031940	Control	1095	0.000467781
Control.hsa_circ_00825801	283.686	304.458	49.3508	851.059	17.3963	hsa_circ_0082580	Control	1100	0.000466387
Control.hsa_circ_01127861	282.875	291.239	25.3664	848.625	8.96736	hsa_circ_0112786	Control	1101	0.000465053
Control.hsa_circ_00071421	282.727	322.444	81.2741	848.181	28.7465	hsa_circ_0007142	Control	1102	0.00046481
Control.hsa_circ_00880451	282.501	289.435	17.7125	847.503	6.2699	hsa_circ_0088045	Control	1105	0.000464439
Control.hsa_circ_00000251	281.914	254.383	51.8834	845.743	18.4039	hsa_circ_0000025	Control	1107	0.000463474
Control.hsa_circ_01055271	281.755	294.443	46.8534	845.265	16.6291	hsa_circ_0105527	Control	1108	0.000463212
Control.hsa_circ_00239231	281.407	275.141	32.3931	844.222	11.5111	hsa_circ_0023923	Control	1110	0.000462641
Control.hsa_circ_00075141	280.71	240.718	69.5764	842.129	24.7859	hsa_circ_0007514	Control	1111	0.000461494
Control.hsa_circ_00064201	279.328	258.888	40.965	837.984	14.6655	hsa_circ_0006420	Control	1114	0.000459222
Control.3:57890041|578969321	279.278	278.419	11.5562	837.833	4.13788	3:57890041|57896932	Control	1115	0.000459139
Control.hsa_circ_00467021	278.621	294.211	40.9306	835.863	14.6904	hsa_circ_0046702	Control	1117	0.00045806
Control.9:86343075|863464801	277.119	283.267	70.6748	831.356	25.5034	9:86343075|86346480	Control	1125	0.00045559
Control.hsa_circ_01256101	275.301	271.408	35.2049	825.903	12.7878	hsa_circ_0125610	Control	1135	0.000452602
Control.hsa_circ_00051691	275.053	273.98	11.2305	825.159	4.08303	hsa_circ_0005169	Control	1136	0.000452194
Control.hsa_circ_00175861	274.897	278.419	27.1904	824.691	9.89112	hsa_circ_0017586	Control	1137	0.000451937
Control.hsa_circ_00711741	273.192	276.416	19.8559	819.577	7.26811	hsa_circ_0071174	Control	1143	0.000449135
Control.hsa_circ_01257591	272.788	264.692	35.3348	818.365	12.9532	hsa_circ_0125759	Control	1145	0.000448471
Control.hsa_circ_00753411	272.44	259.39	28.6802	817.32	10.5272	hsa_circ_0075341	Control	1148	0.000447898
Control.hsa_circ_00019391	272.275	274.894	21.7086	816.824	7.97305	hsa_circ_0001939	Control	1150	0.000447626
Control.4:42616033|426271091	272.127	313.471	123.047	816.38	45.2167	4:42616033|42627109	Control	1151	0.000447383
Control.hsa_circ_00256331	271.712	244.956	47.4439	815.137	17.461	hsa_circ_0025633	Control	1155	0.000446702
Control.hsa_circ_00448331	271.32	283.267	63.8849	813.959	23.546	hsa_circ_0044833	Control	1157	0.000446056
Control.hsa_circ_00001601	271.199	282.324	30.375	813.597	11.2003	hsa_circ_0000160	Control	1158	0.000445858
Control.5:43161249|431619311	271.169	227.342	94.4986	813.508	34.8486	5:43161249|43161931	Control	1159	0.000445809
Control.hsa_circ_00039141	270.509	277.417	28.4581	811.526	10.5202	hsa_circ_0003914	Control	1165	0.000444723
Control.hsa_circ_00302891	270.394	280.422	91.6524	811.181	33.8959	hsa_circ_0030289	Control	1166	0.000444534
Control.hsa_circ_00879601	269.734	219.33	93.3242	809.203	34.5986	hsa_circ_0087960	Control	1167	0.00044345
Control.hsa_circ_00081931	268.634	261.209	33.732	805.901	12.5569	hsa_circ_0008193	Control	1169	0.000441641
Control.hsa_circ_00208221	268.509	270.497	15.0087	805.527	5.58963	hsa_circ_0020822	Control	1170	0.000441436
Control.hsa_circ_00016841	268.371	250.761	53.5358	805.114	19.9484	hsa_circ_0001684	Control	1173	0.000441209
Control.hsa_circ_00026751	268.053	263.007	13.5727	804.16	5.06343	hsa_circ_0002675	Control	1174	0.000440686
Control.hsa_circ_00061681	267.39	283.267	50.0588	802.169	18.7213	hsa_circ_0006168	Control	1178	0.000439595
Control.hsa_circ_01004461	267.335	254.244	42.1457	802.005	15.7651	hsa_circ_0100446	Control	1179	0.000439506
Control.hsa_circ_00011161	267.016	265.853	29.8675	801.047	11.1857	hsa_circ_0001116	Control	1181	0.00043898
Control.2:112074912|1120897181	266.839	268.404	62.5012	800.517	23.4228	2:112074912|112089718	Control	1182	0.00043869
Control.hsa_circ_00061311	265.421	274.413	25.8644	796.262	9.74467	hsa_circ_0006131	Control	1189	0.000436358
Control.hsa_circ_00046861	265.277	277.417	34.9658	795.831	13.1809	hsa_circ_0004686	Control	1191	0.000436122
Control.hsa_circ_00038281	264.95	261.393	7.35597	794.85	2.77636	hsa_circ_0003828	Control	1192	0.000435584
Control.hsa_circ_00841431	264.39	261.209	7.92507	793.17	2.99749	hsa_circ_0084143	Control	1196	0.000434664
Control.hsa_circ_00001281	263.024	263.007	30.683	789.072	11.6655	hsa_circ_0000128	Control	1202	0.000432418
Control.hsa_circ_00676781	262.893	249.375	68.6559	788.68	26.1155	hsa_circ_0067678	Control	1205	0.000432203
Control.hsa_circ_01296571	262.663	260.035	21.7317	787.989	8.2736	hsa_circ_0129657	Control	1206	0.000431824
Control.hsa_circ_00047911	262.178	294.211	59.1901	786.535	22.5763	hsa_circ_0004791	Control	1208	0.000431028
Control.hsa_circ_00935461	261.999	246.117	50.4499	785.998	19.2558	hsa_circ_0093546	Control	1209	0.000430733
Control.hsa_circ_01180731	261.607	340.153	232.507	784.821	88.8765	hsa_circ_0118073	Control	1211	0.000430089
Control.hsa_circ_00030561	261.231	280.945	70.2057	783.693	26.8749	hsa_circ_0003056	Control	1212	0.00042947
Control.hsa_circ_01047771	260.815	305.459	97.8559	782.446	37.5192	hsa_circ_0104777	Control	1213	0.000428787
Control.hsa_circ_01006061	260.588	254.091	89.8723	781.763	34.4883	hsa_circ_0100606	Control	1214	0.000428412
Control.14:59291217|593205841	259.442	240.362	42.0477	778.325	16.207	14:59291217|59320584	Control	1218	0.000426529
Control.hsa_circ_00013951	259.186	297.198	73.681	777.559	28.4278	hsa_circ_0001395	Control	1220	0.000426109
Control.hsa_circ_00046801	258.696	265.979	54.1211	776.089	20.9207	hsa_circ_0004680	Control	1221	0.000425303
Control.hsa_circ_01022561	258.413	292.725	60.9242	775.239	23.5763	hsa_circ_0102256	Control	1223	0.000424837
Control.hsa_circ_00796681	257.984	258.888	10.899	773.953	4.22467	hsa_circ_0079668	Control	1224	0.000424133
Control.hsa_circ_00014101	257.466	274.413	91.1882	772.397	35.4176	hsa_circ_0001410	Control	1226	0.00042328
Control.hsa_circ_00078951	257.193	252.38	13.0082	771.58	5.05777	hsa_circ_0007895	Control	1227	0.000422832
Control.hsa_circ_01120541	257.141	246.662	51.8908	771.423	20.1799	hsa_circ_0112054	Control	1228	0.000422746
Control.hsa_circ_00044791	256.173	241.474	34.6014	768.519	13.507	hsa_circ_0004479	Control	1229	0.000421155
Control.hsa_circ_01274941	255.239	262.395	26.5355	765.716	10.3963	hsa_circ_0127494	Control	1233	0.000419619
Control.hsa_circ_00236961	254.925	246.117	66.5986	764.776	26.1247	hsa_circ_0023696	Control	1237	0.000419103
Control.hsa_circ_01256011	254.851	246.371	56.0046	764.553	21.9754	hsa_circ_0125601	Control	1238	0.000418981
Control.hsa_circ_01077031	254.529	273.411	66.0392	763.587	25.9457	hsa_circ_0107703	Control	1239	0.000418452
Control.hsa_circ_00043801	254.506	235.669	52.2167	763.519	20.5168	hsa_circ_0004380	Control	1240	0.000418415
Control.hsa_circ_00086201	254.125	255.577	78.1092	762.376	30.7365	hsa_circ_0008620	Control	1244	0.000417789
Control.hsa_circ_00087971	253.648	254.244	20.0679	760.944	7.91172	hsa_circ_0008797	Control	1247	0.000417003
Control.hsa_circ_00829511	253.536	265.979	30.9246	760.609	12.1973	hsa_circ_0082951	Control	1248	0.00041682
Control.hsa_circ_00011181	253.281	231.803	47.2573	759.842	18.6581	hsa_circ_0001118	Control	1250	0.0004164
Control.17:56848696|568566651	253.182	234.352	36.1648	759.546	14.2841	17:56848696|56856665	Control	1251	0.000416237
Control.hsa_circ_00074581	253.114	251.378	9.14963	759.341	3.61483	hsa_circ_0007458	Control	1252	0.000416125
Control.hsa_circ_00000381	252.892	234.775	34.3911	758.677	13.5991	hsa_circ_0000038	Control	1253	0.000415761
Control.hsa_circ_00837561	252.809	278.419	49.1009	758.426	19.4222	hsa_circ_0083756	Control	1255	0.000415624
Control.hsa_circ_00021581	252.603	265.399	29.9043	757.808	11.8384	hsa_circ_0002158	Control	1257	0.000415285
Control.hsa_circ_00370001	252.395	275.414	59.7229	757.185	23.6625	hsa_circ_0037000	Control	1260	0.000414944
Control.hsa_circ_00028981	252.031	242.204	36.6135	756.092	14.5274	hsa_circ_0002898	Control	1261	0.000414344
Control.hsa_circ_00037181	251.8	248.439	44.0629	755.401	17.4992	hsa_circ_0003718	Control	1263	0.000413966
Control.hsa_circ_00438371	251.716	258.888	24.5898	755.147	9.76888	hsa_circ_0043837	Control	1264	0.000413827
Control.hsa_circ_00088471	251.32	261.209	65.6544	753.959	26.1239	hsa_circ_0008847	Control	1265	0.000413176
Control.3:169976946|1699858651	250.491	257.727	20.5086	751.472	8.18738	3:169976946|169985865	Control	1270	0.000411813
Control.hsa_circ_00025661	250.275	238.358	39.3553	750.825	15.7248	hsa_circ_0002566	Control	1271	0.000411458
Control.hsa_circ_00070821	249.66	249.634	97.4446	748.981	39.0309	hsa_circ_0007082	Control	1274	0.000410448
Control.11:33141667|331613691	248.721	257.063	35.9678	746.162	14.4611	11:33141667|33161369	Control	1277	0.000408903
Control.plt_circ_498841	248.576	225.859	45.0415	745.727	18.1199	plt_circ_49884	Control	1278	0.000408665
Control.hsa_circ_00032471	248.45	300.452	97.6282	745.351	39.2949	hsa_circ_0003247	Control	1279	0.000408459
Control.hsa_circ_00255131	248.318	223.336	51.5929	744.954	20.7769	hsa_circ_0025513	Control	1280	0.000408241
Control.hsa_circ_00030451	247.542	237.357	21.2089	742.626	8.56781	hsa_circ_0003045	Control	1287	0.000406965
Control.hsa_circ_01139721	246.295	264.692	41.0178	738.886	16.6539	hsa_circ_0113972	Control	1292	0.000404916
Control.hsa_circ_00013141	245.986	242.634	18.5455	737.958	7.53924	hsa_circ_0001314	Control	1293	0.000404407
Control.hsa_circ_00060371	245.571	222.899	81.0128	736.713	32.9896	hsa_circ_0006037	Control	1296	0.000403725
Control.hsa_circ_00063651	245.168	245.369	37.0394	735.503	15.1078	hsa_circ_0006365	Control	1298	0.000403062
Control.hsa_circ_01180701	244.892	250.761	59.8993	734.676	24.4595	hsa_circ_0118070	Control	1299	0.000402608
Control.hsa_circ_00937531	244.872	247.372	200.679	734.615	81.9526	hsa_circ_0093753	Control	1300	0.000402575
Control.hsa_circ_00032181	244.554	228.343	31.5782	733.662	12.9126	hsa_circ_0003218	Control	1301	0.000402053
Control.hsa_circ_00036321	243.499	213.611	89.8833	730.496	36.9133	hsa_circ_0003632	Control	1305	0.000400318
Control.hsa_circ_00070841	242.805	265.399	45.7105	728.415	18.826	hsa_circ_0007084	Control	1308	0.000399177
Control.hsa_circ_01155181	242.61	233.289	43.7144	727.829	18.0184	hsa_circ_0115518	Control	1311	0.000398856
Control.hsa_circ_00475541	242.032	246.117	10.272	726.097	4.24406	hsa_circ_0047554	Control	1314	0.000397907
Control.hsa_circ_00004941	242.002	242.634	18.3578	726.006	7.58581	hsa_circ_0000494	Control	1315	0.000397857
Control.hsa_circ_00855671	241.806	222.899	90.5087	725.417	37.4303	hsa_circ_0085567	Control	1317	0.000397535
Control.hsa_circ_00005661	241.798	244.368	74.5337	725.395	30.8247	hsa_circ_0000566	Control	1318	0.000397522
Control.hsa_circ_00184031	240.759	229.864	57.6976	722.276	23.9649	hsa_circ_0018403	Control	1321	0.000395813
Control.hsa_circ_00458621	240.424	239.36	25.0398	721.272	10.4149	hsa_circ_0045862	Control	1322	0.000395263
Control.hsa_circ_00004431	239.772	240.718	65.1643	719.316	27.1776	hsa_circ_0000443	Control	1323	0.000394191
Control.hsa_circ_00005281	239.685	243.795	31.5218	719.056	13.1513	hsa_circ_0000528	Control	1324	0.000394049
Control.hsa_circ_00570321	239.564	267.014	227.087	718.693	94.7918	hsa_circ_0057032	Control	1326	0.00039385
Control.hsa_circ_00046221	239.05	271.922	58.23	717.151	24.3589	hsa_circ_0004622	Control	1327	0.000393005
Control.hsa_circ_00039611	238.899	254.383	42.9136	716.698	17.9631	hsa_circ_0003961	Control	1329	0.000392756
Control.hsa_circ_00057281	238.416	206.31	57.3369	715.247	24.0492	hsa_circ_0005728	Control	1331	0.000391961
Control.hsa_circ_00027621	238.163	232.186	25.3606	714.49	10.6484	hsa_circ_0002762	Control	1333	0.000391547
Control.hsa_circ_00048771	237.702	240.718	5.7914	713.106	2.43641	hsa_circ_0004877	Control	1335	0.000390788
Control.hsa_circ_00022731	237.667	221.333	48.8154	713	20.5394	hsa_circ_0002273	Control	1336	0.00039073
Control.hsa_circ_00111671	237.662	254.091	51.1931	712.986	21.5403	hsa_circ_0011167	Control	1337	0.000390722
Control.9:97330154|973307671	236.448	190.286	90.1002	709.344	38.1057	9:97330154|97330767	Control	1340	0.000388726
Control.hsa_circ_00089751	236.061	239.232	14.1672	708.183	6.00149	hsa_circ_0008975	Control	1341	0.00038809
Control.hsa_circ_01346851	235.842	339.511	204.742	707.526	86.8131	hsa_circ_0134685	Control	1344	0.00038773
Control.hsa_circ_00492211	234.812	195.036	103.371	704.435	44.0229	hsa_circ_0049221	Control	1346	0.000386036
Control.hsa_circ_00064081	234.751	231.348	33.0146	704.254	14.0636	hsa_circ_0006408	Control	1347	0.000385937
Control.hsa_circ_00854651	234.554	258.888	54.2794	703.663	23.1415	hsa_circ_0085465	Control	1349	0.000385613
Control.hsa_circ_00320641	234.531	218.43	54.1222	703.592	23.0768	hsa_circ_0032064	Control	1350	0.000385574
Control.hsa_circ_00662431	234.139	225.859	45.556	702.417	19.4568	hsa_circ_0066243	Control	1352	0.00038493
Control.hsa_circ_01229341	233.866	224.06	86.139	701.597	36.8327	hsa_circ_0122934	Control	1354	0.000384481
Control.hsa_circ_01289211	233.381	193.875	73.3229	700.144	31.4176	hsa_circ_0128921	Control	1355	0.000383685
Control.hsa_circ_01085101	232.76	263.531	54.1322	698.28	23.2566	hsa_circ_0108510	Control	1356	0.000382663
Control.hsa_circ_01008201	232.752	229.345	9.69465	698.256	4.16523	hsa_circ_0100820	Control	1357	0.00038265
Control.hsa_circ_00051511	232.348	202.002	53.7805	697.043	23.1466	hsa_circ_0005151	Control	1359	0.000381986
Control.hsa_circ_00580551	231.479	206.646	72.8784	694.436	31.4839	hsa_circ_0058055	Control	1363	0.000380557
Control.3:184886110|1849009721	230.901	225.221	32.0374	692.704	13.8749	3:184886110|184900972	Control	1365	0.000379608
Control.hsa_circ_00090341	230.637	213.972	42.9482	691.911	18.6215	hsa_circ_0009034	Control	1366	0.000379173
Control.hsa_circ_00016031	230.492	164.247	151.812	691.475	65.8646	hsa_circ_0001603	Control	1367	0.000378934
Control.hsa_circ_00004951	229.892	213.611	50.7466	689.677	22.0741	hsa_circ_0000495	Control	1372	0.000377949
Control.hsa_circ_01070741	229.71	235.669	25.1812	689.131	10.9621	hsa_circ_0107074	Control	1373	0.00037765
Control.hsa_circ_00071531	229.323	187.225	77.2508	687.97	33.6864	hsa_circ_0007153	Control	1376	0.000377013
Control.hsa_circ_00873911	228.9	263.007	71.9157	686.701	31.4179	hsa_circ_0087391	Control	1379	0.000376318
Control.hsa_circ_00033911	228.847	248.374	41.5736	686.542	18.1665	hsa_circ_0003391	Control	1381	0.000376231
Control.hsa_circ_00001371	228.727	252.606	53.7506	686.18	23.4999	hsa_circ_0000137	Control	1382	0.000376032
Control.hsa_circ_00421741	228.203	209.514	41.1809	684.608	18.0458	hsa_circ_0042174	Control	1384	0.000375171
Control.hsa_circ_01239421	228.126	228.831	26.4776	684.377	11.6066	hsa_circ_0123942	Control	1385	0.000375045
Control.hsa_circ_00798041	228.066	296.446	202.718	684.197	88.8858	hsa_circ_0079804	Control	1386	0.000374945
Control.hsa_circ_00991781	227.963	209.315	40.9281	683.889	17.9538	hsa_circ_0099178	Control	1388	0.000374777
Control.hsa_circ_00371301	227.398	103.323	237.068	682.194	104.253	hsa_circ_0037130	Control	1390	0.000373848
Control.hsa_circ_00055521	226.97	237.357	55.339	680.911	24.3816	hsa_circ_0005552	Control	1392	0.000373145
Control.hsa_circ_00033881	226.927	228.831	16.7413	680.78	7.37738	hsa_circ_0003388	Control	1393	0.000373073
Control.hsa_circ_00000611	226.916	229.345	38.8485	680.748	17.1202	hsa_circ_0000061	Control	1394	0.000373055
Control.hsa_circ_00058991	226.521	227.345	25.2786	679.564	11.1595	hsa_circ_0005899	Control	1395	0.000372407
Control.hsa_circ_00015501	226.111	227.345	40.9203	678.334	18.0974	hsa_circ_0001550	Control	1397	0.000371732
Control.hsa_circ_00091751	225.886	225.859	117.736	677.657	52.1221	hsa_circ_0009175	Control	1398	0.000371362
Control.1:107683488|1077050611	225.794	229.864	27.8426	677.383	12.331	1:107683488|107705061	Control	1399	0.000371212
Control.hsa_circ_00153651	225.732	221.401	14.0842	677.197	6.23935	hsa_circ_0015365	Control	1400	0.00037111
Control.hsa_circ_00056331	224.148	231.348	25.1916	672.445	11.2388	hsa_circ_0005633	Control	1405	0.000368505
Control.hsa_circ_00046821	223.858	221.738	33.6809	671.575	15.0456	hsa_circ_0004682	Control	1407	0.000368028
Control.hsa_circ_00014231	223.612	186.28	104.604	670.835	46.7795	hsa_circ_0001423	Control	1409	0.000367623
Control.hsa_circ_00558121	223.51	227.345	8.91355	670.53	3.98799	hsa_circ_0055812	Control	1410	0.000367456
Control.hsa_circ_00090301	222.823	214.322	20.4178	668.468	9.16326	hsa_circ_0009030	Control	1414	0.000366326
Control.hsa_circ_00070811	222.299	197.358	57.6934	666.898	25.953	hsa_circ_0007081	Control	1418	0.000365466
Control.hsa_circ_00016801	221.603	239.36	43.1889	664.809	19.4893	hsa_circ_0001680	Control	1422	0.000364321
Control.hsa_circ_00130931	221.519	226.34	27.8688	664.556	12.5808	hsa_circ_0013093	Control	1423	0.000364182
Control.hsa_circ_00014591	221.295	176.265	89.1059	663.886	40.2656	hsa_circ_0001459	Control	1425	0.000363815
Control.hsa_circ_01143761	221.282	218.43	23.5388	663.847	10.6374	hsa_circ_0114376	Control	1426	0.000363793
Control.hsa_circ_00089021	220.85	215.324	26.4237	662.551	11.9645	hsa_circ_0008902	Control	1428	0.000363083
Control.hsa_circ_00013561	220.65	221.401	56.031	661.95	25.3936	hsa_circ_0001356	Control	1429	0.000362754
Control.hsa_circ_00317871	220.589	237.991	45.0873	661.768	20.4395	hsa_circ_0031787	Control	1430	0.000362654
Control.hsa_circ_00017781	220.325	233.351	101.829	660.975	46.2175	hsa_circ_0001778	Control	1432	0.00036222
Control.hsa_circ_00067901	220.039	234.775	42.379	660.117	19.2598	hsa_circ_0006790	Control	1434	0.000361749
Control.hsa_circ_00705621	219.27	201.303	82.3005	657.811	37.5338	hsa_circ_0070562	Control	1437	0.000360486
Control.hsa_circ_01370011	219.201	218.255	54.7442	657.604	24.9744	hsa_circ_0137001	Control	1438	0.000360373
Control.17:47402132|474096911	219.052	234.352	42.6325	657.155	19.4623	17:47402132|47409691	Control	1439	0.000360126
Control.hsa_circ_00040071	219.012	205.309	41.8336	657.036	19.101	hsa_circ_0004007	Control	1440	0.000360061
Control.hsa_circ_00240371	218.543	208.313	28.8549	655.63	13.2033	hsa_circ_0024037	Control	1441	0.000359291
Control.hsa_circ_01309081	218.18	207.807	45.0034	654.541	20.6267	hsa_circ_0130908	Control	1443	0.000358694
Control.13:40942952|409439251	217.72	206.31	58.2566	653.161	26.7575	13:40942952|40943925	Control	1446	0.000357938
Control.16:24750726|247583601	217.094	228.831	51.0064	651.283	23.4951	16:24750726|24758360	Control	1448	0.000356908
Control.hsa_circ_00193191	217.049	230.317	35.8447	651.146	16.5146	hsa_circ_0019319	Control	1449	0.000356833
Control.hsa_circ_00083041	216.933	222.334	13.0178	650.8	6.00084	hsa_circ_0008304	Control	1452	0.000356644
Control.hsa_circ_01111631	216.867	213.972	7.45875	650.6	3.43932	hsa_circ_0111163	Control	1454	0.000356534
Control.hsa_circ_00043831	216.385	209.315	34.7155	649.155	16.0434	hsa_circ_0004383	Control	1457	0.000355742
Control.hsa_circ_00061021	215.754	215.458	18.6074	647.262	8.62435	hsa_circ_0006102	Control	1461	0.000354705
Control.hsa_circ_00913661	215.567	188.283	54.7727	646.702	25.4086	hsa_circ_0091366	Control	1463	0.000354398
Control.hsa_circ_01139531	215.314	208.967	71.4776	645.942	33.1969	hsa_circ_0113953	Control	1465	0.000353982
Control.hsa_circ_00016491	215.119	213.611	48.6382	645.356	22.6099	hsa_circ_0001649	Control	1466	0.00035366
Control.hsa_circ_00352281	214.717	203.163	25.2626	644.15	11.7656	hsa_circ_0035228	Control	1467	0.000352999
Control.hsa_circ_00057041	214.05	208.028	31.7437	642.151	14.83	hsa_circ_0005704	Control	1469	0.000351904
Control.hsa_circ_01119881	213.718	196.141	87.6335	641.153	41.0043	hsa_circ_0111988	Control	1470	0.000351357
Control.hsa_circ_00057821	213.433	206.31	47.8974	640.299	22.4414	hsa_circ_0005782	Control	1473	0.000350889
Control.hsa_circ_00755591	212.874	257.387	85.9736	638.623	40.387	hsa_circ_0075559	Control	1476	0.000349971
Control.hsa_circ_00003451	212.515	202.304	63.8326	637.546	30.0367	hsa_circ_0000345	Control	1478	0.00034938
Control.14:56328183|563450701	212.334	210.128	7.15429	637.002	3.36936	14:56328183|56345070	Control	1479	0.000349082
Control.5:76441393|764623141	212.322	249.634	108.457	636.967	51.0811	5:76441393|76462314	Control	1480	0.000349063
Control.hsa_circ_00082011	212.213	282.106	187.316	636.639	88.2678	hsa_circ_0008201	Control	1481	0.000348884
Control.hsa_circ_00073311	211.645	208.028	22.1231	634.936	10.4529	hsa_circ_0007331	Control	1484	0.00034795
Control.hsa_circ_00077131	210.361	221.401	44.6344	631.083	21.218	hsa_circ_0007713	Control	1490	0.000345839
Control.hsa_circ_01306871	209.96	212.486	8.67656	629.881	4.13247	hsa_circ_0130687	Control	1491	0.00034518
Control.hsa_circ_01130361	209.378	220.331	19.185	628.133	9.16288	hsa_circ_0113036	Control	1496	0.000344222
Control.hsa_circ_00005021	209.175	148.592	152.424	627.524	72.869	hsa_circ_0000502	Control	1497	0.000343888
Control.hsa_circ_00040871	209.118	257.063	101.183	627.355	48.3856	hsa_circ_0004087	Control	1498	0.000343796
Control.hsa_circ_01324761	208.771	202.304	15.4296	626.312	7.39067	hsa_circ_0132476	Control	1501	0.000343224
Control.hsa_circ_01304381	208.749	209.514	17.9861	626.247	8.61614	hsa_circ_0130438	Control	1502	0.000343189
Control.hsa_circ_00007541	208.109	199.3	18.0124	624.328	8.65524	hsa_circ_0000754	Control	1505	0.000342137
Control.13:45151687|452075051	207.993	212.45	16.0392	623.98	7.71141	13:45151687|45207505	Control	1506	0.000341946
Control.hsa_circ_00013121	207.692	206.31	22.6745	623.075	10.9174	hsa_circ_0001312	Control	1508	0.00034145
Control.hsa_circ_00950891	207.665	200.841	15.9195	622.995	7.66597	hsa_circ_0095089	Control	1510	0.000341407
Control.hsa_circ_00255111	207.271	203.57	57.9819	621.812	27.974	hsa_circ_0025511	Control	1514	0.000340758
Control.hsa_circ_00007981	206.585	230.346	65.6661	619.756	31.7865	hsa_circ_0000798	Control	1517	0.000339631
Control.hsa_circ_00696081	206.522	205.309	54.0903	619.567	26.191	hsa_circ_0069608	Control	1518	0.000339528
Control.hsa_circ_00062201	205.907	196.141	23.1587	617.722	11.2471	hsa_circ_0006220	Control	1519	0.000338517
Control.hsa_circ_00565951	205.738	197.358	43.2897	617.215	21.0411	hsa_circ_0056595	Control	1520	0.000338239
Control.hsa_circ_00057891	205.349	209.514	36.2728	616.048	17.6639	hsa_circ_0005789	Control	1524	0.000337599
Control.17:64348260|643535181	205.127	189.285	39.0739	615.38	19.0487	17:64348260|64353518	Control	1525	0.000337233
Control.10:93676653|936874491	204.883	191.554	28.2729	614.65	13.7995	10:93676653|93687449	Control	1528	0.000336833
Control.hsa_circ_00605511	204.87	185.739	38.8725	614.609	18.9742	hsa_circ_0060551	Control	1529	0.000336811
Control.4:143859016|1438660761	204.853	186.28	33.6448	614.558	16.4239	4:143859016|143866076	Control	1530	0.000336783
Control.hsa_circ_00017661	204.478	185.749	39.0596	613.434	19.1021	hsa_circ_0001766	Control	1532	0.000336167
Control.hsa_circ_01324701	204.078	194.655	32.5622	612.234	15.9558	hsa_circ_0132470	Control	1534	0.000335509
Control.hsa_circ_01291141	203.323	204.324	21.5677	609.97	10.6076	hsa_circ_0129114	Control	1539	0.000334268
Control.19:10163326|101739051	203.188	175.301	51.8439	609.565	25.5152	19:10163326|10173905	Control	1541	0.000334047
Control.hsa_circ_00813501	202.732	213.972	42.0207	608.197	20.7272	hsa_circ_0081350	Control	1544	0.000333297
Control.hsa_circ_01390271	202.593	202.084	16.5737	607.78	8.18077	hsa_circ_0139027	Control	1545	0.000333069
Control.hsa_circ_00030781	202.513	206.646	46.3533	607.539	22.889	hsa_circ_0003078	Control	1546	0.000332937
Control.hsa_circ_00478411	202.374	220.577	84.5891	607.123	41.7984	hsa_circ_0047841	Control	1547	0.000332708
Control.hsa_circ_00652511	202.305	215.324	93.1572	606.914	46.0479	hsa_circ_0065251	Control	1548	0.000332594
Control.hsa_circ_00022901	202.098	185.739	45.372	606.294	22.4505	hsa_circ_0002290	Control	1550	0.000332254
Control.hsa_circ_00042731	201.895	214.772	49.5068	605.684	24.5211	hsa_circ_0004273	Control	1551	0.00033192
Control.hsa_circ_01121421	201.89	194.292	39.8144	605.671	19.7208	hsa_circ_0112142	Control	1552	0.000331913
Control.hsa_circ_00024741	201.87	202.002	201.804	605.609	99.9673	hsa_circ_0002474	Control	1553	0.000331879
Control.hsa_circ_00867241	201.73	206.646	12.7765	605.189	6.33346	hsa_circ_0086724	Control	1555	0.000331648
Control.hsa_circ_00000971	201.49	196.295	26.1668	604.469	12.9867	hsa_circ_0000097	Control	1559	0.000331254
Control.hsa_circ_00011191	200.818	200.841	19.5249	602.454	9.72268	hsa_circ_0001119	Control	1562	0.00033015
Control.hsa_circ_00000481	200.438	206.646	22.6434	601.313	11.297	hsa_circ_0000048	Control	1565	0.000329525
Control.hsa_circ_00128231	199.981	197.297	11.3669	599.944	5.68398	hsa_circ_0012823	Control	1568	0.000328774
Control.hsa_circ_00011631	199.841	197.297	45.6019	599.523	22.8191	hsa_circ_0001163	Control	1570	0.000328544
Control.hsa_circ_01239391	199.723	190.393	54.761	599.168	27.4185	hsa_circ_0123939	Control	1571	0.000328349
Control.hsa_circ_00066461	199.708	233.351	63.4325	599.125	31.7626	hsa_circ_0006646	Control	1572	0.000328325
Control.hsa_circ_01398081	199.503	205.056	57.7179	598.509	28.9308	hsa_circ_0139808	Control	1574	0.000327988
Control.hsa_circ_01356811	199.309	159.047	86.562	597.927	43.4311	hsa_circ_0135681	Control	1577	0.000327669
Control.hsa_circ_00008711	199.168	190.393	67.2818	597.503	33.7815	hsa_circ_0000871	Control	1578	0.000327437
Control.hsa_circ_00026011	199.034	196.197	45.9834	597.103	23.1032	hsa_circ_0002601	Control	1579	0.000327217
Control.hsa_circ_00665351	198.598	260.392	125.155	595.793	63.0195	hsa_circ_0066535	Control	1582	0.0003265
Control.10:50519831|505988231	198.326	206.31	43.9599	594.978	22.1655	10:50519831|50598823	Control	1584	0.000326053
Control.hsa_circ_00864221	198.081	178.268	35.5754	594.244	17.96	hsa_circ_0086422	Control	1587	0.00032565
Control.hsa_circ_00258501	197.859	193.875	18.8961	593.578	9.55026	hsa_circ_0025850	Control	1590	0.000325285
Control.hsa_circ_00201341	197.774	197.358	49.3916	593.322	24.9738	hsa_circ_0020134	Control	1591	0.000325145
Control.hsa_circ_00570411	197.676	197.358	22.4984	593.028	11.3815	hsa_circ_0057041	Control	1593	0.000324984
Control.hsa_circ_00050851	197.429	199.113	3.07915	592.288	1.55962	hsa_circ_0005085	Control	1596	0.000324579
Control.hsa_circ_00030211	197.401	194.292	25.2477	592.204	12.7901	hsa_circ_0003021	Control	1597	0.000324533
Control.hsa_circ_00067841	197.362	184.588	57.7132	592.085	29.2423	hsa_circ_0006784	Control	1599	0.000324468
Control.hsa_circ_00052381	197.339	180.271	29.8466	592.018	15.1245	hsa_circ_0005238	Control	1600	0.000324431
Control.hsa_circ_00016351	197.174	200.599	11.5708	591.521	5.86834	hsa_circ_0001635	Control	1601	0.000324159
Control.hsa_circ_00038741	197.038	234.775	77.4374	591.115	39.3007	hsa_circ_0003874	Control	1602	0.000323936
Control.hsa_circ_00257501	197.027	203.163	42.7278	591.082	21.6862	hsa_circ_0025750	Control	1603	0.000323918
Control.20:34477772|344797891	197.012	199.3	13.249	591.035	6.72499	20:34477772|34479789	Control	1604	0.000323892
Control.hsa_circ_01287171	196.971	0	341.164	590.914	173.205	hsa_circ_0128717	Control	1605	0.000323826
Control.hsa_circ_00355381	196.749	198.519	26.5144	590.248	13.4762	hsa_circ_0035538	Control	1606	0.000323461
Control.17:78004170|780050791	196.4	206.542	24.6143	589.199	12.5327	17:78004170|78005079	Control	1609	0.000322886
Control.hsa_circ_00021001	196.317	210.316	104.116	588.95	53.0349	hsa_circ_0002100	Control	1610	0.00032275
Control.hsa_circ_00004621	196.073	192.714	8.09646	588.22	4.1293	hsa_circ_0000462	Control	1611	0.00032235
Control.hsa_circ_00068961	196.051	206.31	17.9708	588.153	9.1664	hsa_circ_0006896	Control	1612	0.000322313
Control.5:56260703|562616411	195.974	106.986	160.088	587.922	81.6883	5:56260703|56261641	Control	1613	0.000322186
Control.hsa_circ_00257431	195.905	205.485	24.6453	587.715	12.5802	hsa_circ_0025743	Control	1614	0.000322073
Control.10:28119651|281316911	195.394	184.277	31.576	586.183	16.1602	10:28119651|28131691	Control	1616	0.000321233
Control.hsa_circ_00041101	195.394	191.288	53.4321	586.182	27.3458	hsa_circ_0004110	Control	1617	0.000321233
Control.hsa_circ_00880411	195.212	165.249	61.4108	585.637	31.4585	hsa_circ_0088041	Control	1620	0.000320934
Control.hsa_circ_00073671	195.199	197.297	21.8591	585.596	11.1984	hsa_circ_0007367	Control	1621	0.000320911
Control.hsa_circ_00018601	195.124	191.683	108.655	585.373	55.6851	hsa_circ_0001860	Control	1622	0.000320789
Control.hsa_circ_00015181	195.099	199.113	28.4535	585.298	14.5841	hsa_circ_0001518	Control	1623	0.000320748
Control.hsa_circ_01022541	195.083	193.169	39.3491	585.249	20.1705	hsa_circ_0102254	Control	1624	0.000320721
Control.hsa_circ_00018071	195.058	177.622	33.1516	585.173	16.9958	hsa_circ_0001807	Control	1625	0.00032068
Control.hsa_circ_00029261	194.96	182.266	22.8447	584.881	11.7176	hsa_circ_0002926	Control	1626	0.000320519
Control.19:55019476|550252711	194.928	150.921	106.591	584.784	54.682	19:55019476|55025271	Control	1627	0.000320467
Control.hsa_circ_00772231	194.532	193.875	20.6056	583.595	10.5924	hsa_circ_0077223	Control	1629	0.000319815
Control.hsa_circ_00063761	194.468	192.714	23.1351	583.403	11.8966	hsa_circ_0006376	Control	1630	0.00031971
Control.hsa_circ_00913601	194.022	198.519	38.7394	582.066	19.9665	hsa_circ_0091360	Control	1637	0.000318977
Control.hsa_circ_00732221	193.934	183.427	49.7992	581.801	25.6785	hsa_circ_0073222	Control	1638	0.000318832
Control.hsa_circ_00058871	193.827	196.295	8.2857	581.482	4.27479	hsa_circ_0005887	Control	1639	0.000318657
Control.hsa_circ_00048871	193.675	191.288	10.8151	581.026	5.58415	hsa_circ_0004887	Control	1640	0.000318407
Control.hsa_circ_00363741	193.35	192.714	34.6796	580.051	17.9362	hsa_circ_0036374	Control	1641	0.000317873
Control.hsa_circ_00016391	193.16	194.292	8.06516	579.479	4.17539	hsa_circ_0001639	Control	1643	0.000317559
Control.hsa_circ_00014851	192.954	200.599	38.7798	578.861	20.098	hsa_circ_0001485	Control	1644	0.000317221
Control.hsa_circ_00363771	192.798	162.53	54.2111	578.393	28.1181	hsa_circ_0036377	Control	1646	0.000316964
Control.hsa_circ_00019341	192.596	213.611	60.0938	577.788	31.202	hsa_circ_0001934	Control	1647	0.000316633
Control.hsa_circ_00042451	192.067	207.312	49.5328	576.202	25.7893	hsa_circ_0004245	Control	1650	0.000315764
Control.hsa_circ_00341711	191.435	185.749	36.3742	574.304	19.0009	hsa_circ_0034171	Control	1653	0.000314723
Control.hsa_circ_01019301	191.338	184.588	47.8498	574.014	25.008	hsa_circ_0101930	Control	1654	0.000314564
Control.hsa_circ_01389801	191.306	189.232	20.0572	573.917	10.4844	hsa_circ_0138980	Control	1656	0.000314511
Control.hsa_circ_00428011	191.27	200.599	29.8334	573.809	15.5976	hsa_circ_0042801	Control	1657	0.000314452
Control.hsa_circ_00006031	191.03	197.358	25.2228	573.09	13.2036	hsa_circ_0000603	Control	1661	0.000314058
Control.hsa_circ_00081771	190.747	169.496	36.8961	572.241	19.343	hsa_circ_0008177	Control	1663	0.000313593
Control.hsa_circ_00651491	190.567	209.315	40.6229	571.7	21.3169	hsa_circ_0065149	Control	1664	0.000313296
Control.hsa_circ_00070371	190.478	184.588	11.3573	571.434	5.96252	hsa_circ_0007037	Control	1665	0.000313151
Control.hsa_circ_01396251	190.451	194.292	12.5187	571.352	6.57319	hsa_circ_0139625	Control	1666	0.000313106
Control.hsa_circ_00009321	190.285	215.933	64.2468	570.856	33.7634	hsa_circ_0000932	Control	1668	0.000312834
Control.hsa_circ_00004181	189.947	200.301	45.977	569.842	24.2052	hsa_circ_0000418	Control	1670	0.000312278
Control.hsa_circ_00520951	189.799	201.303	56.0765	569.398	29.5451	hsa_circ_0052095	Control	1671	0.000312035
Control.hsa_circ_01128791	189.488	192.289	61.5939	568.464	32.5054	hsa_circ_0112879	Control	1673	0.000311523
Control.hsa_circ_01024891	189.367	196.141	16.4076	568.1	8.66446	hsa_circ_0102489	Control	1674	0.000311324
Control.hsa_circ_01022551	189.304	127.191	110.165	567.911	58.195	hsa_circ_0102255	Control	1675	0.00031122
Control.hsa_circ_01107051	188.717	194.292	28.4553	566.151	15.0783	hsa_circ_0110705	Control	1684	0.000310255
Control.hsa_circ_00262281	188.707	202.084	27.82	566.122	14.7424	hsa_circ_0026228	Control	1685	0.000310239
Control.hsa_circ_00067761	188.378	166.422	46.2113	565.133	24.5312	hsa_circ_0006776	Control	1686	0.000309697
Control.hsa_circ_00841491	188.192	166.25	69.4658	564.575	36.9123	hsa_circ_0084149	Control	1688	0.000309392
Control.hsa_circ_01166391	187.965	192.714	15.2747	563.896	8.12631	hsa_circ_0116639	Control	1689	0.00030902
Control.hsa_circ_00571531	187.65	187.282	9.52953	562.95	5.07836	hsa_circ_0057153	Control	1692	0.000308501
Control.hsa_circ_01385601	187.595	172.259	37.4858	562.784	19.9823	hsa_circ_0138560	Control	1693	0.00030841
Control.hsa_circ_00008391	187.557	170.88	34.7872	562.67	18.5476	hsa_circ_0000839	Control	1695	0.000308348
Control.hsa_circ_00003841	187.195	195.294	58.7485	561.584	31.3837	hsa_circ_0000384	Control	1698	0.000307753
Control.hsa_circ_00085851	186.99	169.496	50.9362	560.969	27.2401	hsa_circ_0008585	Control	1700	0.000307416
Control.hsa_circ_00039851	186.807	199.68	31.2028	560.422	16.7032	hsa_circ_0003985	Control	1701	0.000307116
Control.hsa_circ_00075921	186.677	198.298	72.4416	560.031	38.8058	hsa_circ_0007592	Control	1703	0.000306902
Control.hsa_circ_00090621	186.393	190.393	22.4183	559.179	12.0274	hsa_circ_0009062	Control	1704	0.000306435
Control.hsa_circ_00407191	186.348	191.683	25.0625	559.044	13.4493	hsa_circ_0040719	Control	1705	0.000306361
Control.hsa_circ_00082721	186.343	160.479	46.7524	559.029	25.0894	hsa_circ_0008272	Control	1706	0.000306353
Control.hsa_circ_00029401	186.289	188.071	24.9665	558.866	13.4021	hsa_circ_0002940	Control	1707	0.000306263
Control.hsa_circ_01180771	185.803	232.349	167.454	557.41	90.1246	hsa_circ_0118077	Control	1710	0.000305465
Control.hsa_circ_00070241	185.784	183.427	7.95879	557.352	4.2839	hsa_circ_0007024	Control	1711	0.000305433
Control.19:4418020|44238741	185.744	211.289	65.644	557.231	35.3412	19:4418020|4423874	Control	1712	0.000305367
Control.hsa_circ_01366241	184.967	190.197	52.3524	554.901	28.3036	hsa_circ_0136624	Control	1718	0.00030409
Control.hsa_circ_00629131	184.648	163.451	55.1749	553.944	29.8811	hsa_circ_0062913	Control	1723	0.000303566
Control.hsa_circ_01284651	184.617	187.282	46.6372	553.85	25.2616	hsa_circ_0128465	Control	1724	0.000303514
Control.hsa_circ_00014941	184.369	176.824	16.5117	553.108	8.95575	hsa_circ_0001494	Control	1726	0.000303108
Control.8:107284682|1073033671	184.35	166.013	41.4474	553.049	22.483	8:107284682|107303367	Control	1727	0.000303076
Control.hsa_circ_00008351	184.28	163.246	60.6102	552.841	32.8902	hsa_circ_0000835	Control	1730	0.000302961
Control.hsa_circ_01092891	183.922	159.239	46.8841	551.765	25.4913	hsa_circ_0109289	Control	1732	0.000302372
Control.hsa_circ_00571671	183.826	178.783	29.4363	551.477	16.0132	hsa_circ_0057167	Control	1733	0.000302214
Control.hsa_circ_00011531	183.354	162.53	55.6097	550.063	30.3291	hsa_circ_0001153	Control	1737	0.000301439
Control.hsa_circ_00146141	182.994	184.588	14.012	548.982	7.6571	hsa_circ_0014614	Control	1740	0.000300847
Control.3:57583898|575844641	182.18	205.056	45.1278	546.541	24.7709	3:57583898|57584464	Control	1744	0.000299509
Control.11:83273647|832788291	182.138	202.084	41.7085	546.415	22.8994	11:83273647|83278829	Control	1746	0.00029944
Control.hsa_circ_00054051	181.461	196.197	53.7837	544.383	29.6393	hsa_circ_0005405	Control	1752	0.000298326
Control.hsa_circ_00081791	181.046	185.749	28.9056	543.138	15.9659	hsa_circ_0008179	Control	1755	0.000297644
Control.hsa_circ_00018081	180.461	188.071	26.2686	541.383	14.5564	hsa_circ_0001808	Control	1757	0.000296682
Control.hsa_circ_00090901	180.181	179.27	9.78805	540.542	5.43235	hsa_circ_0009090	Control	1760	0.000296222
Control.hsa_circ_00670291	180.054	175.301	153.442	540.161	85.22	hsa_circ_0067029	Control	1762	0.000296013
Control.hsa_circ_00013161	179.863	164.247	29.5743	539.588	16.4427	hsa_circ_0001316	Control	1763	0.000295699
Control.hsa_circ_01005191	179.562	190.197	65.7645	538.685	36.625	hsa_circ_0100519	Control	1766	0.000295204
Control.hsa_circ_00025511	179.277	166.25	23.7107	537.832	13.2257	hsa_circ_0002551	Control	1769	0.000294737
Control.2:113939959|1139423591	179.042	160.208	99.6666	537.126	55.6667	2:113939959|113942359	Control	1771	0.000294349
Control.hsa_circ_00082071	178.647	177.267	20.3786	535.94	11.4072	hsa_circ_0008207	Control	1773	0.000293699
Control.hsa_circ_01016981	178.45	174.262	42.5093	535.351	23.8214	hsa_circ_0101698	Control	1776	0.000293377
Control.hsa_circ_00349721	178.308	160.479	41.0153	534.924	23.0025	hsa_circ_0034972	Control	1778	0.000293143
Control.hsa_circ_01359391	178.283	187.225	35.3592	534.85	19.8332	hsa_circ_0135939	Control	1779	0.000293102
Control.hsa_circ_00064731	178.144	175.338	58.8611	534.433	33.0412	hsa_circ_0006473	Control	1780	0.000292874
Control.hsa_circ_00288991	177.942	190.393	29.6156	533.826	16.6434	hsa_circ_0028899	Control	1781	0.000292541
Control.hsa_circ_00069441	177.795	177.267	4.23182	533.385	2.38017	hsa_circ_0006944	Control	1783	0.000292299
Control.hsa_circ_00420911	177.453	168.253	16.234	532.359	9.14834	hsa_circ_0042091	Control	1784	0.000291737
Control.hsa_circ_01119961	177.43	181.105	8.31683	532.289	4.68739	hsa_circ_0111996	Control	1785	0.000291699
Control.5:41794003|418074381	176.719	159.047	40.3473	530.158	22.8313	5:41794003|41807438	Control	1790	0.000290531
Control.14:34969170|349720641	176.649	204.324	57.8448	529.947	32.7456	14:34969170|34972064	Control	1791	0.000290415
Control.hsa_circ_01017101	176.455	183.276	19.4289	529.364	11.0107	hsa_circ_0101710	Control	1792	0.000290096
Control.1:150226608|1502292371	175.963	143.955	56.0809	527.889	31.8708	1:150226608|150229237	Control	1795	0.000289288
Control.hsa_circ_00072921	175.887	199.113	71.9462	527.66	40.9049	hsa_circ_0007292	Control	1797	0.000289162
Control.hsa_circ_00068871	175.468	259.39	152.008	526.404	86.6298	hsa_circ_0006887	Control	1802	0.000288474
Control.hsa_circ_01254331	174.904	192.714	33.1072	524.712	18.9288	hsa_circ_0125433	Control	1806	0.000287547
Control.hsa_circ_00124171	174.782	167.908	18.9381	524.347	10.8352	hsa_circ_0012417	Control	1808	0.000287346
Control.hsa_circ_00018971	174.559	177.267	20.1003	523.678	11.5148	hsa_circ_0001897	Control	1810	0.00028698
Control.hsa_circ_00016131	174.045	152.229	60.2879	522.135	34.6392	hsa_circ_0001613	Control	1814	0.000286135
Control.hsa_circ_00003111	173.885	185.749	24.5833	521.655	14.1377	hsa_circ_0000311	Control	1815	0.000285871
Control.hsa_circ_00429631	173.466	170.88	7.83413	520.398	4.51624	hsa_circ_0042963	Control	1818	0.000285182
Control.X:11367771|113687751	173.309	172.366	1.72589	519.926	0.99585	X:11367771|11368775	Control	1820	0.000284924
Control.hsa_circ_00042081	173.109	170.88	7.30878	519.327	4.22207	hsa_circ_0004208	Control	1821	0.000284595
Control.hsa_circ_01015741	172.829	182.266	40.7457	518.487	23.5757	hsa_circ_0101574	Control	1824	0.000284135
Control.hsa_circ_01006991	172.573	161.965	22.5936	517.72	13.0922	hsa_circ_0100699	Control	1826	0.000283715
Control.hsa_circ_00081581	172.502	172.979	9.0275	517.506	5.23327	hsa_circ_0008158	Control	1827	0.000283597
Control.hsa_circ_01372151	172.214	166.422	24.704	516.643	14.3449	hsa_circ_0137215	Control	1830	0.000283125
Control.hsa_circ_00239191	171.855	171.818	34.6679	515.566	20.1727	hsa_circ_0023919	Control	1835	0.000282535
Control.16:72088987|720907861	171.65	163.246	21.5542	514.951	12.5571	16:72088987|72090786	Control	1838	0.000282197
Control.hsa_circ_00991731	171.591	164.852	17.7117	514.773	10.322	hsa_circ_0099173	Control	1839	0.0002821
Control.hsa_circ_00003471	171.586	153.243	52.0434	514.757	30.3308	hsa_circ_0000347	Control	1840	0.000282091
Control.hsa_circ_00058551	171.571	176.824	31.071	514.712	18.1097	hsa_circ_0005855	Control	1841	0.000282066
Control.hsa_circ_00051581	171.062	186.28	53.6481	513.187	31.3617	hsa_circ_0005158	Control	1844	0.000281231
Control.hsa_circ_00975661	170.942	172.979	18.4445	512.825	10.7899	hsa_circ_0097566	Control	1846	0.000281032
Control.hsa_circ_01350611	170.52	171.818	36.6881	511.56	21.5154	hsa_circ_0135061	Control	1847	0.000280339
Control.hsa_circ_00080861	170.143	141.212	87.2415	510.43	51.2753	hsa_circ_0008086	Control	1852	0.00027972
Control.hsa_circ_00068451	170.048	170.657	14.5196	510.144	8.53852	hsa_circ_0006845	Control	1853	0.000279563
Control.hsa_circ_00111581	170.023	166.422	40.746	510.07	23.9649	hsa_circ_0011158	Control	1854	0.000279523
Control.hsa_circ_00069631	169.839	170.256	9.15935	509.518	5.39295	hsa_circ_0006963	Control	1858	0.00027922
Control.hsa_circ_00037531	169.836	167.174	18.2638	509.508	10.7538	hsa_circ_0003753	Control	1859	0.000279215
Control.hsa_circ_00080531	169.775	167.908	25.5406	509.324	15.0438	hsa_circ_0008053	Control	1861	0.000279114
Control.hsa_circ_00015311	169.614	147.106	58.8118	508.842	34.6739	hsa_circ_0001531	Control	1863	0.000278849
Control.hsa_circ_00056701	169.591	154.232	59.8936	508.774	35.3164	hsa_circ_0005670	Control	1864	0.000278812
Control.hsa_circ_00019481	169.545	170.256	3.23566	508.635	1.90844	hsa_circ_0001948	Control	1866	0.000278736
Control.hsa_circ_00726881	169.522	154.404	53.879	508.566	31.7829	hsa_circ_0072688	Control	1867	0.000278698
Control.hsa_circ_00031171	169.448	181.105	42.6482	508.345	25.1689	hsa_circ_0003117	Control	1868	0.000278577
Control.hsa_circ_00016151	168.935	164.937	7.5311	506.806	4.45798	hsa_circ_0001615	Control	1870	0.000277734
Control.hsa_circ_00701901	168.895	163.246	19.114	506.685	11.3171	hsa_circ_0070190	Control	1871	0.000277668
Control.hsa_circ_00013401	168.464	141.634	68.5497	505.391	40.6911	hsa_circ_0001340	Control	1876	0.000276959
Control.hsa_circ_00132521	168.459	182.274	24.9335	505.377	14.8009	hsa_circ_0013252	Control	1877	0.000276951
Control.hsa_circ_00076761	168.353	170.256	25.8204	505.059	15.3371	hsa_circ_0007676	Control	1878	0.000276776
Control.hsa_circ_01111521	168.214	225.221	148.176	504.641	88.0883	hsa_circ_0111152	Control	1880	0.000276547
Control.hsa_circ_00014861	168.2	148.599	41.9158	504.6	24.9202	hsa_circ_0001486	Control	1881	0.000276525
Control.hsa_circ_00784081	168.128	142.648	59.7142	504.384	35.5171	hsa_circ_0078408	Control	1885	0.000276407
Control.hsa_circ_01108451	168.099	167.174	48.3881	504.298	28.7854	hsa_circ_0110845	Control	1886	0.00027636
Control.hsa_circ_00078171	167.773	162.244	44.4931	503.319	26.5198	hsa_circ_0007817	Control	1888	0.000275823
Control.hsa_circ_00331261	167.577	166.013	50.9893	502.73	30.4274	hsa_circ_0033126	Control	1889	0.0002755
Control.2:190910263|1909133641	167.544	143.215	43.9289	502.632	26.2193	2:190910263|190913364	Control	1890	0.000275447
Control.hsa_circ_00028931	167.351	163.691	19.364	502.052	11.5709	hsa_circ_0002893	Control	1894	0.000275129
Control.14:92010986|920117951	167.349	148.599	36.4118	502.048	21.758	14:92010986|92011795	Control	1895	0.000275126
Control.hsa_circ_00018501	167.34	155.233	28.3009	502.019	16.9122	hsa_circ_0001850	Control	1896	0.000275111
Control.hsa_circ_00020921	167.241	166.013	4.53077	501.723	2.70912	hsa_circ_0002092	Control	1897	0.000274948
Control.10:28131560|281500591	166.745	172.259	35.4478	500.235	21.2587	10:28131560|28150059	Control	1900	0.000274133
Control.hsa_circ_00665141	166.571	161.243	20.0149	499.714	12.0158	hsa_circ_0066514	Control	1901	0.000273847
Control.hsa_circ_00021541	166.509	175.264	23.7013	499.528	14.2342	hsa_circ_0002154	Control	1902	0.000273745
Control.hsa_circ_00755041	166.039	179.944	41.9776	498.117	25.2818	hsa_circ_0075504	Control	1906	0.000272972
Control.hsa_circ_00032061	165.585	162.53	5.7871	496.754	3.49495	hsa_circ_0003206	Control	1908	0.000272225
Control.hsa_circ_00050921	165.333	152.082	28.7308	496	17.3775	hsa_circ_0005092	Control	1909	0.000271812
Control.hsa_circ_00030361	165.264	169.255	13.6371	495.793	8.25167	hsa_circ_0003036	Control	1911	0.000271699
Control.hsa_circ_00308831	165.066	164.937	0.890055	495.197	0.539213	hsa_circ_0030883	Control	1912	0.000271372
Control.hsa_circ_00024681	164.846	157.236	168.78	494.539	102.386	hsa_circ_0002468	Control	1915	0.000271012
Control.hsa_circ_01001551	164.788	157.236	14.1445	494.363	8.58348	hsa_circ_0100155	Control	1916	0.000270915
Control.hsa_circ_00012891	164.454	164.852	29.0383	493.361	17.6574	hsa_circ_0001289	Control	1919	0.000270366
Control.hsa_circ_00934661	164.19	117.176	103.882	492.57	63.2691	hsa_circ_0093466	Control	1922	0.000269932
Control.hsa_circ_01360591	164.181	162.244	3.59992	492.544	2.19265	hsa_circ_0136059	Control	1923	0.000269918
Control.hsa_circ_00235581	164.165	160.208	10.6862	492.495	6.50944	hsa_circ_0023558	Control	1924	0.000269891
Control.hsa_circ_01143501	164.034	156.021	76.6418	492.102	46.7231	hsa_circ_0114350	Control	1925	0.000269676
Control.hsa_circ_00538621	164.01	162.244	37.2225	492.031	22.6952	hsa_circ_0053862	Control	1926	0.000269637
Control.hsa_circ_00021571	163.537	167.908	14.4186	490.61	8.81676	hsa_circ_0002157	Control	1929	0.000268858
Control.hsa_circ_00017461	163.254	145.62	39.3284	489.762	24.0903	hsa_circ_0001746	Control	1931	0.000268394
Control.hsa_circ_00996261	163.226	136.205	47.659	489.678	29.1982	hsa_circ_0099626	Control	1932	0.000268348
Control.3:109054728|1090620581	163.181	124.22	73.6675	489.544	45.1446	3:109054728|109062058	Control	1933	0.000268274
Control.hsa_circ_00045871	162.949	159.047	10.901	488.846	6.68984	hsa_circ_0004587	Control	1934	0.000267892
Control.hsa_circ_00031481	162.942	171.818	25.9368	488.826	15.9178	hsa_circ_0003148	Control	1935	0.000267881
Control.hsa_circ_01116531	162.902	143.955	37.9028	488.705	23.2673	hsa_circ_0111653	Control	1937	0.000267815
Control.hsa_circ_00060871	162.889	168.335	11.1371	488.668	6.83719	hsa_circ_0006087	Control	1938	0.000267794
Control.hsa_circ_01108871	162.519	179.27	37.4882	487.557	23.067	hsa_circ_0110887	Control	1941	0.000267185
Control.17:54938924|549473121	162.441	160.208	7.57363	487.324	4.66238	17:54938924|54947312	Control	1942	0.000267057
Control.hsa_circ_00139531	162.318	154.535	50.5673	486.954	31.1533	hsa_circ_0013953	Control	1944	0.000266855
Control.hsa_circ_00014321	162.139	162.53	16.3277	486.418	10.0702	hsa_circ_0001432	Control	1947	0.000266561
Control.hsa_circ_00357961	161.843	192.289	73.7146	485.529	45.547	hsa_circ_0035796	Control	1948	0.000266074
Control.hsa_circ_00534061	161.602	161.965	16.205	484.806	10.0277	hsa_circ_0053406	Control	1949	0.000265677
Control.hsa_circ_01339581	161.516	167.252	18.8421	484.548	11.6658	hsa_circ_0133958	Control	1950	0.000265536
Control.hsa_circ_00027891	161.401	161.243	46.5482	484.203	28.8401	hsa_circ_0002789	Control	1951	0.000265347
Control.hsa_circ_01236841	161.329	173.852	28.3602	483.988	17.5791	hsa_circ_0123684	Control	1952	0.000265229
Control.hsa_circ_00041621	161.233	143.955	39.606	483.698	24.5645	hsa_circ_0004162	Control	1953	0.00026507
Control.hsa_circ_00076431	160.716	185.739	44.6838	482.149	27.8029	hsa_circ_0007643	Control	1955	0.000264221
Control.hsa_circ_00004751	160.682	169.255	27.3967	482.046	17.0503	hsa_circ_0000475	Control	1956	0.000264165
Control.hsa_circ_00002461	160.36	240.362	138.876	481.08	86.6026	hsa_circ_0000246	Control	1959	0.000263636
Control.hsa_circ_00080771	160.311	135.829	51.8925	480.933	32.3699	hsa_circ_0008077	Control	1960	0.000263555
Control.hsa_circ_00726911	160.286	154.535	18.6218	480.859	11.6178	hsa_circ_0072691	Control	1961	0.000263515
Control.hsa_circ_00048491	160.119	155.565	8.79435	480.356	5.49239	hsa_circ_0004849	Control	1964	0.000263239
Control.10:117243971|1172534571	159.764	156.235	48.6955	479.293	30.4796	10:117243971|117253457	Control	1967	0.000262657
Control.hsa_circ_00077591	159.763	160.479	3.89013	479.289	2.43494	hsa_circ_0007759	Control	1968	0.000262654
Control.hsa_circ_00008321	159.623	167.908	52.8153	478.87	33.0875	hsa_circ_0000832	Control	1970	0.000262425
Control.hsa_circ_00029191	159.538	152.082	16.3708	478.615	10.2614	hsa_circ_0002919	Control	1972	0.000262285
Control.17:47328269|473450981	158.861	152.229	31.5196	476.583	19.841	17:47328269|47345098	Control	1977	0.000261171
Control.15:43814501|438150741	158.855	161.369	4.87995	476.565	3.07196	15:43814501|43815074	Control	1978	0.000261161
Control.hsa_circ_00700391	158.624	162.244	24.6678	475.872	15.5511	hsa_circ_0070039	Control	1982	0.000260782
Control.hsa_circ_00079361	158.621	154.404	23.8054	475.864	15.0077	hsa_circ_0007936	Control	1983	0.000260777
Control.hsa_circ_00024081	158.426	158.993	1.03019	475.277	0.650265	hsa_circ_0002408	Control	1986	0.000260456
Control.hsa_circ_00302541	158.206	162.244	9.42211	474.619	5.95558	hsa_circ_0030254	Control	1989	0.000260095
Control.hsa_circ_00913631	157.966	172.366	35.7569	473.897	22.6358	hsa_circ_0091363	Control	1992	0.0002597
Control.hsa_circ_00083191	157.835	156.726	3.97235	473.505	2.51677	hsa_circ_0008319	Control	1994	0.000259485
Control.hsa_circ_00082821	157.834	135.829	47.6277	473.503	30.1757	hsa_circ_0008282	Control	1995	0.000259484
Control.hsa_circ_01151451	157.813	172.979	33.7145	473.44	21.3636	hsa_circ_0115145	Control	1996	0.000259449
Control.hsa_circ_00054291	157.651	148.592	39.901	472.953	25.3097	hsa_circ_0005429	Control	1997	0.000259182
Lung cancer.hsa_circ_0124919	19174	18525.3	1839.82	57522	9.59537	hsa_circ_0124919	Lung cancer	2	0.0310015
Lung cancer.hsa_circ_0001445	13620.9	12866.2	1909.79	40862.6	14.0211	hsa_circ_0001445	Lung cancer	4	0.0220229
Lung cancer.hsa_circ_0001380	11671.3	11187.2	1970.97	35014	16.8873	hsa_circ_0001380	Lung cancer	8	0.0188708
Lung cancer.hsa_circ_0001801	10667.9	10568.7	484.526	32003.8	4.54189	hsa_circ_0001801	Lung cancer	9	0.0172485
Lung cancer.hsa_circ_0000722	10157.1	8185.9	5677.3	30471.2	55.8951	hsa_circ_0000722	Lung cancer	11	0.0164225
Lung cancer.hsa_circ_0000437	9758.18	10918.9	2779.72	29274.5	28.4861	hsa_circ_0000437	Lung cancer	13	0.0157775
Lung cancer.hsa_circ_0000118	8059.88	6709.11	3406.58	24179.6	42.2659	hsa_circ_0000118	Lung cancer	14	0.0130316
Lung cancer.2:106158058|106166083	7303.36	7089.03	1733.23	21910.1	23.732	2:106158058|106166083	Lung cancer	16	0.0118084
Lung cancer.hsa_circ_0004771	7121.14	7473.1	743.623	21363.4	10.4425	hsa_circ_0004771	Lung cancer	17	0.0115138
Lung cancer.hsa_circ_0001535	7080.11	7289.55	623.917	21240.3	8.81225	hsa_circ_0001535	Lung cancer	19	0.0114475
Lung cancer.hsa_circ_0000117	5772.39	4657.95	2545.24	17317.2	44.0932	hsa_circ_0000117	Lung cancer	21	0.00933309
Lung cancer.hsa_circ_0024604	4747.11	4565.95	2524.54	14241.3	53.1805	hsa_circ_0024604	Lung cancer	23	0.00767536
Lung cancer.hsa_circ_0003865	4743.91	4411	1741.25	14231.7	36.705	hsa_circ_0003865	Lung cancer	24	0.00767019
Lung cancer.hsa_circ_0001062	4621.58	4332.12	1110.96	13864.7	24.0385	hsa_circ_0001062	Lung cancer	25	0.00747239
Lung cancer.hsa_circ_0000605	4238.73	3631.26	1157.38	12716.2	27.3048	hsa_circ_0000605	Lung cancer	27	0.00685339
Lung cancer.hsa_circ_0104568	4134.18	3675.26	1395.26	12402.5	33.7493	hsa_circ_0104568	Lung cancer	28	0.00668434
Lung cancer.hsa_circ_0008934	3856.78	3721.78	1002.87	11570.3	26.0028	hsa_circ_0008934	Lung cancer	30	0.00623584
Lung cancer.hsa_circ_0006577	3813.26	3764.45	505.646	11439.8	13.2602	hsa_circ_0006577	Lung cancer	32	0.00616548
Lung cancer.hsa_circ_0100271	3765.05	3483.88	489.468	11295.2	13.0003	hsa_circ_0100271	Lung cancer	33	0.00608752
Lung cancer.hsa_circ_0001772	3517.14	3024.06	933.505	10551.4	26.5416	hsa_circ_0001772	Lung cancer	37	0.00568669
Lung cancer.hsa_circ_0000778	3478.5	3362.86	792.182	10435.5	22.7737	hsa_circ_0000778	Lung cancer	38	0.00562421
Lung cancer.hsa_circ_0113954	3389.7	2917.2	1255.86	10169.1	37.0494	hsa_circ_0113954	Lung cancer	39	0.00548063
Lung cancer.hsa_circ_0006117	3383.05	3685.06	752.258	10149.2	22.2361	hsa_circ_0006117	Lung cancer	40	0.00546989
Lung cancer.hsa_circ_0001492	3033.96	3015.89	379.055	9101.89	12.4937	hsa_circ_0001492	Lung cancer	44	0.00490547
Lung cancer.20:35729312|35732135	2945.81	2384.17	1067.1	8837.42	36.2243	20:35729312|35732135	Lung cancer	45	0.00476292
Lung cancer.hsa_circ_0003764	2911	2851.61	1001.77	8733	34.4134	hsa_circ_0003764	Lung cancer	47	0.00470665
Lung cancer.X:11367771|11370505	2805.23	2803.77	257.71	8415.68	9.18677	X:11367771|11370505	Lung cancer	51	0.00453563
Lung cancer.hsa_circ_0001173	2628.05	2764.19	300.838	7884.14	11.4472	hsa_circ_0001173	Lung cancer	55	0.00424916
Lung cancer.hsa_circ_0101802	2622.39	2120.8	965.691	7867.18	36.8248	hsa_circ_0101802	Lung cancer	56	0.00424001
Lung cancer.hsa_circ_0126525	2621.82	2556.4	623.311	7865.45	23.774	hsa_circ_0126525	Lung cancer	57	0.00423908
Lung cancer.hsa_circ_0006354	2537.23	2348.13	529.5	7611.69	20.8692	hsa_circ_0006354	Lung cancer	60	0.00410232
Lung cancer.hsa_circ_0130436	2482.93	2101.95	1014.83	7448.8	40.8721	hsa_circ_0130436	Lung cancer	61	0.00401453
Lung cancer.hsa_circ_0002360	2427.41	2423.77	254.228	7282.22	10.4732	hsa_circ_0002360	Lung cancer	62	0.00392475
Lung cancer.hsa_circ_0000284	2386.92	2549.31	467.207	7160.76	19.5736	hsa_circ_0000284	Lung cancer	63	0.00385929
Lung cancer.hsa_circ_0000116	2311.25	1902.69	813.571	6933.74	35.2005	hsa_circ_0000116	Lung cancer	66	0.00373694
Lung cancer.hsa_circ_0001073	2293.87	2222	502.267	6881.6	21.8961	hsa_circ_0001073	Lung cancer	68	0.00370884
Lung cancer.hsa_circ_0001558	2266.35	2381	557.431	6799.06	24.5959	hsa_circ_0001558	Lung cancer	69	0.00366435
Lung cancer.hsa_circ_0055948	2189.48	2049.77	728.162	6568.45	33.2573	hsa_circ_0055948	Lung cancer	72	0.00354006
Lung cancer.hsa_circ_0000524	2131.56	1989.72	472.015	6394.68	22.1441	hsa_circ_0000524	Lung cancer	74	0.00344641
Lung cancer.hsa_circ_0000119	2127.62	1863.82	1028.69	6382.86	48.3494	hsa_circ_0000119	Lung cancer	75	0.00344004
Lung cancer.hsa_circ_0000339	2123.49	2065.49	248.042	6370.47	11.6808	hsa_circ_0000339	Lung cancer	76	0.00343336
Lung cancer.hsa_circ_0003553	2114.94	2296.8	373.809	6344.81	17.6747	hsa_circ_0003553	Lung cancer	77	0.00341953
Lung cancer.hsa_circ_0000014	2101.94	2168.72	152.28	6305.83	7.24473	hsa_circ_0000014	Lung cancer	78	0.00339853
Lung cancer.hsa_circ_0101041	2065.41	2046.9	83.0228	6196.23	4.01968	hsa_circ_0101041	Lung cancer	81	0.00333946
Lung cancer.hsa_circ_0003380	2059.86	2188.06	259.116	6179.58	12.5793	hsa_circ_0003380	Lung cancer	82	0.00333048
Lung cancer.hsa_circ_0014606	2057.87	2062.87	409.288	6173.6	19.8889	hsa_circ_0014606	Lung cancer	83	0.00332726
Lung cancer.hsa_circ_0054900	2003.89	2034.06	161.339	6011.68	8.05126	hsa_circ_0054900	Lung cancer	84	0.00324
Lung cancer.hsa_circ_0001439	2001.76	2107.55	217.291	6005.27	10.855	hsa_circ_0001439	Lung cancer	85	0.00323654
Lung cancer.hsa_circ_0102241	1941.3	2036.57	407.633	5823.89	20.998	hsa_circ_0102241	Lung cancer	88	0.00313878
Lung cancer.hsa_circ_0008285	1864.8	1622.19	707.458	5594.41	37.9374	hsa_circ_0008285	Lung cancer	96	0.00301511
Lung cancer.hsa_circ_0007444	1836.91	1797.22	81.7053	5510.73	4.44797	hsa_circ_0007444	Lung cancer	97	0.00297001
Lung cancer.hsa_circ_0008368	1826.08	1829.6	326.674	5478.23	17.8894	hsa_circ_0008368	Lung cancer	98	0.00295249
Lung cancer.hsa_circ_0123217	1819.52	1915.96	287.122	5458.55	15.7801	hsa_circ_0123217	Lung cancer	99	0.00294188
Lung cancer.hsa_circ_0001355	1814.78	1665.09	334.058	5444.33	18.4076	hsa_circ_0001355	Lung cancer	100	0.00293422
Lung cancer.hsa_circ_0006382	1764.23	1551.94	672.948	5292.7	38.1439	hsa_circ_0006382	Lung cancer	102	0.0028525
Lung cancer.hsa_circ_0018168	1690.69	1704.69	120.063	5072.08	7.1014	hsa_circ_0018168	Lung cancer	107	0.0027336
Lung cancer.hsa_circ_0003638	1628.01	1621.72	19.3281	4884.03	1.18722	hsa_circ_0003638	Lung cancer	111	0.00263225
Lung cancer.hsa_circ_0000008	1606.16	1362.74	638.562	4818.48	39.7571	hsa_circ_0000008	Lung cancer	114	0.00259692
Lung cancer.hsa_circ_0009043	1599.99	1351.43	625.661	4799.98	39.1039	hsa_circ_0009043	Lung cancer	115	0.00258695
Lung cancer.hsa_circ_0071106	1579.47	1736.09	494.909	4738.41	31.3339	hsa_circ_0071106	Lung cancer	117	0.00255377
Lung cancer.hsa_circ_0001189	1563.89	1562.45	107.405	4691.66	6.86785	hsa_circ_0001189	Lung cancer	120	0.00252857
Lung cancer.hsa_circ_0131429	1556.04	1526.39	527.424	4668.11	33.8953	hsa_circ_0131429	Lung cancer	121	0.00251588
Lung cancer.hsa_circ_0073276	1550.43	1004.82	1016.93	4651.28	65.59	hsa_circ_0073276	Lung cancer	122	0.00250681
Lung cancer.hsa_circ_0000607	1549.33	1513.62	390.471	4648	25.2025	hsa_circ_0000607	Lung cancer	123	0.00250504
Lung cancer.hsa_circ_0001072	1544.1	1576.42	61.8877	4632.3	4.00801	hsa_circ_0001072	Lung cancer	124	0.00249658
Lung cancer.hsa_circ_0007290	1520.34	1524.67	70.0506	4561.03	4.60755	hsa_circ_0007290	Lung cancer	126	0.00245817
Lung cancer.hsa_circ_0007765	1502.56	1625.41	232.398	4507.67	15.4668	hsa_circ_0007765	Lung cancer	127	0.00242941
Lung cancer.hsa_circ_0106983	1501.66	1518.94	828.752	4504.98	55.1891	hsa_circ_0106983	Lung cancer	128	0.00242796
Lung cancer.hsa_circ_0024834	1471.64	1324.98	293.474	4414.91	19.942	hsa_circ_0024834	Lung cancer	130	0.00237942
Lung cancer.hsa_circ_0001932	1450.44	972.89	876.458	4351.31	60.4273	hsa_circ_0001932	Lung cancer	131	0.00234514
Lung cancer.hsa_circ_0000018	1418.29	1441.94	216.331	4254.86	15.253	hsa_circ_0000018	Lung cancer	134	0.00229316
Lung cancer.hsa_circ_0067735	1416.67	1359.6	166.407	4250	11.7464	hsa_circ_0067735	Lung cancer	135	0.00229054
Lung cancer.hsa_circ_0001414	1410.95	1415.69	161.015	4232.86	11.4118	hsa_circ_0001414	Lung cancer	136	0.0022813
Lung cancer.hsa_circ_0001030	1370.9	1314.97	376.546	4112.69	27.4671	hsa_circ_0001030	Lung cancer	142	0.00221653
Lung cancer.hsa_circ_0006886	1364.47	1113.39	611.622	4093.41	44.8248	hsa_circ_0006886	Lung cancer	144	0.00220615
Lung cancer.hsa_circ_0002538	1352.68	1320.96	221.574	4058.03	16.3804	hsa_circ_0002538	Lung cancer	146	0.00218708
Lung cancer.hsa_circ_0000702	1309.46	949.144	697.879	3928.37	53.2953	hsa_circ_0000702	Lung cancer	151	0.0021172
Lung cancer.hsa_circ_0086735	1294.29	1474.24	412.117	3882.87	31.8412	hsa_circ_0086735	Lung cancer	152	0.00209267
Lung cancer.hsa_circ_0001777	1285.78	1268.8	204.847	3857.33	15.9318	hsa_circ_0001777	Lung cancer	154	0.00207891
Lung cancer.hsa_circ_0001824	1267.78	1197.48	180.991	3803.34	14.2762	hsa_circ_0001824	Lung cancer	157	0.00204981
Lung cancer.hsa_circ_0006531	1267.3	1116.97	484.272	3801.91	38.2127	hsa_circ_0006531	Lung cancer	158	0.00204904
Lung cancer.4:152411303|152412529	1260.68	1320.96	257.206	3782.04	20.4022	4:152411303|152412529	Lung cancer	160	0.00203833
Lung cancer.hsa_circ_0001009	1253.72	1405.05	294.074	3761.17	23.4561	hsa_circ_0001009	Lung cancer	161	0.00202708
Lung cancer.hsa_circ_0001829	1248.87	1123.26	222.846	3746.62	17.8438	hsa_circ_0001829	Lung cancer	163	0.00201924
Lung cancer.hsa_circ_0001092	1243.34	1221.94	185.21	3730.01	14.8962	hsa_circ_0001092	Lung cancer	165	0.00201029
Lung cancer.hsa_circ_0001411	1238.24	1385.89	476.665	3714.71	38.4955	hsa_circ_0001411	Lung cancer	166	0.00200204
Lung cancer.hsa_circ_0007476	1237.66	1467.09	491.195	3712.98	39.6873	hsa_circ_0007476	Lung cancer	167	0.00200111
Lung cancer.hsa_circ_0007793	1236.67	1091.83	304.669	3710	24.6363	hsa_circ_0007793	Lung cancer	168	0.0019995
Lung cancer.hsa_circ_0114305	1213.09	1037.13	374.429	3639.27	30.8657	hsa_circ_0114305	Lung cancer	170	0.00196139
Lung cancer.hsa_circ_0005882	1212.53	1357.15	253.168	3637.58	20.8794	hsa_circ_0005882	Lung cancer	171	0.00196047
Lung cancer.hsa_circ_0135459	1211.49	1235.14	113.679	3634.48	9.38336	hsa_circ_0135459	Lung cancer	172	0.0019588
Lung cancer.hsa_circ_0001921	1202.05	983.716	388.504	3606.14	32.3202	hsa_circ_0001921	Lung cancer	173	0.00194353
Lung cancer.hsa_circ_0006526	1200.95	1229.42	222.023	3602.86	18.4872	hsa_circ_0006526	Lung cancer	174	0.00194176
Lung cancer.hsa_circ_0018756	1199.79	1061.66	263.006	3599.37	21.921	hsa_circ_0018756	Lung cancer	175	0.00193988
Lung cancer.hsa_circ_0137069	1191.02	1105.94	220.999	3573.06	18.5555	hsa_circ_0137069	Lung cancer	176	0.0019257
Lung cancer.hsa_circ_0134683	1185.15	1111.79	341.118	3555.44	28.7828	hsa_circ_0134683	Lung cancer	178	0.0019162
Lung cancer.hsa_circ_0001811	1181.01	1214.4	118.373	3543.03	10.023	hsa_circ_0001811	Lung cancer	179	0.00190952
Lung cancer.hsa_circ_0001577	1177.17	962.246	433.995	3531.5	36.8678	hsa_circ_0001577	Lung cancer	180	0.0019033
Lung cancer.hsa_circ_0003472	1177.05	1175.43	720.017	3531.16	61.1711	hsa_circ_0003472	Lung cancer	181	0.00190312
Lung cancer.hsa_circ_0070960	1158.06	1105.94	252.862	3474.18	21.835	hsa_circ_0070960	Lung cancer	185	0.00187241
Lung cancer.hsa_circ_0000982	1149.59	1096.86	109.24	3448.76	9.50252	hsa_circ_0000982	Lung cancer	187	0.00185871
Lung cancer.hsa_circ_0036376	1142.29	1113.2	170.909	3426.87	14.962	hsa_circ_0036376	Lung cancer	189	0.00184691
Lung cancer.hsa_circ_0072732	1138.35	1138.34	17.5119	3415.06	1.53835	hsa_circ_0072732	Lung cancer	190	0.00184055
Lung cancer.22:16637040|16638740	1133.21	1349.7	695.412	3399.64	61.3664	22:16637040|16638740	Lung cancer	191	0.00183223
Lung cancer.hsa_circ_0002457	1132.71	1179.26	119.527	3398.14	10.5523	hsa_circ_0002457	Lung cancer	192	0.00183143
Lung cancer.hsa_circ_0007507	1122.25	1145.33	219.677	3366.75	19.5747	hsa_circ_0007507	Lung cancer	195	0.00181451
Lung cancer.hsa_circ_0138668	1120.41	995.03	500.998	3361.23	44.7156	hsa_circ_0138668	Lung cancer	196	0.00181153
Lung cancer.hsa_circ_0002908	1111.81	1010.12	238.545	3335.42	21.4557	hsa_circ_0002908	Lung cancer	197	0.00179762
Lung cancer.hsa_circ_0081751	1061.35	801.517	607.769	3184.05	57.2638	hsa_circ_0081751	Lung cancer	208	0.00171604
Lung cancer.hsa_circ_0004813	1052.68	1052.72	79.3947	3158.05	7.54212	hsa_circ_0004813	Lung cancer	212	0.00170203
Lung cancer.hsa_circ_0002458	1046.58	1039.95	90.8698	3139.73	8.68258	hsa_circ_0002458	Lung cancer	213	0.00169216
Lung cancer.hsa_circ_0079480	1027.75	1023.98	6.56564	3083.26	0.638834	hsa_circ_0079480	Lung cancer	218	0.00166172
Lung cancer.hsa_circ_0008901	1027.06	967.568	393.896	3081.17	38.3519	hsa_circ_0008901	Lung cancer	219	0.00166059
Lung cancer.9:77381976|77407607	1021.65	971.144	104.793	3064.96	10.2572	9:77381976|77407607	Lung cancer	222	0.00165186
Lung cancer.15:44550876|44551522	1018.86	1029.94	69.8673	3056.58	6.8574	15:44550876|44551522	Lung cancer	224	0.00164734
Lung cancer.hsa_circ_0004425	1017.55	1059.62	86.9737	3052.65	8.54737	hsa_circ_0004425	Lung cancer	225	0.00164522
Lung cancer.hsa_circ_0003264	992.455	836.63	291.346	2977.37	29.356	hsa_circ_0003264	Lung cancer	229	0.00160465
Lung cancer.hsa_circ_0078628	987.689	694.572	552.086	2963.07	55.8968	hsa_circ_0078628	Lung cancer	230	0.00159695
Lung cancer.2:68567341|68578003	981.665	1007.45	235.377	2945	23.9773	2:68567341|68578003	Lung cancer	231	0.0015872
Lung cancer.hsa_circ_0005265	977.183	1048.46	236.432	2931.55	24.1953	hsa_circ_0005265	Lung cancer	232	0.00157996
Lung cancer.hsa_circ_0080835	977.169	1059.11	358.1	2931.51	36.6467	hsa_circ_0080835	Lung cancer	233	0.00157994
Lung cancer.hsa_circ_0001769	975.215	947.344	163.117	2925.65	16.7263	hsa_circ_0001769	Lung cancer	235	0.00157678
Lung cancer.hsa_circ_0001359	964.057	918.604	92.4719	2892.17	9.59196	hsa_circ_0001359	Lung cancer	239	0.00155873
Lung cancer.hsa_circ_0008432	963.61	994.401	239.726	2890.83	24.878	hsa_circ_0008432	Lung cancer	240	0.00155801
Lung cancer.hsa_circ_0001079	961.984	900.509	187.292	2885.95	19.4693	hsa_circ_0001079	Lung cancer	243	0.00155538
Lung cancer.hsa_circ_0031446	958.417	732.329	404.769	2875.25	42.233	hsa_circ_0031446	Lung cancer	244	0.00154962
Lung cancer.hsa_circ_0084610	954.231	756.801	468.924	2862.69	49.1415	hsa_circ_0084610	Lung cancer	246	0.00154285
Lung cancer.hsa_circ_0003583	944.274	878.115	165.439	2832.82	17.5203	hsa_circ_0003583	Lung cancer	249	0.00152675
Lung cancer.15:100564692|100565265	943.465	1045.23	264.658	2830.39	28.0517	15:100564692|100565265	Lung cancer	251	0.00152544
Lung cancer.hsa_circ_0021825	942.791	734.457	384.187	2828.37	40.7499	hsa_circ_0021825	Lung cancer	252	0.00152435
Lung cancer.hsa_circ_0005600	942.711	924.696	175.379	2828.13	18.6037	hsa_circ_0005600	Lung cancer	253	0.00152422
Lung cancer.hsa_circ_0001360	926.966	1064.8	362.828	2780.9	39.1414	hsa_circ_0001360	Lung cancer	257	0.00149876
Lung cancer.hsa_circ_0001522	926.453	914.573	287.629	2779.36	31.0463	hsa_circ_0001522	Lung cancer	258	0.00149793
Lung cancer.hsa_circ_0004870	907.611	893.058	30.6794	2722.83	3.38023	hsa_circ_0004870	Lung cancer	263	0.00146747
Lung cancer.hsa_circ_0000260	905.983	850.48	156.823	2717.95	17.3098	hsa_circ_0000260	Lung cancer	265	0.00146484
Lung cancer.hsa_circ_0008618	903.334	976.801	166.8	2710	18.465	hsa_circ_0008618	Lung cancer	268	0.00146056
Lung cancer.hsa_circ_0000643	902.701	1044.21	298.745	2708.1	33.0946	hsa_circ_0000643	Lung cancer	269	0.00145953
Lung cancer.hsa_circ_0093557	902.554	783.83	324.036	2707.66	35.9022	hsa_circ_0093557	Lung cancer	270	0.00145929
Lung cancer.3:109054728|109069757	895.894	888.173	15.6481	2687.68	1.74665	3:109054728|109069757	Lung cancer	272	0.00144852
Lung cancer.hsa_circ_0001790	893.258	887.736	291.372	2679.77	32.619	hsa_circ_0001790	Lung cancer	273	0.00144426
Lung cancer.hsa_circ_0000343	878.637	856.867	105.942	2635.91	12.0575	hsa_circ_0000343	Lung cancer	280	0.00142062
Lung cancer.hsa_circ_0000458	878.29	836.643	182.988	2634.87	20.8346	hsa_circ_0000458	Lung cancer	282	0.00142006
Lung cancer.hsa_circ_0000367	877.739	800.452	135.33	2633.22	15.418	hsa_circ_0000367	Lung cancer	283	0.00141917
Lung cancer.hsa_circ_0001050	869.727	805.774	114.524	2609.18	13.1678	hsa_circ_0001050	Lung cancer	287	0.00140622
Lung cancer.hsa_circ_0000139	864.125	776.915	164.02	2592.37	18.981	hsa_circ_0000139	Lung cancer	292	0.00139716
Lung cancer.hsa_circ_0140505	862.898	893.83	134.822	2588.69	15.6243	hsa_circ_0140505	Lung cancer	293	0.00139518
Lung cancer.hsa_circ_0030720	861.912	827.83	91.3836	2585.74	10.6024	hsa_circ_0030720	Lung cancer	294	0.00139358
Lung cancer.hsa_circ_0001317	857.664	833.45	182.068	2572.99	21.2283	hsa_circ_0001317	Lung cancer	295	0.00138671
Lung cancer.hsa_circ_0084615	855.912	721.684	258.067	2567.74	30.1512	hsa_circ_0084615	Lung cancer	296	0.00138388
Lung cancer.hsa_circ_0002711	847.785	786.615	207.034	2543.36	24.4205	hsa_circ_0002711	Lung cancer	297	0.00137074
Lung cancer.hsa_circ_0070668	845.776	771.779	220.957	2537.33	26.1248	hsa_circ_0070668	Lung cancer	298	0.00136749
Lung cancer.hsa_circ_0005996	818.94	781.944	403.36	2456.82	49.254	hsa_circ_0005996	Lung cancer	305	0.0013241
Lung cancer.hsa_circ_0007904	791.896	763.087	344.178	2375.69	43.4626	hsa_circ_0007904	Lung cancer	311	0.00128038
Lung cancer.hsa_circ_0004058	790.963	836.544	81.2098	2372.89	10.2672	hsa_circ_0004058	Lung cancer	312	0.00127887
Lung cancer.hsa_circ_0101960	781.376	774.906	226.508	2344.13	28.9883	hsa_circ_0101960	Lung cancer	320	0.00126337
Lung cancer.hsa_circ_0000479	775.429	758.687	103.888	2326.29	13.3975	hsa_circ_0000479	Lung cancer	323	0.00125375
Lung cancer.hsa_circ_0116009	768.442	749.359	150.322	2305.33	19.5619	hsa_circ_0116009	Lung cancer	327	0.00124245
Lung cancer.hsa_circ_0005823	767.627	741.087	148.289	2302.88	19.3178	hsa_circ_0005823	Lung cancer	328	0.00124114
Lung cancer.hsa_circ_0001798	765.095	785.55	128.776	2295.28	16.8314	hsa_circ_0001798	Lung cancer	329	0.00123704
Lung cancer.hsa_circ_0018401	764.961	634.154	295.986	2294.88	38.693	hsa_circ_0018401	Lung cancer	330	0.00123683
Lung cancer.hsa_circ_0000647	763.223	770.63	180.582	2289.67	23.6605	hsa_circ_0000647	Lung cancer	331	0.00123402
Lung cancer.hsa_circ_0000972	762.463	947.258	338.754	2287.39	44.429	hsa_circ_0000972	Lung cancer	332	0.00123279
Lung cancer.hsa_circ_0001438	758.521	690.823	130.558	2275.56	17.2122	hsa_circ_0001438	Lung cancer	335	0.00122641
Lung cancer.hsa_circ_0004524	749.96	692.058	188.555	2249.88	25.142	hsa_circ_0004524	Lung cancer	339	0.00121257
Lung cancer.hsa_circ_0001402	748.713	794.267	121.545	2246.14	16.2338	hsa_circ_0001402	Lung cancer	340	0.00121056
Lung cancer.hsa_circ_0017310	748.54	757.875	93.0234	2245.62	12.4273	hsa_circ_0017310	Lung cancer	341	0.00121028
Lung cancer.hsa_circ_0006681	746.762	881.258	240.227	2240.29	32.1691	hsa_circ_0006681	Lung cancer	344	0.0012074
Lung cancer.hsa_circ_0069748	746.694	727.258	456.286	2240.08	61.1075	hsa_circ_0069748	Lung cancer	345	0.00120729
Lung cancer.hsa_circ_0005374	743.915	810.23	119.765	2231.75	16.0992	hsa_circ_0005374	Lung cancer	346	0.0012028
Lung cancer.hsa_circ_0000681	735.621	1031.43	641.122	2206.86	87.1538	hsa_circ_0000681	Lung cancer	348	0.00118939
Lung cancer.hsa_circ_0109002	728.728	589.695	371.389	2186.18	50.964	hsa_circ_0109002	Lung cancer	350	0.00117824
Lung cancer.hsa_circ_0001449	727.861	747.492	56.4612	2183.58	7.75714	hsa_circ_0001449	Lung cancer	351	0.00117684
Lung cancer.hsa_circ_0087243	726.715	738.497	83.4486	2180.14	11.483	hsa_circ_0087243	Lung cancer	352	0.00117499
Lung cancer.hsa_circ_0005051	726.426	833.45	195.284	2179.28	26.8828	hsa_circ_0005051	Lung cancer	353	0.00117452
Lung cancer.hsa_circ_0002883	724.342	740.296	93.633	2173.03	12.9266	hsa_circ_0002883	Lung cancer	354	0.00117115
Lung cancer.hsa_circ_0126599	708.766	731.03	290.797	2126.3	41.0286	hsa_circ_0126599	Lung cancer	361	0.00114597
Lung cancer.hsa_circ_0003260	706.812	704.629	35.1208	2120.44	4.9689	hsa_circ_0003260	Lung cancer	363	0.00114281
Lung cancer.hsa_circ_0008982	704.535	721.684	76.749	2113.6	10.8936	hsa_circ_0008982	Lung cancer	365	0.00113913
Lung cancer.hsa_circ_0098291	702.737	478.994	503.289	2108.21	71.6185	hsa_circ_0098291	Lung cancer	366	0.00113622
Lung cancer.hsa_circ_0132345	701.19	807.087	251.495	2103.57	35.8669	hsa_circ_0132345	Lung cancer	367	0.00113372
Lung cancer.hsa_circ_0001278	699.807	687.029	305.215	2099.42	43.6142	hsa_circ_0001278	Lung cancer	368	0.00113148
Lung cancer.hsa_circ_0093753	697.964	565.213	296.031	2093.89	42.4135	hsa_circ_0093753	Lung cancer	370	0.0011285
Lung cancer.hsa_circ_0001493	694.867	684.527	45.9458	2084.6	6.61218	hsa_circ_0001493	Lung cancer	373	0.00112349
Lung cancer.hsa_circ_0000745	694.675	615.372	167.109	2084.03	24.0557	hsa_circ_0000745	Lung cancer	374	0.00112319
Lung cancer.hsa_circ_0004442	694.287	664.205	156.514	2082.86	22.5431	hsa_circ_0004442	Lung cancer	375	0.00112256
Lung cancer.hsa_circ_0020028	686.177	623.36	175.596	2058.53	25.5905	hsa_circ_0020028	Lung cancer	378	0.00110944
Lung cancer.hsa_circ_0054945	685.125	687.622	34.0013	2055.37	4.96279	hsa_circ_0054945	Lung cancer	380	0.00110774
Lung cancer.hsa_circ_0009158	678.298	546.053	282.765	2034.89	41.6874	hsa_circ_0009158	Lung cancer	382	0.0010967
Lung cancer.hsa_circ_0120479	676.088	718.491	87.2211	2028.26	12.9009	hsa_circ_0120479	Lung cancer	384	0.00109313
Lung cancer.hsa_circ_0001776	675.63	652.458	311.867	2026.89	46.1594	hsa_circ_0001776	Lung cancer	385	0.00109239
Lung cancer.hsa_circ_0018405	668.859	698.919	86.2518	2006.58	12.8954	hsa_circ_0018405	Lung cancer	386	0.00108144
Lung cancer.hsa_circ_0001112	665.889	721.601	124.268	1997.67	18.6619	hsa_circ_0001112	Lung cancer	389	0.00107664
Lung cancer.hsa_circ_0002473	662.965	666.537	87.5053	1988.89	13.1991	hsa_circ_0002473	Lung cancer	390	0.00107191
Lung cancer.hsa_circ_0079284	661.18	753.617	173.93	1983.54	26.306	hsa_circ_0079284	Lung cancer	392	0.00106903
Lung cancer.hsa_circ_0129931	660.55	630.143	308.536	1981.65	46.709	hsa_circ_0129931	Lung cancer	394	0.00106801
Lung cancer.hsa_circ_0006554	657.974	662.039	55.7137	1973.92	8.46746	hsa_circ_0006554	Lung cancer	396	0.00106384
Lung cancer.hsa_circ_0000467	656.498	653.715	183.168	1969.49	27.9009	hsa_circ_0000467	Lung cancer	397	0.00106146
Lung cancer.hsa_circ_0005505	652.595	717.427	126.109	1957.78	19.3243	hsa_circ_0005505	Lung cancer	398	0.00105515
Lung cancer.hsa_circ_0006933	652.332	659.947	159.328	1957	24.4243	hsa_circ_0006933	Lung cancer	399	0.00105472
Lung cancer.10:28147483|28150059	648.983	619.144	73.1435	1946.95	11.2705	10:28147483|28150059	Lung cancer	402	0.00104931
Lung cancer.hsa_circ_0000028	648.119	595.017	151.911	1944.36	23.4388	hsa_circ_0000028	Lung cancer	403	0.00104791
Lung cancer.hsa_circ_0001200	647.736	648.687	42.6714	1943.21	6.58778	hsa_circ_0001200	Lung cancer	404	0.00104729
Lung cancer.hsa_circ_0000571	644.723	624.821	115.364	1934.17	17.8936	hsa_circ_0000571	Lung cancer	405	0.00104242
Lung cancer.hsa_circ_0007660	643.257	654.625	92.0985	1929.77	14.3175	hsa_circ_0007660	Lung cancer	406	0.00104005
Lung cancer.hsa_circ_0007099	642.605	656.229	129.01	1927.81	20.0761	hsa_circ_0007099	Lung cancer	407	0.001039
Lung cancer.hsa_circ_0122311	637.773	716.572	227.459	1913.32	35.6647	hsa_circ_0122311	Lung cancer	410	0.00103118
Lung cancer.hsa_circ_0003608	634.693	710.915	179.216	1904.08	28.2366	hsa_circ_0003608	Lung cancer	413	0.0010262
Lung cancer.hsa_circ_0008386	634.56	558.826	162.637	1903.68	25.6299	hsa_circ_0008386	Lung cancer	414	0.00102599
Lung cancer.hsa_circ_0001147	632.82	614.177	59.685	1898.46	9.4316	hsa_circ_0001147	Lung cancer	417	0.00102317
Lung cancer.hsa_circ_0061623	631.087	0	1093.07	1893.26	173.205	hsa_circ_0061623	Lung cancer	418	0.00102037
Lung cancer.hsa_circ_0001696	628.008	656.229	182.874	1884.02	29.1196	hsa_circ_0001696	Lung cancer	421	0.00101539
Lung cancer.hsa_circ_0001771	624.651	539.667	235.184	1873.95	37.6504	hsa_circ_0001771	Lung cancer	424	0.00100997
Lung cancer.hsa_circ_0087641	623.361	533.658	292.817	1870.08	46.9738	hsa_circ_0087641	Lung cancer	427	0.00100788
Lung cancer.hsa_circ_0000026	623.08	753.03	288.61	1869.24	46.32	hsa_circ_0000026	Lung cancer	429	0.00100743
Lung cancer.hsa_circ_0001819	619.511	623.757	55.5665	1858.53	8.96942	hsa_circ_0001819	Lung cancer	432	0.00100166
Lung cancer.hsa_circ_0002590	618.751	695.073	162.021	1856.25	26.1852	hsa_circ_0002590	Lung cancer	433	0.00100043
Lung cancer.hsa_circ_0070966	618.438	604.47	57.2435	1855.31	9.25614	hsa_circ_0070966	Lung cancer	435	0.000999921
Lung cancer.4:147854676|147881932	616.442	630.143	133.035	1849.32	21.5811	4:147854676|147881932	Lung cancer	436	0.000996693
Lung cancer.hsa_circ_0001882	613.817	661.258	82.8794	1841.45	13.5023	hsa_circ_0001882	Lung cancer	439	0.00099245
Lung cancer.hsa_circ_0071036	609.816	650.572	73.1961	1829.45	12.003	hsa_circ_0071036	Lung cancer	445	0.00098598
Lung cancer.hsa_circ_0002816	602.501	601.404	104.726	1807.5	17.3819	hsa_circ_0002816	Lung cancer	448	0.000974154
Lung cancer.hsa_circ_0031447	602.351	602.468	110.12	1807.05	18.2817	hsa_circ_0031447	Lung cancer	449	0.00097391
Lung cancer.hsa_circ_0008865	602.029	549.246	243.044	1806.09	40.3707	hsa_circ_0008865	Lung cancer	453	0.000973391
Lung cancer.hsa_circ_0002454	600.314	581.983	70.5585	1800.94	11.7536	hsa_circ_0002454	Lung cancer	454	0.000970618
Lung cancer.hsa_circ_0005567	595.531	611.601	37.8483	1786.59	6.35539	hsa_circ_0005567	Lung cancer	457	0.000962884
Lung cancer.hsa_circ_0000344	593.156	604.687	65.5198	1779.47	11.046	hsa_circ_0000344	Lung cancer	459	0.000959043
Lung cancer.hsa_circ_0001495	591.665	622.692	78.0642	1775	13.194	hsa_circ_0001495	Lung cancer	460	0.000956634
Lung cancer.hsa_circ_0002490	591.636	519.829	158.97	1774.91	26.8695	hsa_circ_0002490	Lung cancer	461	0.000956587
Lung cancer.hsa_circ_0007881	587.346	629.079	152.551	1762.04	25.9729	hsa_circ_0007881	Lung cancer	466	0.00094965
Lung cancer.hsa_circ_0115215	582.931	614.115	76.2559	1748.79	13.0815	hsa_circ_0115215	Lung cancer	470	0.000942511
Lung cancer.hsa_circ_0004592	582.412	604.687	71.115	1747.24	12.2104	hsa_circ_0004592	Lung cancer	471	0.000941672
Lung cancer.hsa_circ_0002629	582.211	577.986	39.3907	1746.63	6.76572	hsa_circ_0002629	Lung cancer	472	0.000941347
Lung cancer.hsa_circ_0005954	581.749	568.406	187.595	1745.25	32.2467	hsa_circ_0005954	Lung cancer	473	0.0009406
Lung cancer.hsa_circ_0009154	581.472	582.882	14.5416	1744.42	2.50083	hsa_circ_0009154	Lung cancer	474	0.000940154
Lung cancer.hsa_circ_0061690	580.772	537.429	187.957	1742.32	32.3634	hsa_circ_0061690	Lung cancer	475	0.000939021
Lung cancer.hsa_circ_0004127	579.214	578.286	29.1884	1737.64	5.03932	hsa_circ_0004127	Lung cancer	476	0.000936501
Lung cancer.hsa_circ_0000842	573.789	425.543	270.512	1721.37	47.1449	hsa_circ_0000842	Lung cancer	479	0.00092773
Lung cancer.hsa_circ_0088036	571.832	569.39	15.4364	1715.5	2.69947	hsa_circ_0088036	Lung cancer	481	0.000924566
Lung cancer.hsa_circ_0019079	568.114	513.056	221.8	1704.34	39.0414	hsa_circ_0019079	Lung cancer	484	0.000918555
Lung cancer.hsa_circ_0058493	566.83	593.953	49.2138	1700.49	8.68229	hsa_circ_0058493	Lung cancer	486	0.000916479
Lung cancer.hsa_circ_0001756	562.612	519.829	205.971	1687.84	36.6098	hsa_circ_0001756	Lung cancer	489	0.000909659
Lung cancer.hsa_circ_0008002	562.046	538.058	86.9203	1686.14	15.465	hsa_circ_0008002	Lung cancer	491	0.000908743
Lung cancer.hsa_circ_0006856	560.116	586.502	108.595	1680.35	19.3879	hsa_circ_0006856	Lung cancer	493	0.000905623
Lung cancer.hsa_circ_0002839	557.998	510.921	111.34	1673.99	19.9535	hsa_circ_0002839	Lung cancer	494	0.000902199
Lung cancer.hsa_circ_0000567	557.841	543.715	213.546	1673.52	38.2808	hsa_circ_0000567	Lung cancer	495	0.000901945
Lung cancer.hsa_circ_0001851	557.828	546.053	35.9353	1673.48	6.44199	hsa_circ_0001851	Lung cancer	496	0.000901924
Lung cancer.1:1825397|1839238	556.06	782.572	484.31	1668.18	87.0967	1:1825397|1839238	Lung cancer	497	0.000899065
Lung cancer.hsa_circ_0004904	547.187	610.344	168.167	1641.56	30.733	hsa_circ_0004904	Lung cancer	500	0.000884719
Lung cancer.hsa_circ_0114779	546.273	518.378	63.1018	1638.82	11.5513	hsa_circ_0114779	Lung cancer	502	0.000883242
Lung cancer.hsa_circ_0003942	544.948	579.284	96.0807	1634.84	17.6312	hsa_circ_0003942	Lung cancer	505	0.000881099
Lung cancer.hsa_circ_0007707	544.407	672.72	367.905	1633.22	67.5789	hsa_circ_0007707	Lung cancer	506	0.000880225
Lung cancer.hsa_circ_0039366	543.956	433.086	196.539	1631.87	36.1314	hsa_circ_0039366	Lung cancer	508	0.000879495
Lung cancer.hsa_circ_0072654	542.91	371.486	348.198	1628.73	64.1355	hsa_circ_0072654	Lung cancer	511	0.000877804
Lung cancer.hsa_circ_0009027	542.606	600.287	163.575	1627.82	30.1462	hsa_circ_0009027	Lung cancer	512	0.000877313
Lung cancer.hsa_circ_0001736	542.258	491.544	96.0572	1626.77	17.7143	hsa_circ_0001736	Lung cancer	513	0.00087675
Lung cancer.hsa_circ_0005918	542.036	583.315	129.735	1626.11	23.9348	hsa_circ_0005918	Lung cancer	514	0.000876391
Lung cancer.3:146121112|146124229	541.825	585.201	83.7741	1625.47	15.4615	3:146121112|146124229	Lung cancer	515	0.00087605
Lung cancer.hsa_circ_0089972	540.979	497.429	80.027	1622.94	14.793	hsa_circ_0089972	Lung cancer	518	0.000874682
Lung cancer.hsa_circ_0108638	540.667	631.208	160.541	1622	29.6932	hsa_circ_0108638	Lung cancer	519	0.000874177
Lung cancer.hsa_circ_0002903	539.838	476.458	121.595	1619.51	22.5243	hsa_circ_0002903	Lung cancer	520	0.000872837
Lung cancer.hsa_circ_0035294	539.205	499.715	80.1663	1617.62	14.8675	hsa_circ_0035294	Lung cancer	521	0.000871814
Lung cancer.hsa_circ_0001519	538.967	540.572	12.4135	1616.9	2.3032	hsa_circ_0001519	Lung cancer	523	0.000871429
Lung cancer.hsa_circ_0007803	538.272	543.924	127.163	1614.82	23.6243	hsa_circ_0007803	Lung cancer	526	0.000870305
Lung cancer.hsa_circ_0001578	537.705	562.572	48.2117	1613.12	8.96619	hsa_circ_0001578	Lung cancer	527	0.000869388
Lung cancer.hsa_circ_0001148	536.039	521.715	69.5799	1608.12	12.9804	hsa_circ_0001148	Lung cancer	528	0.000866695
Lung cancer.hsa_circ_0003413	535.353	563.084	60.5114	1606.06	11.3031	hsa_circ_0003413	Lung cancer	529	0.000865586
Lung cancer.hsa_circ_0008350	533.484	533.409	85.9777	1600.45	16.1163	hsa_circ_0008350	Lung cancer	531	0.000862563
Lung cancer.hsa_circ_0001074	530.356	590.759	107.991	1591.07	20.362	hsa_circ_0001074	Lung cancer	534	0.000857506
Lung cancer.hsa_circ_0002362	527.835	493.896	99.201	1583.51	18.7939	hsa_circ_0002362	Lung cancer	536	0.00085343
Lung cancer.hsa_circ_0009076	526.773	474.736	140.933	1580.32	26.7541	hsa_circ_0009076	Lung cancer	537	0.000851713
Lung cancer.hsa_circ_0135458	526.436	547.118	159.996	1579.31	30.3923	hsa_circ_0135458	Lung cancer	538	0.000851169
Lung cancer.hsa_circ_0008790	526.278	586.502	143.479	1578.83	27.2629	hsa_circ_0008790	Lung cancer	539	0.000850912
Lung cancer.hsa_circ_0027459	525.07	500.127	50.6147	1575.21	9.63962	hsa_circ_0027459	Lung cancer	540	0.000848959
Lung cancer.hsa_circ_0007227	523.267	629.079	218.005	1569.8	41.6622	hsa_circ_0007227	Lung cancer	542	0.000846045
Lung cancer.hsa_circ_0111161	522.453	546.229	205.765	1567.36	39.3844	hsa_circ_0111161	Lung cancer	543	0.000844729
Lung cancer.hsa_circ_0055940	522.23	524.229	196.586	1566.69	37.6436	hsa_circ_0055940	Lung cancer	544	0.000844367
Lung cancer.hsa_circ_0031241	519.812	462.629	132.252	1559.44	25.4424	hsa_circ_0031241	Lung cancer	548	0.000840458
Lung cancer.hsa_circ_0001869	519.415	528.629	58.4043	1558.24	11.2443	hsa_circ_0001869	Lung cancer	551	0.000839815
Lung cancer.3:107710452|107716849	518.877	504.54	71.4174	1556.63	13.7639	3:107710452|107716849	Lung cancer	552	0.000838946
Lung cancer.hsa_circ_0003713	516.379	522.344	162.217	1549.14	31.4143	hsa_circ_0003713	Lung cancer	554	0.000834907
Lung cancer.hsa_circ_0008838	512.793	486.515	117.089	1538.38	22.8335	hsa_circ_0008838	Lung cancer	556	0.000829109
Lung cancer.hsa_circ_0035051	511.297	453.829	112.076	1533.89	21.92	hsa_circ_0035051	Lung cancer	558	0.00082669
Lung cancer.hsa_circ_0000530	511.13	509.122	14.0884	1533.39	2.75631	hsa_circ_0000530	Lung cancer	559	0.000826421
Lung cancer.hsa_circ_0067883	510.205	434.288	197.971	1530.62	38.8023	hsa_circ_0067883	Lung cancer	560	0.000824925
Lung cancer.hsa_circ_0058497	510.193	483.936	107.134	1530.58	20.9986	hsa_circ_0058497	Lung cancer	561	0.000824906
Lung cancer.hsa_circ_0006089	509.758	499.218	63.1201	1529.28	12.3823	hsa_circ_0006089	Lung cancer	562	0.000824203
Lung cancer.hsa_circ_0018143	507.397	500.283	131.441	1522.19	25.9049	hsa_circ_0018143	Lung cancer	566	0.000820384
Lung cancer.hsa_circ_0002465	507.138	580.115	188.33	1521.41	37.1359	hsa_circ_0002465	Lung cancer	567	0.000819965
Lung cancer.1:224952670|224974153	506.579	523.7	88.808	1519.74	17.5309	1:224952670|224974153	Lung cancer	568	0.000819063
Lung cancer.hsa_circ_0129656	505.765	583.315	134.725	1517.29	26.6379	hsa_circ_0129656	Lung cancer	570	0.000817746
Lung cancer.hsa_circ_0001301	502.574	553.504	145.728	1507.72	28.9963	hsa_circ_0001301	Lung cancer	573	0.000812586
Lung cancer.hsa_circ_0002665	502.306	461.448	71.2448	1506.92	14.1835	hsa_circ_0002665	Lung cancer	574	0.000812154
Lung cancer.hsa_circ_0061696	502.065	544.972	137.613	1506.19	27.4094	hsa_circ_0061696	Lung cancer	576	0.000811763
Lung cancer.hsa_circ_0007455	498.461	536.473	82.4334	1495.38	16.5376	hsa_circ_0007455	Lung cancer	578	0.000805936
Lung cancer.1:77916055|77918273	497.884	505.372	141.961	1493.65	28.513	1:77916055|77918273	Lung cancer	579	0.000805004
Lung cancer.hsa_circ_0004689	496.757	499.218	11.1038	1490.27	2.23526	hsa_circ_0004689	Lung cancer	582	0.000803182
Lung cancer.hsa_circ_0006602	496.115	472.242	78.6579	1488.35	15.8548	hsa_circ_0006602	Lung cancer	583	0.000802143
Lung cancer.hsa_circ_0067103	495.675	412.999	144.858	1487.02	29.2244	hsa_circ_0067103	Lung cancer	584	0.000801431
Lung cancer.hsa_circ_0001524	495.586	487.772	26.6928	1486.76	5.38612	hsa_circ_0001524	Lung cancer	585	0.000801288
Lung cancer.1:172038319|172055926	494.206	513.056	110.112	1482.62	22.2805	1:172038319|172055926	Lung cancer	587	0.000799057
Lung cancer.hsa_circ_0006208	494.123	572.629	139.71	1482.37	28.2744	hsa_circ_0006208	Lung cancer	588	0.000798923
Lung cancer.hsa_circ_0000847	490.96	466.401	116.678	1472.88	23.7652	hsa_circ_0000847	Lung cancer	589	0.000793809
Lung cancer.hsa_circ_0008106	490.528	453.353	81.4599	1471.58	16.6066	hsa_circ_0008106	Lung cancer	591	0.00079311
Lung cancer.hsa_circ_0075675	489.685	443.143	95.0837	1469.05	19.4173	hsa_circ_0075675	Lung cancer	593	0.000791746
Lung cancer.2:135769769|135770735	489.629	408.572	196.145	1468.89	40.0599	2:135769769|135770735	Lung cancer	594	0.000791657
Lung cancer.hsa_circ_0070959	487.668	450.254	191.704	1463	39.3103	hsa_circ_0070959	Lung cancer	597	0.000788486
Lung cancer.hsa_circ_0008981	485.339	422.401	149.244	1456.02	30.7505	hsa_circ_0008981	Lung cancer	600	0.00078472
Lung cancer.2:233388257|233398449	483.442	472.058	89.3975	1450.33	18.4919	2:233388257|233398449	Lung cancer	604	0.000781653
Lung cancer.hsa_circ_0120778	483.255	469.544	141.476	1449.76	29.2756	hsa_circ_0120778	Lung cancer	606	0.00078135
Lung cancer.hsa_circ_0019884	483.059	460.899	227.18	1449.18	47.0294	hsa_circ_0019884	Lung cancer	607	0.000781034
Lung cancer.9:97330154|97330767	479.253	257.592	386.547	1437.76	80.656	9:97330154|97330767	Lung cancer	611	0.00077488
Lung cancer.hsa_circ_0025843	477.735	486.635	28.0768	1433.2	5.87708	hsa_circ_0025843	Lung cancer	613	0.000772425
Lung cancer.hsa_circ_0030051	477.287	493.429	91.3546	1431.86	19.1404	hsa_circ_0030051	Lung cancer	614	0.000771702
Lung cancer.hsa_circ_0131266	477.044	299.105	339.056	1431.13	71.0743	hsa_circ_0131266	Lung cancer	615	0.000771309
Lung cancer.hsa_circ_0083127	475.211	464.515	114.833	1425.63	24.1645	hsa_circ_0083127	Lung cancer	618	0.000768344
Lung cancer.hsa_circ_0088058	474.551	458.75	43.9615	1423.65	9.2638	hsa_circ_0088058	Lung cancer	619	0.000767278
Lung cancer.hsa_circ_0040823	470.856	423.669	119.482	1412.57	25.3756	hsa_circ_0040823	Lung cancer	622	0.000761303
Lung cancer.hsa_circ_0138339	469.925	383.195	245.952	1409.77	52.3387	hsa_circ_0138339	Lung cancer	623	0.000759797
Lung cancer.hsa_circ_0000698	469.195	575.144	226.913	1407.59	48.3622	hsa_circ_0000698	Lung cancer	624	0.000758619
Lung cancer.hsa_circ_0139678	468.247	356.584	210.111	1404.74	44.8718	hsa_circ_0139678	Lung cancer	625	0.000757085
Lung cancer.3:3137260|3144710	463.079	452.383	61.1893	1389.24	13.2136	3:3137260|3144710	Lung cancer	631	0.00074873
Lung cancer.hsa_circ_0001280	462.637	416.193	115.918	1387.91	25.056	hsa_circ_0001280	Lung cancer	632	0.000748015
Lung cancer.hsa_circ_0006508	461.091	465.156	34.95	1383.27	7.57985	hsa_circ_0006508	Lung cancer	633	0.000745515
Lung cancer.17:56848696|56856625	459.855	498.154	97.5099	1379.56	21.2045	17:56848696|56856625	Lung cancer	636	0.000743516
Lung cancer.hsa_circ_0087221	457.472	372.551	184.586	1372.41	40.3493	hsa_circ_0087221	Lung cancer	640	0.000739663
Lung cancer.hsa_circ_0001178	457.415	452.383	48.1531	1372.24	10.5272	hsa_circ_0001178	Lung cancer	642	0.000739571
Lung cancer.7:35879823|35885879	457.235	455.715	43.951	1371.7	9.61235	7:35879823|35885879	Lung cancer	643	0.00073928
Lung cancer.hsa_circ_0101874	455.764	408.742	91.5715	1367.29	20.0918	hsa_circ_0101874	Lung cancer	647	0.000736903
Lung cancer.hsa_circ_0087357	454.573	430.865	135.477	1363.72	29.8031	hsa_circ_0087357	Lung cancer	650	0.000734976
Lung cancer.hsa_circ_0115643	453.811	475.829	315.649	1361.43	69.555	hsa_circ_0115643	Lung cancer	651	0.000733745
Lung cancer.hsa_circ_0057032	453.188	410.176	107.723	1359.56	23.7702	hsa_circ_0057032	Lung cancer	652	0.000732737
Lung cancer.hsa_circ_0007218	452.286	521.571	166.196	1356.86	36.7458	hsa_circ_0007218	Lung cancer	654	0.000731278
Lung cancer.hsa_circ_0001778	451.998	400.226	243.194	1355.99	53.8044	hsa_circ_0001778	Lung cancer	655	0.000730812
Lung cancer.hsa_circ_0007364	450.671	461.372	95.8599	1352.01	21.2705	hsa_circ_0007364	Lung cancer	659	0.000728667
Lung cancer.hsa_circ_0035957	450.537	416.115	111.118	1351.61	24.6635	hsa_circ_0035957	Lung cancer	660	0.000728451
Lung cancer.hsa_circ_0001159	450.021	345.94	209.991	1350.06	46.6624	hsa_circ_0001159	Lung cancer	661	0.000727617
Lung cancer.hsa_circ_0007619	448.768	483.252	107.033	1346.3	23.8505	hsa_circ_0007619	Lung cancer	662	0.00072559
Lung cancer.hsa_circ_0024605	446.106	418.272	77.4798	1338.32	17.368	hsa_circ_0024605	Lung cancer	665	0.000721287
Lung cancer.hsa_circ_0089973	445.958	513.056	140.721	1337.87	31.5549	hsa_circ_0089973	Lung cancer	666	0.000721046
Lung cancer.hsa_circ_0009061	445.714	446.157	11.1554	1337.14	2.50281	hsa_circ_0009061	Lung cancer	667	0.000720652
Lung cancer.hsa_circ_0058054	444.137	430.572	42.7582	1332.41	9.62727	hsa_circ_0058054	Lung cancer	669	0.000718102
Lung cancer.hsa_circ_0112897	443.967	409.806	112.402	1331.9	25.3178	hsa_circ_0112897	Lung cancer	670	0.000717827
Lung cancer.hsa_circ_0005970	443.247	438.743	7.9731	1329.74	1.79879	hsa_circ_0005970	Lung cancer	673	0.000716665
Lung cancer.hsa_circ_0093355	441.238	447.061	140.679	1323.71	31.8828	hsa_circ_0093355	Lung cancer	677	0.000713415
Lung cancer.hsa_circ_0001305	441.008	466.401	178.707	1323.03	40.5224	hsa_circ_0001305	Lung cancer	678	0.000713044
Lung cancer.hsa_circ_0073052	439.201	427.901	78.3777	1317.6	17.8455	hsa_circ_0073052	Lung cancer	681	0.000710122
Lung cancer.hsa_circ_0027464	436.156	484.001	120.917	1308.47	27.7233	hsa_circ_0027464	Lung cancer	688	0.000705198
Lung cancer.hsa_circ_0000596	431.157	405.548	92.1557	1293.47	21.374	hsa_circ_0000596	Lung cancer	692	0.000697117
Lung cancer.hsa_circ_0001313	429.321	490.286	160.411	1287.96	37.3639	hsa_circ_0001313	Lung cancer	693	0.000694147
Lung cancer.hsa_circ_0133015	429.062	317.2	220.191	1287.19	51.3191	hsa_circ_0133015	Lung cancer	694	0.000693729
Lung cancer.hsa_circ_0001875	428.018	484.316	138.858	1284.06	32.442	hsa_circ_0001875	Lung cancer	696	0.000692042
Lung cancer.hsa_circ_0003287	427.863	493.896	131.755	1283.59	30.7936	hsa_circ_0003287	Lung cancer	697	0.00069179
Lung cancer.hsa_circ_0077079	424.973	425.772	13.5052	1274.92	3.17789	hsa_circ_0077079	Lung cancer	698	0.000687118
Lung cancer.hsa_circ_0000235	424.745	434.343	21.3489	1274.24	5.02629	hsa_circ_0000235	Lung cancer	699	0.000686749
Lung cancer.hsa_circ_0111154	422.964	377.772	95.0838	1268.89	22.4804	hsa_circ_0111154	Lung cancer	702	0.000683869
Lung cancer.hsa_circ_0003489	419.136	406.613	24.0962	1257.41	5.74902	hsa_circ_0003489	Lung cancer	705	0.00067768
Lung cancer.hsa_circ_0007854	418.64	422.401	28.3596	1255.92	6.77422	hsa_circ_0007854	Lung cancer	706	0.000676878
Lung cancer.hsa_circ_0005627	418.275	353.886	118.472	1254.82	28.324	hsa_circ_0005627	Lung cancer	707	0.000676287
Lung cancer.hsa_circ_0123942	418.023	235.239	317.268	1254.07	75.8973	hsa_circ_0123942	Lung cancer	708	0.00067588
Lung cancer.hsa_circ_0007503	417.812	412.343	61.8231	1253.43	14.7969	hsa_circ_0007503	Lung cancer	709	0.000675539
Lung cancer.hsa_circ_0044623	416.593	417.257	14.615	1249.78	3.50822	hsa_circ_0044623	Lung cancer	711	0.000673569
Lung cancer.hsa_circ_0003441	416.009	404.484	57.4451	1248.03	13.8086	hsa_circ_0003441	Lung cancer	713	0.000672625
Lung cancer.13:95161189|95170628	413.495	396.684	47.6631	1240.48	11.5269	13:95161189|95170628	Lung cancer	715	0.000668559
Lung cancer.hsa_circ_0100476	411.976	401.658	26.9486	1235.93	6.54131	hsa_circ_0100476	Lung cancer	717	0.000666103
Lung cancer.hsa_circ_0003575	411.608	424.286	91.9192	1234.82	22.3318	hsa_circ_0003575	Lung cancer	718	0.000665508
Lung cancer.17:47402132|47409691	409.63	326.78	151.671	1228.89	37.0263	17:47402132|47409691	Lung cancer	720	0.00066231
Lung cancer.hsa_circ_0003028	409.428	332.102	141.955	1228.28	34.6715	hsa_circ_0003028	Lung cancer	721	0.000661984
Lung cancer.hsa_circ_0001290	408.816	422.579	31.0192	1226.45	7.58758	hsa_circ_0001290	Lung cancer	722	0.000660994
Lung cancer.hsa_circ_0100606	407.171	259.721	320.15	1221.51	78.628	hsa_circ_0100606	Lung cancer	725	0.000658335
Lung cancer.hsa_circ_0004912	406.798	384.058	73.8391	1220.4	18.1513	hsa_circ_0004912	Lung cancer	726	0.000657732
Lung cancer.hsa_circ_0008032	405.751	371.486	63.072	1217.25	15.5445	hsa_circ_0008032	Lung cancer	728	0.000656039
Lung cancer.hsa_circ_0101926	402.492	390.972	34.0042	1207.48	8.44842	hsa_circ_0101926	Lung cancer	735	0.000650769
Lung cancer.hsa_circ_0002743	401.569	456.972	131.712	1204.71	32.7993	hsa_circ_0002743	Lung cancer	739	0.000649277
Lung cancer.hsa_circ_0001403	401.314	414.064	41.9048	1203.94	10.4419	hsa_circ_0001403	Lung cancer	740	0.000648864
Lung cancer.hsa_circ_0002556	401.206	385.315	36.1309	1203.62	9.00557	hsa_circ_0002556	Lung cancer	741	0.00064869
Lung cancer.hsa_circ_0007270	399.56	371.486	61.0018	1198.68	15.2673	hsa_circ_0007270	Lung cancer	744	0.000646028
Lung cancer.hsa_circ_0006272	399.503	418.629	59.4744	1198.51	14.8871	hsa_circ_0006272	Lung cancer	745	0.000645936
Lung cancer.hsa_circ_0008631	399.343	576.401	346.58	1198.03	86.7875	hsa_circ_0008631	Lung cancer	747	0.000645677
Lung cancer.hsa_circ_0001174	398.917	440.674	126.938	1196.75	31.8206	hsa_circ_0001174	Lung cancer	749	0.000644988
Lung cancer.hsa_circ_0002215	396.145	337.425	116.042	1188.44	29.2927	hsa_circ_0002215	Lung cancer	753	0.000640508
Lung cancer.hsa_circ_0006662	395.98	392.775	32.5013	1187.94	8.2078	hsa_circ_0006662	Lung cancer	754	0.000640241
Lung cancer.8:109409865|109420690	395.015	394.885	45.5943	1185.05	11.5424	8:109409865|109420690	Lung cancer	756	0.00063868
Lung cancer.hsa_circ_0000109	394.878	362.686	69.5911	1184.63	17.6234	hsa_circ_0000109	Lung cancer	757	0.000638458
Lung cancer.hsa_circ_0128714	393.779	562.193	342.209	1181.34	86.9039	hsa_circ_0128714	Lung cancer	759	0.000636682
Lung cancer.hsa_circ_0008768	393.754	386.789	16.2662	1181.26	4.13104	hsa_circ_0008768	Lung cancer	761	0.000636642
Lung cancer.hsa_circ_0005519	392.201	445.997	148.807	1176.6	37.9414	hsa_circ_0005519	Lung cancer	764	0.00063413
Lung cancer.hsa_circ_0052965	392.113	331.038	138.359	1176.34	35.2854	hsa_circ_0052965	Lung cancer	765	0.000633987
Lung cancer.hsa_circ_0001647	391.672	388.588	43.0985	1175.02	11.0037	hsa_circ_0001647	Lung cancer	767	0.000633274
Lung cancer.hsa_circ_0006459	390.884	402.98	74.7595	1172.65	19.1258	hsa_circ_0006459	Lung cancer	771	0.000632001
Lung cancer.hsa_circ_0010474	389.65	341.682	102.486	1168.95	26.3022	hsa_circ_0010474	Lung cancer	772	0.000630005
Lung cancer.hsa_circ_0000053	388.745	355.143	109.32	1166.23	28.1213	hsa_circ_0000053	Lung cancer	774	0.000628542
Lung cancer.hsa_circ_0077548	387.963	375.744	77.9924	1163.89	20.1031	hsa_circ_0077548	Lung cancer	775	0.000627277
Lung cancer.hsa_circ_0008139	387.41	0	671.014	1162.23	173.205	hsa_circ_0008139	Lung cancer	778	0.000626384
Lung cancer.hsa_circ_0069612	386.985	384.058	27.8602	1160.95	7.1993	hsa_circ_0069612	Lung cancer	779	0.000625696
Lung cancer.hsa_circ_0004374	386.803	380.493	15.2283	1160.41	3.93696	hsa_circ_0004374	Lung cancer	780	0.000625402
Lung cancer.hsa_circ_0134539	386.157	405.429	132.755	1158.47	34.3785	hsa_circ_0134539	Lung cancer	781	0.000624358
Lung cancer.7:87964634|87978412	385.852	353.507	62.3299	1157.56	16.1538	7:87964634|87978412	Lung cancer	782	0.000623865
Lung cancer.11:33141667|33161369	384.062	361.907	118.249	1152.18	30.789	11:33141667|33161369	Lung cancer	784	0.00062097
Lung cancer.hsa_circ_0134685	383.968	370.229	391.018	1151.9	101.836	hsa_circ_0134685	Lung cancer	785	0.000620818
Lung cancer.hsa_circ_0000390	383.327	334.618	104.68	1149.98	27.3082	hsa_circ_0000390	Lung cancer	788	0.000619783
Lung cancer.9:86343075|86346480	381.866	306.743	162.641	1145.6	42.5911	9:86343075|86346480	Lung cancer	790	0.00061742
Lung cancer.hsa_circ_0006501	380.379	340.058	70.6558	1141.14	18.5751	hsa_circ_0006501	Lung cancer	793	0.000615015
Lung cancer.hsa_circ_0001014	379.725	374.68	33.5243	1139.18	8.82856	hsa_circ_0001014	Lung cancer	795	0.000613959
Lung cancer.hsa_circ_0002947	378.229	357.105	109.323	1134.69	28.9038	hsa_circ_0002947	Lung cancer	799	0.00061154
Lung cancer.hsa_circ_0108416	377.418	358.904	70.2646	1132.26	18.6171	hsa_circ_0108416	Lung cancer	801	0.000610229
Lung cancer.hsa_circ_0037130	374.553	397.886	47.2051	1123.66	12.603	hsa_circ_0037130	Lung cancer	808	0.000605596
Lung cancer.hsa_circ_0023942	373.263	360.703	63.2847	1119.79	16.9544	hsa_circ_0023942	Lung cancer	813	0.000603511
Lung cancer.hsa_circ_0080831	372.311	411.935	92.8203	1116.93	24.9309	hsa_circ_0080831	Lung cancer	814	0.000601971
Lung cancer.hsa_circ_0094798	368.102	392.186	70.7432	1104.3	19.2184	hsa_circ_0094798	Lung cancer	818	0.000595165
Lung cancer.hsa_circ_0098240	368.033	361.603	11.2878	1104.1	3.06705	hsa_circ_0098240	Lung cancer	819	0.000595054
Lung cancer.hsa_circ_0002162	367.554	394.115	58.7907	1102.66	15.9951	hsa_circ_0002162	Lung cancer	821	0.000594279
Lung cancer.hsa_circ_0000419	365.809	368.293	6.05735	1097.43	1.65588	hsa_circ_0000419	Lung cancer	825	0.000591458
Lung cancer.hsa_circ_0115641	364.153	0	630.731	1092.46	173.205	hsa_circ_0115641	Lung cancer	828	0.00058878
Lung cancer.5:83388148|83398290	362.665	257.715	219.797	1087.99	60.6062	5:83388148|83398290	Lung cancer	830	0.000586374
Lung cancer.hsa_circ_0008086	361.932	307.372	128.884	1085.8	35.6101	hsa_circ_0008086	Lung cancer	833	0.000585189
Lung cancer.hsa_circ_0006278	361.898	375.886	99.2855	1085.69	27.4347	hsa_circ_0006278	Lung cancer	834	0.000585135
Lung cancer.hsa_circ_0000992	361.688	356.206	16.2799	1085.07	4.50109	hsa_circ_0000992	Lung cancer	836	0.000584796
Lung cancer.hsa_circ_0004491	361.253	419.258	129.23	1083.76	35.7727	hsa_circ_0004491	Lung cancer	837	0.000584092
Lung cancer.hsa_circ_0069613	360.995	389.582	91.0719	1082.98	25.2281	hsa_circ_0069613	Lung cancer	840	0.000583674
Lung cancer.hsa_circ_0001741	358.293	337.316	63.8025	1074.88	17.8073	hsa_circ_0001741	Lung cancer	844	0.000579307
Lung cancer.hsa_circ_0062598	357.439	349.133	36.7031	1072.32	10.2684	hsa_circ_0062598	Lung cancer	846	0.000577925
Lung cancer.hsa_circ_0053907	357.29	358.915	62.71	1071.87	17.5516	hsa_circ_0053907	Lung cancer	847	0.000577684
Lung cancer.hsa_circ_0003871	357.237	335.296	59.2101	1071.71	16.5745	hsa_circ_0003871	Lung cancer	848	0.000577599
Lung cancer.hsa_circ_0122389	357.231	345.94	90.8523	1071.69	25.4324	hsa_circ_0122389	Lung cancer	849	0.000577588
Lung cancer.hsa_circ_0000854	356.564	372.551	57.9094	1069.69	16.2409	hsa_circ_0000854	Lung cancer	851	0.00057651
Lung cancer.hsa_circ_0129657	356.423	380.915	45.9962	1069.27	12.905	hsa_circ_0129657	Lung cancer	852	0.000576282
Lung cancer.hsa_circ_0011167	355.169	274.686	165.94	1065.51	46.7213	hsa_circ_0011167	Lung cancer	853	0.000574255
Lung cancer.hsa_circ_0004650	353.935	379.029	55.2517	1061.8	15.6107	hsa_circ_0004650	Lung cancer	855	0.00057226
Lung cancer.hsa_circ_0011536	353.075	307.632	98.6173	1059.22	27.931	hsa_circ_0011536	Lung cancer	858	0.000570869
Lung cancer.hsa_circ_0009140	351.157	295.912	123.772	1053.47	35.2469	hsa_circ_0009140	Lung cancer	863	0.000567769
Lung cancer.hsa_circ_0000258	350.598	328.321	86.1097	1051.8	24.5608	hsa_circ_0000258	Lung cancer	864	0.000566865
Lung cancer.hsa_circ_0001329	349.274	318.265	78.099	1047.82	22.3604	hsa_circ_0001329	Lung cancer	865	0.000564723
Lung cancer.hsa_circ_0027668	348.924	304.427	206.345	1046.77	59.1375	hsa_circ_0027668	Lung cancer	866	0.000564158
Lung cancer.hsa_circ_0073396	348.334	360.172	45.5431	1045	13.0745	hsa_circ_0073396	Lung cancer	869	0.000563204
Lung cancer.hsa_circ_0002103	348.291	348.069	9.6041	1044.87	2.75749	hsa_circ_0002103	Lung cancer	870	0.000563135
Lung cancer.hsa_circ_0006527	348.059	321.458	132.207	1044.18	37.9842	hsa_circ_0006527	Lung cancer	871	0.000562758
Lung cancer.hsa_circ_0008866	347.085	353.507	59.9288	1041.25	17.2663	hsa_circ_0008866	Lung cancer	873	0.000561184
Lung cancer.hsa_circ_0005379	346.784	351.262	35.3267	1040.35	10.187	hsa_circ_0005379	Lung cancer	874	0.000560697
Lung cancer.hsa_circ_0000963	346.134	298.041	222.103	1038.4	64.1669	hsa_circ_0000963	Lung cancer	878	0.000559646
Lung cancer.hsa_circ_0003203	345.908	325.622	131.572	1037.72	38.0367	hsa_circ_0003203	Lung cancer	880	0.000559282
Lung cancer.hsa_circ_0001654	345.222	349.133	7.64113	1035.66	2.2134	hsa_circ_0001654	Lung cancer	882	0.000558171
Lung cancer.hsa_circ_0000345	343.865	228.853	227.016	1031.59	66.0191	hsa_circ_0000345	Lung cancer	884	0.000555978
Lung cancer.hsa_circ_0008870	343.105	381.543	95.1282	1029.31	27.7257	hsa_circ_0008870	Lung cancer	885	0.000554749
Lung cancer.hsa_circ_0000024	342.317	368.972	58.0858	1026.95	16.9684	hsa_circ_0000024	Lung cancer	887	0.000553475
Lung cancer.hsa_circ_0005169	342.019	313.658	54.4356	1026.06	15.916	hsa_circ_0005169	Lung cancer	890	0.000552994
Lung cancer.hsa_circ_0111153	340.633	324.972	55.3056	1021.9	16.2361	hsa_circ_0111153	Lung cancer	894	0.000550753
Lung cancer.hsa_circ_0125759	339.165	283.139	115.727	1017.5	34.121	hsa_circ_0125759	Lung cancer	899	0.000548379
Lung cancer.hsa_circ_0001206	337.525	351.262	91.2659	1012.57	27.0398	hsa_circ_0001206	Lung cancer	901	0.000545727
Lung cancer.hsa_circ_0006225	336.862	324.651	144.563	1010.59	42.9147	hsa_circ_0006225	Lung cancer	904	0.000544656
Lung cancer.hsa_circ_0071099	336.076	351.372	155.389	1008.23	46.2362	hsa_circ_0071099	Lung cancer	906	0.000543385
Lung cancer.hsa_circ_0004686	335.631	281.01	101.242	1006.89	30.1648	hsa_circ_0004686	Lung cancer	908	0.000542664
Lung cancer.hsa_circ_0023936	334.417	386.572	100.482	1003.25	30.047	hsa_circ_0023936	Lung cancer	910	0.000540701
Lung cancer.hsa_circ_0002837	333.454	331.919	80.9177	1000.36	24.2665	hsa_circ_0002837	Lung cancer	913	0.000539145
Lung cancer.hsa_circ_0000246	332.28	303.6	63.2407	996.84	19.0324	hsa_circ_0000246	Lung cancer	916	0.000537247
Lung cancer.hsa_circ_0001163	332.17	269.029	165.472	996.509	49.8156	hsa_circ_0001163	Lung cancer	917	0.000537069
Lung cancer.hsa_circ_0007695	331.725	328.909	84.903	995.174	25.5944	hsa_circ_0007695	Lung cancer	918	0.000536349
Lung cancer.hsa_circ_0004950	331.502	282.858	129.744	994.507	39.1382	hsa_circ_0004950	Lung cancer	920	0.000535989
Lung cancer.hsa_circ_0017311	330.584	341.943	22.2623	991.753	6.73424	hsa_circ_0017311	Lung cancer	922	0.000534505
Lung cancer.hsa_circ_0016889	330.22	333.143	31.1232	990.659	9.425	hsa_circ_0016889	Lung cancer	923	0.000533915
Lung cancer.8:109412265|109427156	327.423	398.097	123.865	982.269	37.8302	8:109412265|109427156	Lung cancer	931	0.000529394
Lung cancer.hsa_circ_0006801	327.341	325.716	28.9866	982.022	8.85518	hsa_circ_0006801	Lung cancer	932	0.00052926
Lung cancer.hsa_circ_0105829	326.917	364.035	106.441	980.752	32.559	hsa_circ_0105829	Lung cancer	935	0.000528576
Lung cancer.hsa_circ_0009541	326.465	308.629	38.4531	979.396	11.7786	hsa_circ_0009541	Lung cancer	937	0.000527846
Lung cancer.1:150226608|150229237	325.895	274.058	131.901	977.686	40.4734	1:150226608|150229237	Lung cancer	939	0.000526924
Lung cancer.hsa_circ_0018403	325.389	263.556	109.992	976.168	33.8033	hsa_circ_0018403	Lung cancer	941	0.000526106
Lung cancer.hsa_circ_0000896	325.25	325.622	31.5222	975.75	9.69169	hsa_circ_0000896	Lung cancer	944	0.00052588
Lung cancer.hsa_circ_0083756	325.144	329.974	96.5334	975.431	29.6894	hsa_circ_0083756	Lung cancer	945	0.000525708
Lung cancer.hsa_circ_0095089	324.8	283.486	151.752	974.401	46.7215	hsa_circ_0095089	Lung cancer	947	0.000525154
Lung cancer.15:64748419|64751638	324.496	336.286	79.0937	973.488	24.3743	15:64748419|64751638	Lung cancer	949	0.000524661
Lung cancer.hsa_circ_0037000	324.374	235.086	175.185	973.121	54.0071	hsa_circ_0037000	Lung cancer	950	0.000524463
Lung cancer.hsa_circ_0007882	324.242	326.78	37.8918	972.725	11.6863	hsa_circ_0007882	Lung cancer	951	0.00052425
Lung cancer.hsa_circ_0083220	324.14	303.6	44.0237	972.42	13.5817	hsa_circ_0083220	Lung cancer	953	0.000524086
Lung cancer.hsa_circ_0017971	323.538	392.229	295.247	970.614	91.2559	hsa_circ_0017971	Lung cancer	957	0.000523112
Lung cancer.hsa_circ_0006131	323.313	282.074	95.6494	969.939	29.5842	hsa_circ_0006131	Lung cancer	958	0.000522748
Lung cancer.hsa_circ_0140676	322.24	321.829	13.9188	966.721	4.31938	hsa_circ_0140676	Lung cancer	959	0.000521014
Lung cancer.hsa_circ_0055121	322.05	347.6	49.4578	966.151	15.3572	hsa_circ_0055121	Lung cancer	960	0.000520707
Lung cancer.hsa_circ_0007142	321.223	319.329	74.5312	963.67	23.2023	hsa_circ_0007142	Lung cancer	962	0.00051937
Lung cancer.hsa_circ_0004368	320.823	354.456	70.2182	962.47	21.8869	hsa_circ_0004368	Lung cancer	963	0.000518723
Lung cancer.hsa_circ_0017586	319.202	330.629	47.3613	957.605	14.8374	hsa_circ_0017586	Lung cancer	965	0.000516101
Lung cancer.hsa_circ_0038005	319	268.237	127.334	957	39.9167	hsa_circ_0038005	Lung cancer	966	0.000515775
Lung cancer.hsa_circ_0093546	318.975	313.029	117.775	956.925	36.9228	hsa_circ_0093546	Lung cancer	967	0.000515735
Lung cancer.hsa_circ_0004372	317.189	328.743	34.9276	951.567	11.0116	hsa_circ_0004372	Lung cancer	973	0.000512847
Lung cancer.hsa_circ_0102436	316.534	267.772	95.3173	949.603	30.1128	hsa_circ_0102436	Lung cancer	976	0.000511788
Lung cancer.hsa_circ_0012907	316.303	279.086	66.2343	948.91	20.9401	hsa_circ_0012907	Lung cancer	978	0.000511415
Lung cancer.hsa_circ_0067899	316.115	348.069	101.59	948.345	32.137	hsa_circ_0067899	Lung cancer	979	0.00051111
Lung cancer.hsa_circ_0003275	315.504	321.829	48.6714	946.511	15.4266	hsa_circ_0003275	Lung cancer	981	0.000510122
Lung cancer.hsa_circ_0055953	315.475	294.172	77.3948	946.425	24.5328	hsa_circ_0055953	Lung cancer	982	0.000510076
Lung cancer.hsa_circ_0002190	315.271	310.515	61.4269	945.812	19.4838	hsa_circ_0002190	Lung cancer	984	0.000509745
Lung cancer.hsa_circ_0003247	314.506	316.136	89.3011	943.517	28.3941	hsa_circ_0003247	Lung cancer	988	0.000508508
Lung cancer.hsa_circ_0057041	312.797	302.298	87.2076	938.392	27.8799	hsa_circ_0057041	Lung cancer	990	0.000505746
Lung cancer.hsa_circ_0115518	312.655	260.786	104.249	937.964	33.3432	hsa_circ_0115518	Lung cancer	993	0.000505516
Lung cancer.hsa_circ_0004317	312.571	324.723	48.0616	937.714	15.3762	hsa_circ_0004317	Lung cancer	994	0.000505381
Lung cancer.hsa_circ_0107703	311.934	316.172	32.2083	935.802	10.3254	hsa_circ_0107703	Lung cancer	995	0.00050435
Lung cancer.hsa_circ_0112054	311.808	327.486	29.4665	935.423	9.45023	hsa_circ_0112054	Lung cancer	996	0.000504146
Lung cancer.hsa_circ_0000038	310.917	236.304	131.931	932.751	42.4328	hsa_circ_0000038	Lung cancer	997	0.000502706
Lung cancer.hsa_circ_0002675	310.248	319.315	19.5207	930.745	6.29197	hsa_circ_0002675	Lung cancer	999	0.000501625
Lung cancer.hsa_circ_0113953	310.072	199.257	210.828	930.216	67.9932	hsa_circ_0113953	Lung cancer	1000	0.00050134
Lung cancer.hsa_circ_0006716	309.112	313.658	48.8393	927.337	15.7998	hsa_circ_0006716	Lung cancer	1003	0.000499788
Lung cancer.hsa_circ_0001423	308.929	342.747	83.0152	926.788	26.8719	hsa_circ_0001423	Lung cancer	1004	0.000499493
Lung cancer.7:8218305|8236005	308.761	315.543	54.7234	926.284	17.7235	7:8218305|8236005	Lung cancer	1005	0.000499221
Lung cancer.hsa_circ_0003388	307.638	222.466	159.047	922.913	51.6995	hsa_circ_0003388	Lung cancer	1007	0.000497404
Lung cancer.hsa_circ_0098976	306.683	304.427	58.6793	920.049	19.1335	hsa_circ_0098976	Lung cancer	1010	0.00049586
Lung cancer.hsa_circ_0004086	306.61	302.972	25.4851	919.829	8.31192	hsa_circ_0004086	Lung cancer	1012	0.000495742
Lung cancer.hsa_circ_0000091	304.72	295.429	33.3034	914.16	10.9292	hsa_circ_0000091	Lung cancer	1015	0.000492687
Lung cancer.hsa_circ_0010835	304.517	301.234	47.1852	913.55	15.4951	hsa_circ_0010835	Lung cancer	1016	0.000492358
Lung cancer.hsa_circ_0001936	303.216	269.029	70.318	909.647	23.1907	hsa_circ_0001936	Lung cancer	1019	0.000490254
Lung cancer.hsa_circ_0005736	302.78	351.262	138.439	908.34	45.7228	hsa_circ_0005736	Lung cancer	1021	0.00048955
Lung cancer.hsa_circ_0015731	302.35	304.034	30.6287	907.051	10.1302	hsa_circ_0015731	Lung cancer	1023	0.000488855
Lung cancer.hsa_circ_0005192	300.41	230.686	124.254	901.23	41.3615	hsa_circ_0005192	Lung cancer	1027	0.000485718
Lung cancer.hsa_circ_0001487	300.245	332.819	61.3945	900.736	20.4481	hsa_circ_0001487	Lung cancer	1028	0.000485452
Lung cancer.hsa_circ_0128074	299.905	203.029	195.85	899.716	65.3039	hsa_circ_0128074	Lung cancer	1029	0.000484902
Lung cancer.hsa_circ_0004001	299.697	343.811	89.2383	899.09	29.7762	hsa_circ_0004001	Lung cancer	1030	0.000484564
Lung cancer.hsa_circ_0035218	299.237	0	518.293	897.71	173.205	hsa_circ_0035218	Lung cancer	1032	0.000483821
Lung cancer.hsa_circ_0009114	298.433	292.341	14.5808	895.298	4.88578	hsa_circ_0009114	Lung cancer	1033	0.000482521
Lung cancer.hsa_circ_0086724	298.211	238.229	142.176	894.633	47.6764	hsa_circ_0086724	Lung cancer	1034	0.000482162
Lung cancer.2:112074912|112089718	297.932	273.559	44.6689	893.797	14.993	2:112074912|112089718	Lung cancer	1035	0.000481712
Lung cancer.19:10163326|10173905	297.199	239.497	152.796	891.598	51.4119	19:10163326|10173905	Lung cancer	1038	0.000480527
Lung cancer.hsa_circ_0111000	297.127	317.2	67.1985	891.38	22.6161	hsa_circ_0111000	Lung cancer	1039	0.000480409
Lung cancer.hsa_circ_0008417	297.08	355.143	115.013	891.24	38.7144	hsa_circ_0008417	Lung cancer	1040	0.000480334
Lung cancer.hsa_circ_0005348	297.063	279.086	34.1231	891.19	11.4868	hsa_circ_0005348	Lung cancer	1041	0.000480307
Lung cancer.hsa_circ_0023696	295.834	262.115	78.8063	887.501	26.6387	hsa_circ_0023696	Lung cancer	1046	0.000478319
Lung cancer.8:37765526|37766355	295.26	314.007	55.3485	885.781	18.7457	8:37765526|37766355	Lung cancer	1049	0.000477391
Lung cancer.hsa_circ_0004680	295.204	310.814	35.5015	885.611	12.0261	hsa_circ_0004680	Lung cancer	1050	0.0004773
Lung cancer.hsa_circ_0078243	294.713	369.6	152.149	884.139	51.6262	hsa_circ_0078243	Lung cancer	1051	0.000476507
Lung cancer.hsa_circ_0006151	294.619	332.515	68.994	883.858	23.418	hsa_circ_0006151	Lung cancer	1052	0.000476355
Lung cancer.hsa_circ_0127494	294.389	288.461	59.9726	883.166	20.3719	hsa_circ_0127494	Lung cancer	1054	0.000475982
Lung cancer.hsa_circ_0139808	294.353	291.658	31.807	883.058	10.8058	hsa_circ_0139808	Lung cancer	1055	0.000475924
Lung cancer.hsa_circ_0000591	293.405	297.315	103.509	880.216	35.2784	hsa_circ_0000591	Lung cancer	1058	0.000474392
Lung cancer.hsa_circ_0003620	293.164	298.041	17.7835	879.492	6.06607	hsa_circ_0003620	Lung cancer	1059	0.000474002
Lung cancer.hsa_circ_0007992	292.528	319.315	104.538	877.584	35.736	hsa_circ_0007992	Lung cancer	1061	0.000472974
Lung cancer.hsa_circ_0104777	291.97	293.24	93.3575	875.91	31.975	hsa_circ_0104777	Lung cancer	1062	0.000472072
Lung cancer.hsa_circ_0069492	291.849	307.621	45.0166	875.547	15.4246	hsa_circ_0069492	Lung cancer	1063	0.000471876
Lung cancer.hsa_circ_0001852	289.378	261.486	78.29	868.133	27.0546	hsa_circ_0001852	Lung cancer	1072	0.00046788
Lung cancer.hsa_circ_0112786	289.292	299.105	31.6065	867.877	10.9255	hsa_circ_0112786	Lung cancer	1074	0.000467742
Lung cancer.3:169976946|169985865	289.213	285.268	152.31	867.64	52.6636	3:169976946|169985865	Lung cancer	1075	0.000467615
Lung cancer.hsa_circ_0004380	288.171	299.829	63.8724	864.513	22.1647	hsa_circ_0004380	Lung cancer	1081	0.000465929
Lung cancer.hsa_circ_0001680	287.607	284.245	8.22088	862.822	2.85837	hsa_circ_0001680	Lung cancer	1084	0.000465018
Lung cancer.hsa_circ_0008774	287.531	295.912	88.4447	862.592	30.7601	hsa_circ_0008774	Lung cancer	1085	0.000464894
Lung cancer.hsa_circ_0080123	287.334	295.429	121.695	862.002	42.3532	hsa_circ_0080123	Lung cancer	1086	0.000464576
Lung cancer.hsa_circ_0085567	287.221	238.37	110.383	861.663	38.4314	hsa_circ_0085567	Lung cancer	1087	0.000464393
Lung cancer.hsa_circ_0000502	287.136	266.108	94.5075	861.409	32.9138	hsa_circ_0000502	Lung cancer	1088	0.000464257
Lung cancer.hsa_circ_0004604	286.518	266.255	39.9278	859.555	13.9355	hsa_circ_0004604	Lung cancer	1089	0.000463257
Lung cancer.hsa_circ_0088045	285.665	278.881	25.2927	856.994	8.85396	hsa_circ_0088045	Lung cancer	1092	0.000461877
Lung cancer.hsa_circ_0000798	284.785	262.657	104.029	854.354	36.5289	hsa_circ_0000798	Lung cancer	1094	0.000460454
Lung cancer.hsa_circ_0075835	284.341	278.458	16.651	853.022	5.85602	hsa_circ_0075835	Lung cancer	1096	0.000459736
Lung cancer.hsa_circ_0006357	284.284	298.572	56.3374	852.853	19.8173	hsa_circ_0006357	Lung cancer	1097	0.000459645
Lung cancer.hsa_circ_0001070	284.123	283.486	19.9934	852.369	7.03687	hsa_circ_0001070	Lung cancer	1098	0.000459384
Lung cancer.hsa_circ_0005552	283.807	285.372	20.1557	851.421	7.10191	hsa_circ_0005552	Lung cancer	1099	0.000458873
Lung cancer.hsa_circ_0111829	282.641	297.315	126.625	847.924	44.8007	hsa_circ_0111829	Lung cancer	1103	0.000456988
Lung cancer.hsa_circ_0015365	282.637	273.559	36.6019	847.912	12.9501	hsa_circ_0015365	Lung cancer	1104	0.000456982
Lung cancer.5:43161249|43161931	282.204	248.286	61.7746	846.612	21.89	5:43161249|43161931	Lung cancer	1106	0.000456282
Lung cancer.hsa_circ_0044242	281.471	313.029	120.867	844.414	42.9411	hsa_circ_0044242	Lung cancer	1109	0.000455097
Lung cancer.hsa_circ_0091366	280.176	238.433	80.788	840.529	28.8347	hsa_circ_0091366	Lung cancer	1112	0.000453003
Lung cancer.hsa_circ_0128921	279.771	252.27	101.498	839.314	36.279	hsa_circ_0128921	Lung cancer	1113	0.000452348
Lung cancer.hsa_circ_0130438	278.864	233.829	110.509	836.592	39.6282	hsa_circ_0130438	Lung cancer	1116	0.000450881
Lung cancer.hsa_circ_0084143	278.471	291.654	67.3115	835.413	24.1718	hsa_circ_0084143	Lung cancer	1118	0.000450246
Lung cancer.hsa_circ_0087264	278.278	249.164	60.7168	834.833	21.8188	hsa_circ_0087264	Lung cancer	1119	0.000449933
Lung cancer.hsa_circ_0004383	278.148	270.365	20.4395	834.444	7.34841	hsa_circ_0004383	Lung cancer	1120	0.000449724
Lung cancer.hsa_circ_0062688	277.769	287.258	19.3915	833.308	6.98116	hsa_circ_0062688	Lung cancer	1121	0.000449111
Lung cancer.hsa_circ_0001850	277.573	306.743	71.7282	832.719	25.8412	hsa_circ_0001850	Lung cancer	1122	0.000448794
Lung cancer.plt_circ_49884	277.529	253.335	65.5229	832.586	23.6094	plt_circ_49884	Lung cancer	1123	0.000448722
Lung cancer.hsa_circ_0007895	277.493	254.399	64.0704	832.48	23.089	hsa_circ_0007895	Lung cancer	1124	0.000448665
Lung cancer.hsa_circ_0135681	276.957	265.886	22.7602	830.871	8.21797	hsa_circ_0135681	Lung cancer	1126	0.000447798
Lung cancer.hsa_circ_0006420	276.85	273.559	25.8908	830.55	9.35191	hsa_circ_0006420	Lung cancer	1127	0.000447625
Lung cancer.hsa_circ_0001136	276.79	279.086	14.0257	830.369	5.06729	hsa_circ_0001136	Lung cancer	1128	0.000447527
Lung cancer.hsa_circ_0007733	276.321	302.972	75.8944	828.964	27.466	hsa_circ_0007733	Lung cancer	1129	0.00044677
Lung cancer.hsa_circ_0007458	276.23	275.688	6.86011	828.691	2.48347	hsa_circ_0007458	Lung cancer	1130	0.000446623
Lung cancer.hsa_circ_0000137	275.987	282.446	40.573	827.96	14.7011	hsa_circ_0000137	Lung cancer	1131	0.000446229
Lung cancer.hsa_circ_0003496	275.787	316.136	96.6411	827.361	35.042	hsa_circ_0003496	Lung cancer	1132	0.000445906
Lung cancer.hsa_circ_0086422	275.581	276.149	40.8423	826.743	14.8204	hsa_circ_0086422	Lung cancer	1133	0.000445573
Lung cancer.hsa_circ_0125601	275.543	250.141	78.3112	826.629	28.4207	hsa_circ_0125601	Lung cancer	1134	0.000445512
Lung cancer.hsa_circ_0001356	274.749	236.304	104.557	824.247	38.0554	hsa_circ_0001356	Lung cancer	1138	0.000444228
Lung cancer.hsa_circ_0004979	274.586	285.268	70.1671	823.759	25.5537	hsa_circ_0004979	Lung cancer	1139	0.000443965
Lung cancer.hsa_circ_0001939	274.574	299.2	56.7293	823.722	20.6608	hsa_circ_0001939	Lung cancer	1140	0.000443945
Lung cancer.hsa_circ_0008488	273.756	280.343	103.311	821.267	37.7383	hsa_circ_0008488	Lung cancer	1141	0.000442622
Lung cancer.hsa_circ_0014088	273.51	281.6	79.9759	820.53	29.2406	hsa_circ_0014088	Lung cancer	1142	0.000442225
Lung cancer.hsa_circ_0006168	273.019	270.752	16.5543	819.057	6.06343	hsa_circ_0006168	Lung cancer	1144	0.000441431
Lung cancer.hsa_circ_0050277	272.755	223.978	90.4675	818.265	33.168	hsa_circ_0050277	Lung cancer	1146	0.000441004
Lung cancer.hsa_circ_0130687	272.516	240.561	58.4831	817.548	21.4604	hsa_circ_0130687	Lung cancer	1147	0.000440617
Lung cancer.hsa_circ_0008058	272.385	307.621	85.8672	817.154	31.5242	hsa_circ_0008058	Lung cancer	1149	0.000440405
Lung cancer.hsa_circ_0056595	272.075	225.659	115.798	816.225	42.5609	hsa_circ_0056595	Lung cancer	1152	0.000439904
Lung cancer.hsa_circ_0055019	271.795	239.486	73.1343	815.386	26.9079	hsa_circ_0055019	Lung cancer	1153	0.000439452
Lung cancer.hsa_circ_0002266	271.795	306.556	77.8687	815.386	28.6498	hsa_circ_0002266	Lung cancer	1154	0.000439452
Lung cancer.hsa_circ_0020822	271.6	247.657	125.629	814.8	46.2553	hsa_circ_0020822	Lung cancer	1156	0.000439136
Lung cancer.hsa_circ_0042174	271.117	278.881	48.9562	813.352	18.0572	hsa_circ_0042174	Lung cancer	1160	0.000438356
Lung cancer.hsa_circ_0075341	270.864	263.979	16.4536	812.593	6.0745	hsa_circ_0075341	Lung cancer	1161	0.000437947
Lung cancer.hsa_circ_0017241	270.858	331.919	129.659	812.575	47.8695	hsa_circ_0017241	Lung cancer	1162	0.000437937
Lung cancer.hsa_circ_0111152	270.832	280.343	28.9049	812.496	10.6726	hsa_circ_0111152	Lung cancer	1163	0.000437895
Lung cancer.hsa_circ_0035228	270.61	272.494	108.138	811.831	39.9607	hsa_circ_0035228	Lung cancer	1164	0.000437536
Lung cancer.hsa_circ_0007656	269.548	288.515	36.2154	808.644	13.4356	hsa_circ_0007656	Lung cancer	1168	0.000435818
Lung cancer.hsa_circ_0024169	268.476	311.878	82.259	805.427	30.6393	hsa_circ_0024169	Lung cancer	1171	0.000434085
Lung cancer.3:57890041|57896932	268.462	254.561	52.2234	805.385	19.4528	3:57890041|57896932	Lung cancer	1172	0.000434062
Lung cancer.hsa_circ_0008359	268.015	259.6	22.2448	804.046	8.29983	hsa_circ_0008359	Lung cancer	1175	0.000433341
Lung cancer.hsa_circ_0000494	267.882	283.486	56.6278	803.646	21.1391	hsa_circ_0000494	Lung cancer	1176	0.000433125
Lung cancer.hsa_circ_0027089	267.419	300.17	127.41	802.258	47.6444	hsa_circ_0027089	Lung cancer	1177	0.000432377
Lung cancer.hsa_circ_0077083	267.175	260.857	32.4291	801.526	12.1378	hsa_circ_0077083	Lung cancer	1180	0.000431982
Lung cancer.hsa_circ_0025570	266.816	275.688	46.7866	800.448	17.5351	hsa_circ_0025570	Lung cancer	1183	0.000431402
Lung cancer.hsa_circ_0136624	266.439	220	84.788	799.317	31.8227	hsa_circ_0136624	Lung cancer	1184	0.000430792
Lung cancer.hsa_circ_0001541	266.338	267.154	18.2865	799.015	6.86588	hsa_circ_0001541	Lung cancer	1185	0.000430629
Lung cancer.hsa_circ_0000566	266.009	231.174	61.8538	798.027	23.2525	hsa_circ_0000566	Lung cancer	1186	0.000430097
Lung cancer.hsa_circ_0004682	265.545	227.543	78.8558	796.635	29.6958	hsa_circ_0004682	Lung cancer	1187	0.000429346
Lung cancer.hsa_circ_0071174	265.474	264.629	66.2097	796.423	24.9402	hsa_circ_0071174	Lung cancer	1188	0.000429232
Lung cancer.hsa_circ_0005910	265.346	227.788	119.528	796.039	45.0462	hsa_circ_0005910	Lung cancer	1190	0.000429025
Lung cancer.hsa_circ_0031940	264.908	269.301	116.944	794.723	44.1452	hsa_circ_0031940	Lung cancer	1193	0.000428316
Lung cancer.hsa_circ_0001684	264.879	258.159	24.1313	794.636	9.11034	hsa_circ_0001684	Lung cancer	1194	0.000428269
Lung cancer.hsa_circ_0001948	264.523	241.372	104.536	793.568	39.5189	hsa_circ_0001948	Lung cancer	1195	0.000427693
Lung cancer.hsa_circ_0118070	264.117	286.944	55.1879	792.35	20.8953	hsa_circ_0118070	Lung cancer	1197	0.000427037
Lung cancer.hsa_circ_0007514	264.019	283.486	80.6628	792.057	30.5519	hsa_circ_0007514	Lung cancer	1198	0.000426879
Lung cancer.hsa_circ_0049221	263.652	242.69	128.338	790.957	48.677	hsa_circ_0049221	Lung cancer	1199	0.000426286
Lung cancer.hsa_circ_0065251	263.572	242.629	54.6743	790.717	20.7436	hsa_circ_0065251	Lung cancer	1200	0.000426157
Lung cancer.hsa_circ_0007592	263.366	260.786	24.5889	790.098	9.33638	hsa_circ_0007592	Lung cancer	1201	0.000425823
Lung cancer.hsa_circ_0006408	262.959	199.049	112.699	788.877	42.8579	hsa_circ_0006408	Lung cancer	1203	0.000425165
Lung cancer.14:56328183|56345070	262.933	222.466	88.0516	788.799	33.4882	14:56328183|56345070	Lung cancer	1204	0.000425123
Lung cancer.hsa_circ_0045862	262.456	263.372	15.0713	787.369	5.74242	hsa_circ_0045862	Lung cancer	1207	0.000424352
Lung cancer.hsa_circ_0006776	261.62	263.556	71.4708	784.859	27.3186	hsa_circ_0006776	Lung cancer	1210	0.000423
Lung cancer.hsa_circ_0071185	259.959	252.686	50.8037	779.877	19.543	hsa_circ_0071185	Lung cancer	1215	0.000420315
Lung cancer.hsa_circ_0001849	259.72	337.425	166.692	779.159	64.1814	hsa_circ_0001849	Lung cancer	1216	0.000419928
Lung cancer.hsa_circ_0084149	259.502	223.531	112.789	778.506	43.4637	hsa_circ_0084149	Lung cancer	1217	0.000419576
Lung cancer.hsa_circ_0111164	259.359	299.105	241.947	778.077	93.2865	hsa_circ_0111164	Lung cancer	1219	0.000419345
Lung cancer.hsa_circ_0000025	258.569	228.172	156.365	775.708	60.4732	hsa_circ_0000025	Lung cancer	1222	0.000418068
Lung cancer.hsa_circ_0004791	257.834	280.972	78.8464	773.502	30.5803	hsa_circ_0004791	Lung cancer	1225	0.000416879
Lung cancer.17:66513336|66514466	255.55	272.494	36.9343	766.65	14.4528	17:66513336|66514466	Lung cancer	1230	0.000413186
Lung cancer.hsa_circ_0009030	255.531	252.27	12.8107	766.594	5.01334	hsa_circ_0009030	Lung cancer	1231	0.000413156
Lung cancer.15:43814501|43815074	255.421	243.257	149.046	766.263	58.3531	15:43814501|43815074	Lung cancer	1232	0.000412978
Lung cancer.8:107284682|107303367	255.207	225.029	94.109	765.621	36.8756	8:107284682|107303367	Lung cancer	1234	0.000412631
Lung cancer.hsa_circ_0111163	255.067	308.685	141.198	765.202	55.357	hsa_circ_0111163	Lung cancer	1235	0.000412406
Lung cancer.hsa_circ_0000495	254.974	250.141	43.2495	764.921	16.9623	hsa_circ_0000495	Lung cancer	1236	0.000412254
Lung cancer.hsa_circ_0025511	254.484	231.315	51.8962	763.452	20.3927	hsa_circ_0025511	Lung cancer	1241	0.000411462
Lung cancer.hsa_circ_0046702	254.419	310.814	105.127	763.256	41.3206	hsa_circ_0046702	Lung cancer	1242	0.000411357
Lung cancer.hsa_circ_0001006	254.328	315.072	125.748	762.984	49.4433	hsa_circ_0001006	Lung cancer	1243	0.00041121
Lung cancer.hsa_circ_0001803	253.667	208.686	82.6127	761.002	32.5673	hsa_circ_0001803	Lung cancer	1245	0.000410142
Lung cancer.hsa_circ_0034171	253.652	236.571	54.9087	760.957	21.6472	hsa_circ_0034171	Lung cancer	1246	0.000410118
Lung cancer.hsa_circ_0001766	253.416	263.372	43.8588	760.248	17.307	hsa_circ_0001766	Lung cancer	1249	0.000409736
Lung cancer.hsa_circ_0000443	252.826	247.657	46.0422	758.477	18.211	hsa_circ_0000443	Lung cancer	1254	0.000408781
Lung cancer.hsa_circ_0082580	252.603	251.863	35.4932	757.809	14.051	hsa_circ_0082580	Lung cancer	1256	0.000408421
Lung cancer.hsa_circ_0132476	252.595	233.11	101.577	757.784	40.2133	hsa_circ_0132476	Lung cancer	1258	0.000408408
Lung cancer.hsa_circ_0001546	252.471	211.829	96.3678	757.413	38.1698	hsa_circ_0001546	Lung cancer	1259	0.000408208
Lung cancer.hsa_circ_0110845	251.948	226.915	126.889	755.843	50.3634	hsa_circ_0110845	Lung cancer	1262	0.000407361
Lung cancer.hsa_circ_0001574	251.285	240.561	68.7062	753.856	27.3419	hsa_circ_0001574	Lung cancer	1266	0.000406291
Lung cancer.10:93676653|93687449	251.225	218.208	60.5655	753.676	24.108	10:93676653|93687449	Lung cancer	1267	0.000406194
Lung cancer.hsa_circ_0031787	250.705	251.863	17.0459	752.116	6.79917	hsa_circ_0031787	Lung cancer	1268	0.000405353
Lung cancer.hsa_circ_0125610	250.679	255.463	39.8162	752.036	15.8834	hsa_circ_0125610	Lung cancer	1269	0.00040531
Lung cancer.hsa_circ_0047554	250.006	248.915	64.2834	750.018	25.7127	hsa_circ_0047554	Lung cancer	1272	0.000404222
Lung cancer.hsa_circ_0001153	249.743	236.972	45.6668	749.23	18.2855	hsa_circ_0001153	Lung cancer	1273	0.000403797
Lung cancer.hsa_circ_0000754	249.281	245.884	113.36	747.842	45.4749	hsa_circ_0000754	Lung cancer	1275	0.00040305
Lung cancer.hsa_circ_0124321	249.065	252.057	5.36825	747.195	2.15536	hsa_circ_0124321	Lung cancer	1276	0.000402701
Lung cancer.hsa_circ_0005158	248.154	262.743	59.1428	744.463	23.8331	hsa_circ_0005158	Lung cancer	1281	0.000401228
Lung cancer.hsa_circ_0003218	248.022	249.543	35.9011	744.067	14.475	hsa_circ_0003218	Lung cancer	1282	0.000401015
Lung cancer.hsa_circ_0111156	247.963	256.457	57.9863	743.89	23.385	hsa_circ_0111156	Lung cancer	1283	0.000400919
Lung cancer.hsa_circ_0035538	247.854	203.029	82.9859	743.561	33.4818	hsa_circ_0035538	Lung cancer	1284	0.000400742
Lung cancer.hsa_circ_0000978	247.747	242.868	17.5036	743.24	7.06513	hsa_circ_0000978	Lung cancer	1285	0.000400569
Lung cancer.hsa_circ_0001459	247.725	271.543	54.5656	743.174	22.0267	hsa_circ_0001459	Lung cancer	1286	0.000400534
Lung cancer.hsa_circ_0069608	247.455	258.657	47.6583	742.365	19.2594	hsa_circ_0069608	Lung cancer	1288	0.000400098
Lung cancer.hsa_circ_0066535	247.438	279.945	175.884	742.315	71.0818	hsa_circ_0066535	Lung cancer	1289	0.00040007
Lung cancer.hsa_circ_0001540	247.369	280.647	60.7446	742.107	24.5563	hsa_circ_0001540	Lung cancer	1290	0.000399959
Lung cancer.hsa_circ_0114376	247.051	245.566	21.5459	741.153	8.72125	hsa_circ_0114376	Lung cancer	1291	0.000399444
Lung cancer.hsa_circ_0003056	245.745	228.475	30.5091	737.235	12.4149	hsa_circ_0003056	Lung cancer	1294	0.000397333
Lung cancer.hsa_circ_0001810	245.68	247.657	45.931	737.039	18.6955	hsa_circ_0001810	Lung cancer	1295	0.000397227
Lung cancer.hsa_circ_0003985	245.387	237.368	102.547	736.162	41.7897	hsa_circ_0003985	Lung cancer	1297	0.000396755
Lung cancer.hsa_circ_0004245	243.874	246.948	8.87283	731.621	3.63829	hsa_circ_0004245	Lung cancer	1302	0.000394307
Lung cancer.hsa_circ_0102254	243.838	189.829	138.477	731.515	56.7904	hsa_circ_0102254	Lung cancer	1303	0.00039425
Lung cancer.hsa_circ_0110705	243.557	249.077	31.2224	730.672	12.8193	hsa_circ_0110705	Lung cancer	1304	0.000393796
Lung cancer.hsa_circ_0003832	243.423	262.914	98.4103	730.269	40.4277	hsa_circ_0003832	Lung cancer	1306	0.000393578
Lung cancer.hsa_circ_0002898	243.349	245.884	9.14864	730.047	3.75947	hsa_circ_0002898	Lung cancer	1307	0.000393459
Lung cancer.hsa_circ_0008812	242.64	249.543	79.3017	727.921	32.6828	hsa_circ_0008812	Lung cancer	1309	0.000392313
Lung cancer.hsa_circ_0008975	242.638	220.38	54.0178	727.915	22.2627	hsa_circ_0008975	Lung cancer	1310	0.00039231
Lung cancer.hsa_circ_0002762	242.408	242.868	5.84821	727.223	2.41255	hsa_circ_0002762	Lung cancer	1312	0.000391937
Lung cancer.hsa_circ_0101574	242.077	225.659	91.7369	726.231	37.8958	hsa_circ_0101574	Lung cancer	1313	0.000391402
Lung cancer.hsa_circ_0102256	241.836	221.886	80.1922	725.508	33.1597	hsa_circ_0102256	Lung cancer	1316	0.000391013
Lung cancer.hsa_circ_0025633	241.705	235.671	20.9825	725.115	8.68105	hsa_circ_0025633	Lung cancer	1319	0.000390801
Lung cancer.hsa_circ_0001847	240.865	282.074	82.6429	722.595	34.3109	hsa_circ_0001847	Lung cancer	1320	0.000389443
Lung cancer.hsa_circ_0099173	239.634	218.743	100.571	718.902	41.9686	hsa_circ_0099173	Lung cancer	1325	0.000387452
Lung cancer.hsa_circ_0116639	238.957	227.788	48.7676	716.872	20.4085	hsa_circ_0116639	Lung cancer	1328	0.000386358
Lung cancer.hsa_circ_0000528	238.833	265.043	45.5831	716.499	19.0857	hsa_circ_0000528	Lung cancer	1330	0.000386157
Lung cancer.hsa_circ_0009034	238.311	278.458	81.233	714.933	34.087	hsa_circ_0009034	Lung cancer	1332	0.000385313
Lung cancer.hsa_circ_0105527	237.994	274.058	88.0613	713.981	37.0015	hsa_circ_0105527	Lung cancer	1334	0.0003848
Lung cancer.3:184886110|184900972	236.733	250.064	25.9739	710.199	10.9718	3:184886110|184900972	Lung cancer	1338	0.000382761
Lung cancer.10:28119651|28131691	236.693	194.791	85.9128	710.08	36.2971	10:28119651|28131691	Lung cancer	1339	0.000382697
Lung cancer.hsa_circ_0123939	235.971	195.855	88.3995	707.914	37.4619	hsa_circ_0123939	Lung cancer	1342	0.00038153
Lung cancer.hsa_circ_0007081	235.912	233.11	55.0808	707.737	23.348	hsa_circ_0007081	Lung cancer	1343	0.000381435
Lung cancer.hsa_circ_0000603	235.141	203.657	72.6897	705.422	30.9133	hsa_circ_0000603	Lung cancer	1345	0.000380187
Lung cancer.hsa_circ_0005175	234.58	249.077	56.9272	703.741	24.2677	hsa_circ_0005175	Lung cancer	1348	0.000379281
Lung cancer.hsa_circ_0100699	234.309	231.174	36.719	702.926	15.6712	hsa_circ_0100699	Lung cancer	1351	0.000378842
Lung cancer.hsa_circ_0093573	234.032	152.214	191.132	702.096	81.669	hsa_circ_0093573	Lung cancer	1353	0.000378394
Lung cancer.hsa_circ_0139027	232.636	223.531	16.6586	697.908	7.1608	hsa_circ_0139027	Lung cancer	1358	0.000376137
Lung cancer.hsa_circ_0006137	232.013	279.945	123.483	696.039	53.2225	hsa_circ_0006137	Lung cancer	1360	0.00037513
Lung cancer.hsa_circ_0001410	231.787	199.049	90.7851	695.361	39.1675	hsa_circ_0001410	Lung cancer	1361	0.000374765
Lung cancer.hsa_circ_0003828	231.664	235.086	31.0463	694.992	13.4014	hsa_circ_0003828	Lung cancer	1362	0.000374566
Lung cancer.hsa_circ_0122934	231.087	244.819	67.8576	693.262	29.3645	hsa_circ_0122934	Lung cancer	1364	0.000373634
Lung cancer.hsa_circ_0072547	230.44	218.743	85.7705	691.319	37.2204	hsa_circ_0072547	Lung cancer	1368	0.000372586
Lung cancer.hsa_circ_0023923	230.168	229.429	51.5399	690.505	22.3922	hsa_circ_0023923	Lung cancer	1369	0.000372148
Lung cancer.hsa_circ_0008620	230.053	218.208	67.0496	690.158	29.1453	hsa_circ_0008620	Lung cancer	1370	0.000371961
Lung cancer.hsa_circ_0024037	229.939	220.337	41.3551	689.816	17.9853	hsa_circ_0024037	Lung cancer	1371	0.000371776
Lung cancer.hsa_circ_0002158	229.684	227.788	32.781	689.052	14.2722	hsa_circ_0002158	Lung cancer	1374	0.000371365
Lung cancer.19:4418020|4423874	229.668	229.429	32.8692	689.005	14.3116	19:4418020|4423874	Lung cancer	1375	0.000371339
Lung cancer.hsa_circ_0124536	229.02	238.433	64.7164	687.06	28.258	hsa_circ_0124536	Lung cancer	1377	0.000370291
Lung cancer.hsa_circ_0007411	229.01	0	396.657	687.029	173.205	hsa_circ_0007411	Lung cancer	1378	0.000370274
Lung cancer.hsa_circ_0108006	228.871	164.686	111.834	686.613	48.8632	hsa_circ_0108006	Lung cancer	1380	0.00037005
Lung cancer.hsa_circ_0003914	228.718	230.686	18.2287	686.155	7.96995	hsa_circ_0003914	Lung cancer	1383	0.000369803
Lung cancer.hsa_circ_0001639	227.981	221.402	21.553	683.944	9.45385	hsa_circ_0001639	Lung cancer	1387	0.000368612
Lung cancer.hsa_circ_0075559	227.577	210.485	56.4417	682.732	24.8011	hsa_circ_0075559	Lung cancer	1389	0.000367959
Lung cancer.hsa_circ_0000160	227.137	252.27	58.6467	681.412	25.8199	hsa_circ_0000160	Lung cancer	1391	0.000367247
Lung cancer.4:42616033|42627109	226.4	217.144	43.7702	679.199	19.3332	4:42616033|42627109	Lung cancer	1396	0.000366054
Lung cancer.hsa_circ_0043837	225.626	264.629	76.3745	676.877	33.8501	hsa_circ_0043837	Lung cancer	1401	0.000364803
Lung cancer.hsa_circ_0020134	225.283	217.486	23.6652	675.848	10.5047	hsa_circ_0020134	Lung cancer	1402	0.000364248
Lung cancer.hsa_circ_0006258	224.863	304.858	172.411	674.59	76.6739	hsa_circ_0006258	Lung cancer	1403	0.00036357
Lung cancer.17:56848696|56856665	224.763	217.144	24.394	674.29	10.8532	17:56848696|56856665	Lung cancer	1404	0.000363408
Lung cancer.4:128936655|128972352	223.959	248.265	92.9078	671.877	41.4843	4:128936655|128972352	Lung cancer	1406	0.000362108
Lung cancer.hsa_circ_0001116	223.723	218.115	14.4804	671.17	6.47245	hsa_circ_0001116	Lung cancer	1408	0.000361727
Lung cancer.hsa_circ_0008272	223.089	219.273	50.3619	669.266	22.5749	hsa_circ_0008272	Lung cancer	1411	0.000360701
Lung cancer.hsa_circ_0002566	222.883	219.372	39.4573	668.65	17.7031	hsa_circ_0002566	Lung cancer	1412	0.000360369
Lung cancer.hsa_circ_0007334	222.826	206.8	73.8405	668.477	33.1383	hsa_circ_0007334	Lung cancer	1413	0.000360276
Lung cancer.hsa_circ_0088062	222.769	314.915	193.88	668.306	87.0321	hsa_circ_0088062	Lung cancer	1415	0.000360183
Lung cancer.hsa_circ_0005899	222.561	249.077	119.776	667.684	53.8169	hsa_circ_0005899	Lung cancer	1416	0.000359848
Lung cancer.hsa_circ_0005704	222.49	216.857	59.0986	667.47	26.5624	hsa_circ_0005704	Lung cancer	1417	0.000359733
Lung cancer.hsa_circ_0042801	222.209	149.02	135.613	666.628	61.0295	hsa_circ_0042801	Lung cancer	1419	0.000359279
Lung cancer.hsa_circ_0005735	221.745	208.686	94.924	665.236	42.8077	hsa_circ_0005735	Lung cancer	1420	0.000358529
Lung cancer.hsa_circ_0001498	221.656	250.8	100.563	664.968	45.3687	hsa_circ_0001498	Lung cancer	1421	0.000358384
Lung cancer.hsa_circ_0107074	221.424	213.184	54.6387	664.272	24.676	hsa_circ_0107074	Lung cancer	1424	0.000358009
Lung cancer.hsa_circ_0001395	220.969	237.6	44.161	662.906	19.9852	hsa_circ_0001395	Lung cancer	1427	0.000357273
Lung cancer.hsa_circ_0001119	220.527	231.943	27.2099	661.581	12.3386	hsa_circ_0001119	Lung cancer	1431	0.000356559
Lung cancer.13:40942952|40943925	220.073	221.257	219.483	660.218	99.7319	13:40942952|40943925	Lung cancer	1433	0.000355824
Lung cancer.hsa_circ_0004007	219.954	158.4	115.778	659.863	52.6372	hsa_circ_0004007	Lung cancer	1435	0.000355633
Lung cancer.hsa_circ_0008902	219.769	239.497	48.41	659.308	22.0277	hsa_circ_0008902	Lung cancer	1436	0.000355334
Lung cancer.hsa_circ_0100820	218.483	191.596	65.87	655.448	30.1489	hsa_circ_0100820	Lung cancer	1442	0.000353254
Lung cancer.hsa_circ_0070562	218.165	205.088	40.8753	654.496	18.7359	hsa_circ_0070562	Lung cancer	1444	0.000352741
Lung cancer.1:51840226|51840514	218.136	199.257	228.162	654.409	104.596	1:51840226|51840514	Lung cancer	1445	0.000352694
Lung cancer.hsa_circ_0006037	217.221	224.877	16.7743	651.662	7.72225	hsa_circ_0006037	Lung cancer	1447	0.000351213
Lung cancer.hsa_circ_0138980	216.993	190.457	66.197	650.978	30.5066	hsa_circ_0138980	Lung cancer	1450	0.000350845
Lung cancer.hsa_circ_0030567	216.989	223.143	36.5426	650.967	16.8408	hsa_circ_0030567	Lung cancer	1451	0.000350838
Lung cancer.hsa_circ_0003045	216.893	205.088	29.8125	650.679	13.7452	hsa_circ_0003045	Lung cancer	1453	0.000350684
Lung cancer.17:64348260|64353518	216.848	232.973	52.0924	650.545	24.0225	17:64348260|64353518	Lung cancer	1455	0.000350611
Lung cancer.hsa_circ_0004877	216.657	235.715	43.1044	649.971	19.8952	hsa_circ_0004877	Lung cancer	1456	0.000350302
Lung cancer.hsa_circ_0081350	216.355	225.777	36.9259	649.065	17.0673	hsa_circ_0081350	Lung cancer	1458	0.000349814
Lung cancer.hsa_circ_0001807	216.291	216.08	21.2042	648.873	9.80353	hsa_circ_0001807	Lung cancer	1459	0.00034971
Lung cancer.hsa_circ_0087391	216.111	212.457	11.8672	648.332	5.49124	hsa_circ_0087391	Lung cancer	1460	0.000349418
Lung cancer.hsa_circ_0037002	215.58	177.76	72.0251	646.74	33.4099	hsa_circ_0037002	Lung cancer	1462	0.000348561
Lung cancer.hsa_circ_0002468	215.51	224.595	40.7623	646.53	18.9143	hsa_circ_0002468	Lung cancer	1464	0.000348447
Lung cancer.hsa_circ_0079668	214.336	209.693	32.5072	643.007	15.1665	hsa_circ_0079668	Lung cancer	1468	0.000346549
Lung cancer.hsa_circ_0101710	213.67	206.172	52.8337	641.011	24.7267	hsa_circ_0101710	Lung cancer	1471	0.000345473
Lung cancer.hsa_circ_0000569	213.602	234.175	80.286	640.807	37.5867	hsa_circ_0000569	Lung cancer	1472	0.000345363
Lung cancer.hsa_circ_0003718	213.419	216.08	66.4085	640.258	31.1164	hsa_circ_0003718	Lung cancer	1474	0.000345067
Lung cancer.13:45151687|45207505	213.03	189.829	41.4259	639.091	19.446	13:45151687|45207505	Lung cancer	1475	0.000344438
Lung cancer.hsa_circ_0058055	212.591	207.429	14.393	637.772	6.77031	hsa_circ_0058055	Lung cancer	1477	0.000343727
Lung cancer.hsa_circ_0102255	212.127	213.715	101.706	636.38	47.9457	hsa_circ_0102255	Lung cancer	1482	0.000342977
Lung cancer.hsa_circ_0132470	212.091	192.662	102.509	636.272	48.3328	hsa_circ_0132470	Lung cancer	1483	0.000342919
Lung cancer.hsa_circ_0044833	211.294	219.372	18.1265	633.883	8.57881	hsa_circ_0044833	Lung cancer	1485	0.000341631
Lung cancer.hsa_circ_0113972	211.201	207.429	46.0875	633.603	21.8216	hsa_circ_0113972	Lung cancer	1486	0.00034148
Lung cancer.hsa_circ_0073222	210.798	175.404	62.9573	632.393	29.8662	hsa_circ_0073222	Lung cancer	1487	0.000340828
Lung cancer.hsa_circ_0002601	210.648	200.591	21.4138	631.944	10.1657	hsa_circ_0002601	Lung cancer	1488	0.000340586
Lung cancer.hsa_circ_0033475	210.586	261.486	139.227	631.758	66.1142	hsa_circ_0033475	Lung cancer	1489	0.000340486
Lung cancer.hsa_circ_0129114	209.77	218.743	29.6257	629.311	14.1229	hsa_circ_0129114	Lung cancer	1492	0.000339167
Lung cancer.1:107683488|107705061	209.762	200.113	36.5527	629.287	17.4258	1:107683488|107705061	Lung cancer	1493	0.000339154
Lung cancer.hsa_circ_0008077	209.666	186.275	108.862	628.997	51.9216	hsa_circ_0008077	Lung cancer	1494	0.000338998
Lung cancer.hsa_circ_0002893	209.651	174.115	95.2182	628.953	45.4175	hsa_circ_0002893	Lung cancer	1495	0.000338974
Lung cancer.hsa_circ_0117025	208.985	159.665	133.193	626.954	63.7335	hsa_circ_0117025	Lung cancer	1499	0.000337897
Lung cancer.11:118481715|118482495	208.939	160.914	87.0572	626.817	41.6663	11:118481715|118482495	Lung cancer	1500	0.000337823
Lung cancer.hsa_circ_0013953	208.737	225.659	46.7469	626.212	22.3951	hsa_circ_0013953	Lung cancer	1503	0.000337497
Lung cancer.hsa_circ_0009069	208.515	169.245	68.7012	625.545	32.9479	hsa_circ_0009069	Lung cancer	1504	0.000337137
Lung cancer.hsa_circ_0136097	207.78	206.5	56.9455	623.341	27.4066	hsa_circ_0136097	Lung cancer	1507	0.000335949
Lung cancer.hsa_circ_0003632	207.669	214.343	19.0326	623.008	9.16488	hsa_circ_0003632	Lung cancer	1509	0.00033577
Lung cancer.hsa_circ_0013093	207.632	230.982	43.7659	622.897	21.0786	hsa_circ_0013093	Lung cancer	1511	0.00033571
Lung cancer.1:224952670|225007544	207.533	209.693	68.8217	622.6	33.1618	1:224952670|225007544	Lung cancer	1512	0.00033555
Lung cancer.hsa_circ_0004936	207.335	194.791	78.5891	622.004	37.9045	hsa_circ_0004936	Lung cancer	1513	0.000335229
Lung cancer.hsa_circ_0002157	206.7	216.08	30.4094	620.1	14.7118	hsa_circ_0002157	Lung cancer	1515	0.000334203
Lung cancer.hsa_circ_0001531	206.658	169.245	68.7879	619.974	33.2859	hsa_circ_0001531	Lung cancer	1516	0.000334135
Lung cancer.hsa_circ_0104564	205.711	134.118	139.167	617.133	67.6519	hsa_circ_0104564	Lung cancer	1521	0.000332604
Lung cancer.hsa_circ_0008797	205.581	217.144	92.4024	616.743	44.947	hsa_circ_0008797	Lung cancer	1522	0.000332393
Lung cancer.hsa_circ_0005782	205.444	203.306	18.608	616.333	9.05746	hsa_circ_0005782	Lung cancer	1523	0.000332172
Lung cancer.hsa_circ_0007082	205.082	202.242	83.3058	615.247	40.6207	hsa_circ_0007082	Lung cancer	1526	0.000331587
Lung cancer.hsa_circ_0094027	204.947	151.486	97.5384	614.84	47.5921	hsa_circ_0094027	Lung cancer	1527	0.000331368
Lung cancer.hsa_circ_0006102	204.513	160.729	78.4116	613.54	38.3406	hsa_circ_0006102	Lung cancer	1531	0.000330667
Lung cancer.hsa_circ_0091360	204.177	177.886	55.773	612.532	27.316	hsa_circ_0091360	Lung cancer	1533	0.000330124
Lung cancer.hsa_circ_0100446	203.665	216.229	30.2969	610.996	14.8758	hsa_circ_0100446	Lung cancer	1535	0.000329296
Lung cancer.hsa_circ_0100155	203.603	194.857	22.2086	610.808	10.9078	hsa_circ_0100155	Lung cancer	1536	0.000329195
Lung cancer.hsa_circ_0070190	203.507	213.086	67.8983	610.522	33.3641	hsa_circ_0070190	Lung cancer	1537	0.000329041
Lung cancer.hsa_circ_0006376	203.479	197.984	14.0826	610.436	6.92092	hsa_circ_0006376	Lung cancer	1538	0.000328995
Lung cancer.hsa_circ_0000539	203.288	142.686	116.249	609.863	57.1846	hsa_circ_0000539	Lung cancer	1540	0.000328685
Lung cancer.hsa_circ_0004273	203.127	187.943	27.8238	609.381	13.6977	hsa_circ_0004273	Lung cancer	1542	0.000328426
Lung cancer.hsa_circ_0005085	202.759	202.242	45.2487	608.278	22.3165	hsa_circ_0005085	Lung cancer	1543	0.000327831
Lung cancer.hsa_circ_0008193	202.157	188.572	74.0646	606.472	36.6371	hsa_circ_0008193	Lung cancer	1549	0.000326858
Lung cancer.hsa_circ_0006790	201.772	210.757	44.1546	605.317	21.8834	hsa_circ_0006790	Lung cancer	1554	0.000326235
Lung cancer.hsa_circ_0007037	201.627	215.6	27.4448	604.88	13.6117	hsa_circ_0007037	Lung cancer	1556	0.000326
Lung cancer.hsa_circ_0124787	201.596	190.457	93.7685	604.788	46.5131	hsa_circ_0124787	Lung cancer	1557	0.00032595
Lung cancer.hsa_circ_0000061	201.496	182.286	49.378	604.489	24.5057	hsa_circ_0000061	Lung cancer	1558	0.000325789
Lung cancer.hsa_circ_0101698	201.216	205.988	27.7656	603.647	13.7989	hsa_circ_0101698	Lung cancer	1560	0.000325336
Lung cancer.hsa_circ_0009062	201.064	161.794	77.6824	603.192	38.6356	hsa_circ_0009062	Lung cancer	1561	0.000325091
Lung cancer.hsa_circ_0111988	200.711	188.897	49.9059	602.132	24.8646	hsa_circ_0111988	Lung cancer	1563	0.000324519
Lung cancer.hsa_circ_0006944	200.476	165.943	67.2249	601.427	33.5327	hsa_circ_0006944	Lung cancer	1564	0.000324139
Lung cancer.hsa_circ_0001550	200.357	232.046	55.8889	601.072	27.8946	hsa_circ_0001550	Lung cancer	1566	0.000323948
Lung cancer.hsa_circ_0004208	200.273	190.533	45.8127	600.818	22.8752	hsa_circ_0004208	Lung cancer	1567	0.000323811
Lung cancer.hsa_circ_0003148	199.956	162.811	68.0166	599.869	34.0157	hsa_circ_0003148	Lung cancer	1569	0.000323299
Lung cancer.hsa_circ_0130908	199.577	199.886	17.7235	598.731	8.88055	hsa_circ_0130908	Lung cancer	1573	0.000322686
Lung cancer.hsa_circ_0087265	199.355	161.794	75.2969	598.066	37.7702	hsa_circ_0087265	Lung cancer	1575	0.000322328
Lung cancer.hsa_circ_0003928	199.341	226.676	50.1794	598.022	25.1727	hsa_circ_0003928	Lung cancer	1576	0.000322304
Lung cancer.hsa_circ_0002273	198.949	232.046	57.7824	596.846	29.0439	hsa_circ_0002273	Lung cancer	1580	0.00032167
Lung cancer.hsa_circ_0000128	198.9	224.595	90.7753	596.699	45.6387	hsa_circ_0000128	Lung cancer	1581	0.000321591
Lung cancer.hsa_circ_0085465	198.494	187.943	35.8466	595.483	18.0593	hsa_circ_0085465	Lung cancer	1583	0.000320936
Lung cancer.hsa_circ_0112879	198.291	232.046	64.0201	594.873	32.2859	hsa_circ_0112879	Lung cancer	1585	0.000320607
Lung cancer.hsa_circ_0111151	198.239	231.315	183.945	594.716	92.7896	hsa_circ_0111151	Lung cancer	1586	0.000320522
Lung cancer.14:59291217|59320584	197.941	193.6	55.4766	593.824	28.0268	14:59291217|59320584	Lung cancer	1588	0.000320041
Lung cancer.hsa_circ_0066243	197.918	202.39	38.3426	593.754	19.373	hsa_circ_0066243	Lung cancer	1589	0.000320004
Lung cancer.hsa_circ_0081822	197.761	142.057	111.037	593.283	56.1469	hsa_circ_0081822	Lung cancer	1592	0.00031975
Lung cancer.hsa_circ_0006784	197.675	205.435	33.5607	593.026	16.9777	hsa_circ_0006784	Lung cancer	1594	0.000319611
Lung cancer.hsa_circ_0128465	197.522	158.4	76.0284	592.565	38.4912	hsa_circ_0128465	Lung cancer	1595	0.000319363
Lung cancer.hsa_circ_0047769	197.391	118.152	138.318	592.172	70.0735	hsa_circ_0047769	Lung cancer	1598	0.000319151
Lung cancer.hsa_circ_0059425	196.599	137.029	119.899	589.798	60.9866	hsa_circ_0059425	Lung cancer	1607	0.000317872
Lung cancer.hsa_circ_0001314	196.472	247.029	93.082	589.415	47.3768	hsa_circ_0001314	Lung cancer	1608	0.000317665
Lung cancer.hsa_circ_0030254	195.724	216.857	43.477	587.173	22.2134	hsa_circ_0030254	Lung cancer	1615	0.000316457
Lung cancer.2:113939959|113942359	195.285	199.691	73.1248	585.856	37.4451	2:113939959|113942359	Lung cancer	1618	0.000315747
Lung cancer.hsa_circ_0025850	195.224	202.242	18.0271	585.671	9.23405	hsa_circ_0025850	Lung cancer	1619	0.000315647
Lung cancer.hsa_circ_0001839	194.856	206.8	44.385	584.567	22.7784	hsa_circ_0001839	Lung cancer	1628	0.000315052
Lung cancer.hsa_circ_0036372	194.455	158.6	120.894	583.364	62.171	hsa_circ_0036372	Lung cancer	1631	0.000314404
Lung cancer.hsa_circ_0002387	194.388	185.299	65.521	583.164	33.7063	hsa_circ_0002387	Lung cancer	1632	0.000314296
Lung cancer.hsa_circ_0004593	194.341	162.172	56.0473	583.024	28.8396	hsa_circ_0004593	Lung cancer	1633	0.000314221
Lung cancer.hsa_circ_0082951	194.24	208.057	49.3794	582.721	25.4218	hsa_circ_0082951	Lung cancer	1634	0.000314057
Lung cancer.hsa_circ_0003753	194.116	189.2	22.415	582.348	11.5472	hsa_circ_0003753	Lung cancer	1635	0.000313856
Lung cancer.hsa_circ_0079804	194.026	253.335	172.21	582.078	88.756	hsa_circ_0079804	Lung cancer	1636	0.000313711
Lung cancer.hsa_circ_0001649	193.339	163.922	69.0001	580.016	35.6888	hsa_circ_0001649	Lung cancer	1642	0.000312599
Lung cancer.hsa_circ_0083465	192.827	175.631	75.3119	578.481	39.0567	hsa_circ_0083465	Lung cancer	1645	0.000311772
Lung cancer.hsa_circ_0111574	192.575	218.743	61.415	577.724	31.8915	hsa_circ_0111574	Lung cancer	1648	0.000311364
Lung cancer.hsa_circ_0101930	192.188	195.855	49.2341	576.564	25.6176	hsa_circ_0101930	Lung cancer	1649	0.000310739
Lung cancer.hsa_circ_0004622	191.882	211.822	45.8633	575.646	23.9018	hsa_circ_0004622	Lung cancer	1651	0.000310244
Lung cancer.hsa_circ_0002926	191.768	180.801	27.9429	575.304	14.5712	hsa_circ_0002926	Lung cancer	1652	0.00031006
Lung cancer.hsa_circ_0137001	191.326	177.203	26.0628	573.977	13.6222	hsa_circ_0137001	Lung cancer	1655	0.000309345
Lung cancer.hsa_circ_0040719	191.125	194.229	30.0284	573.374	15.7114	hsa_circ_0040719	Lung cancer	1658	0.00030902
Lung cancer.hsa_circ_0004496	191.111	175.372	32.8352	573.332	17.1813	hsa_circ_0004496	Lung cancer	1659	0.000308997
Lung cancer.11:83273647|83278829	191.069	178.515	32.1258	573.206	16.8137	11:83273647|83278829	Lung cancer	1660	0.000308929
Lung cancer.hsa_circ_0001436	190.964	250.141	108.568	572.892	56.8528	hsa_circ_0001436	Lung cancer	1662	0.00030876
Lung cancer.hsa_circ_0135061	190.329	183.082	59.1435	570.987	31.0743	hsa_circ_0135061	Lung cancer	1667	0.000307734
Lung cancer.2:24554389|24556055	190.007	191.086	66	570.021	34.7356	2:24554389|24556055	Lung cancer	1669	0.000307213
Lung cancer.hsa_circ_0012417	189.769	187.943	41.3939	569.308	21.8128	hsa_circ_0012417	Lung cancer	1672	0.000306828
Lung cancer.hsa_circ_0008177	189.25	177.886	35.3192	567.751	18.6627	hsa_circ_0008177	Lung cancer	1676	0.000305989
Lung cancer.hsa_circ_0003078	188.984	187.997	8.56617	566.951	4.53276	hsa_circ_0003078	Lung cancer	1677	0.000305558
Lung cancer.hsa_circ_0066631	188.967	165.943	60.18	566.901	31.8468	hsa_circ_0066631	Lung cancer	1678	0.000305531
Lung cancer.hsa_circ_0004792	188.934	161.543	86.7213	566.803	45.9002	hsa_circ_0004792	Lung cancer	1679	0.000305479
Lung cancer.hsa_circ_0006008	188.885	125.086	113.759	566.656	60.2265	hsa_circ_0006008	Lung cancer	1680	0.000305399
Lung cancer.hsa_circ_0001635	188.88	177.203	28.4001	566.641	15.036	hsa_circ_0001635	Lung cancer	1681	0.000305391
Lung cancer.hsa_circ_0096279	188.827	140.505	100.203	566.482	53.0658	hsa_circ_0096279	Lung cancer	1682	0.000305305
Lung cancer.hsa_circ_0001934	188.758	207.429	33.3823	566.275	17.6852	hsa_circ_0001934	Lung cancer	1683	0.000305194
Lung cancer.hsa_circ_0005912	188.374	201.177	78.4166	565.121	41.6282	hsa_circ_0005912	Lung cancer	1687	0.000304572
Lung cancer.hsa_circ_0000384	187.853	186.275	49.7465	563.56	26.4816	hsa_circ_0000384	Lung cancer	1690	0.000303731
Lung cancer.hsa_circ_0098556	187.839	180.953	87.7695	563.516	46.7261	hsa_circ_0098556	Lung cancer	1691	0.000303707
Lung cancer.hsa_circ_0065140	187.57	197.892	46.2519	562.709	24.6585	hsa_circ_0065140	Lung cancer	1694	0.000303272
Lung cancer.hsa_circ_0001134	187.527	159.029	80.0712	562.58	42.6985	hsa_circ_0001134	Lung cancer	1696	0.000303202
Lung cancer.hsa_circ_0005801	187.267	150.857	63.733	561.8	34.0333	hsa_circ_0005801	Lung cancer	1697	0.000302782
Lung cancer.hsa_circ_0006809	187.116	209.693	44.5728	561.347	23.821	hsa_circ_0006809	Lung cancer	1699	0.000302538
Lung cancer.hsa_circ_0007084	186.693	201.772	56.5497	560.079	30.2902	hsa_circ_0007084	Lung cancer	1702	0.000301854
Lung cancer.hsa_circ_0002290	186.069	161.794	46.1319	558.206	24.7929	hsa_circ_0002290	Lung cancer	1708	0.000300845
Lung cancer.hsa_circ_0095768	185.957	169.108	52.5063	557.87	28.2358	hsa_circ_0095768	Lung cancer	1709	0.000300664
Lung cancer.4:48104901|48114402	185.694	138.376	103.995	557.081	56.0035	4:48104901|48114402	Lung cancer	1713	0.000300239
Lung cancer.4:83463494|83467538	185.619	174.115	33.6668	556.858	18.1375	4:83463494|83467538	Lung cancer	1714	0.000300119
Lung cancer.hsa_circ_0001165	185.311	135.772	87.241	555.934	47.0781	hsa_circ_0001165	Lung cancer	1715	0.000299621
Lung cancer.hsa_circ_0005728	185.141	233.2	125.912	555.423	68.0088	hsa_circ_0005728	Lung cancer	1716	0.000299345
Lung cancer.hsa_circ_0001118	185.073	193.6	23.6773	555.22	12.7935	hsa_circ_0001118	Lung cancer	1717	0.000299236
Lung cancer.hsa_circ_0057153	184.91	182.915	4.25589	554.729	2.3016	hsa_circ_0057153	Lung cancer	1719	0.000298971
Lung cancer.hsa_circ_0005670	184.889	169.245	78.7487	554.668	42.5924	hsa_circ_0005670	Lung cancer	1720	0.000298938
Lung cancer.hsa_circ_0011158	184.887	152.743	79.3354	554.66	42.9103	hsa_circ_0011158	Lung cancer	1721	0.000298934
Lung cancer.hsa_circ_0000835	184.715	136.725	95.6398	554.144	51.777	hsa_circ_0000835	Lung cancer	1722	0.000298656
Lung cancer.hsa_circ_0036599	184.5	165.315	65.3159	553.499	35.4016	hsa_circ_0036599	Lung cancer	1725	0.000298308
Lung cancer.hsa_circ_0001312	184.33	170.309	53.8141	552.991	29.1944	hsa_circ_0001312	Lung cancer	1728	0.000298034
Lung cancer.hsa_circ_0001518	184.29	183.543	33.5516	552.869	18.2059	hsa_circ_0001518	Lung cancer	1729	0.000297969
Lung cancer.2:190910263|190913364	183.943	193.395	25.1784	551.83	13.6881	2:190910263|190913364	Lung cancer	1731	0.000297409
Lung cancer.hsa_circ_0031571	183.584	208.686	61.1345	550.752	33.3006	hsa_circ_0031571	Lung cancer	1734	0.000296828
Lung cancer.hsa_circ_0001727	183.555	148.972	75.6957	550.666	41.2387	hsa_circ_0001727	Lung cancer	1735	0.000296781
Lung cancer.hsa_circ_0008053	183.377	179.772	53.2818	550.131	29.0559	hsa_circ_0008053	Lung cancer	1736	0.000296493
Lung cancer.hsa_circ_0004962	183.143	172.706	18.3107	549.43	9.998	hsa_circ_0004962	Lung cancer	1738	0.000296115
Lung cancer.hsa_circ_0000418	183.113	178.515	54.2307	549.34	29.6159	hsa_circ_0000418	Lung cancer	1739	0.000296067
Lung cancer.hsa_circ_0001486	182.934	169.086	34.4746	548.801	18.8454	hsa_circ_0001486	Lung cancer	1741	0.000295776
Lung cancer.hsa_circ_0007587	182.319	154.716	49.5278	546.956	27.1655	hsa_circ_0007587	Lung cancer	1742	0.000294782
Lung cancer.hsa_circ_0114356	182.282	168.208	27.4827	546.845	15.077	hsa_circ_0114356	Lung cancer	1743	0.000294722
Lung cancer.hsa_circ_0000097	182.143	217.144	65.8871	546.429	36.1733	hsa_circ_0000097	Lung cancer	1745	0.000294498
Lung cancer.hsa_circ_0102489	182.084	171.373	62.4179	546.252	34.2797	hsa_circ_0102489	Lung cancer	1747	0.000294402
Lung cancer.hsa_circ_0139625	181.895	167.2	36.1498	545.686	19.874	hsa_circ_0139625	Lung cancer	1748	0.000294097
Lung cancer.hsa_circ_0003036	181.853	157.536	78.7103	545.56	43.2823	hsa_circ_0003036	Lung cancer	1749	0.00029403
Lung cancer.hsa_circ_0004162	181.644	160.914	61.6273	544.932	33.9276	hsa_circ_0004162	Lung cancer	1750	0.000293691
Lung cancer.hsa_circ_0066514	181.506	157.772	42.2399	544.517	23.2719	hsa_circ_0066514	Lung cancer	1751	0.000293468
Lung cancer.hsa_circ_0023558	181.225	185.299	40.9643	543.675	22.6041	hsa_circ_0023558	Lung cancer	1753	0.000293014
Lung cancer.hsa_circ_0004887	181.113	181.029	14.0391	543.338	7.7516	hsa_circ_0004887	Lung cancer	1754	0.000292832
Lung cancer.hsa_circ_0006963	180.778	184.399	24.54	542.335	13.5746	hsa_circ_0006963	Lung cancer	1756	0.000292291
Lung cancer.hsa_circ_0006887	180.361	245.143	158.248	541.082	87.7399	hsa_circ_0006887	Lung cancer	1758	0.000291616
Lung cancer.hsa_circ_0077223	180.213	178.103	34.859	540.64	19.3432	hsa_circ_0077223	Lung cancer	1759	0.000291378
Lung cancer.hsa_circ_0026822	180.146	140.8	73.0682	540.439	40.5605	hsa_circ_0026822	Lung cancer	1761	0.000291269
Lung cancer.hsa_circ_0114176	179.753	155.886	55.1974	539.258	30.7074	hsa_circ_0114176	Lung cancer	1764	0.000290633
Lung cancer.hsa_circ_0003961	179.62	187.315	16.195	538.86	9.01623	hsa_circ_0003961	Lung cancer	1765	0.000290418
Lung cancer.hsa_circ_0007676	179.55	154.343	52.1241	538.65	29.0304	hsa_circ_0007676	Lung cancer	1767	0.000290305
Lung cancer.hsa_circ_0012823	179.46	159.665	48.5424	538.38	27.0491	hsa_circ_0012823	Lung cancer	1768	0.00029016
Lung cancer.hsa_circ_0118073	179.143	0	310.285	537.429	173.205	hsa_circ_0118073	Lung cancer	1770	0.000289647
Lung cancer.hsa_circ_0100922	178.938	174.115	29.4337	536.813	16.4491	hsa_circ_0100922	Lung cancer	1772	0.000289316
Lung cancer.20:34477772|34479789	178.643	163.922	65.3165	535.929	36.5626	20:34477772|34479789	Lung cancer	1774	0.000288839
Lung cancer.hsa_circ_0008381	178.492	193.726	26.8238	535.475	15.028	hsa_circ_0008381	Lung cancer	1775	0.000288594
Lung cancer.14:59538023|59565275	178.333	147.714	129.331	534.999	72.522	14:59538023|59565275	Lung cancer	1777	0.000288338
Lung cancer.hsa_circ_0086720	177.799	179.889	176.763	533.396	99.4174	hsa_circ_0086720	Lung cancer	1782	0.000287474
Lung cancer.hsa_circ_0008282	177.328	154.343	52.5645	531.985	29.6425	hsa_circ_0008282	Lung cancer	1786	0.000286713
Lung cancer.hsa_circ_0007262	177.221	166.051	57.2859	531.664	32.3245	hsa_circ_0007262	Lung cancer	1787	0.00028654
Lung cancer.hsa_circ_0030722	177.067	177.257	29.0163	531.201	16.3872	hsa_circ_0030722	Lung cancer	1788	0.000286291
Lung cancer.hsa_circ_0002092	176.95	178.103	3.65483	530.849	2.06546	hsa_circ_0002092	Lung cancer	1789	0.000286101
Lung cancer.hsa_circ_0004293	176.417	170.007	27.4454	529.25	15.5572	hsa_circ_0004293	Lung cancer	1793	0.000285239
Lung cancer.hsa_circ_0059117	176.385	244.667	145.959	529.154	82.7504	hsa_circ_0059117	Lung cancer	1794	0.000285188
Lung cancer.14:49795791|49800696	175.941	110.701	129.173	527.824	73.4183	14:49795791|49800696	Lung cancer	1796	0.000284471
Lung cancer.hsa_circ_0001860	175.681	174.567	48.6482	527.044	27.6911	hsa_circ_0001860	Lung cancer	1798	0.00028405
Lung cancer.5:41794003|41807438	175.673	169.086	18.8382	527.018	10.7234	5:41794003|41807438	Lung cancer	1799	0.000284036
Lung cancer.hsa_circ_0042091	175.586	189.829	28.6243	526.757	16.3022	hsa_circ_0042091	Lung cancer	1800	0.000283895
Lung cancer.hsa_circ_0137215	175.551	189.829	84.7649	526.653	48.285	hsa_circ_0137215	Lung cancer	1801	0.00028384
Lung cancer.hsa_circ_0099178	175.453	173.502	44.2328	526.359	25.2106	hsa_circ_0099178	Lung cancer	1803	0.000283681
Lung cancer.hsa_circ_0036374	175.406	163.922	62.5156	526.219	35.6404	hsa_circ_0036374	Lung cancer	1804	0.000283606
Lung cancer.hsa_circ_0065243	175.204	178.824	32.7442	525.612	18.6892	hsa_circ_0065243	Lung cancer	1805	0.000283279
Lung cancer.hsa_circ_0001808	174.835	173.502	24.4115	524.506	13.9626	hsa_circ_0001808	Lung cancer	1807	0.000282682
Lung cancer.hsa_circ_0070039	174.653	215.015	83.8478	523.958	48.0083	hsa_circ_0070039	Lung cancer	1809	0.000282387
Lung cancer.hsa_circ_0130692	174.408	175.404	12.3963	523.223	7.10765	hsa_circ_0130692	Lung cancer	1811	0.000281991
Lung cancer.hsa_circ_0027461	174.251	208.628	68.3443	522.752	39.2218	hsa_circ_0027461	Lung cancer	1812	0.000281737
Lung cancer.hsa_circ_0009175	174.212	160.729	61.5367	522.635	35.3229	hsa_circ_0009175	Lung cancer	1813	0.000281674
Lung cancer.hsa_circ_0004110	173.776	176.696	19.5631	521.327	11.2577	hsa_circ_0004110	Lung cancer	1816	0.000280969
Lung cancer.hsa_circ_0127495	173.49	179.902	22.0244	520.471	12.6949	hsa_circ_0127495	Lung cancer	1817	0.000280508
Lung cancer.hsa_circ_0008847	173.416	199.886	76.4469	520.249	44.0829	hsa_circ_0008847	Lung cancer	1819	0.000280388
Lung cancer.hsa_circ_0005429	173.097	172.857	15.682	519.29	9.05966	hsa_circ_0005429	Lung cancer	1822	0.000279871
Lung cancer.hsa_circ_0123684	173.036	157.143	38.6922	519.108	22.3608	hsa_circ_0123684	Lung cancer	1823	0.000279773
Lung cancer.hsa_circ_0092827	172.746	191.715	39.1437	518.238	22.6597	hsa_circ_0092827	Lung cancer	1825	0.000279304
Lung cancer.hsa_circ_0035796	172.499	160.914	51.5469	517.498	29.8824	hsa_circ_0035796	Lung cancer	1828	0.000278905
Lung cancer.hsa_circ_0008494	172.422	139.543	138.743	517.266	80.4674	hsa_circ_0008494	Lung cancer	1829	0.00027878
Lung cancer.hsa_circ_0007723	172.197	164.686	40.6506	516.591	23.607	hsa_circ_0007723	Lung cancer	1831	0.000278417
Lung cancer.10:50519831|50598823	171.95	160.729	20.9255	515.851	12.1695	10:50519831|50598823	Lung cancer	1832	0.000278018
Lung cancer.hsa_circ_0122119	171.927	138.376	72.8078	515.78	42.3482	hsa_circ_0122119	Lung cancer	1833	0.000277979
Lung cancer.hsa_circ_0123251	171.874	178.515	14.3497	515.622	8.34897	hsa_circ_0123251	Lung cancer	1834	0.000277895
Lung cancer.hsa_circ_0025743	171.709	196.743	64.8752	515.127	37.782	hsa_circ_0025743	Lung cancer	1836	0.000277628
Lung cancer.hsa_circ_0055812	171.66	166.409	20.455	514.981	11.916	hsa_circ_0055812	Lung cancer	1837	0.000277549
Lung cancer.17:47328269|47345098	171.439	170.972	0.865828	514.316	0.505036	17:47328269|47345098	Lung cancer	1842	0.000277191
Lung cancer.hsa_circ_0060237	171.142	147.714	45.0497	513.427	26.323	hsa_circ_0060237	Lung cancer	1843	0.000276711
Lung cancer.hsa_circ_0003874	170.97	178.824	16.9792	512.911	9.9311	hsa_circ_0003874	Lung cancer	1845	0.000276433
Lung cancer.hsa_circ_0006869	170.506	229.917	149.907	511.517	87.9187	hsa_circ_0006869	Lung cancer	1848	0.000275682
Lung cancer.hsa_circ_0083098	170.418	193.726	58.0435	511.253	34.0596	hsa_circ_0083098	Lung cancer	1849	0.00027554
Lung cancer.hsa_circ_0006220	170.213	185.211	51.2441	510.638	30.1059	hsa_circ_0006220	Lung cancer	1850	0.000275208
Lung cancer.hsa_circ_0007367	170.167	167.2	29.639	510.5	17.4176	hsa_circ_0007367	Lung cancer	1851	0.000275134
Lung cancer.14:34969170|34972064	170.014	164.987	17.8098	510.041	10.4755	14:34969170|34972064	Lung cancer	1855	0.000274886
Lung cancer.hsa_circ_0025971	170.008	156.514	50.3961	510.023	29.6434	hsa_circ_0025971	Lung cancer	1856	0.000274877
Lung cancer.hsa_circ_0008585	169.948	159.665	34.1492	509.845	20.0939	hsa_circ_0008585	Lung cancer	1857	0.000274781
Lung cancer.hsa_circ_0136059	169.785	152.743	55.7563	509.355	32.8394	hsa_circ_0136059	Lung cancer	1860	0.000274517
Lung cancer.hsa_circ_0031359	169.7	161.543	32.9747	509.1	19.4312	hsa_circ_0031359	Lung cancer	1862	0.000274379
Lung cancer.hsa_circ_0005594	169.559	180.953	27.1915	508.678	16.0365	hsa_circ_0005594	Lung cancer	1865	0.000274152
Lung cancer.hsa_circ_0040904	169.101	176.304	30.9905	507.302	18.3266	hsa_circ_0040904	Lung cancer	1869	0.00027341
Lung cancer.hsa_circ_0098234	168.861	142.686	55.8329	506.584	33.0643	hsa_circ_0098234	Lung cancer	1872	0.000273023
Lung cancer.hsa_circ_0000839	168.742	164.987	6.83281	506.226	4.04926	hsa_circ_0000839	Lung cancer	1873	0.00027283
Lung cancer.3:57583898|57584464	168.722	108.572	119.858	506.166	71.0388	3:57583898|57584464	Lung cancer	1874	0.000272798
Lung cancer.hsa_circ_0005789	168.589	153.278	51.1614	505.766	30.3469	hsa_circ_0005789	Lung cancer	1875	0.000272583
Lung cancer.hsa_circ_0002358	168.263	161.012	29.921	504.789	17.7823	hsa_circ_0002358	Lung cancer	1879	0.000272056
Lung cancer.hsa_circ_0108510	168.188	184.172	35.2936	504.564	20.9846	hsa_circ_0108510	Lung cancer	1882	0.000271935
Lung cancer.hsa_circ_0057167	168.183	165.943	7.64232	504.55	4.54404	hsa_circ_0057167	Lung cancer	1883	0.000271927
Lung cancer.hsa_circ_0057129	168.178	158.4	58.7214	504.533	34.9163	hsa_circ_0057129	Lung cancer	1884	0.000271918
Lung cancer.hsa_circ_0008158	167.788	141.429	79.9527	503.364	47.651	hsa_circ_0008158	Lung cancer	1887	0.000271288
Lung cancer.hsa_circ_0065149	167.528	151.118	44.79	502.583	26.7358	hsa_circ_0065149	Lung cancer	1891	0.000270867
Lung cancer.hsa_circ_0047724	167.47	181.029	28.0808	502.41	16.7677	hsa_circ_0047724	Lung cancer	1892	0.000270774
Lung cancer.hsa_circ_0004087	167.431	194.791	81.828	502.293	48.8727	hsa_circ_0004087	Lung cancer	1893	0.000270711
Lung cancer.hsa_circ_0091382	167.198	173.502	20.8524	501.595	12.4716	hsa_circ_0091382	Lung cancer	1898	0.000270335
Lung cancer.hsa_circ_0005756	166.945	187.34	46.0331	500.835	27.5738	hsa_circ_0005756	Lung cancer	1899	0.000269925
Lung cancer.hsa_circ_0005273	166.361	154	48.1439	499.083	28.9394	hsa_circ_0005273	Lung cancer	1903	0.000268981
Lung cancer.hsa_circ_0003117	166.275	151.149	28.596	498.826	17.198	hsa_circ_0003117	Lung cancer	1904	0.000268842
Lung cancer.hsa_circ_0003177	166.097	183.082	42.4014	498.29	25.5281	hsa_circ_0003177	Lung cancer	1905	0.000268553
Lung cancer.hsa_circ_0034947	166.024	128.796	151.647	498.072	91.3407	hsa_circ_0034947	Lung cancer	1907	0.000268436
Lung cancer.hsa_circ_0075673	165.321	174.567	57.5433	495.962	34.807	hsa_circ_0075673	Lung cancer	1910	0.000267299
Lung cancer.hsa_circ_0109289	165.056	144.821	44.6389	495.168	27.0447	hsa_circ_0109289	Lung cancer	1913	0.000266871
Lung cancer.hsa_circ_0001613	165.047	184.399	47.7781	495.141	28.9482	hsa_circ_0001613	Lung cancer	1914	0.000266856
Lung cancer.hsa_circ_0003958	164.733	161.543	24.3625	494.199	14.7891	hsa_circ_0003958	Lung cancer	1917	0.000266348
Lung cancer.hsa_circ_0125149	164.7	182.6	55.7627	494.1	33.8571	hsa_circ_0125149	Lung cancer	1918	0.000266295
Lung cancer.hsa_circ_0056935	164.236	165.315	4.57973	492.708	2.78851	hsa_circ_0056935	Lung cancer	1920	0.000265545
Lung cancer.hsa_circ_0001615	164.222	197.984	66.8245	492.665	40.6916	hsa_circ_0001615	Lung cancer	1921	0.000265522
Lung cancer.hsa_circ_0072954	163.592	140.323	49.4074	490.775	30.2017	hsa_circ_0072954	Lung cancer	1927	0.000264503
Lung cancer.hsa_circ_0138560	163.566	174.505	95.7087	490.697	58.514	hsa_circ_0138560	Lung cancer	1928	0.000264461
Lung cancer.hsa_circ_0112142	163.496	173.502	52.1755	490.487	31.9124	hsa_circ_0112142	Lung cancer	1930	0.000264348
Lung cancer.hsa_circ_0004776	162.924	162.858	19.6431	488.773	12.0566	hsa_circ_0004776	Lung cancer	1936	0.000263424
Lung cancer.hsa_circ_0114350	162.817	164.987	6.74249	488.452	4.14113	hsa_circ_0114350	Lung cancer	1939	0.000263251
Lung cancer.hsa_circ_0083014	162.789	151.486	61.715	488.368	37.9109	hsa_circ_0083014	Lung cancer	1940	0.000263206
Lung cancer.hsa_circ_0047700	162.376	132	67.9075	487.128	41.8212	hsa_circ_0047700	Lung cancer	1943	0.000262537
Lung cancer.hsa_circ_0019319	162.182	182.915	46.5751	486.546	28.7178	hsa_circ_0019319	Lung cancer	1945	0.000262224
Lung cancer.hsa_circ_0000682	162.172	0	280.89	486.515	173.205	hsa_circ_0000682	Lung cancer	1946	0.000262207
Lung cancer.hsa_circ_0023919	160.797	149.02	35.9353	482.391	22.3482	hsa_circ_0023919	Lung cancer	1954	0.000259985
Lung cancer.hsa_circ_0129875	160.539	131.989	68.1962	481.617	42.4795	hsa_circ_0129875	Lung cancer	1957	0.000259567
Lung cancer.hsa_circ_0001277	160.52	164.987	22.8448	481.56	14.2318	hsa_circ_0001277	Lung cancer	1958	0.000259537
Lung cancer.hsa_circ_0125147	160.273	191.715	61.4964	480.818	38.3699	hsa_circ_0125147	Lung cancer	1962	0.000259137
Lung cancer.hsa_circ_0002408	160.16	170.972	32.8826	480.48	20.5311	hsa_circ_0002408	Lung cancer	1963	0.000258955
Lung cancer.hsa_circ_0000048	160.028	178.824	52.4735	480.084	32.7902	hsa_circ_0000048	Lung cancer	1965	0.000258741
Lung cancer.hsa_circ_0052967	159.865	161.543	4.90426	479.596	3.06774	hsa_circ_0052967	Lung cancer	1966	0.000258478
Lung cancer.hsa_circ_0030289	159.723	174.743	152.768	479.17	95.6456	hsa_circ_0030289	Lung cancer	1969	0.000258249
Lung cancer.hsa_circ_0007883	159.612	142.686	69.7859	478.835	43.7223	hsa_circ_0007883	Lung cancer	1971	0.000258068
Lung cancer.3:3140510|3144710	159.329	156.471	30.4293	477.986	19.0985	3:3140510|3144710	Lung cancer	1973	0.000257611
Lung cancer.hsa_circ_0007331	159.163	146.891	29.6438	477.488	18.6248	hsa_circ_0007331	Lung cancer	1974	0.000257342
Lung cancer.hsa_circ_0036377	159.079	164.987	17.3529	477.236	10.9084	hsa_circ_0036377	Lung cancer	1975	0.000257206
Lung cancer.hsa_circ_0005768	158.866	145.827	23.6792	476.597	14.9052	hsa_circ_0005768	Lung cancer	1976	0.000256862
Lung cancer.hsa_circ_0005775	158.781	149.02	55.5657	476.344	34.9951	hsa_circ_0005775	Lung cancer	1979	0.000256726
Lung cancer.hsa_circ_0002789	158.765	170.309	22.239	476.294	14.0075	hsa_circ_0002789	Lung cancer	1980	0.000256698
Lung cancer.19:55019476|55025271	158.737	99.943	158.742	476.211	100.003	19:55019476|55025271	Lung cancer	1981	0.000256654
Lung cancer.8:47394978|47407961	158.552	156.471	25.7696	475.656	16.2531	8:47394978|47407961	Lung cancer	1984	0.000256355
Lung cancer.hsa_circ_0001494	158.514	173.486	30.6711	475.543	19.3491	hsa_circ_0001494	Lung cancer	1985	0.000256294
Lung cancer.7:134958069|134958290	158.29	164.057	155.487	474.871	98.2291	7:134958069|134958290	Lung cancer	1987	0.000255932
Lung cancer.hsa_circ_0123212	158.216	146.891	46.7474	474.649	29.5465	hsa_circ_0123212	Lung cancer	1988	0.000255812
Lung cancer.hsa_circ_0001289	158.013	150.857	27.1246	474.038	17.1661	hsa_circ_0001289	Lung cancer	1990	0.000255483
Lung cancer.hsa_circ_0013252	158.007	160.914	34.236	474.02	21.6674	hsa_circ_0013252	Lung cancer	1991	0.000255473
Lung cancer.hsa_circ_0059074	157.877	167.116	28.682	473.632	18.1673	hsa_circ_0059074	Lung cancer	1993	0.000255264
Lung cancer.hsa_circ_0001603	157.47	181.657	49.9265	472.41	31.7054	hsa_circ_0001603	Lung cancer	2002	0.000254605
Lung cancer.hsa_circ_0070934	157.455	143.698	53.7841	472.366	34.1583	hsa_circ_0070934	Lung cancer	2003	0.000254582
[truncated: 1 more rows]
