# Supplementary material for: Comprehensive circRNA profiling of platelets and exosomes identifies hsa_circ_0061274 as a novel biomarker for lung adenocarcinoma
Source: Front Immunol. 2026 Mar 18;17:1761129. doi: 10.3389/fimmu.2026.1761129 (PMC13038969; doi:10.3389/fimmu.2026.1761129)
Supplement: Supplementary Table 7 — Relative expression levels of hsa_circ_0061274 in each group. [file Table7.xlsx]

## Sheet: Sheet1
Relative expression levels of platelet hsa_circ_0061274	Group1	Group2
1.89	LUAD	Platelet hsa_circ_0061274
1.17	LUAD	Platelet hsa_circ_0061274
1.75	LUAD	Platelet hsa_circ_0061274
0.68	LUAD	Platelet hsa_circ_0061274
1.42	LUAD	Platelet hsa_circ_0061274
1.31	LUAD	Platelet hsa_circ_0061274
1.3	LUAD	Platelet hsa_circ_0061274
1.08	LUAD	Platelet hsa_circ_0061274
1.83	LUAD	Platelet hsa_circ_0061274
1.1	LUAD	Platelet hsa_circ_0061274
0.95	LUAD	Platelet hsa_circ_0061274
0.7	LUAD	Platelet hsa_circ_0061274
0.85	LUAD	Platelet hsa_circ_0061274
1.2	LUAD	Platelet hsa_circ_0061274
0.95	LUAD	Platelet hsa_circ_0061274
0.5	LUAD	Platelet hsa_circ_0061274
0.7	LUAD	Platelet hsa_circ_0061274
1.01	LUAD	Platelet hsa_circ_0061274
0.65	LUAD	Platelet hsa_circ_0061274
0.83	LUAD	Platelet hsa_circ_0061274
0.9	LUAD	Platelet hsa_circ_0061274
1.03	LUAD	Platelet hsa_circ_0061274
0.98	LUAD	Platelet hsa_circ_0061274
0.79	LUAD	Platelet hsa_circ_0061274
0.71	LUAD	Platelet hsa_circ_0061274
1.01	LUAD	Platelet hsa_circ_0061274
0.69	LUAD	Platelet hsa_circ_0061274
0.76	LUAD	Platelet hsa_circ_0061274
2.13	HD	Platelet hsa_circ_0061274
1.6	HD	Platelet hsa_circ_0061274
1.94	HD	Platelet hsa_circ_0061274
1.45	HD	Platelet hsa_circ_0061274
1.69	HD	Platelet hsa_circ_0061274
1	HD	Platelet hsa_circ_0061274
1.38	HD	Platelet hsa_circ_0061274
1.56	HD	Platelet hsa_circ_0061274
1.34	HD	Platelet hsa_circ_0061274
1.49	HD	Platelet hsa_circ_0061274
1.55	HD	Platelet hsa_circ_0061274
1.28	HD	Platelet hsa_circ_0061274
0.98	HD	Platelet hsa_circ_0061274
1.62	HD	Platelet hsa_circ_0061274
1.56	HD	Platelet hsa_circ_0061274
1.62	HD	Platelet hsa_circ_0061274
1.69	HD	Platelet hsa_circ_0061274
1	HD	Platelet hsa_circ_0061274
2.1	HD	Platelet hsa_circ_0061274
1.6	HD	Platelet hsa_circ_0061274
1.78	HD	Platelet hsa_circ_0061274
1.69	HD	Platelet hsa_circ_0061274

## Sheet: Sheet2
Relative expression levels	Group1	Group2
1.89	LUAD	Platelet hsa_circ_0061274
1.17	LUAD	Platelet hsa_circ_0061274
1.75	LUAD	Platelet hsa_circ_0061274
0.68	LUAD	Platelet hsa_circ_0061274
1.42	LUAD	Platelet hsa_circ_0061274
1.31	LUAD	Platelet hsa_circ_0061274
1.3	LUAD	Platelet hsa_circ_0061274
1.08	LUAD	Platelet hsa_circ_0061274
1.83	LUAD	Platelet hsa_circ_0061274
1.1	LUAD	Platelet hsa_circ_0061274
0.95	LUAD	Platelet hsa_circ_0061274
0.7	LUAD	Platelet hsa_circ_0061274
0.85	LUAD	Platelet hsa_circ_0061274
1.2	LUAD	Platelet hsa_circ_0061274
0.95	LUAD	Platelet hsa_circ_0061274
0.5	LUAD	Platelet hsa_circ_0061274
0.7	LUAD	Platelet hsa_circ_0061274
1.01	LUAD	Platelet hsa_circ_0061274
0.65	LUAD	Platelet hsa_circ_0061274
0.83	LUAD	Platelet hsa_circ_0061274
0.9	LUAD	Platelet hsa_circ_0061274
1.03	LUAD	Platelet hsa_circ_0061274
0.98	LUAD	Platelet hsa_circ_0061274
0.79	LUAD	Platelet hsa_circ_0061274
0.71	LUAD	Platelet hsa_circ_0061274
1.01	LUAD	Platelet hsa_circ_0061274
0.69	LUAD	Platelet hsa_circ_0061274
0.76	LUAD	Platelet hsa_circ_0061274
1.89	LUAD	Platelet hsa_circ_0061274
1.17	LUAD	Platelet hsa_circ_0061274
1.75	LUAD	Platelet hsa_circ_0061274
0.68	LUAD	Platelet hsa_circ_0061274
1.42	LUAD	Platelet hsa_circ_0061274
1.31	LUAD	Platelet hsa_circ_0061274
1.3	LUAD	Platelet hsa_circ_0061274
1.08	LUAD	Platelet hsa_circ_0061274
1.83	LUAD	Platelet hsa_circ_0061274
1.1	LUAD	Platelet hsa_circ_0061274
0.95	LUAD	Platelet hsa_circ_0061274
0.7	LUAD	Platelet hsa_circ_0061274
0.85	LUAD	Platelet hsa_circ_0061274
1.2	LUAD	Platelet hsa_circ_0061274
0.95	LUAD	Platelet hsa_circ_0061274
0.5	LUAD	Platelet hsa_circ_0061274
0.7	LUAD	Platelet hsa_circ_0061274
1.01	LUAD	Platelet hsa_circ_0061274
0.65	LUAD	Platelet hsa_circ_0061274
0.83	LUAD	Platelet hsa_circ_0061274
0.9	LUAD	Platelet hsa_circ_0061274
1.03	LUAD	Platelet hsa_circ_0061274
0.98	LUAD	Platelet hsa_circ_0061274
0.79	LUAD	Platelet hsa_circ_0061274
0.71	LUAD	Platelet hsa_circ_0061274
1.01	LUAD	Platelet hsa_circ_0061274
0.69	LUAD	Platelet hsa_circ_0061274
0.76	LUAD	Platelet hsa_circ_0061274
1.89	LUAD	Platelet hsa_circ_0061274
1.17	LUAD	Platelet hsa_circ_0061274
1.75	LUAD	Platelet hsa_circ_0061274
0.68	LUAD	Platelet hsa_circ_0061274
1.42	LUAD	Platelet hsa_circ_0061274
1.31	LUAD	Platelet hsa_circ_0061274
1.3	LUAD	Platelet hsa_circ_0061274
1.08	LUAD	Platelet hsa_circ_0061274
1.83	LUAD	Platelet hsa_circ_0061274
1.1	LUAD	Platelet hsa_circ_0061274
0.95	LUAD	Platelet hsa_circ_0061274
0.7	LUAD	Platelet hsa_circ_0061274
0.85	LUAD	Platelet hsa_circ_0061274
1.2	LUAD	Platelet hsa_circ_0061274
1.13	BPN	Platelet hsa_circ_0061274
1.6	BPN	Platelet hsa_circ_0061274
1.44	BPN	Platelet hsa_circ_0061274
1.45	BPN	Platelet hsa_circ_0061274
1.69	BPN	Platelet hsa_circ_0061274
1	BPN	Platelet hsa_circ_0061274
1.38	BPN	Platelet hsa_circ_0061274
1.56	BPN	Platelet hsa_circ_0061274
1.34	BPN	Platelet hsa_circ_0061274
1.49	BPN	Platelet hsa_circ_0061274
1.55	BPN	Platelet hsa_circ_0061274
1.28	BPN	Platelet hsa_circ_0061274
0.98	BPN	Platelet hsa_circ_0061274
1.62	BPN	Platelet hsa_circ_0061274
1.56	BPN	Platelet hsa_circ_0061274
1.62	BPN	Platelet hsa_circ_0061274
1.69	BPN	Platelet hsa_circ_0061274
1	BPN	Platelet hsa_circ_0061274
1.1	BPN	Platelet hsa_circ_0061274
1.6	BPN	Platelet hsa_circ_0061274
1.28	BPN	Platelet hsa_circ_0061274
1.69	BPN	Platelet hsa_circ_0061274
0.98	BPN	Platelet hsa_circ_0061274
1.1	BPN	Platelet hsa_circ_0061274
1.3	BPN	Platelet hsa_circ_0061274
1.28	BPN	Platelet hsa_circ_0061274
1.69	BPN	Platelet hsa_circ_0061274
0.98	BPN	Platelet hsa_circ_0061274
1.1	BPN	Platelet hsa_circ_0061274

## Sheet: Sheet3
Relative expression levels	Group1	Group2
1.89	LUAD I	Platelet hsa_circ_0061274
1.17	LUAD I	Platelet hsa_circ_0061274
1.75	LUAD I	Platelet hsa_circ_0061274
0.68	LUAD I	Platelet hsa_circ_0061274
1.42	LUAD I	Platelet hsa_circ_0061274
1.31	LUAD I	Platelet hsa_circ_0061274
1.3	LUAD I	Platelet hsa_circ_0061274
1.08	LUAD I	Platelet hsa_circ_0061274
1.83	LUAD I	Platelet hsa_circ_0061274
1.1	LUAD I	Platelet hsa_circ_0061274
0.95	LUAD I	Platelet hsa_circ_0061274
0.7	LUAD I	Platelet hsa_circ_0061274
0.85	LUAD I	Platelet hsa_circ_0061274
1.2	LUAD I	Platelet hsa_circ_0061274
0.95	LUAD I	Platelet hsa_circ_0061274
0.5	LUAD I	Platelet hsa_circ_0061274
0.7	LUAD I	Platelet hsa_circ_0061274
1.01	LUAD I	Platelet hsa_circ_0061274
0.65	LUAD I	Platelet hsa_circ_0061274
0.83	LUAD I	Platelet hsa_circ_0061274
0.9	LUAD I	Platelet hsa_circ_0061274
1.03	LUAD I	Platelet hsa_circ_0061274
0.98	LUAD I	Platelet hsa_circ_0061274
0.79	LUAD I	Platelet hsa_circ_0061274
0.71	LUAD I	Platelet hsa_circ_0061274
1.01	LUAD I	Platelet hsa_circ_0061274
0.69	LUAD I	Platelet hsa_circ_0061274
0.76	LUAD I	Platelet hsa_circ_0061274
1.89	LUAD I	Platelet hsa_circ_0061274
1.17	LUAD I	Platelet hsa_circ_0061274
1.75	LUAD I	Platelet hsa_circ_0061274
0.68	LUAD I	Platelet hsa_circ_0061274
1.42	LUAD I	Platelet hsa_circ_0061274
1.31	LUAD I	Platelet hsa_circ_0061274
1.3	LUAD I	Platelet hsa_circ_0061274
1.08	LUAD I	Platelet hsa_circ_0061274
1.13	BPN	Platelet hsa_circ_0061274
1.6	BPN	Platelet hsa_circ_0061274
0.85	BPN	Platelet hsa_circ_0061274
1.45	BPN	Platelet hsa_circ_0061274
1.24	BPN	Platelet hsa_circ_0061274
1	BPN	Platelet hsa_circ_0061274
1.35	BPN	Platelet hsa_circ_0061274
1.12	BPN	Platelet hsa_circ_0061274
1.34	BPN	Platelet hsa_circ_0061274
1.49	BPN	Platelet hsa_circ_0061274
1.55	BPN	Platelet hsa_circ_0061274
1.28	BPN	Platelet hsa_circ_0061274
0.98	BPN	Platelet hsa_circ_0061274
1.62	BPN	Platelet hsa_circ_0061274
1.56	BPN	Platelet hsa_circ_0061274
1.62	BPN	Platelet hsa_circ_0061274
0.97	BPN	Platelet hsa_circ_0061274
1	BPN	Platelet hsa_circ_0061274
1.1	BPN	Platelet hsa_circ_0061274
1.6	BPN	Platelet hsa_circ_0061274
1.28	BPN	Platelet hsa_circ_0061274
1.69	BPN	Platelet hsa_circ_0061274
0.98	BPN	Platelet hsa_circ_0061274
1.1	BPN	Platelet hsa_circ_0061274
1.3	BPN	Platelet hsa_circ_0061274
1.28	BPN	Platelet hsa_circ_0061274
1.69	BPN	Platelet hsa_circ_0061274
0.98	BPN	Platelet hsa_circ_0061274
1.1	BPN	Platelet hsa_circ_0061274
