# Supplementary material for: Comprehensive circRNA profiling of platelets and exosomes identifies hsa_circ_0061274 as a novel biomarker for lung adenocarcinoma
Source: Front Immunol. 2026 Mar 18;17:1761129. doi: 10.3389/fimmu.2026.1761129 (PMC13038969; doi:10.3389/fimmu.2026.1761129)
Supplement: Supplementary Table 8 — Ct value of reference genes. [file Table8.xlsx]

## Sheet: Sheet1
Ct value	gene	Group
24.895	hsa-circ-0124919	HD
24.225	hsa-circ-0124919	HD
25.49	hsa-circ-0124919	HD
24.585	hsa-circ-0124919	HD
25.51	hsa-circ-0124919	HD
24.6	hsa-circ-0124919	HD
23.45	hsa-circ-0124919	HD
23.365	hsa-circ-0124919	HD
21.34	hsa-circ-0124919	HD
24.86	hsa-circ-0124919	HD
24.59	hsa-circ-0124919	HD
24.215	hsa-circ-0124919	HD
25.61	hsa-circ-0124919	HD
22.19	hsa-circ-0124919	HD
24.73	hsa-circ-0124919	HD
25.375	hsa-circ-0124919	LUAD
22.81	hsa-circ-0124919	LUAD
21.845	hsa-circ-0124919	LUAD
22.3	hsa-circ-0124919	LUAD
23.995	hsa-circ-0124919	LUAD
21.995	hsa-circ-0124919	LUAD
22.265	hsa-circ-0124919	LUAD
23.84	hsa-circ-0124919	LUAD
23.27	hsa-circ-0124919	LUAD
24.335	hsa-circ-0124919	LUAD
22.045	hsa-circ-0124919	LUAD
23.16	hsa-circ-0124919	LUAD
24.525	hsa-circ-0124919	LUAD
25.505	hsa-circ-0124919	LUAD
24.19	hsa-circ-0124919	LUAD
25.535	hsa-circ-0001380	HD
26.43	hsa-circ-0001380	HD
24.31	hsa-circ-0001380	HD
24.7	hsa-circ-0001380	HD
25.545	hsa-circ-0001380	HD
28.045	hsa-circ-0001380	HD
27.69	hsa-circ-0001380	HD
25.74	hsa-circ-0001380	HD
25.905	hsa-circ-0001380	HD
26.92	hsa-circ-0001380	HD
28.9	hsa-circ-0001380	HD
25.82	hsa-circ-0001380	HD
26.5	hsa-circ-0001380	HD
25.86	hsa-circ-0001380	HD
26.245	hsa-circ-0001380	HD
26.63	hsa-circ-0001380	LUAD
27.185	hsa-circ-0001380	LUAD
26.16	hsa-circ-0001380	LUAD
25.42	hsa-circ-0001380	LUAD
26.21	hsa-circ-0001380	LUAD
26.87	hsa-circ-0001380	LUAD
27.89	hsa-circ-0001380	LUAD
27.625	hsa-circ-0001380	LUAD
25.18	hsa-circ-0001380	LUAD
26.13	hsa-circ-0001380	LUAD
25.23	hsa-circ-0001380	LUAD
25.795	hsa-circ-0001380	LUAD
26.73	hsa-circ-0001380	LUAD
25.68	hsa-circ-0001380	LUAD
25.55	hsa-circ-0001380	LUAD
24.2	hsa-circ-0001801	HD
23.485	hsa-circ-0001801	HD
24.51	hsa-circ-0001801	HD
24.55	hsa-circ-0001801	HD
24.24	hsa-circ-0001801	HD
28.115	hsa-circ-0001801	HD
25.49	hsa-circ-0001801	HD
26.005	hsa-circ-0001801	HD
24.04	hsa-circ-0001801	HD
24.3	hsa-circ-0001801	HD
25.66	hsa-circ-0001801	HD
26.66	hsa-circ-0001801	HD
25.36	hsa-circ-0001801	HD
25.715	hsa-circ-0001801	HD
22.895	hsa-circ-0001801	HD
22.96	hsa-circ-0001801	LUAD
24.05	hsa-circ-0001801	LUAD
24.895	hsa-circ-0001801	LUAD
25.06	hsa-circ-0001801	LUAD
24.6	hsa-circ-0001801	LUAD
26.445	hsa-circ-0001801	LUAD
26.455	hsa-circ-0001801	LUAD
26.12	hsa-circ-0001801	LUAD
28.455	hsa-circ-0001801	LUAD
28.2	hsa-circ-0001801	LUAD
25.455	hsa-circ-0001801	LUAD
27.61	hsa-circ-0001801	LUAD
26.21	hsa-circ-0001801	LUAD
25.45	hsa-circ-0001801	LUAD
27.35	hsa-circ-0001801	LUAD
