# Supplementary material for: Comprehensive circRNA profiling of platelets and exosomes identifies hsa_circ_0061274 as a novel biomarker for lung adenocarcinoma
Source: Front Immunol. 2026 Mar 18;17:1761129. doi: 10.3389/fimmu.2026.1761129 (PMC13038969; doi:10.3389/fimmu.2026.1761129)
Supplement: Supplementary Table 9 — The top 10 upregulated and downregulated CircRNAs. [file Table9.xlsx]

## Sheet: Supplementary Table 9
	gene	baseMean	log2FoldChange	lfcSE	stat	pvalue	padj	logFC	v	Change	LUAD_sd	normal_sd	LUAD_mean	normal_mean	LUAD_cv	normal_cv
1	hsa_circ_0003232	111.732	0.769096	0.383678	2.00453	0.045013	0.999986	0.769096	1.34666	Up	0.00496443	0.0186358	0.974648	0.939985	0.00509357	0.0198256
2	hsa_circ_0017310	610.405	0.547761	0.225277	2.4315	0.0150366	0.999986	0.547761	1.82285	Up	0.00675091	0.0120636	0.970547	0.944183	0.00695578	0.0127767
3	9:40584718|40587671	51.1708	1.25073	0.490413	2.55036	0.010761	0.999986	1.25073	1.96815	Up	0.0058932	0.00823648	0.823668	0.778466	0.00715482	0.0105804
4	hsa_circ_0001829	991.128	0.649589	0.204211	3.18098	0.00146778	0.257599	0.649589	2.83334	Up	0.00651486	0.0056303	0.834212	0.80563	0.0078096	0.00698869
5	11:33141667|33161369	307.767	0.604713	0.278754	2.16934	0.0300568	0.999986	0.604713	1.52206	Up	0.00912	0.00588981	0.970863	0.943875	0.0093937	0.00624003
6	hsa_circ_0107995	93.4407	0.976486	0.433913	2.25042	0.0244224	0.999986	0.976486	1.61221	Up	0.00985632	0.00663603	0.975561	0.939095	0.0101032	0.00706641
7	hsa_circ_0001574	194.669	0.734463	0.310659	2.36421	0.0180685	0.999986	0.734463	1.74308	Up	0.00856815	0.00542619	0.829728	0.798252	0.0103265	0.00679759
8	hsa_circ_0106981	60.2619	1.2295	0.498124	2.46825	0.0135774	0.999986	1.2295	1.86718	Up	0.0110679	0.00471256	0.978525	0.936069	0.0113109	0.00503441
9	3:109027751|109069757	113.48	0.834966	0.381442	2.18897	0.0285989	0.999986	0.834966	1.54365	Up	0.0118515	0.00521578	0.973317	0.941375	0.0121764	0.00554059
10	hsa_circ_0057041	248.32	0.636202	0.282002	2.25602	0.0240693	0.999986	0.636202	1.61854	Up	0.0087986	0.0119354	0.715321	0.685246	0.0123002	0.0174177
11	hsa_circ_0120749	42.3469	-1.38927	0.599854	-2.31601	0.0205575	0.999986	-1.38927	1.68703	Down	0.0181974	0.00150889	0.944325	0.970383	0.0192703	0.00155494
12	hsa_circ_0057680	90.5225	-1.01395	0.455891	-2.2241	0.0261416	0.999986	-1.01395	1.58267	Down	0.0148652	0.00291189	0.949028	0.965749	0.0156636	0.00301516
13	hsa_circ_0078150	84.358	-0.951373	0.417503	-2.27872	0.0226836	0.999986	-0.951373	1.64429	Down	0.0107878	0.00252303	0.810405	0.822235	0.0133116	0.0030685
14	hsa_circ_0100479	245.898	-1.31244	0.618628	-2.12153	0.0338768	0.999986	-1.31244	1.4701	Down	0.0251484	0.00310931	0.795062	0.821797	0.0316308	0.00378355
15	hsa_circ_0002837	393.477	-0.52796	0.245281	-2.15247	0.0313606	0.999986	-0.52796	1.50362	Down	0.00157037	0.004457	0.957145	0.957706	0.00164068	0.00465383
16	hsa_circ_0028665	104.827	-0.665536	0.33628	-1.97911	0.0478032	0.999986	-0.665536	1.32054	Down	0.00612442	0.00459389	0.955552	0.95929	0.00640929	0.00478884
17	22:16637040|16638740	2077.51	-1.45946	0.658547	-2.21618	0.0266795	0.999986	-1.45946	1.57382	Down	0.0391666	0.0034112	0.587825	0.621337	0.0666296	0.00549009
18	3:112153473|112154325	59.4872	-1.03881	0.462126	-2.24789	0.024583	0.999986	-1.03881	1.60936	Down	0.00729806	0.00544252	0.950199	0.964614	0.00768056	0.00564217
19	17:54938924|54947312	124.225	-0.832831	0.342606	-2.43087	0.0150625	0.999986	-0.832831	1.8221	Down	0.0171138	0.00552905	0.952871	0.961917	0.0179602	0.00574796
20	hsa_circ_0061274	53.481	-9.47063	1.27764	-7.41263	1.24E-13	1.17E-09	-9.47063	12.9072	Down	0	0.0100329	-0.552766	1.6583	0	0.00605013
